# Supplementary material for: CRISPR-Cas12a exploits R-loop asymmetry to form double-strand breaks
Source: eLife. 2020 Jun 10;9:e55143. doi: 10.7554/eLife.55143 (PMC7286691; doi:10.7554/eLife.55143)
Supplement: Figure 5—source data 2. [file elife-55143-fig5-data2.zip › Figure 5ΓÇöSource Data 2/Example_MD_trajectories/3prime_boundary/3prime_boundary_26.pdb]

ATOM      1  C5' CYT B   1      20.424 -12.069 -58.288  1.00  0.00      BS   C  
ATOM      2  O5' CYT B   1      21.214 -13.211 -58.701  1.00  0.00      BS   O  
ATOM      3  C4' CYT B   1      19.108 -12.479 -57.423  1.00  0.00      BS   C  
ATOM      4  O4' CYT B   1      18.387 -13.655 -57.904  1.00  0.00      BS   O  
ATOM      5  C3' CYT B   1      19.590 -12.961 -56.039  1.00  0.00      BS   C  
ATOM      6  O3' CYT B   1      20.044 -11.884 -55.303  1.00  0.00      BS   O  
ATOM      7  C2' CYT B   1      18.259 -13.507 -55.481  1.00  0.00      BS   C  
ATOM      8  C1' CYT B   1      17.574 -14.044 -56.804  1.00  0.00      BS   C  
ATOM      9  N1  CYT B   1      17.340 -15.534 -56.864  1.00  0.00      BS   N  
ATOM     10  C2  CYT B   1      16.288 -16.034 -57.705  1.00  0.00      BS   C  
ATOM     11  O2  CYT B   1      15.672 -15.183 -58.323  1.00  0.00      BS   O  
ATOM     12  N3  CYT B   1      15.990 -17.390 -57.683  1.00  0.00      BS   N  
ATOM     13  C4  CYT B   1      16.745 -18.203 -56.921  1.00  0.00      BS   C  
ATOM     14  N4  CYT B   1      16.494 -19.507 -57.076  1.00  0.00      BS   N  
ATOM     15  C5  CYT B   1      17.802 -17.741 -56.107  1.00  0.00      BS   C  
ATOM     16  C6  CYT B   1      17.955 -16.414 -55.980  1.00  0.00      BS   C  
ATOM     17  H5  CYT B   1      18.315 -18.493 -55.507  1.00  0.00      BS   H  
ATOM     18  H6  CYT B   1      18.870 -16.082 -55.490  1.00  0.00      BS   H  
ATOM     19  H1' CYT B   1      16.635 -13.471 -56.957  1.00  0.00      BS   H  
ATOM     20  H2' CYT B   1      17.647 -12.642 -55.145  1.00  0.00      BS   H  
ATOM     21  H3' CYT B   1      20.275 -13.832 -56.121  1.00  0.00      BS   H  
ATOM     22  H4' CYT B   1      18.392 -11.646 -57.254  1.00  0.00      BS   H  
ATOM     23  H41 CYT B   1      15.854 -19.775 -57.796  1.00  0.00      BS   H  
ATOM     24  H5' CYT B   1      20.005 -11.609 -59.207  1.00  0.00      BS   H  
ATOM     25  H42 CYT B   1      17.220 -20.194 -57.095  1.00  0.00      BS   H  
ATOM     26  H5T CYT B   1      22.119 -13.014 -58.957  1.00  0.00      BS   H  
ATOM     27 H2'' CYT B   1      18.429 -14.260 -54.682  1.00  0.00      BS   H  
ATOM     28 H5'' CYT B   1      21.012 -11.358 -57.669  1.00  0.00      BS   H  
ATOM     29  P   THY B   2      20.394 -11.881 -53.797  1.00  0.00      BS   P  
ATOM     30  O1P THY B   2      21.700 -11.241 -53.573  1.00  0.00      BS   O  
ATOM     31  O2P THY B   2      20.250 -13.266 -53.257  1.00  0.00      BS   O  
ATOM     32  C5' THY B   2      18.461 -10.064 -53.723  1.00  0.00      BS   C  
ATOM     33  O5' THY B   2      19.359 -11.021 -53.084  1.00  0.00      BS   O  
ATOM     34  C4' THY B   2      17.373  -9.586 -52.689  1.00  0.00      BS   C  
ATOM     35  O4' THY B   2      16.761 -10.650 -51.929  1.00  0.00      BS   O  
ATOM     36  C3' THY B   2      17.791  -8.458 -51.678  1.00  0.00      BS   C  
ATOM     37  O3' THY B   2      16.897  -7.348 -51.667  1.00  0.00      BS   O  
ATOM     38  C2' THY B   2      17.789  -9.147 -50.308  1.00  0.00      BS   C  
ATOM     39  C1' THY B   2      16.680 -10.218 -50.538  1.00  0.00      BS   C  
ATOM     40  N1  THY B   2      16.655 -11.414 -49.763  1.00  0.00      BS   N  
ATOM     41  C2  THY B   2      15.606 -12.266 -49.849  1.00  0.00      BS   C  
ATOM     42  O2  THY B   2      14.700 -12.184 -50.704  1.00  0.00      BS   O  
ATOM     43  N3  THY B   2      15.626 -13.243 -48.839  1.00  0.00      BS   N  
ATOM     44  C4  THY B   2      16.723 -13.578 -47.959  1.00  0.00      BS   C  
ATOM     45  O4  THY B   2      16.721 -14.706 -47.429  1.00  0.00      BS   O  
ATOM     46  C5  THY B   2      17.744 -12.584 -47.880  1.00  0.00      BS   C  
ATOM     47  C5M THY B   2      18.880 -12.799 -47.043  1.00  0.00      BS   C  
ATOM     48  C6  THY B   2      17.662 -11.575 -48.736  1.00  0.00      BS   C  
ATOM     49  H3  THY B   2      14.892 -13.928 -48.729  1.00  0.00      BS   H  
ATOM     50  H6  THY B   2      18.465 -10.842 -48.651  1.00  0.00      BS   H  
ATOM     51  H1' THY B   2      15.678  -9.760 -50.391  1.00  0.00      BS   H  
ATOM     52  H2' THY B   2      17.608  -8.473 -49.445  1.00  0.00      BS   H  
ATOM     53  H3' THY B   2      18.815  -8.147 -51.976  1.00  0.00      BS   H  
ATOM     54  H4' THY B   2      16.618  -9.209 -53.412  1.00  0.00      BS   H  
ATOM     55  H5' THY B   2      17.907 -10.548 -54.555  1.00  0.00      BS   H  
ATOM     56  H51 THY B   2      19.531 -13.655 -47.322  1.00  0.00      BS   H  
ATOM     57  H52 THY B   2      18.548 -12.920 -45.989  1.00  0.00      BS   H  
ATOM     58  H53 THY B   2      19.517 -11.889 -47.027  1.00  0.00      BS   H  
ATOM     59 H2'' THY B   2      18.780  -9.639 -50.213  1.00  0.00      BS   H  
ATOM     60 H5'' THY B   2      19.101  -9.220 -54.061  1.00  0.00      BS   H  
ATOM     61  P   THY B   3      17.148  -5.981 -52.351  1.00  0.00      BS   P  
ATOM     62  O1P THY B   3      17.385  -6.155 -53.813  1.00  0.00      BS   O  
ATOM     63  O2P THY B   3      18.258  -5.323 -51.609  1.00  0.00      BS   O  
ATOM     64  C5' THY B   3      14.531  -5.963 -52.569  1.00  0.00      BS   C  
ATOM     65  O5' THY B   3      15.706  -5.244 -52.131  1.00  0.00      BS   O  
ATOM     66  C4' THY B   3      13.459  -6.161 -51.474  1.00  0.00      BS   C  
ATOM     67  O4' THY B   3      13.794  -7.312 -50.622  1.00  0.00      BS   O  
ATOM     68  C3' THY B   3      13.376  -4.879 -50.506  1.00  0.00      BS   C  
ATOM     69  O3' THY B   3      12.059  -4.489 -50.175  1.00  0.00      BS   O  
ATOM     70  C2' THY B   3      14.098  -5.522 -49.309  1.00  0.00      BS   C  
ATOM     71  C1' THY B   3      13.466  -6.919 -49.350  1.00  0.00      BS   C  
ATOM     72  N1  THY B   3      14.122  -7.921 -48.359  1.00  0.00      BS   N  
ATOM     73  C2  THY B   3      13.517  -9.144 -48.380  1.00  0.00      BS   C  
ATOM     74  O2  THY B   3      12.513  -9.430 -49.108  1.00  0.00      BS   O  
ATOM     75  N3  THY B   3      14.106 -10.015 -47.568  1.00  0.00      BS   N  
ATOM     76  C4  THY B   3      15.265  -9.863 -46.840  1.00  0.00      BS   C  
ATOM     77  O4  THY B   3      15.555 -10.693 -45.956  1.00  0.00      BS   O  
ATOM     78  C5  THY B   3      16.036  -8.656 -47.150  1.00  0.00      BS   C  
ATOM     79  C5M THY B   3      17.385  -8.354 -46.405  1.00  0.00      BS   C  
ATOM     80  C6  THY B   3      15.416  -7.721 -47.880  1.00  0.00      BS   C  
ATOM     81  H3  THY B   3      13.556 -10.835 -47.358  1.00  0.00      BS   H  
ATOM     82  H6  THY B   3      15.847  -6.753 -48.131  1.00  0.00      BS   H  
ATOM     83  H1' THY B   3      12.359  -6.880 -49.272  1.00  0.00      BS   H  
ATOM     84  H2' THY B   3      13.856  -5.011 -48.353  1.00  0.00      BS   H  
ATOM     85  H3' THY B   3      14.079  -4.050 -50.735  1.00  0.00      BS   H  
ATOM     86  H4' THY B   3      12.510  -6.430 -51.988  1.00  0.00      BS   H  
ATOM     87  H5' THY B   3      14.771  -6.973 -52.964  1.00  0.00      BS   H  
ATOM     88  H51 THY B   3      18.242  -8.915 -46.834  1.00  0.00      BS   H  
ATOM     89  H52 THY B   3      17.284  -8.768 -45.379  1.00  0.00      BS   H  
ATOM     90  H53 THY B   3      17.706  -7.290 -46.419  1.00  0.00      BS   H  
ATOM     91 H2'' THY B   3      15.139  -5.730 -49.636  1.00  0.00      BS   H  
ATOM     92 H5'' THY B   3      14.011  -5.360 -53.343  1.00  0.00      BS   H  
ATOM     93  P   ADE B   4      11.518  -3.059 -50.345  1.00  0.00      BS   P  
ATOM     94  O1P ADE B   4      11.737  -2.531 -51.723  1.00  0.00      BS   O  
ATOM     95  O2P ADE B   4      12.018  -2.229 -49.173  1.00  0.00      BS   O  
ATOM     96  C5' ADE B   4       9.142  -3.992 -51.147  1.00  0.00      BS   C  
ATOM     97  O5' ADE B   4       9.894  -3.158 -50.263  1.00  0.00      BS   O  
ATOM     98  C4' ADE B   4       8.423  -5.136 -50.460  1.00  0.00      BS   C  
ATOM     99  O4' ADE B   4       9.297  -6.014 -49.686  1.00  0.00      BS   O  
ATOM    100  C3' ADE B   4       7.381  -4.689 -49.461  1.00  0.00      BS   C  
ATOM    101  O3' ADE B   4       6.098  -5.374 -49.592  1.00  0.00      BS   O  
ATOM    102  C2' ADE B   4       7.950  -4.947 -48.069  1.00  0.00      BS   C  
ATOM    103  C1' ADE B   4       8.744  -6.226 -48.399  1.00  0.00      BS   C  
ATOM    104  N1  ADE B   4      11.498  -9.525 -45.371  1.00  0.00      BS   N  
ATOM    105  C2  ADE B   4      10.338  -9.649 -46.040  1.00  0.00      BS   C  
ATOM    106  N3  ADE B   4       9.661  -8.814 -46.760  1.00  0.00      BS   N  
ATOM    107  C4  ADE B   4      10.268  -7.593 -46.749  1.00  0.00      BS   C  
ATOM    108  C5  ADE B   4      11.534  -7.257 -46.171  1.00  0.00      BS   C  
ATOM    109  C6  ADE B   4      12.121  -8.356 -45.408  1.00  0.00      BS   C  
ATOM    110  N6  ADE B   4      13.307  -8.281 -44.836  1.00  0.00      BS   N  
ATOM    111  N7  ADE B   4      11.858  -5.895 -46.274  1.00  0.00      BS   N  
ATOM    112  C8  ADE B   4      10.850  -5.479 -47.048  1.00  0.00      BS   C  
ATOM    113  N9  ADE B   4       9.922  -6.405 -47.381  1.00  0.00      BS   N  
ATOM    114  H2  ADE B   4       9.816 -10.604 -45.998  1.00  0.00      BS   H  
ATOM    115  H8  ADE B   4      10.870  -4.510 -47.545  1.00  0.00      BS   H  
ATOM    116  H1' ADE B   4       8.126  -7.150 -48.421  1.00  0.00      BS   H  
ATOM    117  H2' ADE B   4       7.205  -5.093 -47.259  1.00  0.00      BS   H  
ATOM    118  H3' ADE B   4       7.262  -3.592 -49.596  1.00  0.00      BS   H  
ATOM    119  H4' ADE B   4       7.902  -5.761 -51.216  1.00  0.00      BS   H  
ATOM    120  H5' ADE B   4       9.743  -4.583 -51.871  1.00  0.00      BS   H  
ATOM    121  H61 ADE B   4      13.905  -7.505 -45.041  1.00  0.00      BS   H  
ATOM    122  H62 ADE B   4      13.650  -9.105 -44.387  1.00  0.00      BS   H  
ATOM    123 H2'' ADE B   4       8.649  -4.135 -47.777  1.00  0.00      BS   H  
ATOM    124 H5'' ADE B   4       8.436  -3.390 -51.759  1.00  0.00      BS   H  
ATOM    125  P   THY B   5       4.787  -4.758 -49.113  1.00  0.00      BS   P  
ATOM    126  O1P THY B   5       3.809  -5.585 -49.853  1.00  0.00      BS   O  
ATOM    127  O2P THY B   5       4.808  -3.276 -49.430  1.00  0.00      BS   O  
ATOM    128  C5' THY B   5       4.317  -6.164 -46.975  1.00  0.00      BS   C  
ATOM    129  O5' THY B   5       4.665  -4.917 -47.577  1.00  0.00      BS   O  
ATOM    130  C4' THY B   5       4.535  -6.200 -45.536  1.00  0.00      BS   C  
ATOM    131  O4' THY B   5       5.924  -6.185 -45.293  1.00  0.00      BS   O  
ATOM    132  C3' THY B   5       4.104  -4.975 -44.767  1.00  0.00      BS   C  
ATOM    133  O3' THY B   5       3.268  -5.303 -43.634  1.00  0.00      BS   O  
ATOM    134  C2' THY B   5       5.356  -4.260 -44.235  1.00  0.00      BS   C  
ATOM    135  C1' THY B   5       6.182  -5.518 -44.041  1.00  0.00      BS   C  
ATOM    136  N1  THY B   5       7.713  -5.473 -43.750  1.00  0.00      BS   N  
ATOM    137  C2  THY B   5       8.336  -6.612 -43.195  1.00  0.00      BS   C  
ATOM    138  O2  THY B   5       7.841  -7.713 -43.035  1.00  0.00      BS   O  
ATOM    139  N3  THY B   5       9.703  -6.451 -43.052  1.00  0.00      BS   N  
ATOM    140  C4  THY B   5      10.403  -5.304 -43.176  1.00  0.00      BS   C  
ATOM    141  O4  THY B   5      11.568  -5.284 -42.778  1.00  0.00      BS   O  
ATOM    142  C5  THY B   5       9.749  -4.230 -43.884  1.00  0.00      BS   C  
ATOM    143  C5M THY B   5      10.472  -2.913 -43.940  1.00  0.00      BS   C  
ATOM    144  C6  THY B   5       8.445  -4.389 -44.101  1.00  0.00      BS   C  
ATOM    145  H3  THY B   5      10.098  -7.116 -42.401  1.00  0.00      BS   H  
ATOM    146  H6  THY B   5       7.878  -3.503 -44.384  1.00  0.00      BS   H  
ATOM    147  H1' THY B   5       5.743  -6.171 -43.257  1.00  0.00      BS   H  
ATOM    148  H2' THY B   5       5.202  -3.675 -43.304  1.00  0.00      BS   H  
ATOM    149  H3' THY B   5       3.630  -4.308 -45.518  1.00  0.00      BS   H  
ATOM    150  H4' THY B   5       4.248  -7.136 -45.009  1.00  0.00      BS   H  
ATOM    151  H5' THY B   5       4.806  -6.960 -47.577  1.00  0.00      BS   H  
ATOM    152  H51 THY B   5       9.923  -2.091 -44.447  1.00  0.00      BS   H  
ATOM    153  H52 THY B   5      11.507  -2.992 -44.335  1.00  0.00      BS   H  
ATOM    154  H53 THY B   5      10.614  -2.506 -42.917  1.00  0.00      BS   H  
ATOM    155 H2'' THY B   5       5.765  -3.664 -45.079  1.00  0.00      BS   H  
ATOM    156 H5'' THY B   5       3.225  -6.345 -47.066  1.00  0.00      BS   H  
ATOM    157  P   ADE B   6       1.691  -5.102 -43.814  1.00  0.00      BS   P  
ATOM    158  O1P ADE B   6       1.394  -5.426 -45.216  1.00  0.00      BS   O  
ATOM    159  O2P ADE B   6       1.354  -3.756 -43.297  1.00  0.00      BS   O  
ATOM    160  C5' ADE B   6       1.026  -7.560 -43.028  1.00  0.00      BS   C  
ATOM    161  O5' ADE B   6       1.015  -6.083 -42.880  1.00  0.00      BS   O  
ATOM    162  C4' ADE B   6       1.479  -8.201 -41.684  1.00  0.00      BS   C  
ATOM    163  O4' ADE B   6       2.898  -7.877 -41.430  1.00  0.00      BS   O  
ATOM    164  C3' ADE B   6       0.683  -7.832 -40.437  1.00  0.00      BS   C  
ATOM    165  O3' ADE B   6       0.269  -8.990 -39.684  1.00  0.00      BS   O  
ATOM    166  C2' ADE B   6       1.626  -6.872 -39.688  1.00  0.00      BS   C  
ATOM    167  C1' ADE B   6       3.053  -7.298 -40.150  1.00  0.00      BS   C  
ATOM    168  N1  ADE B   6       8.020  -6.310 -39.667  1.00  0.00      BS   N  
ATOM    169  C2  ADE B   6       7.274  -7.320 -39.140  1.00  0.00      BS   C  
ATOM    170  N3  ADE B   6       5.943  -7.480 -39.348  1.00  0.00      BS   N  
ATOM    171  C4  ADE B   6       5.382  -6.455 -40.001  1.00  0.00      BS   C  
ATOM    172  C5  ADE B   6       6.045  -5.268 -40.367  1.00  0.00      BS   C  
ATOM    173  C6  ADE B   6       7.422  -5.236 -40.261  1.00  0.00      BS   C  
ATOM    174  N6  ADE B   6       8.188  -4.197 -40.635  1.00  0.00      BS   N  
ATOM    175  N7  ADE B   6       5.132  -4.445 -40.911  1.00  0.00      BS   N  
ATOM    176  C8  ADE B   6       3.967  -5.090 -40.822  1.00  0.00      BS   C  
ATOM    177  N9  ADE B   6       4.073  -6.317 -40.287  1.00  0.00      BS   N  
ATOM    178  H2  ADE B   6       7.810  -8.131 -38.647  1.00  0.00      BS   H  
ATOM    179  H8  ADE B   6       3.008  -4.600 -40.991  1.00  0.00      BS   H  
ATOM    180  H1' ADE B   6       3.325  -8.072 -39.401  1.00  0.00      BS   H  
ATOM    181  H2' ADE B   6       1.564  -6.802 -38.582  1.00  0.00      BS   H  
ATOM    182  H3' ADE B   6      -0.223  -7.290 -40.783  1.00  0.00      BS   H  
ATOM    183  H4' ADE B   6       1.500  -9.307 -41.583  1.00  0.00      BS   H  
ATOM    184  H5' ADE B   6       1.560  -7.874 -43.951  1.00  0.00      BS   H  
ATOM    185  H61 ADE B   6       9.168  -4.389 -40.595  1.00  0.00      BS   H  
ATOM    186  H62 ADE B   6       7.850  -3.408 -41.151  1.00  0.00      BS   H  
ATOM    187 H2'' ADE B   6       1.406  -5.852 -40.071  1.00  0.00      BS   H  
ATOM    188 H5'' ADE B   6       0.007  -7.966 -43.202  1.00  0.00      BS   H  
ATOM    189  P   THY B   7      -0.642  -8.814 -38.426  1.00  0.00      BS   P  
ATOM    190  O1P THY B   7      -1.654  -9.858 -38.480  1.00  0.00      BS   O  
ATOM    191  O2P THY B   7      -1.162  -7.407 -38.340  1.00  0.00      BS   O  
ATOM    192  C5' THY B   7       1.544  -9.847 -37.156  1.00  0.00      BS   C  
ATOM    193  O5' THY B   7       0.312  -9.070 -37.166  1.00  0.00      BS   O  
ATOM    194  C4' THY B   7       2.504  -9.339 -36.071  1.00  0.00      BS   C  
ATOM    195  O4' THY B   7       3.542  -8.371 -36.609  1.00  0.00      BS   O  
ATOM    196  C3' THY B   7       1.819  -8.573 -34.848  1.00  0.00      BS   C  
ATOM    197  O3' THY B   7       2.346  -8.840 -33.568  1.00  0.00      BS   O  
ATOM    198  C2' THY B   7       2.055  -7.109 -35.264  1.00  0.00      BS   C  
ATOM    199  C1' THY B   7       3.538  -7.267 -35.673  1.00  0.00      BS   C  
ATOM    200  N1  THY B   7       4.237  -6.158 -36.312  1.00  0.00      BS   N  
ATOM    201  C2  THY B   7       5.643  -6.220 -36.381  1.00  0.00      BS   C  
ATOM    202  O2  THY B   7       6.266  -7.162 -35.875  1.00  0.00      BS   O  
ATOM    203  N3  THY B   7       6.246  -5.076 -36.956  1.00  0.00      BS   N  
ATOM    204  C4  THY B   7       5.606  -3.998 -37.535  1.00  0.00      BS   C  
ATOM    205  O4  THY B   7       6.311  -3.192 -38.200  1.00  0.00      BS   O  
ATOM    206  C5  THY B   7       4.118  -4.009 -37.342  1.00  0.00      BS   C  
ATOM    207  C5M THY B   7       3.374  -2.850 -37.874  1.00  0.00      BS   C  
ATOM    208  C6  THY B   7       3.581  -5.075 -36.804  1.00  0.00      BS   C  
ATOM    209  H3  THY B   7       7.251  -5.006 -36.873  1.00  0.00      BS   H  
ATOM    210  H6  THY B   7       2.513  -5.138 -36.596  1.00  0.00      BS   H  
ATOM    211  H1' THY B   7       4.083  -7.533 -34.743  1.00  0.00      BS   H  
ATOM    212  H2' THY B   7       1.779  -6.481 -34.390  1.00  0.00      BS   H  
ATOM    213  H3' THY B   7       0.729  -8.738 -34.987  1.00  0.00      BS   H  
ATOM    214  H4' THY B   7       3.031 -10.210 -35.626  1.00  0.00      BS   H  
ATOM    215  H5' THY B   7       2.073  -9.833 -38.134  1.00  0.00      BS   H  
ATOM    216  H51 THY B   7       2.598  -2.514 -37.155  1.00  0.00      BS   H  
ATOM    217  H52 THY B   7       2.945  -3.069 -38.876  1.00  0.00      BS   H  
ATOM    218  H53 THY B   7       4.060  -1.981 -37.971  1.00  0.00      BS   H  
ATOM    219 H2'' THY B   7       1.421  -6.886 -36.149  1.00  0.00      BS   H  
ATOM    220 H5'' THY B   7       1.295 -10.924 -37.043  1.00  0.00      BS   H  
ATOM    221  P   ADE B   8       1.585  -9.900 -32.689  1.00  0.00      BS   P  
ATOM    222  O1P ADE B   8       1.478 -11.167 -33.445  1.00  0.00      BS   O  
ATOM    223  O2P ADE B   8       0.326  -9.242 -32.235  1.00  0.00      BS   O  
ATOM    224  C5' ADE B   8       3.765 -10.902 -31.577  1.00  0.00      BS   C  
ATOM    225  O5' ADE B   8       2.505 -10.279 -31.434  1.00  0.00      BS   O  
ATOM    226  C4' ADE B   8       4.948 -10.040 -31.030  1.00  0.00      BS   C  
ATOM    227  O4' ADE B   8       5.049  -8.839 -31.901  1.00  0.00      BS   O  
ATOM    228  C3' ADE B   8       4.766  -9.364 -29.627  1.00  0.00      BS   C  
ATOM    229  O3' ADE B   8       5.946  -9.415 -28.831  1.00  0.00      BS   O  
ATOM    230  C2' ADE B   8       4.403  -7.950 -29.890  1.00  0.00      BS   C  
ATOM    231  C1' ADE B   8       5.213  -7.588 -31.088  1.00  0.00      BS   C  
ATOM    232  N1  ADE B   8       6.613  -3.134 -33.344  1.00  0.00      BS   N  
ATOM    233  C2  ADE B   8       7.254  -4.112 -32.700  1.00  0.00      BS   C  
ATOM    234  N3  ADE B   8       6.800  -5.239 -32.235  1.00  0.00      BS   N  
ATOM    235  C4  ADE B   8       5.487  -5.296 -32.310  1.00  0.00      BS   C  
ATOM    236  C5  ADE B   8       4.635  -4.391 -32.941  1.00  0.00      BS   C  
ATOM    237  C6  ADE B   8       5.338  -3.297 -33.622  1.00  0.00      BS   C  
ATOM    238  N6  ADE B   8       4.715  -2.509 -34.528  1.00  0.00      BS   N  
ATOM    239  N7  ADE B   8       3.356  -4.854 -32.823  1.00  0.00      BS   N  
ATOM    240  C8  ADE B   8       3.484  -5.970 -32.131  1.00  0.00      BS   C  
ATOM    241  N9  ADE B   8       4.741  -6.375 -31.872  1.00  0.00      BS   N  
ATOM    242  H2  ADE B   8       8.337  -4.077 -32.591  1.00  0.00      BS   H  
ATOM    243  H8  ADE B   8       2.797  -6.698 -31.700  1.00  0.00      BS   H  
ATOM    244  H1' ADE B   8       6.285  -7.564 -30.797  1.00  0.00      BS   H  
ATOM    245  H2' ADE B   8       4.742  -7.383 -28.996  1.00  0.00      BS   H  
ATOM    246  H3' ADE B   8       3.927  -9.922 -29.159  1.00  0.00      BS   H  
ATOM    247  H4' ADE B   8       5.892 -10.625 -31.061  1.00  0.00      BS   H  
ATOM    248  H5' ADE B   8       4.087 -11.184 -32.603  1.00  0.00      BS   H  
ATOM    249  H61 ADE B   8       3.724  -2.521 -34.658  1.00  0.00      BS   H  
ATOM    250  H62 ADE B   8       5.213  -1.950 -35.192  1.00  0.00      BS   H  
ATOM    251 H2'' ADE B   8       3.305  -7.884 -30.041  1.00  0.00      BS   H  
ATOM    252 H5'' ADE B   8       3.643 -11.821 -30.964  1.00  0.00      BS   H  
ATOM    253  P   THY B   9       6.173 -10.366 -27.625  1.00  0.00      BS   P  
ATOM    254  O1P THY B   9       6.993 -11.483 -28.011  1.00  0.00      BS   O  
ATOM    255  O2P THY B   9       4.924 -10.544 -26.884  1.00  0.00      BS   O  
ATOM    256  C5' THY B   9       8.265  -8.684 -27.248  1.00  0.00      BS   C  
ATOM    257  O5' THY B   9       6.996  -9.363 -26.714  1.00  0.00      BS   O  
ATOM    258  C4' THY B   9       8.438  -7.139 -26.921  1.00  0.00      BS   C  
ATOM    259  O4' THY B   9       7.683  -6.290 -27.823  1.00  0.00      BS   O  
ATOM    260  C3' THY B   9       7.949  -6.874 -25.478  1.00  0.00      BS   C  
ATOM    261  O3' THY B   9       8.777  -5.979 -24.731  1.00  0.00      BS   O  
ATOM    262  C2' THY B   9       6.598  -6.292 -25.754  1.00  0.00      BS   C  
ATOM    263  C1' THY B   9       6.902  -5.387 -26.997  1.00  0.00      BS   C  
ATOM    264  N1  THY B   9       5.728  -4.894 -27.785  1.00  0.00      BS   N  
ATOM    265  C2  THY B   9       5.990  -4.124 -28.863  1.00  0.00      BS   C  
ATOM    266  O2  THY B   9       7.145  -3.775 -29.148  1.00  0.00      BS   O  
ATOM    267  N3  THY B   9       4.826  -3.710 -29.509  1.00  0.00      BS   N  
ATOM    268  C4  THY B   9       3.510  -3.907 -29.105  1.00  0.00      BS   C  
ATOM    269  O4  THY B   9       2.636  -3.370 -29.792  1.00  0.00      BS   O  
ATOM    270  C5  THY B   9       3.369  -4.891 -28.076  1.00  0.00      BS   C  
ATOM    271  C5M THY B   9       1.919  -5.171 -27.550  1.00  0.00      BS   C  
ATOM    272  C6  THY B   9       4.443  -5.225 -27.390  1.00  0.00      BS   C  
ATOM    273  H3  THY B   9       4.952  -2.856 -30.030  1.00  0.00      BS   H  
ATOM    274  H6  THY B   9       4.348  -5.708 -26.418  1.00  0.00      BS   H  
ATOM    275  H1' THY B   9       7.496  -4.500 -26.692  1.00  0.00      BS   H  
ATOM    276  H2' THY B   9       6.130  -5.796 -24.876  1.00  0.00      BS   H  
ATOM    277  H3' THY B   9       7.678  -7.874 -25.077  1.00  0.00      BS   H  
ATOM    278  H4' THY B   9       9.500  -6.857 -27.084  1.00  0.00      BS   H  
ATOM    279  H5' THY B   9       8.353  -8.854 -28.342  1.00  0.00      BS   H  
ATOM    280  H51 THY B   9       1.154  -4.975 -28.332  1.00  0.00      BS   H  
ATOM    281  H52 THY B   9       1.717  -4.524 -26.670  1.00  0.00      BS   H  
ATOM    282  H53 THY B   9       1.875  -6.252 -27.301  1.00  0.00      BS   H  
ATOM    283 H2'' THY B   9       5.880  -7.071 -26.089  1.00  0.00      BS   H  
ATOM    284 H5'' THY B   9       9.179  -9.104 -26.775  1.00  0.00      BS   H  
ATOM    285  P   ADE B  10       9.807  -6.645 -23.798  1.00  0.00      BS   P  
ATOM    286  O1P ADE B  10      10.783  -7.440 -24.502  1.00  0.00      BS   O  
ATOM    287  O2P ADE B  10       9.225  -7.380 -22.617  1.00  0.00      BS   O  
ATOM    288  C5' ADE B  10      11.324  -4.632 -24.217  1.00  0.00      BS   C  
ATOM    289  O5' ADE B  10      10.625  -5.406 -23.237  1.00  0.00      BS   O  
ATOM    290  C4' ADE B  10      10.901  -3.135 -24.269  1.00  0.00      BS   C  
ATOM    291  O4' ADE B  10       9.621  -2.912 -24.919  1.00  0.00      BS   O  
ATOM    292  C3' ADE B  10      10.726  -2.481 -22.912  1.00  0.00      BS   C  
ATOM    293  O3' ADE B  10      11.210  -1.100 -22.717  1.00  0.00      BS   O  
ATOM    294  C2' ADE B  10       9.249  -2.570 -22.723  1.00  0.00      BS   C  
ATOM    295  C1' ADE B  10       8.784  -2.159 -24.091  1.00  0.00      BS   C  
ATOM    296  N1  ADE B  10       5.034  -1.323 -27.433  1.00  0.00      BS   N  
ATOM    297  C2  ADE B  10       6.360  -1.036 -27.427  1.00  0.00      BS   C  
ATOM    298  N3  ADE B  10       7.314  -1.205 -26.480  1.00  0.00      BS   N  
ATOM    299  C4  ADE B  10       6.805  -2.048 -25.548  1.00  0.00      BS   C  
ATOM    300  C5  ADE B  10       5.470  -2.481 -25.453  1.00  0.00      BS   C  
ATOM    301  C6  ADE B  10       4.553  -2.031 -26.389  1.00  0.00      BS   C  
ATOM    302  N6  ADE B  10       3.253  -2.300 -26.376  1.00  0.00      BS   N  
ATOM    303  N7  ADE B  10       5.300  -3.295 -24.263  1.00  0.00      BS   N  
ATOM    304  C8  ADE B  10       6.482  -3.174 -23.676  1.00  0.00      BS   C  
ATOM    305  N9  ADE B  10       7.451  -2.500 -24.402  1.00  0.00      BS   N  
ATOM    306  H2  ADE B  10       6.631  -0.392 -28.266  1.00  0.00      BS   H  
ATOM    307  H8  ADE B  10       6.736  -3.535 -22.679  1.00  0.00      BS   H  
ATOM    308  H1' ADE B  10       9.045  -1.083 -24.188  1.00  0.00      BS   H  
ATOM    309  H2' ADE B  10       8.742  -1.910 -21.988  1.00  0.00      BS   H  
ATOM    310  H3' ADE B  10      11.162  -3.145 -22.135  1.00  0.00      BS   H  
ATOM    311  H4' ADE B  10      11.645  -2.538 -24.839  1.00  0.00      BS   H  
ATOM    312  H5' ADE B  10      11.306  -4.990 -25.268  1.00  0.00      BS   H  
ATOM    313  H61 ADE B  10       2.860  -2.322 -25.458  1.00  0.00      BS   H  
ATOM    314  H62 ADE B  10       2.780  -1.829 -27.120  1.00  0.00      BS   H  
ATOM    315 H2'' ADE B  10       9.019  -3.602 -22.384  1.00  0.00      BS   H  
ATOM    316 H5'' ADE B  10      12.385  -4.739 -23.907  1.00  0.00      BS   H  
ATOM    317  P   GUA B  11      12.254  -0.766 -21.607  1.00  0.00      BS   P  
ATOM    318  O1P GUA B  11      13.591  -1.062 -22.225  1.00  0.00      BS   O  
ATOM    319  O2P GUA B  11      11.893  -1.319 -20.299  1.00  0.00      BS   O  
ATOM    320  C5' GUA B  11      12.568   1.719 -22.471  1.00  0.00      BS   C  
ATOM    321  O5' GUA B  11      12.171   0.825 -21.448  1.00  0.00      BS   O  
ATOM    322  C4' GUA B  11      11.604   2.981 -22.624  1.00  0.00      BS   C  
ATOM    323  O4' GUA B  11      10.364   2.591 -23.271  1.00  0.00      BS   O  
ATOM    324  C3' GUA B  11      11.185   3.661 -21.327  1.00  0.00      BS   C  
ATOM    325  O3' GUA B  11      10.925   5.076 -21.347  1.00  0.00      BS   O  
ATOM    326  C2' GUA B  11       9.841   2.957 -20.977  1.00  0.00      BS   C  
ATOM    327  C1' GUA B  11       9.335   2.900 -22.365  1.00  0.00      BS   C  
ATOM    328  N1  GUA B  11       4.962   2.079 -24.888  1.00  0.00      BS   N  
ATOM    329  C2  GUA B  11       5.858   3.141 -24.973  1.00  0.00      BS   C  
ATOM    330  N2  GUA B  11       5.436   4.167 -25.758  1.00  0.00      BS   N  
ATOM    331  N3  GUA B  11       7.007   3.168 -24.361  1.00  0.00      BS   N  
ATOM    332  C4  GUA B  11       7.170   2.165 -23.485  1.00  0.00      BS   C  
ATOM    333  C5  GUA B  11       6.334   1.112 -23.264  1.00  0.00      BS   C  
ATOM    334  C6  GUA B  11       5.127   0.970 -24.019  1.00  0.00      BS   C  
ATOM    335  O6  GUA B  11       4.392   0.013 -23.901  1.00  0.00      BS   O  
ATOM    336  N7  GUA B  11       6.903   0.282 -22.291  1.00  0.00      BS   N  
ATOM    337  C8  GUA B  11       7.973   0.850 -21.948  1.00  0.00      BS   C  
ATOM    338  N9  GUA B  11       8.198   1.961 -22.572  1.00  0.00      BS   N  
ATOM    339  H1  GUA B  11       4.119   2.173 -25.436  1.00  0.00      BS   H  
ATOM    340  H8  GUA B  11       8.624   0.525 -21.137  1.00  0.00      BS   H  
ATOM    341  H1' GUA B  11       9.015   3.935 -22.613  1.00  0.00      BS   H  
ATOM    342  H2' GUA B  11       9.179   3.594 -20.352  1.00  0.00      BS   H  
ATOM    343  H21 GUA B  11       4.471   4.231 -26.012  1.00  0.00      BS   H  
ATOM    344  H3' GUA B  11      11.897   3.301 -20.553  1.00  0.00      BS   H  
ATOM    345  H22 GUA B  11       5.965   5.015 -25.760  1.00  0.00      BS   H  
ATOM    346  H4' GUA B  11      12.131   3.633 -23.353  1.00  0.00      BS   H  
ATOM    347  H5' GUA B  11      12.818   1.230 -23.437  1.00  0.00      BS   H  
ATOM    348 H2'' GUA B  11       9.994   1.952 -20.529  1.00  0.00      BS   H  
ATOM    349 H5'' GUA B  11      13.574   2.129 -22.237  1.00  0.00      BS   H  
ATOM    350  P   CYT B  12      11.305   5.942 -20.161  1.00  0.00      BS   P  
ATOM    351  O1P CYT B  12      12.611   6.550 -20.504  1.00  0.00      BS   O  
ATOM    352  O2P CYT B  12      11.135   5.189 -18.858  1.00  0.00      BS   O  
ATOM    353  C5' CYT B  12      10.315   8.175 -20.990  1.00  0.00      BS   C  
ATOM    354  O5' CYT B  12      10.208   7.024 -20.163  1.00  0.00      BS   O  
ATOM    355  C4' CYT B  12       8.959   8.570 -21.569  1.00  0.00      BS   C  
ATOM    356  O4' CYT B  12       8.459   7.469 -22.348  1.00  0.00      BS   O  
ATOM    357  C3' CYT B  12       7.904   8.894 -20.537  1.00  0.00      BS   C  
ATOM    358  O3' CYT B  12       7.988  10.262 -20.088  1.00  0.00      BS   O  
ATOM    359  C2' CYT B  12       6.596   8.647 -21.379  1.00  0.00      BS   C  
ATOM    360  C1' CYT B  12       7.031   7.529 -22.349  1.00  0.00      BS   C  
ATOM    361  N1  CYT B  12       6.505   6.170 -21.966  1.00  0.00      BS   N  
ATOM    362  C2  CYT B  12       5.252   5.734 -22.341  1.00  0.00      BS   C  
ATOM    363  O2  CYT B  12       4.593   6.503 -23.069  1.00  0.00      BS   O  
ATOM    364  N3  CYT B  12       4.824   4.551 -21.960  1.00  0.00      BS   N  
ATOM    365  C4  CYT B  12       5.459   3.875 -21.000  1.00  0.00      BS   C  
ATOM    366  N4  CYT B  12       4.957   2.609 -20.656  1.00  0.00      BS   N  
ATOM    367  C5  CYT B  12       6.729   4.271 -20.522  1.00  0.00      BS   C  
ATOM    368  C6  CYT B  12       7.195   5.462 -20.999  1.00  0.00      BS   C  
ATOM    369  H5  CYT B  12       7.299   3.694 -19.794  1.00  0.00      BS   H  
ATOM    370  H6  CYT B  12       8.074   5.892 -20.520  1.00  0.00      BS   H  
ATOM    371  H1' CYT B  12       6.761   7.766 -23.400  1.00  0.00      BS   H  
ATOM    372  H2' CYT B  12       6.359   9.570 -21.949  1.00  0.00      BS   H  
ATOM    373  H3' CYT B  12       7.806   8.056 -19.815  1.00  0.00      BS   H  
ATOM    374  H4' CYT B  12       9.042   9.499 -22.171  1.00  0.00      BS   H  
ATOM    375  H41 CYT B  12       4.112   2.266 -21.066  1.00  0.00      BS   H  
ATOM    376  H5' CYT B  12      10.973   8.156 -21.884  1.00  0.00      BS   H  
ATOM    377  H42 CYT B  12       5.546   1.915 -20.243  1.00  0.00      BS   H  
ATOM    378 H2'' CYT B  12       5.619   8.467 -20.879  1.00  0.00      BS   H  
ATOM    379 H5'' CYT B  12      10.769   9.028 -20.440  1.00  0.00      BS   H  
ATOM    380  P   THY B  13       7.435  10.616 -18.669  1.00  0.00      BS   P  
ATOM    381  O1P THY B  13       7.684  12.064 -18.460  1.00  0.00      BS   O  
ATOM    382  O2P THY B  13       7.998   9.733 -17.602  1.00  0.00      BS   O  
ATOM    383  C5' THY B  13       4.953  10.987 -19.469  1.00  0.00      BS   C  
ATOM    384  O5' THY B  13       5.927  10.322 -18.715  1.00  0.00      BS   O  
ATOM    385  C4' THY B  13       3.407  10.553 -19.474  1.00  0.00      BS   C  
ATOM    386  O4' THY B  13       3.368   9.236 -20.018  1.00  0.00      BS   O  
ATOM    387  C3' THY B  13       2.851  10.354 -18.026  1.00  0.00      BS   C  
ATOM    388  O3' THY B  13       2.363  11.618 -17.493  1.00  0.00      BS   O  
ATOM    389  C2' THY B  13       1.723   9.409 -18.335  1.00  0.00      BS   C  
ATOM    390  C1' THY B  13       2.389   8.529 -19.339  1.00  0.00      BS   C  
ATOM    391  N1  THY B  13       2.899   7.283 -18.748  1.00  0.00      BS   N  
ATOM    392  C2  THY B  13       2.120   6.221 -18.711  1.00  0.00      BS   C  
ATOM    393  O2  THY B  13       0.915   6.182 -19.057  1.00  0.00      BS   O  
ATOM    394  N3  THY B  13       2.726   5.126 -18.243  1.00  0.00      BS   N  
ATOM    395  C4  THY B  13       3.980   4.912 -17.759  1.00  0.00      BS   C  
ATOM    396  O4  THY B  13       4.290   3.801 -17.314  1.00  0.00      BS   O  
ATOM    397  C5  THY B  13       4.796   6.091 -17.824  1.00  0.00      BS   C  
ATOM    398  C5M THY B  13       6.236   6.009 -17.366  1.00  0.00      BS   C  
ATOM    399  C6  THY B  13       4.196   7.272 -18.199  1.00  0.00      BS   C  
ATOM    400  H3  THY B  13       2.127   4.315 -18.303  1.00  0.00      BS   H  
ATOM    401  H6  THY B  13       4.844   8.148 -18.240  1.00  0.00      BS   H  
ATOM    402  H1' THY B  13       1.630   8.203 -20.081  1.00  0.00      BS   H  
ATOM    403  H2' THY B  13       0.838   9.978 -18.689  1.00  0.00      BS   H  
ATOM    404  H3' THY B  13       3.607   9.852 -17.385  1.00  0.00      BS   H  
ATOM    405  H4' THY B  13       2.776  11.227 -20.094  1.00  0.00      BS   H  
ATOM    406  H5' THY B  13       5.300  11.027 -20.524  1.00  0.00      BS   H  
ATOM    407  H51 THY B  13       6.691   5.029 -17.626  1.00  0.00      BS   H  
ATOM    408  H52 THY B  13       6.325   6.067 -16.260  1.00  0.00      BS   H  
ATOM    409  H53 THY B  13       6.813   6.854 -17.799  1.00  0.00      BS   H  
ATOM    410 H2'' THY B  13       1.315   8.863 -17.458  1.00  0.00      BS   H  
ATOM    411 H5'' THY B  13       5.016  12.039 -19.117  1.00  0.00      BS   H  
ATOM    412  P   THY B  14       2.125  11.766 -15.895  1.00  0.00      BS   P  
ATOM    413  O1P THY B  14       1.689  13.150 -15.512  1.00  0.00      BS   O  
ATOM    414  O2P THY B  14       3.271  11.303 -15.097  1.00  0.00      BS   O  
ATOM    415  C5' THY B  14      -0.418  11.139 -15.933  1.00  0.00      BS   C  
ATOM    416  O5' THY B  14       0.948  10.763 -15.585  1.00  0.00      BS   O  
ATOM    417  C4' THY B  14      -1.600  10.177 -15.505  1.00  0.00      BS   C  
ATOM    418  O4' THY B  14      -1.308   8.841 -15.893  1.00  0.00      BS   O  
ATOM    419  C3' THY B  14      -1.823  10.151 -13.942  1.00  0.00      BS   C  
ATOM    420  O3' THY B  14      -3.181  10.092 -13.628  1.00  0.00      BS   O  
ATOM    421  C2' THY B  14      -1.046   8.905 -13.528  1.00  0.00      BS   C  
ATOM    422  C1' THY B  14      -1.191   7.963 -14.771  1.00  0.00      BS   C  
ATOM    423  N1  THY B  14      -0.038   7.021 -14.900  1.00  0.00      BS   N  
ATOM    424  C2  THY B  14      -0.216   5.710 -15.074  1.00  0.00      BS   C  
ATOM    425  O2  THY B  14      -1.321   5.182 -15.136  1.00  0.00      BS   O  
ATOM    426  N3  THY B  14       0.919   4.935 -15.080  1.00  0.00      BS   N  
ATOM    427  C4  THY B  14       2.160   5.368 -14.718  1.00  0.00      BS   C  
ATOM    428  O4  THY B  14       3.115   4.605 -14.729  1.00  0.00      BS   O  
ATOM    429  C5  THY B  14       2.300   6.791 -14.572  1.00  0.00      BS   C  
ATOM    430  C5M THY B  14       3.543   7.554 -14.430  1.00  0.00      BS   C  
ATOM    431  C6  THY B  14       1.188   7.548 -14.631  1.00  0.00      BS   C  
ATOM    432  H3  THY B  14       0.885   3.932 -15.183  1.00  0.00      BS   H  
ATOM    433  H6  THY B  14       1.256   8.628 -14.759  1.00  0.00      BS   H  
ATOM    434  H1' THY B  14      -2.191   7.509 -14.613  1.00  0.00      BS   H  
ATOM    435  H2' THY B  14      -1.381   8.418 -12.587  1.00  0.00      BS   H  
ATOM    436  H3' THY B  14      -1.212  10.990 -13.543  1.00  0.00      BS   H  
ATOM    437  H4' THY B  14      -2.528  10.452 -16.051  1.00  0.00      BS   H  
ATOM    438  H5' THY B  14      -0.402  11.100 -17.043  1.00  0.00      BS   H  
ATOM    439  H51 THY B  14       4.324   7.079 -15.060  1.00  0.00      BS   H  
ATOM    440  H52 THY B  14       4.003   7.591 -13.420  1.00  0.00      BS   H  
ATOM    441  H53 THY B  14       3.643   8.576 -14.856  1.00  0.00      BS   H  
ATOM    442 H2'' THY B  14      -0.003   9.216 -13.311  1.00  0.00      BS   H  
ATOM    443 H5'' THY B  14      -0.650  12.169 -15.588  1.00  0.00      BS   H  
ATOM    444  P   ADE B  15      -3.664  10.466 -12.195  1.00  0.00      BS   P  
ATOM    445  O1P ADE B  15      -5.084  10.845 -12.261  1.00  0.00      BS   O  
ATOM    446  O2P ADE B  15      -2.739  11.477 -11.657  1.00  0.00      BS   O  
ATOM    447  C5' ADE B  15      -4.359   8.041 -11.721  1.00  0.00      BS   C  
ATOM    448  O5' ADE B  15      -3.407   9.112 -11.395  1.00  0.00      BS   O  
ATOM    449  C4' ADE B  15      -3.887   6.755 -10.984  1.00  0.00      BS   C  
ATOM    450  O4' ADE B  15      -2.708   6.295 -11.628  1.00  0.00      BS   O  
ATOM    451  C3' ADE B  15      -3.581   6.888  -9.492  1.00  0.00      BS   C  
ATOM    452  O3' ADE B  15      -4.192   5.785  -8.675  1.00  0.00      BS   O  
ATOM    453  C2' ADE B  15      -2.113   6.618  -9.421  1.00  0.00      BS   C  
ATOM    454  C1' ADE B  15      -2.034   5.633 -10.571  1.00  0.00      BS   C  
ATOM    455  N1  ADE B  15       1.208   1.642 -11.325  1.00  0.00      BS   N  
ATOM    456  C2  ADE B  15      -0.068   1.654 -10.973  1.00  0.00      BS   C  
ATOM    457  N3  ADE B  15      -0.927   2.674 -10.748  1.00  0.00      BS   N  
ATOM    458  C4  ADE B  15      -0.316   3.845 -11.138  1.00  0.00      BS   C  
ATOM    459  C5  ADE B  15       0.972   4.008 -11.587  1.00  0.00      BS   C  
ATOM    460  C6  ADE B  15       1.730   2.782 -11.678  1.00  0.00      BS   C  
ATOM    461  N6  ADE B  15       3.065   2.796 -11.925  1.00  0.00      BS   N  
ATOM    462  N7  ADE B  15       1.270   5.357 -11.738  1.00  0.00      BS   N  
ATOM    463  C8  ADE B  15       0.280   6.040 -11.329  1.00  0.00      BS   C  
ATOM    464  N9  ADE B  15      -0.753   5.175 -10.975  1.00  0.00      BS   N  
ATOM    465  H2  ADE B  15      -0.451   0.656 -10.760  1.00  0.00      BS   H  
ATOM    466  H8  ADE B  15       0.289   7.129 -11.280  1.00  0.00      BS   H  
ATOM    467  H1' ADE B  15      -2.702   4.810 -10.237  1.00  0.00      BS   H  
ATOM    468  H2' ADE B  15      -1.715   6.206  -8.469  1.00  0.00      BS   H  
ATOM    469  H3' ADE B  15      -3.796   7.909  -9.110  1.00  0.00      BS   H  
ATOM    470  H4' ADE B  15      -4.553   5.888 -11.182  1.00  0.00      BS   H  
ATOM    471  H5' ADE B  15      -4.357   7.919 -12.825  1.00  0.00      BS   H  
ATOM    472  H61 ADE B  15       3.490   1.935 -12.203  1.00  0.00      BS   H  
ATOM    473  H62 ADE B  15       3.641   3.612 -11.886  1.00  0.00      BS   H  
ATOM    474 H2'' ADE B  15      -1.552   7.550  -9.643  1.00  0.00      BS   H  
ATOM    475 H5'' ADE B  15      -5.368   8.320 -11.351  1.00  0.00      BS   H  
ATOM    476  P   CYT B  16      -5.198   6.073  -7.557  1.00  0.00      BS   P  
ATOM    477  O1P CYT B  16      -6.419   6.721  -8.134  1.00  0.00      BS   O  
ATOM    478  O2P CYT B  16      -4.492   6.851  -6.548  1.00  0.00      BS   O  
ATOM    479  C5' CYT B  16      -5.935   3.487  -7.885  1.00  0.00      BS   C  
ATOM    480  O5' CYT B  16      -5.709   4.619  -7.058  1.00  0.00      BS   O  
ATOM    481  C4' CYT B  16      -5.074   2.268  -7.458  1.00  0.00      BS   C  
ATOM    482  O4' CYT B  16      -3.751   2.460  -8.000  1.00  0.00      BS   O  
ATOM    483  C3' CYT B  16      -4.945   2.253  -5.886  1.00  0.00      BS   C  
ATOM    484  O3' CYT B  16      -5.014   0.917  -5.285  1.00  0.00      BS   O  
ATOM    485  C2' CYT B  16      -3.479   2.734  -5.771  1.00  0.00      BS   C  
ATOM    486  C1' CYT B  16      -2.837   2.028  -6.968  1.00  0.00      BS   C  
ATOM    487  N1  CYT B  16      -1.468   2.494  -7.283  1.00  0.00      BS   N  
ATOM    488  C2  CYT B  16      -0.519   1.581  -7.826  1.00  0.00      BS   C  
ATOM    489  O2  CYT B  16      -0.794   0.388  -7.940  1.00  0.00      BS   O  
ATOM    490  N3  CYT B  16       0.765   2.037  -7.953  1.00  0.00      BS   N  
ATOM    491  C4  CYT B  16       1.002   3.322  -7.814  1.00  0.00      BS   C  
ATOM    492  N4  CYT B  16       2.255   3.695  -8.150  1.00  0.00      BS   N  
ATOM    493  C5  CYT B  16       0.048   4.276  -7.365  1.00  0.00      BS   C  
ATOM    494  C6  CYT B  16      -1.204   3.885  -7.116  1.00  0.00      BS   C  
ATOM    495  H5  CYT B  16       0.252   5.346  -7.421  1.00  0.00      BS   H  
ATOM    496  H6  CYT B  16      -2.102   4.500  -7.070  1.00  0.00      BS   H  
ATOM    497  H1' CYT B  16      -2.781   0.926  -6.836  1.00  0.00      BS   H  
ATOM    498  H2' CYT B  16      -2.886   2.377  -4.902  1.00  0.00      BS   H  
ATOM    499  H3' CYT B  16      -5.708   2.916  -5.426  1.00  0.00      BS   H  
ATOM    500  H4' CYT B  16      -5.491   1.260  -7.668  1.00  0.00      BS   H  
ATOM    501  H41 CYT B  16       2.870   2.914  -8.268  1.00  0.00      BS   H  
ATOM    502  H5' CYT B  16      -5.730   3.567  -8.974  1.00  0.00      BS   H  
ATOM    503  H42 CYT B  16       2.652   4.604  -8.019  1.00  0.00      BS   H  
ATOM    504 H2'' CYT B  16      -3.456   3.836  -5.906  1.00  0.00      BS   H  
ATOM    505 H5'' CYT B  16      -7.028   3.293  -7.836  1.00  0.00      BS   H  
ATOM    506  P   ADE B  17      -5.134   0.824  -3.727  1.00  0.00      BS   P  
ATOM    507  O1P ADE B  17      -6.441   0.197  -3.401  1.00  0.00      BS   O  
ATOM    508  O2P ADE B  17      -4.951   2.126  -3.074  1.00  0.00      BS   O  
ATOM    509  C5' ADE B  17      -3.701  -1.426  -3.821  1.00  0.00      BS   C  
ATOM    510  O5' ADE B  17      -3.880  -0.089  -3.252  1.00  0.00      BS   O  
ATOM    511  C4' ADE B  17      -2.663  -2.330  -3.065  1.00  0.00      BS   C  
ATOM    512  O4' ADE B  17      -1.356  -2.009  -3.673  1.00  0.00      BS   O  
ATOM    513  C3' ADE B  17      -2.482  -2.000  -1.548  1.00  0.00      BS   C  
ATOM    514  O3' ADE B  17      -2.276  -3.274  -0.840  1.00  0.00      BS   O  
ATOM    515  C2' ADE B  17      -1.319  -1.067  -1.534  1.00  0.00      BS   C  
ATOM    516  C1' ADE B  17      -0.415  -1.418  -2.761  1.00  0.00      BS   C  
ATOM    517  N1  ADE B  17       4.045   0.701  -4.336  1.00  0.00      BS   N  
ATOM    518  C2  ADE B  17       3.678  -0.542  -3.977  1.00  0.00      BS   C  
ATOM    519  N3  ADE B  17       2.531  -1.034  -3.507  1.00  0.00      BS   N  
ATOM    520  C4  ADE B  17       1.605  -0.082  -3.695  1.00  0.00      BS   C  
ATOM    521  C5  ADE B  17       1.713   1.201  -4.229  1.00  0.00      BS   C  
ATOM    522  C6  ADE B  17       3.040   1.610  -4.461  1.00  0.00      BS   C  
ATOM    523  N6  ADE B  17       3.339   2.841  -4.965  1.00  0.00      BS   N  
ATOM    524  N7  ADE B  17       0.491   1.832  -4.326  1.00  0.00      BS   N  
ATOM    525  C8  ADE B  17      -0.311   0.932  -3.927  1.00  0.00      BS   C  
ATOM    526  N9  ADE B  17       0.259  -0.192  -3.420  1.00  0.00      BS   N  
ATOM    527  H2  ADE B  17       4.481  -1.278  -4.016  1.00  0.00      BS   H  
ATOM    528  H8  ADE B  17      -1.374   1.073  -3.735  1.00  0.00      BS   H  
ATOM    529  H1' ADE B  17       0.408  -2.098  -2.453  1.00  0.00      BS   H  
ATOM    530  H2' ADE B  17      -0.715  -1.205  -0.612  1.00  0.00      BS   H  
ATOM    531  H3' ADE B  17      -3.417  -1.436  -1.340  1.00  0.00      BS   H  
ATOM    532  H4' ADE B  17      -2.962  -3.395  -3.157  1.00  0.00      BS   H  
ATOM    533  H5' ADE B  17      -3.308  -1.214  -4.838  1.00  0.00      BS   H  
ATOM    534  H61 ADE B  17       4.216   3.255  -4.721  1.00  0.00      BS   H  
ATOM    535  H62 ADE B  17       2.652   3.413  -5.415  1.00  0.00      BS   H  
ATOM    536 H2'' ADE B  17      -1.700  -0.039  -1.710  1.00  0.00      BS   H  
ATOM    537 H5'' ADE B  17      -4.636  -1.994  -4.011  1.00  0.00      BS   H  
ATOM    538  P   ADE B  18      -2.205  -3.241   0.734  1.00  0.00      BS   P  
ATOM    539  O1P ADE B  18      -2.955  -4.438   1.236  1.00  0.00      BS   O  
ATOM    540  O2P ADE B  18      -2.631  -1.903   1.242  1.00  0.00      BS   O  
ATOM    541  C5' ADE B  18       0.321  -3.988   0.300  1.00  0.00      BS   C  
ATOM    542  O5' ADE B  18      -0.656  -3.369   1.079  1.00  0.00      BS   O  
ATOM    543  C4' ADE B  18       1.779  -3.462   0.422  1.00  0.00      BS   C  
ATOM    544  O4' ADE B  18       1.936  -2.176  -0.215  1.00  0.00      BS   O  
ATOM    545  C3' ADE B  18       2.201  -3.069   1.857  1.00  0.00      BS   C  
ATOM    546  O3' ADE B  18       2.677  -4.150   2.653  1.00  0.00      BS   O  
ATOM    547  C2' ADE B  18       3.276  -2.064   1.634  1.00  0.00      BS   C  
ATOM    548  C1' ADE B  18       3.168  -1.696   0.105  1.00  0.00      BS   C  
ATOM    549  N1  ADE B  18       6.208   2.185  -1.369  1.00  0.00      BS   N  
ATOM    550  C2  ADE B  18       6.469   0.879  -1.239  1.00  0.00      BS   C  
ATOM    551  N3  ADE B  18       5.669  -0.050  -0.737  1.00  0.00      BS   N  
ATOM    552  C4  ADE B  18       4.379   0.367  -0.721  1.00  0.00      BS   C  
ATOM    553  C5  ADE B  18       3.966   1.643  -0.973  1.00  0.00      BS   C  
ATOM    554  C6  ADE B  18       4.903   2.607  -1.365  1.00  0.00      BS   C  
ATOM    555  N6  ADE B  18       4.696   3.934  -1.561  1.00  0.00      BS   N  
ATOM    556  N7  ADE B  18       2.551   1.799  -0.711  1.00  0.00      BS   N  
ATOM    557  C8  ADE B  18       2.211   0.621  -0.322  1.00  0.00      BS   C  
ATOM    558  N9  ADE B  18       3.238  -0.271  -0.277  1.00  0.00      BS   N  
ATOM    559  H2  ADE B  18       7.491   0.511  -1.154  1.00  0.00      BS   H  
ATOM    560  H8  ADE B  18       1.189   0.415  -0.005  1.00  0.00      BS   H  
ATOM    561  H1' ADE B  18       3.822  -2.410  -0.438  1.00  0.00      BS   H  
ATOM    562  H2' ADE B  18       4.297  -2.498   1.673  1.00  0.00      BS   H  
ATOM    563  H3' ADE B  18       1.310  -2.615   2.344  1.00  0.00      BS   H  
ATOM    564  H4' ADE B  18       2.517  -4.109  -0.098  1.00  0.00      BS   H  
ATOM    565  H5' ADE B  18       0.130  -4.003  -0.794  1.00  0.00      BS   H  
ATOM    566  H61 ADE B  18       5.441   4.600  -1.601  1.00  0.00      BS   H  
ATOM    567  H62 ADE B  18       3.764   4.289  -1.493  1.00  0.00      BS   H  
ATOM    568 H2'' ADE B  18       3.103  -1.216   2.332  1.00  0.00      BS   H  
ATOM    569 H5'' ADE B  18       0.464  -5.054   0.578  1.00  0.00      BS   H  
ATOM    570  P   CYT B  19       3.130  -4.043   4.088  1.00  0.00      BS   P  
ATOM    571  O1P CYT B  19       2.991  -5.408   4.634  1.00  0.00      BS   O  
ATOM    572  O2P CYT B  19       2.354  -2.982   4.690  1.00  0.00      BS   O  
ATOM    573  C5' CYT B  19       5.646  -4.256   4.675  1.00  0.00      BS   C  
ATOM    574  O5' CYT B  19       4.593  -3.542   3.949  1.00  0.00      BS   O  
ATOM    575  C4' CYT B  19       7.009  -3.531   4.506  1.00  0.00      BS   C  
ATOM    576  O4' CYT B  19       7.207  -2.987   3.141  1.00  0.00      BS   O  
ATOM    577  C3' CYT B  19       7.448  -2.359   5.469  1.00  0.00      BS   C  
ATOM    578  O3' CYT B  19       7.767  -2.844   6.759  1.00  0.00      BS   O  
ATOM    579  C2' CYT B  19       8.646  -1.816   4.672  1.00  0.00      BS   C  
ATOM    580  C1' CYT B  19       8.126  -1.820   3.198  1.00  0.00      BS   C  
ATOM    581  N1  CYT B  19       7.432  -0.607   2.854  1.00  0.00      BS   N  
ATOM    582  C2  CYT B  19       8.201   0.543   2.471  1.00  0.00      BS   C  
ATOM    583  O2  CYT B  19       9.473   0.445   2.454  1.00  0.00      BS   O  
ATOM    584  N3  CYT B  19       7.588   1.724   2.097  1.00  0.00      BS   N  
ATOM    585  C4  CYT B  19       6.263   1.877   2.250  1.00  0.00      BS   C  
ATOM    586  N4  CYT B  19       5.639   3.038   1.823  1.00  0.00      BS   N  
ATOM    587  C5  CYT B  19       5.449   0.772   2.734  1.00  0.00      BS   C  
ATOM    588  C6  CYT B  19       6.118  -0.348   3.039  1.00  0.00      BS   C  
ATOM    589  H5  CYT B  19       4.363   0.784   2.641  1.00  0.00      BS   H  
ATOM    590  H6  CYT B  19       5.576  -1.248   3.330  1.00  0.00      BS   H  
ATOM    591  H1' CYT B  19       8.991  -1.904   2.505  1.00  0.00      BS   H  
ATOM    592  H2' CYT B  19       9.521  -2.499   4.726  1.00  0.00      BS   H  
ATOM    593  H3' CYT B  19       6.574  -1.688   5.614  1.00  0.00      BS   H  
ATOM    594  H4' CYT B  19       7.794  -4.283   4.736  1.00  0.00      BS   H  
ATOM    595  H41 CYT B  19       6.154   3.700   1.277  1.00  0.00      BS   H  
ATOM    596  H5' CYT B  19       5.780  -5.220   4.140  1.00  0.00      BS   H  
ATOM    597  H42 CYT B  19       4.749   3.374   2.134  1.00  0.00      BS   H  
ATOM    598 H2'' CYT B  19       8.922  -0.784   4.980  1.00  0.00      BS   H  
ATOM    599 H5'' CYT B  19       5.371  -4.455   5.733  1.00  0.00      BS   H  
ATOM    600  P   ADE B  20       8.302  -1.923   8.007  1.00  0.00      BS   P  
ATOM    601  O1P ADE B  20       8.844  -2.930   8.997  1.00  0.00      BS   O  
ATOM    602  O2P ADE B  20       7.257  -1.006   8.528  1.00  0.00      BS   O  
ATOM    603  C5' ADE B  20      10.847  -1.324   7.416  1.00  0.00      BS   C  
ATOM    604  O5' ADE B  20       9.491  -0.961   7.521  1.00  0.00      BS   O  
ATOM    605  C4' ADE B  20      11.755  -0.176   7.803  1.00  0.00      BS   C  
ATOM    606  O4' ADE B  20      11.574   1.010   6.935  1.00  0.00      BS   O  
ATOM    607  C3' ADE B  20      11.373   0.323   9.188  1.00  0.00      BS   C  
ATOM    608  O3' ADE B  20      12.462   0.801  10.014  1.00  0.00      BS   O  
ATOM    609  C2' ADE B  20      10.436   1.486   8.895  1.00  0.00      BS   C  
ATOM    610  C1' ADE B  20      10.892   2.038   7.615  1.00  0.00      BS   C  
ATOM    611  N1  ADE B  20       9.396   6.157   5.065  1.00  0.00      BS   N  
ATOM    612  C2  ADE B  20      10.461   6.021   5.914  1.00  0.00      BS   C  
ATOM    613  N3  ADE B  20      10.737   4.868   6.547  1.00  0.00      BS   N  
ATOM    614  C4  ADE B  20       9.834   3.826   6.251  1.00  0.00      BS   C  
ATOM    615  C5  ADE B  20       8.670   3.894   5.457  1.00  0.00      BS   C  
ATOM    616  C6  ADE B  20       8.484   5.126   4.849  1.00  0.00      BS   C  
ATOM    617  N6  ADE B  20       7.414   5.357   4.111  1.00  0.00      BS   N  
ATOM    618  N7  ADE B  20       8.036   2.690   5.450  1.00  0.00      BS   N  
ATOM    619  C8  ADE B  20       8.763   1.937   6.223  1.00  0.00      BS   C  
ATOM    620  N9  ADE B  20       9.878   2.520   6.736  1.00  0.00      BS   N  
ATOM    621  H2  ADE B  20      11.023   6.920   6.162  1.00  0.00      BS   H  
ATOM    622  H8  ADE B  20       8.632   0.896   6.520  1.00  0.00      BS   H  
ATOM    623  H1' ADE B  20      11.640   2.825   7.850  1.00  0.00      BS   H  
ATOM    624  H2' ADE B  20      10.459   2.199   9.746  1.00  0.00      BS   H  
ATOM    625  H3' ADE B  20      10.799  -0.495   9.674  1.00  0.00      BS   H  
ATOM    626  H4' ADE B  20      12.827  -0.462   7.755  1.00  0.00      BS   H  
ATOM    627  H5' ADE B  20      11.156  -1.689   6.413  1.00  0.00      BS   H  
ATOM    628  H61 ADE B  20       7.350   6.158   3.515  1.00  0.00      BS   H  
ATOM    629  H62 ADE B  20       6.660   4.700   4.095  1.00  0.00      BS   H  
ATOM    630  H3T ADE B  20      12.004   1.107  10.800  1.00  0.00      BS   H  
ATOM    631 H2'' ADE B  20       9.375   1.158   8.856  1.00  0.00      BS   H  
ATOM    632 H5'' ADE B  20      11.019  -2.129   8.163  1.00  0.00      BS   H  
TER   
ATOM    633  C5' URA R   1       8.559   9.605  -1.836  1.00  0.00      R    C  
ATOM    634  O5' URA R   1       8.211   8.839  -0.676  1.00  0.00      R    O  
ATOM    635  C4' URA R   1       9.235  10.954  -1.667  1.00  0.00      R    C  
ATOM    636  O4' URA R   1       8.238  11.900  -1.146  1.00  0.00      R    O  
ATOM    637  C3' URA R   1      10.440  11.144  -0.750  1.00  0.00      R    C  
ATOM    638  O3' URA R   1      11.382  12.115  -1.276  1.00  0.00      R    O  
ATOM    639  C2' URA R   1       9.768  11.647   0.551  1.00  0.00      R    C  
ATOM    640  O2' URA R   1      10.670  12.377   1.349  1.00  0.00      R    O  
ATOM    641  C1' URA R   1       8.623  12.357   0.124  1.00  0.00      R    C  
ATOM    642  N1  URA R   1       7.504  12.335   1.108  1.00  0.00      R    N  
ATOM    643  C2  URA R   1       7.144  13.519   1.711  1.00  0.00      R    C  
ATOM    644  O2  URA R   1       7.808  14.552   1.578  1.00  0.00      R    O  
ATOM    645  N3  URA R   1       6.044  13.513   2.516  1.00  0.00      R    N  
ATOM    646  C4  URA R   1       5.189  12.473   2.710  1.00  0.00      R    C  
ATOM    647  O4  URA R   1       4.205  12.579   3.469  1.00  0.00      R    O  
ATOM    648  C5  URA R   1       5.576  11.242   2.117  1.00  0.00      R    C  
ATOM    649  C6  URA R   1       6.695  11.222   1.324  1.00  0.00      R    C  
ATOM    650  H3  URA R   1       5.631  14.421   2.675  1.00  0.00      R    H  
ATOM    651  H5  URA R   1       5.186  10.327   2.564  1.00  0.00      R    H  
ATOM    652  H6  URA R   1       7.273  10.325   1.101  1.00  0.00      R    H  
ATOM    653  H1' URA R   1       8.938  13.417   0.015  1.00  0.00      R    H  
ATOM    654  H2' URA R   1      10.139  12.797   2.030  1.00  0.00      R    H  
ATOM    655  H3' URA R   1      10.882  10.168  -0.457  1.00  0.00      R    H  
ATOM    656  H4' URA R   1       9.506  11.243  -2.705  1.00  0.00      R    H  
ATOM    657  H5' URA R   1       7.597   9.802  -2.354  1.00  0.00      R    H  
ATOM    658  H5T URA R   1       8.845   8.202  -0.339  1.00  0.00      R    H  
ATOM    659 H2'' URA R   1       9.505  10.732   1.123  1.00  0.00      R    H  
ATOM    660 H5'' URA R   1       9.128   9.057  -2.618  1.00  0.00      R    H  
ATOM    661  P   GUA R   2      12.865  11.622  -1.584  1.00  0.00      R    P  
ATOM    662  O1P GUA R   2      13.788  12.751  -1.357  1.00  0.00      R    O  
ATOM    663  O2P GUA R   2      12.798  11.050  -2.981  1.00  0.00      R    O  
ATOM    664  C5' GUA R   2      14.499  10.310  -0.017  1.00  0.00      R    C  
ATOM    665  O5' GUA R   2      13.138  10.434  -0.531  1.00  0.00      R    O  
ATOM    666  C4' GUA R   2      14.715   8.955   0.787  1.00  0.00      R    C  
ATOM    667  O4' GUA R   2      13.732   8.682   1.860  1.00  0.00      R    O  
ATOM    668  C3' GUA R   2      14.621   7.768  -0.110  1.00  0.00      R    C  
ATOM    669  O3' GUA R   2      15.731   7.679  -1.008  1.00  0.00      R    O  
ATOM    670  C2' GUA R   2      14.405   6.598   0.903  1.00  0.00      R    C  
ATOM    671  O2' GUA R   2      15.649   6.195   1.527  1.00  0.00      R    O  
ATOM    672  C1' GUA R   2      13.512   7.242   1.904  1.00  0.00      R    C  
ATOM    673  N1  GUA R   2       9.655   3.721   1.957  1.00  0.00      R    N  
ATOM    674  C2  GUA R   2      10.894   3.625   2.471  1.00  0.00      R    C  
ATOM    675  N2  GUA R   2      11.245   2.431   3.012  1.00  0.00      R    N  
ATOM    676  N3  GUA R   2      11.822   4.649   2.440  1.00  0.00      R    N  
ATOM    677  C4  GUA R   2      11.321   5.774   1.960  1.00  0.00      R    C  
ATOM    678  C5  GUA R   2      10.081   6.034   1.466  1.00  0.00      R    C  
ATOM    679  C6  GUA R   2       9.165   4.917   1.469  1.00  0.00      R    C  
ATOM    680  O6  GUA R   2       8.017   5.007   1.021  1.00  0.00      R    O  
ATOM    681  N7  GUA R   2       9.946   7.319   0.853  1.00  0.00      R    N  
ATOM    682  C8  GUA R   2      11.166   7.728   0.996  1.00  0.00      R    C  
ATOM    683  N9  GUA R   2      12.073   6.915   1.611  1.00  0.00      R    N  
ATOM    684  H1  GUA R   2       9.036   2.959   2.193  1.00  0.00      R    H  
ATOM    685  H8  GUA R   2      11.456   8.672   0.534  1.00  0.00      R    H  
ATOM    686  H1' GUA R   2      13.818   6.943   2.930  1.00  0.00      R    H  
ATOM    687  H2' GUA R   2      15.423   5.655   2.288  1.00  0.00      R    H  
ATOM    688  H21 GUA R   2      10.655   1.637   2.868  1.00  0.00      R    H  
ATOM    689  H3' GUA R   2      13.665   7.954  -0.644  1.00  0.00      R    H  
ATOM    690  H22 GUA R   2      12.093   2.346   3.534  1.00  0.00      R    H  
ATOM    691  H4' GUA R   2      15.719   8.993   1.262  1.00  0.00      R    H  
ATOM    692  H5' GUA R   2      14.654  11.114   0.734  1.00  0.00      R    H  
ATOM    693 H2'' GUA R   2      14.099   5.603   0.515  1.00  0.00      R    H  
ATOM    694 H5'' GUA R   2      15.283  10.590  -0.752  1.00  0.00      R    H  
ATOM    695  P   URA R   3      15.564   6.872  -2.427  1.00  0.00      R    P  
ATOM    696  O1P URA R   3      16.976   6.586  -2.841  1.00  0.00      R    O  
ATOM    697  O2P URA R   3      14.739   7.679  -3.345  1.00  0.00      R    O  
ATOM    698  C5' URA R   3      15.526   4.330  -1.905  1.00  0.00      R    C  
ATOM    699  O5' URA R   3      14.776   5.554  -2.043  1.00  0.00      R    O  
ATOM    700  C4' URA R   3      14.689   3.106  -1.673  1.00  0.00      R    C  
ATOM    701  O4' URA R   3      13.725   3.265  -0.618  1.00  0.00      R    O  
ATOM    702  C3' URA R   3      13.874   2.670  -2.904  1.00  0.00      R    C  
ATOM    703  O3' URA R   3      14.649   2.029  -3.854  1.00  0.00      R    O  
ATOM    704  C2' URA R   3      12.827   1.776  -2.280  1.00  0.00      R    C  
ATOM    705  O2' URA R   3      13.280   0.383  -2.044  1.00  0.00      R    O  
ATOM    706  C1' URA R   3      12.566   2.499  -0.952  1.00  0.00      R    C  
ATOM    707  N1  URA R   3      11.379   3.320  -1.142  1.00  0.00      R    N  
ATOM    708  C2  URA R   3      10.115   2.689  -1.160  1.00  0.00      R    C  
ATOM    709  O2  URA R   3       9.959   1.518  -0.900  1.00  0.00      R    O  
ATOM    710  N3  URA R   3       9.083   3.552  -1.430  1.00  0.00      R    N  
ATOM    711  C4  URA R   3       9.089   4.863  -1.803  1.00  0.00      R    C  
ATOM    712  O4  URA R   3       8.124   5.510  -2.191  1.00  0.00      R    O  
ATOM    713  C5  URA R   3      10.405   5.358  -1.800  1.00  0.00      R    C  
ATOM    714  C6  URA R   3      11.484   4.625  -1.528  1.00  0.00      R    C  
ATOM    715  H3  URA R   3       8.165   3.136  -1.363  1.00  0.00      R    H  
ATOM    716  H5  URA R   3      10.391   6.388  -2.158  1.00  0.00      R    H  
ATOM    717  H6  URA R   3      12.460   5.090  -1.668  1.00  0.00      R    H  
ATOM    718  H1' URA R   3      12.397   1.737  -0.162  1.00  0.00      R    H  
ATOM    719  H2' URA R   3      12.664  -0.207  -2.484  1.00  0.00      R    H  
ATOM    720  H3' URA R   3      13.421   3.611  -3.281  1.00  0.00      R    H  
ATOM    721  H4' URA R   3      15.290   2.249  -1.299  1.00  0.00      R    H  
ATOM    722  H5' URA R   3      16.300   4.431  -1.114  1.00  0.00      R    H  
ATOM    723 H2'' URA R   3      11.971   1.750  -2.987  1.00  0.00      R    H  
ATOM    724 H5'' URA R   3      16.039   4.114  -2.867  1.00  0.00      R    H  
ATOM    725  P   URA R   4      14.156   1.753  -5.299  1.00  0.00      R    P  
ATOM    726  O1P URA R   4      15.272   1.153  -6.014  1.00  0.00      R    O  
ATOM    727  O2P URA R   4      13.648   3.002  -5.923  1.00  0.00      R    O  
ATOM    728  C5' URA R   4      13.262  -0.703  -4.979  1.00  0.00      R    C  
ATOM    729  O5' URA R   4      12.939   0.722  -5.248  1.00  0.00      R    O  
ATOM    730  C4' URA R   4      12.064  -1.586  -4.609  1.00  0.00      R    C  
ATOM    731  O4' URA R   4      11.230  -0.860  -3.641  1.00  0.00      R    O  
ATOM    732  C3' URA R   4      11.178  -1.874  -5.874  1.00  0.00      R    C  
ATOM    733  O3' URA R   4      11.773  -2.957  -6.635  1.00  0.00      R    O  
ATOM    734  C2' URA R   4       9.830  -2.090  -5.105  1.00  0.00      R    C  
ATOM    735  O2' URA R   4       9.703  -3.477  -4.648  1.00  0.00      R    O  
ATOM    736  C1' URA R   4       9.861  -1.143  -3.880  1.00  0.00      R    C  
ATOM    737  N1  URA R   4       9.085   0.017  -4.068  1.00  0.00      R    N  
ATOM    738  C2  URA R   4       7.741  -0.032  -4.058  1.00  0.00      R    C  
ATOM    739  O2  URA R   4       7.116  -1.077  -3.816  1.00  0.00      R    O  
ATOM    740  N3  URA R   4       7.064   1.146  -4.212  1.00  0.00      R    N  
ATOM    741  C4  URA R   4       7.580   2.387  -4.650  1.00  0.00      R    C  
ATOM    742  O4  URA R   4       6.872   3.345  -4.937  1.00  0.00      R    O  
ATOM    743  C5  URA R   4       9.023   2.359  -4.729  1.00  0.00      R    C  
ATOM    744  C6  URA R   4       9.717   1.243  -4.403  1.00  0.00      R    C  
ATOM    745  H3  URA R   4       6.066   1.050  -4.096  1.00  0.00      R    H  
ATOM    746  H5  URA R   4       9.553   3.188  -5.199  1.00  0.00      R    H  
ATOM    747  H6  URA R   4      10.777   1.201  -4.655  1.00  0.00      R    H  
ATOM    748  H1' URA R   4       9.518  -1.729  -3.002  1.00  0.00      R    H  
ATOM    749  H2' URA R   4       8.888  -3.824  -5.019  1.00  0.00      R    H  
ATOM    750  H3' URA R   4      11.104  -0.901  -6.404  1.00  0.00      R    H  
ATOM    751  H4' URA R   4      12.328  -2.571  -4.167  1.00  0.00      R    H  
ATOM    752  H5' URA R   4      14.105  -0.872  -4.276  1.00  0.00      R    H  
ATOM    753 H2'' URA R   4       8.992  -1.766  -5.758  1.00  0.00      R    H  
ATOM    754 H5'' URA R   4      13.689  -1.124  -5.913  1.00  0.00      R    H  
ATOM    755  P   GUA R   5      11.218  -3.249  -8.091  1.00  0.00      R    P  
ATOM    756  O1P GUA R   5      12.016  -4.355  -8.669  1.00  0.00      R    O  
ATOM    757  O2P GUA R   5      11.192  -2.008  -8.845  1.00  0.00      R    O  
ATOM    758  C5' GUA R   5       9.399  -4.952  -7.161  1.00  0.00      R    C  
ATOM    759  O5' GUA R   5       9.725  -3.745  -7.839  1.00  0.00      R    O  
ATOM    760  C4' GUA R   5       7.891  -5.124  -6.698  1.00  0.00      R    C  
ATOM    761  O4' GUA R   5       7.478  -3.972  -5.889  1.00  0.00      R    O  
ATOM    762  C3' GUA R   5       6.765  -5.141  -7.803  1.00  0.00      R    C  
ATOM    763  O3' GUA R   5       6.650  -6.410  -8.526  1.00  0.00      R    O  
ATOM    764  C2' GUA R   5       5.549  -4.822  -6.980  1.00  0.00      R    C  
ATOM    765  O2' GUA R   5       5.196  -5.978  -6.202  1.00  0.00      R    O  
ATOM    766  C1' GUA R   5       6.113  -3.732  -6.102  1.00  0.00      R    C  
ATOM    767  N1  GUA R   5       2.752  -0.036  -7.417  1.00  0.00      R    N  
ATOM    768  C2  GUA R   5       2.448  -1.227  -6.854  1.00  0.00      R    C  
ATOM    769  N2  GUA R   5       1.137  -1.568  -6.772  1.00  0.00      R    N  
ATOM    770  N3  GUA R   5       3.376  -2.131  -6.540  1.00  0.00      R    N  
ATOM    771  C4  GUA R   5       4.624  -1.677  -6.843  1.00  0.00      R    C  
ATOM    772  C5  GUA R   5       4.966  -0.478  -7.427  1.00  0.00      R    C  
ATOM    773  C6  GUA R   5       4.009   0.466  -7.750  1.00  0.00      R    C  
ATOM    774  O6  GUA R   5       4.103   1.586  -8.281  1.00  0.00      R    O  
ATOM    775  N7  GUA R   5       6.379  -0.400  -7.567  1.00  0.00      R    N  
ATOM    776  C8  GUA R   5       6.818  -1.545  -7.159  1.00  0.00      R    C  
ATOM    777  N9  GUA R   5       5.826  -2.306  -6.635  1.00  0.00      R    N  
ATOM    778  H1  GUA R   5       1.996   0.605  -7.606  1.00  0.00      R    H  
ATOM    779  H8  GUA R   5       7.885  -1.765  -7.139  1.00  0.00      R    H  
ATOM    780  H1' GUA R   5       5.719  -3.668  -5.065  1.00  0.00      R    H  
ATOM    781  H2' GUA R   5       4.385  -5.657  -5.802  1.00  0.00      R    H  
ATOM    782  H21 GUA R   5       0.495  -1.075  -7.359  1.00  0.00      R    H  
ATOM    783  H3' GUA R   5       6.984  -4.335  -8.535  1.00  0.00      R    H  
ATOM    784  H22 GUA R   5       0.947  -2.518  -6.527  1.00  0.00      R    H  
ATOM    785  H4' GUA R   5       7.870  -6.036  -6.064  1.00  0.00      R    H  
ATOM    786  H5' GUA R   5      10.054  -5.136  -6.283  1.00  0.00      R    H  
ATOM    787 H2'' GUA R   5       4.693  -4.506  -7.613  1.00  0.00      R    H  
ATOM    788 H5'' GUA R   5       9.644  -5.846  -7.773  1.00  0.00      R    H  
ATOM    789  P   URA R   6       6.584  -6.369 -10.088  1.00  0.00      R    P  
ATOM    790  O1P URA R   6       6.998  -7.678 -10.657  1.00  0.00      R    O  
ATOM    791  O2P URA R   6       7.388  -5.251 -10.537  1.00  0.00      R    O  
ATOM    792  C5' URA R   6       4.077  -7.112  -9.889  1.00  0.00      R    C  
ATOM    793  O5' URA R   6       5.056  -6.231 -10.410  1.00  0.00      R    O  
ATOM    794  C4' URA R   6       2.759  -6.375  -9.782  1.00  0.00      R    C  
ATOM    795  O4' URA R   6       2.863  -5.166  -8.984  1.00  0.00      R    O  
ATOM    796  C3' URA R   6       2.210  -5.907 -11.071  1.00  0.00      R    C  
ATOM    797  O3' URA R   6       1.778  -6.949 -11.922  1.00  0.00      R    O  
ATOM    798  C2' URA R   6       1.187  -4.854 -10.629  1.00  0.00      R    C  
ATOM    799  O2' URA R   6       0.014  -5.417 -10.095  1.00  0.00      R    O  
ATOM    800  C1' URA R   6       1.919  -4.209  -9.524  1.00  0.00      R    C  
ATOM    801  N1  URA R   6       2.716  -2.987  -9.975  1.00  0.00      R    N  
ATOM    802  C2  URA R   6       1.994  -1.851 -10.352  1.00  0.00      R    C  
ATOM    803  O2  URA R   6       0.753  -1.798 -10.380  1.00  0.00      R    O  
ATOM    804  N3  URA R   6       2.732  -0.839 -10.845  1.00  0.00      R    N  
ATOM    805  C4  URA R   6       4.087  -0.784 -10.911  1.00  0.00      R    C  
ATOM    806  O4  URA R   6       4.610   0.307 -11.351  1.00  0.00      R    O  
ATOM    807  C5  URA R   6       4.825  -1.974 -10.521  1.00  0.00      R    C  
ATOM    808  C6  URA R   6       4.082  -2.987 -10.065  1.00  0.00      R    C  
ATOM    809  H3  URA R   6       2.190  -0.056 -11.178  1.00  0.00      R    H  
ATOM    810  H5  URA R   6       5.900  -1.843 -10.644  1.00  0.00      R    H  
ATOM    811  H6  URA R   6       4.524  -3.955  -9.830  1.00  0.00      R    H  
ATOM    812  H1' URA R   6       1.288  -4.027  -8.628  1.00  0.00      R    H  
ATOM    813  H2' URA R   6      -0.706  -4.880 -10.433  1.00  0.00      R    H  
ATOM    814  H3' URA R   6       3.096  -5.422 -11.532  1.00  0.00      R    H  
ATOM    815  H4' URA R   6       1.948  -7.016  -9.375  1.00  0.00      R    H  
ATOM    816  H5' URA R   6       4.274  -7.624  -8.922  1.00  0.00      R    H  
ATOM    817 H2'' URA R   6       1.045  -4.119 -11.450  1.00  0.00      R    H  
ATOM    818 H5'' URA R   6       4.003  -7.932 -10.635  1.00  0.00      R    H  
ATOM    819  P   ADE R   7       1.764  -6.721 -13.508  1.00  0.00      R    P  
ATOM    820  O1P ADE R   7       1.510  -8.014 -14.163  1.00  0.00      R    O  
ATOM    821  O2P ADE R   7       3.088  -6.163 -13.904  1.00  0.00      R    O  
ATOM    822  C5' ADE R   7      -0.780  -6.010 -13.714  1.00  0.00      R    C  
ATOM    823  O5' ADE R   7       0.624  -5.672 -13.830  1.00  0.00      R    O  
ATOM    824  C4' ADE R   7      -1.672  -4.774 -13.389  1.00  0.00      R    C  
ATOM    825  O4' ADE R   7      -1.038  -3.764 -12.502  1.00  0.00      R    O  
ATOM    826  C3' ADE R   7      -2.007  -4.019 -14.682  1.00  0.00      R    C  
ATOM    827  O3' ADE R   7      -2.970  -4.741 -15.466  1.00  0.00      R    O  
ATOM    828  C2' ADE R   7      -2.510  -2.691 -14.072  1.00  0.00      R    C  
ATOM    829  O2' ADE R   7      -3.874  -2.899 -13.510  1.00  0.00      R    O  
ATOM    830  C1' ADE R   7      -1.435  -2.443 -12.984  1.00  0.00      R    C  
ATOM    831  N1  ADE R   7       0.272   2.141 -14.693  1.00  0.00      R    N  
ATOM    832  C2  ADE R   7      -0.819   1.711 -14.166  1.00  0.00      R    C  
ATOM    833  N3  ADE R   7      -1.302   0.477 -13.835  1.00  0.00      R    N  
ATOM    834  C4  ADE R   7      -0.236  -0.386 -13.817  1.00  0.00      R    C  
ATOM    835  C5  ADE R   7       1.023  -0.104 -14.286  1.00  0.00      R    C  
ATOM    836  C6  ADE R   7       1.293   1.225 -14.717  1.00  0.00      R    C  
ATOM    837  N6  ADE R   7       2.537   1.639 -15.097  1.00  0.00      R    N  
ATOM    838  N7  ADE R   7       1.883  -1.201 -14.211  1.00  0.00      R    N  
ATOM    839  C8  ADE R   7       1.023  -2.124 -13.711  1.00  0.00      R    C  
ATOM    840  N9  ADE R   7      -0.227  -1.675 -13.480  1.00  0.00      R    N  
ATOM    841  H2  ADE R   7      -1.665   2.398 -14.147  1.00  0.00      R    H  
ATOM    842  H8  ADE R   7       1.293  -3.162 -13.515  1.00  0.00      R    H  
ATOM    843  H1' ADE R   7      -1.851  -1.991 -12.058  1.00  0.00      R    H  
ATOM    844  H2' ADE R   7      -4.130  -2.102 -13.039  1.00  0.00      R    H  
ATOM    845  H3' ADE R   7      -1.013  -3.914 -15.167  1.00  0.00      R    H  
ATOM    846  H4' ADE R   7      -2.654  -5.054 -12.951  1.00  0.00      R    H  
ATOM    847  H5' ADE R   7      -0.994  -6.762 -12.925  1.00  0.00      R    H  
ATOM    848  H61 ADE R   7       2.661   2.631 -15.075  1.00  0.00      R    H  
ATOM    849  H62 ADE R   7       3.267   0.963 -14.994  1.00  0.00      R    H  
ATOM    850 H2'' ADE R   7      -2.548  -1.861 -14.808  1.00  0.00      R    H  
ATOM    851 H5'' ADE R   7      -1.184  -6.502 -14.623  1.00  0.00      R    H  
ATOM    852  P   ADE R   8      -2.818  -4.815 -16.980  1.00  0.00      R    P  
ATOM    853  O1P ADE R   8      -3.684  -5.908 -17.449  1.00  0.00      R    O  
ATOM    854  O2P ADE R   8      -1.387  -4.951 -17.345  1.00  0.00      R    O  
ATOM    855  C5' ADE R   8      -4.653  -2.908 -17.358  1.00  0.00      R    C  
ATOM    856  O5' ADE R   8      -3.322  -3.418 -17.483  1.00  0.00      R    O  
ATOM    857  C4' ADE R   8      -4.807  -1.371 -17.518  1.00  0.00      R    C  
ATOM    858  O4' ADE R   8      -3.874  -0.701 -16.629  1.00  0.00      R    O  
ATOM    859  C3' ADE R   8      -4.435  -0.852 -18.889  1.00  0.00      R    C  
ATOM    860  O3' ADE R   8      -5.450  -1.039 -19.872  1.00  0.00      R    O  
ATOM    861  C2' ADE R   8      -4.100   0.585 -18.579  1.00  0.00      R    C  
ATOM    862  O2' ADE R   8      -5.307   1.388 -18.444  1.00  0.00      R    O  
ATOM    863  C1' ADE R   8      -3.379   0.438 -17.221  1.00  0.00      R    C  
ATOM    864  N1  ADE R   8       0.708   3.260 -18.569  1.00  0.00      R    N  
ATOM    865  C2  ADE R   8      -0.562   3.519 -18.343  1.00  0.00      R    C  
ATOM    866  N3  ADE R   8      -1.536   2.713 -17.962  1.00  0.00      R    N  
ATOM    867  C4  ADE R   8      -1.105   1.496 -17.680  1.00  0.00      R    C  
ATOM    868  C5  ADE R   8       0.170   1.047 -17.854  1.00  0.00      R    C  
ATOM    869  C6  ADE R   8       1.167   2.017 -18.269  1.00  0.00      R    C  
ATOM    870  N6  ADE R   8       2.489   1.752 -18.471  1.00  0.00      R    N  
ATOM    871  N7  ADE R   8       0.219  -0.298 -17.531  1.00  0.00      R    N  
ATOM    872  C8  ADE R   8      -1.047  -0.606 -17.341  1.00  0.00      R    C  
ATOM    873  N9  ADE R   8      -1.915   0.428 -17.321  1.00  0.00      R    N  
ATOM    874  H2  ADE R   8      -0.794   4.580 -18.433  1.00  0.00      R    H  
ATOM    875  H8  ADE R   8      -1.321  -1.636 -17.111  1.00  0.00      R    H  
ATOM    876  H1' ADE R   8      -3.767   1.279 -16.607  1.00  0.00      R    H  
ATOM    877  H2' ADE R   8      -4.908   2.252 -18.322  1.00  0.00      R    H  
ATOM    878  H3' ADE R   8      -3.542  -1.423 -19.221  1.00  0.00      R    H  
ATOM    879  H4' ADE R   8      -5.820  -1.034 -17.211  1.00  0.00      R    H  
ATOM    880  H5' ADE R   8      -5.055  -3.268 -16.387  1.00  0.00      R    H  
ATOM    881  H61 ADE R   8       3.155   2.444 -18.747  1.00  0.00      R    H  
ATOM    882  H62 ADE R   8       2.794   0.800 -18.458  1.00  0.00      R    H  
ATOM    883 H2'' ADE R   8      -3.387   1.006 -19.319  1.00  0.00      R    H  
ATOM    884 H5'' ADE R   8      -5.237  -3.498 -18.097  1.00  0.00      R    H  
ATOM    885  P   GUA R   9      -5.000  -1.033 -21.413  1.00  0.00      R    P  
ATOM    886  O1P GUA R   9      -6.076  -1.642 -22.178  1.00  0.00      R    O  
ATOM    887  O2P GUA R   9      -3.695  -1.626 -21.626  1.00  0.00      R    O  
ATOM    888  C5' GUA R   9      -5.763   1.526 -21.557  1.00  0.00      R    C  
ATOM    889  O5' GUA R   9      -4.762   0.463 -21.794  1.00  0.00      R    O  
ATOM    890  C4' GUA R   9      -5.080   2.879 -21.993  1.00  0.00      R    C  
ATOM    891  O4' GUA R   9      -3.947   3.169 -21.073  1.00  0.00      R    O  
ATOM    892  C3' GUA R   9      -4.452   2.953 -23.440  1.00  0.00      R    C  
ATOM    893  O3' GUA R   9      -5.489   3.179 -24.398  1.00  0.00      R    O  
ATOM    894  C2' GUA R   9      -3.336   4.061 -23.247  1.00  0.00      R    C  
ATOM    895  O2' GUA R   9      -3.896   5.331 -23.279  1.00  0.00      R    O  
ATOM    896  C1' GUA R   9      -2.945   3.794 -21.838  1.00  0.00      R    C  
ATOM    897  N1  GUA R   9       2.032   3.979 -21.901  1.00  0.00      R    N  
ATOM    898  C2  GUA R   9       1.158   5.011 -21.935  1.00  0.00      R    C  
ATOM    899  N2  GUA R   9       1.787   6.151 -22.050  1.00  0.00      R    N  
ATOM    900  N3  GUA R   9      -0.163   4.895 -21.865  1.00  0.00      R    N  
ATOM    901  C4  GUA R   9      -0.455   3.573 -21.791  1.00  0.00      R    C  
ATOM    902  C5  GUA R   9       0.331   2.434 -21.769  1.00  0.00      R    C  
ATOM    903  C6  GUA R   9       1.707   2.690 -21.848  1.00  0.00      R    C  
ATOM    904  O6  GUA R   9       2.557   1.760 -21.838  1.00  0.00      R    O  
ATOM    905  N7  GUA R   9      -0.375   1.262 -21.710  1.00  0.00      R    N  
ATOM    906  C8  GUA R   9      -1.606   1.684 -21.698  1.00  0.00      R    C  
ATOM    907  N9  GUA R   9      -1.690   3.028 -21.773  1.00  0.00      R    N  
ATOM    908  H1  GUA R   9       3.012   4.157 -22.067  1.00  0.00      R    H  
ATOM    909  H8  GUA R   9      -2.461   1.010 -21.650  1.00  0.00      R    H  
ATOM    910  H1' GUA R   9      -2.815   4.809 -21.405  1.00  0.00      R    H  
ATOM    911  H2' GUA R   9      -3.175   5.961 -23.344  1.00  0.00      R    H  
ATOM    912  H21 GUA R   9       2.757   6.221 -21.821  1.00  0.00      R    H  
ATOM    913  H3' GUA R   9      -3.835   2.060 -23.678  1.00  0.00      R    H  
ATOM    914  H22 GUA R   9       1.110   6.879 -21.944  1.00  0.00      R    H  
ATOM    915  H4' GUA R   9      -5.701   3.798 -21.935  1.00  0.00      R    H  
ATOM    916  H5' GUA R   9      -6.068   1.750 -20.511  1.00  0.00      R    H  
ATOM    917 H2'' GUA R   9      -2.596   3.994 -24.073  1.00  0.00      R    H  
ATOM    918 H5'' GUA R   9      -6.745   1.378 -22.057  1.00  0.00      R    H  
ATOM    919  P   CYT R  10      -5.286   2.744 -25.890  1.00  0.00      R    P  
ATOM    920  O1P CYT R  10      -6.439   3.316 -26.699  1.00  0.00      R    O  
ATOM    921  O2P CYT R  10      -5.127   1.254 -25.899  1.00  0.00      R    O  
ATOM    922  C5' CYT R  10      -3.825   4.873 -26.625  1.00  0.00      R    C  
ATOM    923  O5' CYT R  10      -3.957   3.444 -26.408  1.00  0.00      R    O  
ATOM    924  C4' CYT R  10      -2.433   5.408 -26.987  1.00  0.00      R    C  
ATOM    925  O4' CYT R  10      -1.520   5.294 -25.834  1.00  0.00      R    O  
ATOM    926  C3' CYT R  10      -1.706   4.750 -28.120  1.00  0.00      R    C  
ATOM    927  O3' CYT R  10      -2.109   5.434 -29.373  1.00  0.00      R    O  
ATOM    928  C2' CYT R  10      -0.208   4.962 -27.856  1.00  0.00      R    C  
ATOM    929  O2' CYT R  10       0.359   6.204 -28.330  1.00  0.00      R    O  
ATOM    930  C1' CYT R  10      -0.187   4.948 -26.348  1.00  0.00      R    C  
ATOM    931  N1  CYT R  10       0.289   3.699 -25.798  1.00  0.00      R    N  
ATOM    932  C2  CYT R  10       1.651   3.463 -25.671  1.00  0.00      R    C  
ATOM    933  O2  CYT R  10       2.507   4.346 -25.997  1.00  0.00      R    O  
ATOM    934  N3  CYT R  10       2.050   2.339 -25.168  1.00  0.00      R    N  
ATOM    935  C4  CYT R  10       1.154   1.304 -24.985  1.00  0.00      R    C  
ATOM    936  N4  CYT R  10       1.629   0.125 -24.661  1.00  0.00      R    N  
ATOM    937  C5  CYT R  10      -0.242   1.483 -25.220  1.00  0.00      R    C  
ATOM    938  C6  CYT R  10      -0.645   2.688 -25.670  1.00  0.00      R    C  
ATOM    939  H5  CYT R  10      -0.900   0.691 -24.862  1.00  0.00      R    H  
ATOM    940  H6  CYT R  10      -1.684   2.831 -25.970  1.00  0.00      R    H  
ATOM    941  H1' CYT R  10       0.441   5.755 -25.913  1.00  0.00      R    H  
ATOM    942  H2' CYT R  10       1.242   6.112 -28.695  1.00  0.00      R    H  
ATOM    943  H3' CYT R  10      -2.006   3.682 -28.053  1.00  0.00      R    H  
ATOM    944  H4' CYT R  10      -2.527   6.485 -27.243  1.00  0.00      R    H  
ATOM    945  H41 CYT R  10       2.576   0.109 -24.339  1.00  0.00      R    H  
ATOM    946  H5' CYT R  10      -4.349   5.500 -25.872  1.00  0.00      R    H  
ATOM    947  H42 CYT R  10       1.094  -0.708 -24.521  1.00  0.00      R    H  
ATOM    948  H3T CYT R  10      -1.739   4.968 -30.126  1.00  0.00      R    H  
ATOM    949 H2'' CYT R  10       0.365   4.102 -28.264  1.00  0.00      R    H  
ATOM    950 H5'' CYT R  10      -4.363   5.154 -27.556  1.00  0.00      R    H  
TER   
ATOM    951  P   CYT T   9      -8.292  -2.276 -39.400  1.00  0.00      TS   P  
ATOM    952  O1P CYT T   9      -7.971  -3.606 -38.977  1.00  0.00      TS   O  
ATOM    953  O2P CYT T   9      -9.469  -2.086 -40.271  1.00  0.00      TS   O  
ATOM    954  C5' CYT T   9      -7.502  -1.496 -37.039  1.00  0.00      TS   C  
ATOM    955  O5' CYT T   9      -8.304  -1.214 -38.222  1.00  0.00      TS   O  
ATOM    956  C4' CYT T   9      -6.194  -0.622 -37.030  1.00  0.00      TS   C  
ATOM    957  O4' CYT T   9      -5.123  -1.122 -37.958  1.00  0.00      TS   O  
ATOM    958  C3' CYT T   9      -6.246   0.905 -37.437  1.00  0.00      TS   C  
ATOM    959  O3' CYT T   9      -5.570   1.713 -36.580  1.00  0.00      TS   O  
ATOM    960  C2' CYT T   9      -5.574   1.040 -38.834  1.00  0.00      TS   C  
ATOM    961  C1' CYT T   9      -4.386   0.009 -38.494  1.00  0.00      TS   C  
ATOM    962  N1  CYT T   9      -3.600  -0.619 -39.605  1.00  0.00      TS   N  
ATOM    963  C2  CYT T   9      -2.396  -1.297 -39.331  1.00  0.00      TS   C  
ATOM    964  O2  CYT T   9      -2.003  -1.325 -38.142  1.00  0.00      TS   O  
ATOM    965  N3  CYT T   9      -1.695  -1.833 -40.349  1.00  0.00      TS   N  
ATOM    966  C4  CYT T   9      -2.158  -1.782 -41.640  1.00  0.00      TS   C  
ATOM    967  N4  CYT T   9      -1.601  -2.540 -42.586  1.00  0.00      TS   N  
ATOM    968  C5  CYT T   9      -3.364  -1.151 -41.894  1.00  0.00      TS   C  
ATOM    969  O5T CYT T   9      -6.981  -1.898 -40.137  1.00  0.00      TS   O  
ATOM    970  C6  CYT T   9      -4.063  -0.547 -40.937  1.00  0.00      TS   C  
ATOM    971  H5  CYT T   9      -3.655  -1.110 -42.943  1.00  0.00      TS   H  
ATOM    972  H6  CYT T   9      -5.026  -0.058 -41.089  1.00  0.00      TS   H  
ATOM    973  H1' CYT T   9      -3.780   0.388 -37.643  1.00  0.00      TS   H  
ATOM    974  H2' CYT T   9      -5.318   2.109 -38.997  1.00  0.00      TS   H  
ATOM    975  H3' CYT T   9      -7.296   1.232 -37.590  1.00  0.00      TS   H  
ATOM    976  H4' CYT T   9      -5.730  -0.694 -36.023  1.00  0.00      TS   H  
ATOM    977  H41 CYT T   9      -0.710  -2.958 -42.405  1.00  0.00      TS   H  
ATOM    978  H5' CYT T   9      -7.338  -2.562 -36.772  1.00  0.00      TS   H  
ATOM    979  H42 CYT T   9      -1.983  -2.575 -43.508  1.00  0.00      TS   H  
ATOM    980  H5T CYT T   9      -6.337  -1.817 -39.431  1.00  0.00      TS   H  
ATOM    981 H2'' CYT T   9      -6.228   0.556 -39.590  1.00  0.00      TS   H  
ATOM    982 H5'' CYT T   9      -8.086  -1.073 -36.193  1.00  0.00      TS   H  
ATOM    983  P   GUA T  10      -6.159   2.921 -35.801  1.00  0.00      TS   P  
ATOM    984  O1P GUA T  10      -7.013   2.421 -34.699  1.00  0.00      TS   O  
ATOM    985  O2P GUA T  10      -6.801   3.939 -36.681  1.00  0.00      TS   O  
ATOM    986  C5' GUA T  10      -4.081   2.838 -34.312  1.00  0.00      TS   C  
ATOM    987  O5' GUA T  10      -4.905   3.630 -35.237  1.00  0.00      TS   O  
ATOM    988  C4' GUA T  10      -2.608   2.531 -34.718  1.00  0.00      TS   C  
ATOM    989  O4' GUA T  10      -2.451   1.964 -36.033  1.00  0.00      TS   O  
ATOM    990  C3' GUA T  10      -1.736   3.758 -34.683  1.00  0.00      TS   C  
ATOM    991  O3' GUA T  10      -0.547   3.681 -33.865  1.00  0.00      TS   O  
ATOM    992  C2' GUA T  10      -1.292   3.937 -36.113  1.00  0.00      TS   C  
ATOM    993  C1' GUA T  10      -1.296   2.536 -36.584  1.00  0.00      TS   C  
ATOM    994  N1  GUA T  10       0.658   0.764 -40.965  1.00  0.00      TS   N  
ATOM    995  C2  GUA T  10       1.170   0.663 -39.691  1.00  0.00      TS   C  
ATOM    996  N2  GUA T  10       2.187  -0.193 -39.495  1.00  0.00      TS   N  
ATOM    997  N3  GUA T  10       0.617   1.227 -38.583  1.00  0.00      TS   N  
ATOM    998  C4  GUA T  10      -0.542   1.884 -38.879  1.00  0.00      TS   C  
ATOM    999  C5  GUA T  10      -1.136   1.944 -40.135  1.00  0.00      TS   C  
ATOM   1000  C6  GUA T  10      -0.510   1.438 -41.282  1.00  0.00      TS   C  
ATOM   1001  O6  GUA T  10      -0.941   1.409 -42.422  1.00  0.00      TS   O  
ATOM   1002  N7  GUA T  10      -2.303   2.707 -40.052  1.00  0.00      TS   N  
ATOM   1003  C8  GUA T  10      -2.443   2.980 -38.753  1.00  0.00      TS   C  
ATOM   1004  N9  GUA T  10      -1.419   2.431 -38.040  1.00  0.00      TS   N  
ATOM   1005  H1  GUA T  10       1.270   0.452 -41.705  1.00  0.00      TS   H  
ATOM   1006  H8  GUA T  10      -3.343   3.497 -38.419  1.00  0.00      TS   H  
ATOM   1007  H1' GUA T  10      -0.428   1.942 -36.227  1.00  0.00      TS   H  
ATOM   1008  H2' GUA T  10      -0.376   4.548 -36.259  1.00  0.00      TS   H  
ATOM   1009  H21 GUA T  10       2.460  -0.840 -40.206  1.00  0.00      TS   H  
ATOM   1010  H3' GUA T  10      -2.452   4.566 -34.419  1.00  0.00      TS   H  
ATOM   1011  H22 GUA T  10       2.748  -0.040 -38.682  1.00  0.00      TS   H  
ATOM   1012  H4' GUA T  10      -2.138   1.867 -33.962  1.00  0.00      TS   H  
ATOM   1013  H5' GUA T  10      -4.467   1.810 -34.138  1.00  0.00      TS   H  
ATOM   1014 H2'' GUA T  10      -2.034   4.594 -36.616  1.00  0.00      TS   H  
ATOM   1015 H5'' GUA T  10      -4.065   3.331 -33.317  1.00  0.00      TS   H  
ATOM   1016  P   THY T  11      -0.444   4.732 -32.755  1.00  0.00      TS   P  
ATOM   1017  O1P THY T  11      -0.758   5.981 -33.401  1.00  0.00      TS   O  
ATOM   1018  O2P THY T  11      -1.261   4.317 -31.608  1.00  0.00      TS   O  
ATOM   1019  C5' THY T  11       1.456   6.090 -31.785  1.00  0.00      TS   C  
ATOM   1020  O5' THY T  11       1.025   4.732 -32.244  1.00  0.00      TS   O  
ATOM   1021  C4' THY T  11       2.867   6.026 -31.179  1.00  0.00      TS   C  
ATOM   1022  O4' THY T  11       2.783   5.145 -30.017  1.00  0.00      TS   O  
ATOM   1023  C3' THY T  11       3.953   5.428 -32.194  1.00  0.00      TS   C  
ATOM   1024  O3' THY T  11       5.200   6.081 -32.061  1.00  0.00      TS   O  
ATOM   1025  C2' THY T  11       4.007   4.008 -31.663  1.00  0.00      TS   C  
ATOM   1026  C1' THY T  11       3.726   4.079 -30.203  1.00  0.00      TS   C  
ATOM   1027  N1  THY T  11       3.126   2.828 -29.676  1.00  0.00      TS   N  
ATOM   1028  C2  THY T  11       3.952   2.025 -28.904  1.00  0.00      TS   C  
ATOM   1029  O2  THY T  11       5.108   2.311 -28.691  1.00  0.00      TS   O  
ATOM   1030  N3  THY T  11       3.369   0.862 -28.489  1.00  0.00      TS   N  
ATOM   1031  C4  THY T  11       2.057   0.474 -28.642  1.00  0.00      TS   C  
ATOM   1032  O4  THY T  11       1.678  -0.649 -28.257  1.00  0.00      TS   O  
ATOM   1033  C5  THY T  11       1.193   1.446 -29.353  1.00  0.00      TS   C  
ATOM   1034  C5M THY T  11      -0.280   1.135 -29.343  1.00  0.00      TS   C  
ATOM   1035  C6  THY T  11       1.785   2.512 -29.912  1.00  0.00      TS   C  
ATOM   1036  H3  THY T  11       3.954   0.286 -27.900  1.00  0.00      TS   H  
ATOM   1037  H6  THY T  11       1.246   3.346 -30.361  1.00  0.00      TS   H  
ATOM   1038  H1' THY T  11       4.658   4.405 -29.695  1.00  0.00      TS   H  
ATOM   1039  H2' THY T  11       4.998   3.520 -31.777  1.00  0.00      TS   H  
ATOM   1040  H3' THY T  11       3.611   5.428 -33.251  1.00  0.00      TS   H  
ATOM   1041  H4' THY T  11       3.177   7.017 -30.784  1.00  0.00      TS   H  
ATOM   1042  H5' THY T  11       0.861   6.431 -30.910  1.00  0.00      TS   H  
ATOM   1043  H51 THY T  11      -0.747   1.505 -28.405  1.00  0.00      TS   H  
ATOM   1044  H52 THY T  11      -0.398   0.070 -29.639  1.00  0.00      TS   H  
ATOM   1045  H53 THY T  11      -0.816   1.773 -30.078  1.00  0.00      TS   H  
ATOM   1046 H2'' THY T  11       3.240   3.414 -32.204  1.00  0.00      TS   H  
ATOM   1047 H5'' THY T  11       1.403   6.841 -32.603  1.00  0.00      TS   H  
ATOM   1048  P   ADE T  12       5.681   7.066 -33.151  1.00  0.00      TS   P  
ATOM   1049  O1P ADE T  12       6.310   8.254 -32.488  1.00  0.00      TS   O  
ATOM   1050  O2P ADE T  12       4.724   7.386 -34.232  1.00  0.00      TS   O  
ATOM   1051  C5' ADE T  12       8.131   5.954 -33.238  1.00  0.00      TS   C  
ATOM   1052  O5' ADE T  12       6.858   6.357 -33.853  1.00  0.00      TS   O  
ATOM   1053  C4' ADE T  12       8.506   4.519 -33.351  1.00  0.00      TS   C  
ATOM   1054  O4' ADE T  12       7.544   3.641 -32.838  1.00  0.00      TS   O  
ATOM   1055  C3' ADE T  12       8.756   4.037 -34.749  1.00  0.00      TS   C  
ATOM   1056  O3' ADE T  12      10.065   3.335 -34.902  1.00  0.00      TS   O  
ATOM   1057  C2' ADE T  12       7.656   3.059 -35.066  1.00  0.00      TS   C  
ATOM   1058  C1' ADE T  12       7.480   2.474 -33.707  1.00  0.00      TS   C  
ATOM   1059  N1  ADE T  12       5.350  -1.152 -30.868  1.00  0.00      TS   N  
ATOM   1060  C2  ADE T  12       6.495  -0.609 -30.884  1.00  0.00      TS   C  
ATOM   1061  N3  ADE T  12       6.924   0.403 -31.605  1.00  0.00      TS   N  
ATOM   1062  C4  ADE T  12       6.013   0.851 -32.437  1.00  0.00      TS   C  
ATOM   1063  C5  ADE T  12       4.729   0.369 -32.554  1.00  0.00      TS   C  
ATOM   1064  C6  ADE T  12       4.380  -0.667 -31.654  1.00  0.00      TS   C  
ATOM   1065  N6  ADE T  12       3.228  -1.280 -31.540  1.00  0.00      TS   N  
ATOM   1066  N7  ADE T  12       4.084   0.984 -33.655  1.00  0.00      TS   N  
ATOM   1067  C8  ADE T  12       4.989   1.713 -34.178  1.00  0.00      TS   C  
ATOM   1068  N9  ADE T  12       6.201   1.768 -33.470  1.00  0.00      TS   N  
ATOM   1069  H2  ADE T  12       7.225  -1.052 -30.206  1.00  0.00      TS   H  
ATOM   1070  H8  ADE T  12       4.760   2.404 -34.988  1.00  0.00      TS   H  
ATOM   1071  H1' ADE T  12       8.331   1.816 -33.429  1.00  0.00      TS   H  
ATOM   1072  H2' ADE T  12       7.906   2.314 -35.852  1.00  0.00      TS   H  
ATOM   1073  H3' ADE T  12       8.666   4.920 -35.418  1.00  0.00      TS   H  
ATOM   1074  H4' ADE T  12       9.463   4.307 -32.828  1.00  0.00      TS   H  
ATOM   1075  H5' ADE T  12       8.076   6.192 -32.154  1.00  0.00      TS   H  
ATOM   1076  H61 ADE T  12       2.396  -1.053 -32.046  1.00  0.00      TS   H  
ATOM   1077  H62 ADE T  12       3.191  -2.023 -30.871  1.00  0.00      TS   H  
ATOM   1078 H2'' ADE T  12       6.797   3.705 -35.350  1.00  0.00      TS   H  
ATOM   1079 H5'' ADE T  12       8.960   6.539 -33.691  1.00  0.00      TS   H  
ATOM   1080  P   THY T  13      11.242   4.209 -35.389  1.00  0.00      TS   P  
ATOM   1081  O1P THY T  13      11.432   5.343 -34.414  1.00  0.00      TS   O  
ATOM   1082  O2P THY T  13      11.071   4.655 -36.774  1.00  0.00      TS   O  
ATOM   1083  C5' THY T  13      13.191   2.962 -34.071  1.00  0.00      TS   C  
ATOM   1084  O5' THY T  13      12.432   3.161 -35.297  1.00  0.00      TS   O  
ATOM   1085  C4' THY T  13      13.162   1.582 -33.541  1.00  0.00      TS   C  
ATOM   1086  O4' THY T  13      11.861   1.220 -33.079  1.00  0.00      TS   O  
ATOM   1087  C3' THY T  13      13.579   0.441 -34.422  1.00  0.00      TS   C  
ATOM   1088  O3' THY T  13      15.028   0.363 -34.436  1.00  0.00      TS   O  
ATOM   1089  C2' THY T  13      12.924  -0.702 -33.768  1.00  0.00      TS   C  
ATOM   1090  C1' THY T  13      11.592  -0.157 -33.199  1.00  0.00      TS   C  
ATOM   1091  N1  THY T  13      10.422  -0.328 -34.090  1.00  0.00      TS   N  
ATOM   1092  C2  THY T  13       9.460  -1.240 -33.713  1.00  0.00      TS   C  
ATOM   1093  O2  THY T  13       9.557  -1.995 -32.742  1.00  0.00      TS   O  
ATOM   1094  N3  THY T  13       8.444  -1.275 -34.551  1.00  0.00      TS   N  
ATOM   1095  C4  THY T  13       8.226  -0.538 -35.693  1.00  0.00      TS   C  
ATOM   1096  O4  THY T  13       7.097  -0.411 -36.154  1.00  0.00      TS   O  
ATOM   1097  C5  THY T  13       9.351   0.190 -36.173  1.00  0.00      TS   C  
ATOM   1098  C5M THY T  13       9.395   0.962 -37.511  1.00  0.00      TS   C  
ATOM   1099  C6  THY T  13      10.408   0.357 -35.324  1.00  0.00      TS   C  
ATOM   1100  H3  THY T  13       7.642  -1.795 -34.226  1.00  0.00      TS   H  
ATOM   1101  H6  THY T  13      11.062   1.228 -35.329  1.00  0.00      TS   H  
ATOM   1102  H1' THY T  13      11.498  -0.460 -32.133  1.00  0.00      TS   H  
ATOM   1103  H2' THY T  13      13.509  -1.081 -32.903  1.00  0.00      TS   H  
ATOM   1104  H3' THY T  13      12.986   0.683 -35.330  1.00  0.00      TS   H  
ATOM   1105  H4' THY T  13      13.698   1.496 -32.571  1.00  0.00      TS   H  
ATOM   1106  H5' THY T  13      12.811   3.613 -33.254  1.00  0.00      TS   H  
ATOM   1107  H51 THY T  13       8.656   0.526 -38.217  1.00  0.00      TS   H  
ATOM   1108  H52 THY T  13      10.383   0.792 -37.989  1.00  0.00      TS   H  
ATOM   1109  H53 THY T  13       9.232   2.060 -37.482  1.00  0.00      TS   H  
ATOM   1110 H2'' THY T  13      12.751  -1.547 -34.467  1.00  0.00      TS   H  
ATOM   1111 H5'' THY T  13      14.239   3.282 -34.255  1.00  0.00      TS   H  
ATOM   1112  P   ADE T  14      15.738  -0.656 -35.338  1.00  0.00      TS   P  
ATOM   1113  O1P ADE T  14      17.171  -0.390 -35.350  1.00  0.00      TS   O  
ATOM   1114  O2P ADE T  14      15.014  -0.501 -36.593  1.00  0.00      TS   O  
ATOM   1115  C5' ADE T  14      15.814  -2.470 -33.414  1.00  0.00      TS   C  
ATOM   1116  O5' ADE T  14      15.467  -2.076 -34.739  1.00  0.00      TS   O  
ATOM   1117  C4' ADE T  14      15.202  -3.921 -33.091  1.00  0.00      TS   C  
ATOM   1118  O4' ADE T  14      13.780  -3.995 -33.389  1.00  0.00      TS   O  
ATOM   1119  C3' ADE T  14      15.862  -4.981 -33.937  1.00  0.00      TS   C  
ATOM   1120  O3' ADE T  14      16.093  -6.232 -33.217  1.00  0.00      TS   O  
ATOM   1121  C2' ADE T  14      14.951  -5.143 -35.172  1.00  0.00      TS   C  
ATOM   1122  C1' ADE T  14      13.561  -4.859 -34.523  1.00  0.00      TS   C  
ATOM   1123  N1  ADE T  14       8.786  -4.439 -36.171  1.00  0.00      TS   N  
ATOM   1124  C2  ADE T  14       9.238  -4.936 -35.005  1.00  0.00      TS   C  
ATOM   1125  N3  ADE T  14      10.497  -4.927 -34.453  1.00  0.00      TS   N  
ATOM   1126  C4  ADE T  14      11.303  -4.231 -35.346  1.00  0.00      TS   C  
ATOM   1127  C5  ADE T  14      10.956  -3.596 -36.561  1.00  0.00      TS   C  
ATOM   1128  C6  ADE T  14       9.624  -3.652 -36.937  1.00  0.00      TS   C  
ATOM   1129  N6  ADE T  14       9.145  -3.009 -37.924  1.00  0.00      TS   N  
ATOM   1130  N7  ADE T  14      12.010  -2.952 -37.126  1.00  0.00      TS   N  
ATOM   1131  C8  ADE T  14      13.011  -3.420 -36.476  1.00  0.00      TS   C  
ATOM   1132  N9  ADE T  14      12.660  -4.174 -35.386  1.00  0.00      TS   N  
ATOM   1133  H2  ADE T  14       8.612  -5.593 -34.400  1.00  0.00      TS   H  
ATOM   1134  H8  ADE T  14      14.014  -3.088 -36.741  1.00  0.00      TS   H  
ATOM   1135  H1' ADE T  14      13.185  -5.831 -34.138  1.00  0.00      TS   H  
ATOM   1136  H2' ADE T  14      15.069  -6.141 -35.646  1.00  0.00      TS   H  
ATOM   1137  H3' ADE T  14      16.826  -4.538 -34.267  1.00  0.00      TS   H  
ATOM   1138  H4' ADE T  14      15.370  -4.165 -32.021  1.00  0.00      TS   H  
ATOM   1139  H5' ADE T  14      15.368  -1.783 -32.663  1.00  0.00      TS   H  
ATOM   1140  H61 ADE T  14       8.163  -3.063 -38.109  1.00  0.00      TS   H  
ATOM   1141  H62 ADE T  14       9.722  -2.705 -38.682  1.00  0.00      TS   H  
ATOM   1142 H2'' ADE T  14      15.313  -4.394 -35.909  1.00  0.00      TS   H  
ATOM   1143 H5'' ADE T  14      16.894  -2.403 -33.166  1.00  0.00      TS   H  
ATOM   1144  P   THY T  15      16.934  -7.437 -33.933  1.00  0.00      TS   P  
ATOM   1145  O1P THY T  15      17.720  -8.167 -32.889  1.00  0.00      TS   O  
ATOM   1146  O2P THY T  15      17.662  -6.908 -35.108  1.00  0.00      TS   O  
ATOM   1147  C5' THY T  15      14.799  -8.912 -33.458  1.00  0.00      TS   C  
ATOM   1148  O5' THY T  15      15.779  -8.356 -34.341  1.00  0.00      TS   O  
ATOM   1149  C4' THY T  15      13.476  -9.075 -34.214  1.00  0.00      TS   C  
ATOM   1150  O4' THY T  15      13.188  -7.935 -35.089  1.00  0.00      TS   O  
ATOM   1151  C3' THY T  15      13.501 -10.168 -35.280  1.00  0.00      TS   C  
ATOM   1152  O3' THY T  15      13.352 -11.458 -34.689  1.00  0.00      TS   O  
ATOM   1153  C2' THY T  15      12.266  -9.808 -36.088  1.00  0.00      TS   C  
ATOM   1154  C1' THY T  15      11.987  -8.338 -35.764  1.00  0.00      TS   C  
ATOM   1155  N1  THY T  15      11.865  -7.493 -36.943  1.00  0.00      TS   N  
ATOM   1156  C2  THY T  15      10.589  -7.334 -37.423  1.00  0.00      TS   C  
ATOM   1157  O2  THY T  15       9.535  -7.830 -37.004  1.00  0.00      TS   O  
ATOM   1158  N3  THY T  15      10.497  -6.498 -38.495  1.00  0.00      TS   N  
ATOM   1159  C4  THY T  15      11.461  -5.763 -39.129  1.00  0.00      TS   C  
ATOM   1160  O4  THY T  15      11.176  -4.957 -40.005  1.00  0.00      TS   O  
ATOM   1161  C5  THY T  15      12.788  -6.024 -38.596  1.00  0.00      TS   C  
ATOM   1162  C5M THY T  15      13.975  -5.456 -39.257  1.00  0.00      TS   C  
ATOM   1163  C6  THY T  15      12.953  -6.823 -37.569  1.00  0.00      TS   C  
ATOM   1164  H3  THY T  15       9.587  -6.299 -38.884  1.00  0.00      TS   H  
ATOM   1165  H6  THY T  15      13.901  -7.302 -37.327  1.00  0.00      TS   H  
ATOM   1166  H1' THY T  15      11.186  -8.258 -34.997  1.00  0.00      TS   H  
ATOM   1167  H2' THY T  15      11.357 -10.358 -35.764  1.00  0.00      TS   H  
ATOM   1168  H3' THY T  15      14.406 -10.051 -35.914  1.00  0.00      TS   H  
ATOM   1169  H4' THY T  15      12.595  -9.244 -33.559  1.00  0.00      TS   H  
ATOM   1170  H5' THY T  15      14.690  -8.389 -32.484  1.00  0.00      TS   H  
ATOM   1171  H51 THY T  15      13.875  -5.546 -40.360  1.00  0.00      TS   H  
ATOM   1172  H52 THY T  15      14.856  -6.110 -39.088  1.00  0.00      TS   H  
ATOM   1173  H53 THY T  15      14.146  -4.414 -38.911  1.00  0.00      TS   H  
ATOM   1174 H2'' THY T  15      12.396  -9.966 -37.180  1.00  0.00      TS   H  
ATOM   1175 H5'' THY T  15      15.132  -9.962 -33.312  1.00  0.00      TS   H  
ATOM   1176  P   ADE T  16      13.951 -12.663 -35.578  1.00  0.00      TS   P  
ATOM   1177  O1P ADE T  16      14.661 -13.590 -34.667  1.00  0.00      TS   O  
ATOM   1178  O2P ADE T  16      14.765 -12.122 -36.710  1.00  0.00      TS   O  
ATOM   1179  C5' ADE T  16      11.421 -13.608 -35.547  1.00  0.00      TS   C  
ATOM   1180  O5' ADE T  16      12.727 -13.376 -36.264  1.00  0.00      TS   O  
ATOM   1181  C4' ADE T  16      10.229 -13.745 -36.463  1.00  0.00      TS   C  
ATOM   1182  O4' ADE T  16      10.079 -12.598 -37.396  1.00  0.00      TS   O  
ATOM   1183  C3' ADE T  16      10.391 -15.024 -37.390  1.00  0.00      TS   C  
ATOM   1184  O3' ADE T  16       9.089 -15.683 -37.626  1.00  0.00      TS   O  
ATOM   1185  C2' ADE T  16      11.026 -14.418 -38.620  1.00  0.00      TS   C  
ATOM   1186  C1' ADE T  16      10.428 -13.002 -38.784  1.00  0.00      TS   C  
ATOM   1187  N1  ADE T  16      10.525  -8.620 -41.471  1.00  0.00      TS   N  
ATOM   1188  C2  ADE T  16       9.566  -9.543 -41.300  1.00  0.00      TS   C  
ATOM   1189  N3  ADE T  16       9.536 -10.665 -40.507  1.00  0.00      TS   N  
ATOM   1190  C4  ADE T  16      10.816 -10.960 -40.096  1.00  0.00      TS   C  
ATOM   1191  C5  ADE T  16      11.876 -10.158 -40.290  1.00  0.00      TS   C  
ATOM   1192  C6  ADE T  16      11.737  -8.911 -40.962  1.00  0.00      TS   C  
ATOM   1193  N6  ADE T  16      12.735  -8.033 -41.134  1.00  0.00      TS   N  
ATOM   1194  N7  ADE T  16      12.988 -10.771 -39.708  1.00  0.00      TS   N  
ATOM   1195  C8  ADE T  16      12.585 -11.823 -39.153  1.00  0.00      TS   C  
ATOM   1196  N9  ADE T  16      11.270 -12.046 -39.343  1.00  0.00      TS   N  
ATOM   1197  H2  ADE T  16       8.625  -9.112 -41.642  1.00  0.00      TS   H  
ATOM   1198  H8  ADE T  16      13.233 -12.514 -38.614  1.00  0.00      TS   H  
ATOM   1199  H1' ADE T  16       9.427 -12.989 -39.266  1.00  0.00      TS   H  
ATOM   1200  H2' ADE T  16      10.843 -15.017 -39.536  1.00  0.00      TS   H  
ATOM   1201  H3' ADE T  16      11.203 -15.653 -36.967  1.00  0.00      TS   H  
ATOM   1202  H4' ADE T  16       9.313 -13.813 -35.838  1.00  0.00      TS   H  
ATOM   1203  H5' ADE T  16      11.159 -12.703 -34.959  1.00  0.00      TS   H  
ATOM   1204  H61 ADE T  16      12.606  -7.403 -41.898  1.00  0.00      TS   H  
ATOM   1205  H62 ADE T  16      13.708  -8.248 -41.053  1.00  0.00      TS   H  
ATOM   1206 H2'' ADE T  16      12.119 -14.447 -38.427  1.00  0.00      TS   H  
ATOM   1207 H5'' ADE T  16      11.495 -14.492 -34.877  1.00  0.00      TS   H  
ATOM   1208  P   THY T  17       8.923 -17.044 -38.231  1.00  0.00      TS   P  
ATOM   1209  O1P THY T  17       7.553 -17.561 -38.043  1.00  0.00      TS   O  
ATOM   1210  O2P THY T  17       9.984 -17.986 -37.718  1.00  0.00      TS   O  
ATOM   1211  C5' THY T  17       8.122 -16.087 -40.545  1.00  0.00      TS   C  
ATOM   1212  O5' THY T  17       9.114 -16.814 -39.801  1.00  0.00      TS   O  
ATOM   1213  C4' THY T  17       8.581 -15.911 -41.962  1.00  0.00      TS   C  
ATOM   1214  O4' THY T  17       9.432 -14.692 -41.958  1.00  0.00      TS   O  
ATOM   1215  C3' THY T  17       9.528 -16.980 -42.554  1.00  0.00      TS   C  
ATOM   1216  O3' THY T  17       9.212 -17.422 -43.858  1.00  0.00      TS   O  
ATOM   1217  C2' THY T  17      10.902 -16.282 -42.625  1.00  0.00      TS   C  
ATOM   1218  C1' THY T  17      10.411 -14.903 -42.982  1.00  0.00      TS   C  
ATOM   1219  N1  THY T  17      11.359 -13.765 -42.912  1.00  0.00      TS   N  
ATOM   1220  C2  THY T  17      10.906 -12.595 -43.476  1.00  0.00      TS   C  
ATOM   1221  O2  THY T  17       9.844 -12.543 -44.133  1.00  0.00      TS   O  
ATOM   1222  N3  THY T  17      11.818 -11.556 -43.389  1.00  0.00      TS   N  
ATOM   1223  C4  THY T  17      13.089 -11.577 -42.905  1.00  0.00      TS   C  
ATOM   1224  O4  THY T  17      13.746 -10.527 -42.888  1.00  0.00      TS   O  
ATOM   1225  C5  THY T  17      13.515 -12.869 -42.345  1.00  0.00      TS   C  
ATOM   1226  C5M THY T  17      14.884 -12.947 -41.622  1.00  0.00      TS   C  
ATOM   1227  C6  THY T  17      12.680 -13.929 -42.450  1.00  0.00      TS   C  
ATOM   1228  H3  THY T  17      11.617 -10.762 -43.981  1.00  0.00      TS   H  
ATOM   1229  H6  THY T  17      12.939 -14.986 -42.393  1.00  0.00      TS   H  
ATOM   1230  H1' THY T  17       9.919 -15.049 -43.968  1.00  0.00      TS   H  
ATOM   1231  H2' THY T  17      11.548 -16.672 -43.440  1.00  0.00      TS   H  
ATOM   1232  H3' THY T  17       9.711 -17.843 -41.880  1.00  0.00      TS   H  
ATOM   1233  H4' THY T  17       7.709 -15.737 -42.627  1.00  0.00      TS   H  
ATOM   1234  H5' THY T  17       7.819 -15.126 -40.075  1.00  0.00      TS   H  
ATOM   1235  H51 THY T  17      15.192 -14.014 -41.652  1.00  0.00      TS   H  
ATOM   1236  H52 THY T  17      14.930 -12.692 -40.541  1.00  0.00      TS   H  
ATOM   1237  H53 THY T  17      15.689 -12.405 -42.162  1.00  0.00      TS   H  
ATOM   1238 H2'' THY T  17      11.369 -16.328 -41.618  1.00  0.00      TS   H  
ATOM   1239 H5'' THY T  17       7.244 -16.764 -40.613  1.00  0.00      TS   H  
ATOM   1240  P   ADE T  18       8.567 -18.883 -44.067  1.00  0.00      TS   P  
ATOM   1241  O1P ADE T  18       7.217 -18.971 -43.468  1.00  0.00      TS   O  
ATOM   1242  O2P ADE T  18       9.471 -19.988 -43.657  1.00  0.00      TS   O  
ATOM   1243  C5' ADE T  18       7.345 -18.057 -46.168  1.00  0.00      TS   C  
ATOM   1244  O5' ADE T  18       8.355 -18.961 -45.609  1.00  0.00      TS   O  
ATOM   1245  C4' ADE T  18       7.844 -17.536 -47.548  1.00  0.00      TS   C  
ATOM   1246  O4' ADE T  18       8.827 -16.386 -47.370  1.00  0.00      TS   O  
ATOM   1247  C3' ADE T  18       8.593 -18.570 -48.398  1.00  0.00      TS   C  
ATOM   1248  O3' ADE T  18       8.306 -18.427 -49.748  1.00  0.00      TS   O  
ATOM   1249  C2' ADE T  18      10.078 -18.219 -48.162  1.00  0.00      TS   C  
ATOM   1250  C1' ADE T  18      10.028 -16.675 -47.975  1.00  0.00      TS   C  
ATOM   1251  N1  ADE T  18      12.561 -12.339 -46.763  1.00  0.00      TS   N  
ATOM   1252  C2  ADE T  18      11.409 -12.556 -47.499  1.00  0.00      TS   C  
ATOM   1253  N3  ADE T  18      10.773 -13.711 -47.808  1.00  0.00      TS   N  
ATOM   1254  C4  ADE T  18      11.433 -14.710 -47.140  1.00  0.00      TS   C  
ATOM   1255  C5  ADE T  18      12.602 -14.681 -46.427  1.00  0.00      TS   C  
ATOM   1256  C6  ADE T  18      13.151 -13.419 -46.174  1.00  0.00      TS   C  
ATOM   1257  N6  ADE T  18      14.269 -13.210 -45.543  1.00  0.00      TS   N  
ATOM   1258  N7  ADE T  18      12.907 -16.016 -46.025  1.00  0.00      TS   N  
ATOM   1259  C8  ADE T  18      12.035 -16.776 -46.554  1.00  0.00      TS   C  
ATOM   1260  N9  ADE T  18      11.086 -16.035 -47.214  1.00  0.00      TS   N  
ATOM   1261  H2  ADE T  18      11.001 -11.723 -48.071  1.00  0.00      TS   H  
ATOM   1262  H8  ADE T  18      12.146 -17.860 -46.558  1.00  0.00      TS   H  
ATOM   1263  H1' ADE T  18       9.934 -16.191 -48.971  1.00  0.00      TS   H  
ATOM   1264  H2' ADE T  18      10.657 -18.343 -49.102  1.00  0.00      TS   H  
ATOM   1265  H3' ADE T  18       8.355 -19.592 -48.035  1.00  0.00      TS   H  
ATOM   1266  H4' ADE T  18       6.969 -17.151 -48.115  1.00  0.00      TS   H  
ATOM   1267  H5' ADE T  18       6.895 -17.272 -45.523  1.00  0.00      TS   H  
ATOM   1268  H61 ADE T  18      14.573 -13.957 -44.952  1.00  0.00      TS   H  
ATOM   1269  H62 ADE T  18      14.615 -12.281 -45.418  1.00  0.00      TS   H  
ATOM   1270 H2'' ADE T  18      10.500 -18.683 -47.244  1.00  0.00      TS   H  
ATOM   1271 H5'' ADE T  18       6.523 -18.780 -46.354  1.00  0.00      TS   H  
ATOM   1272  P   ADE T  19       7.087 -19.245 -50.388  1.00  0.00      TS   P  
ATOM   1273  O1P ADE T  19       5.798 -18.798 -49.754  1.00  0.00      TS   O  
ATOM   1274  O2P ADE T  19       7.367 -20.748 -50.236  1.00  0.00      TS   O  
ATOM   1275  C5' ADE T  19       6.995 -17.384 -52.182  1.00  0.00      TS   C  
ATOM   1276  O5' ADE T  19       7.115 -18.848 -51.863  1.00  0.00      TS   O  
ATOM   1277  C4' ADE T  19       8.138 -16.871 -53.035  1.00  0.00      TS   C  
ATOM   1278  O4' ADE T  19       9.329 -16.932 -52.203  1.00  0.00      TS   O  
ATOM   1279  C3' ADE T  19       8.554 -17.802 -54.260  1.00  0.00      TS   C  
ATOM   1280  O3' ADE T  19       8.696 -17.091 -55.535  1.00  0.00      TS   O  
ATOM   1281  C2' ADE T  19       9.948 -18.281 -53.878  1.00  0.00      TS   C  
ATOM   1282  C1' ADE T  19      10.386 -17.147 -53.003  1.00  0.00      TS   C  
ATOM   1283  N1  ADE T  19      13.665 -15.117 -49.612  1.00  0.00      TS   N  
ATOM   1284  C2  ADE T  19      12.726 -14.556 -50.353  1.00  0.00      TS   C  
ATOM   1285  N3  ADE T  19      11.958 -15.145 -51.216  1.00  0.00      TS   N  
ATOM   1286  C4  ADE T  19      12.261 -16.454 -51.364  1.00  0.00      TS   C  
ATOM   1287  C5  ADE T  19      13.231 -17.136 -50.643  1.00  0.00      TS   C  
ATOM   1288  C6  ADE T  19      13.951 -16.460 -49.656  1.00  0.00      TS   C  
ATOM   1289  N6  ADE T  19      14.885 -16.986 -48.751  1.00  0.00      TS   N  
ATOM   1290  N7  ADE T  19      13.135 -18.486 -50.923  1.00  0.00      TS   N  
ATOM   1291  C8  ADE T  19      12.166 -18.567 -51.891  1.00  0.00      TS   C  
ATOM   1292  N9  ADE T  19      11.549 -17.330 -52.125  1.00  0.00      TS   N  
ATOM   1293  H2  ADE T  19      12.766 -13.468 -50.312  1.00  0.00      TS   H  
ATOM   1294  H8  ADE T  19      11.760 -19.503 -52.279  1.00  0.00      TS   H  
ATOM   1295  H1' ADE T  19      10.477 -16.161 -53.506  1.00  0.00      TS   H  
ATOM   1296  H2' ADE T  19      10.616 -18.504 -54.738  1.00  0.00      TS   H  
ATOM   1297  H3' ADE T  19       7.892 -18.693 -54.306  1.00  0.00      TS   H  
ATOM   1298  H4' ADE T  19       7.961 -15.804 -53.288  1.00  0.00      TS   H  
ATOM   1299  H5' ADE T  19       6.911 -16.723 -51.293  1.00  0.00      TS   H  
ATOM   1300  H61 ADE T  19      15.284 -17.852 -49.052  1.00  0.00      TS   H  
ATOM   1301  H62 ADE T  19      15.497 -16.392 -48.228  1.00  0.00      TS   H  
ATOM   1302 H2'' ADE T  19       9.910 -19.135 -53.170  1.00  0.00      TS   H  
ATOM   1303 H5'' ADE T  19       6.052 -17.241 -52.749  1.00  0.00      TS   H  
ATOM   1304  P   GUA T  20       8.635 -17.818 -56.847  1.00  0.00      TS   P  
ATOM   1305  O1P GUA T  20       7.276 -17.875 -57.373  1.00  0.00      TS   O  
ATOM   1306  O2P GUA T  20       9.365 -19.120 -56.760  1.00  0.00      TS   O  
ATOM   1307  C5' GUA T  20       8.921 -15.521 -57.985  1.00  0.00      TS   C  
ATOM   1308  O5' GUA T  20       9.422 -16.866 -57.781  1.00  0.00      TS   O  
ATOM   1309  C4' GUA T  20      10.110 -14.571 -58.191  1.00  0.00      TS   C  
ATOM   1310  O4' GUA T  20      11.041 -14.525 -56.947  1.00  0.00      TS   O  
ATOM   1311  C3' GUA T  20      11.027 -14.988 -59.269  1.00  0.00      TS   C  
ATOM   1312  O3' GUA T  20      11.397 -13.950 -60.250  1.00  0.00      TS   O  
ATOM   1313  C2' GUA T  20      12.252 -15.522 -58.620  1.00  0.00      TS   C  
ATOM   1314  C1' GUA T  20      12.388 -14.754 -57.312  1.00  0.00      TS   C  
ATOM   1315  N1  GUA T  20      15.353 -14.506 -53.173  1.00  0.00      TS   N  
ATOM   1316  C2  GUA T  20      14.814 -13.486 -53.906  1.00  0.00      TS   C  
ATOM   1317  N2  GUA T  20      15.288 -12.219 -53.699  1.00  0.00      TS   N  
ATOM   1318  N3  GUA T  20      13.999 -13.684 -54.945  1.00  0.00      TS   N  
ATOM   1319  C4  GUA T  20      13.626 -14.972 -55.075  1.00  0.00      TS   C  
ATOM   1320  C5  GUA T  20      14.053 -16.028 -54.322  1.00  0.00      TS   C  
ATOM   1321  C6  GUA T  20      14.996 -15.816 -53.305  1.00  0.00      TS   C  
ATOM   1322  O6  GUA T  20      15.397 -16.661 -52.498  1.00  0.00      TS   O  
ATOM   1323  N7  GUA T  20      13.484 -17.198 -54.787  1.00  0.00      TS   N  
ATOM   1324  C8  GUA T  20      12.803 -16.896 -55.817  1.00  0.00      TS   C  
ATOM   1325  N9  GUA T  20      12.895 -15.488 -56.144  1.00  0.00      TS   N  
ATOM   1326  H1  GUA T  20      16.038 -14.146 -52.524  1.00  0.00      TS   H  
ATOM   1327  H8  GUA T  20      12.154 -17.539 -56.411  1.00  0.00      TS   H  
ATOM   1328  H1' GUA T  20      12.812 -13.728 -57.377  1.00  0.00      TS   H  
ATOM   1329  H2' GUA T  20      13.116 -15.537 -59.318  1.00  0.00      TS   H  
ATOM   1330  H21 GUA T  20      15.800 -11.914 -52.896  1.00  0.00      TS   H  
ATOM   1331  H3' GUA T  20      10.578 -15.835 -59.829  1.00  0.00      TS   H  
ATOM   1332  H22 GUA T  20      14.801 -11.438 -54.089  1.00  0.00      TS   H  
ATOM   1333  H4' GUA T  20       9.671 -13.589 -58.470  1.00  0.00      TS   H  
ATOM   1334  H5' GUA T  20       8.324 -15.110 -57.144  1.00  0.00      TS   H  
ATOM   1335  H3T GUA T  20      12.324 -14.049 -60.476  1.00  0.00      TS   H  
ATOM   1336 H2'' GUA T  20      12.139 -16.597 -58.365  1.00  0.00      TS   H  
ATOM   1337 H5'' GUA T  20       8.224 -15.436 -58.846  1.00  0.00      TS   H  
TER   
END
