# Supplementary material for: CRISPR-Cas12a exploits R-loop asymmetry to form double-strand breaks
Source: eLife. 2020 Jun 10;9:e55143. doi: 10.7554/eLife.55143 (PMC7286691; doi:10.7554/eLife.55143)
Supplement: Figure 5—source data 2. [file elife-55143-fig5-data2.zip › Figure 5ΓÇöSource Data 2/Example_MD_trajectories/3prime_boundary/3prime_boundary_41.pdb]

ATOM      1  C5' CYT B   1      20.274 -10.724 -61.829  1.00  0.00      BS   C  
ATOM      2  O5' CYT B   1      20.996 -11.949 -62.164  1.00  0.00      BS   O  
ATOM      3  C4' CYT B   1      18.976 -10.834 -60.982  1.00  0.00      BS   C  
ATOM      4  O4' CYT B   1      18.034 -11.705 -61.682  1.00  0.00      BS   O  
ATOM      5  C3' CYT B   1      19.131 -11.428 -59.580  1.00  0.00      BS   C  
ATOM      6  O3' CYT B   1      19.578 -10.402 -58.709  1.00  0.00      BS   O  
ATOM      7  C2' CYT B   1      17.708 -11.712 -59.311  1.00  0.00      BS   C  
ATOM      8  C1' CYT B   1      17.129 -12.195 -60.651  1.00  0.00      BS   C  
ATOM      9  N1  CYT B   1      16.920 -13.676 -60.649  1.00  0.00      BS   N  
ATOM     10  C2  CYT B   1      15.761 -14.234 -60.060  1.00  0.00      BS   C  
ATOM     11  O2  CYT B   1      14.922 -13.469 -59.567  1.00  0.00      BS   O  
ATOM     12  N3  CYT B   1      15.625 -15.602 -59.988  1.00  0.00      BS   N  
ATOM     13  C4  CYT B   1      16.586 -16.348 -60.421  1.00  0.00      BS   C  
ATOM     14  N4  CYT B   1      16.434 -17.656 -60.192  1.00  0.00      BS   N  
ATOM     15  C5  CYT B   1      17.697 -15.917 -61.176  1.00  0.00      BS   C  
ATOM     16  C6  CYT B   1      17.845 -14.585 -61.218  1.00  0.00      BS   C  
ATOM     17  H5  CYT B   1      18.362 -16.686 -61.571  1.00  0.00      BS   H  
ATOM     18  H6  CYT B   1      18.822 -14.196 -61.507  1.00  0.00      BS   H  
ATOM     19  H1' CYT B   1      16.162 -11.658 -60.756  1.00  0.00      BS   H  
ATOM     20  H2' CYT B   1      17.222 -10.719 -59.197  1.00  0.00      BS   H  
ATOM     21  H3' CYT B   1      19.816 -12.287 -59.741  1.00  0.00      BS   H  
ATOM     22  H4' CYT B   1      18.465  -9.854 -60.866  1.00  0.00      BS   H  
ATOM     23  H41 CYT B   1      17.312 -18.088 -60.396  1.00  0.00      BS   H  
ATOM     24  H5' CYT B   1      19.956 -10.100 -62.691  1.00  0.00      BS   H  
ATOM     25  H42 CYT B   1      15.619 -18.175 -59.936  1.00  0.00      BS   H  
ATOM     26  H5T CYT B   1      20.613 -12.390 -62.925  1.00  0.00      BS   H  
ATOM     27 H2'' CYT B   1      17.481 -12.318 -58.409  1.00  0.00      BS   H  
ATOM     28 H5'' CYT B   1      21.025 -10.181 -61.215  1.00  0.00      BS   H  
ATOM     29  P   THY B   2      19.952 -10.848 -57.231  1.00  0.00      BS   P  
ATOM     30  O1P THY B   2      20.840  -9.764 -56.665  1.00  0.00      BS   O  
ATOM     31  O2P THY B   2      20.637 -12.172 -57.307  1.00  0.00      BS   O  
ATOM     32  C5' THY B   2      17.664  -9.845 -56.411  1.00  0.00      BS   C  
ATOM     33  O5' THY B   2      18.604 -10.952 -56.425  1.00  0.00      BS   O  
ATOM     34  C4' THY B   2      17.185  -9.485 -55.042  1.00  0.00      BS   C  
ATOM     35  O4' THY B   2      16.738 -10.629 -54.210  1.00  0.00      BS   O  
ATOM     36  C3' THY B   2      18.317  -8.920 -54.211  1.00  0.00      BS   C  
ATOM     37  O3' THY B   2      18.026  -7.693 -53.486  1.00  0.00      BS   O  
ATOM     38  C2' THY B   2      18.612 -10.038 -53.204  1.00  0.00      BS   C  
ATOM     39  C1' THY B   2      17.201 -10.435 -52.915  1.00  0.00      BS   C  
ATOM     40  N1  THY B   2      17.019 -11.732 -52.158  1.00  0.00      BS   N  
ATOM     41  C2  THY B   2      15.775 -12.062 -51.721  1.00  0.00      BS   C  
ATOM     42  O2  THY B   2      14.833 -11.258 -51.928  1.00  0.00      BS   O  
ATOM     43  N3  THY B   2      15.598 -13.211 -51.151  1.00  0.00      BS   N  
ATOM     44  C4  THY B   2      16.497 -14.236 -50.922  1.00  0.00      BS   C  
ATOM     45  O4  THY B   2      16.014 -15.276 -50.448  1.00  0.00      BS   O  
ATOM     46  C5  THY B   2      17.839 -13.794 -51.190  1.00  0.00      BS   C  
ATOM     47  C5M THY B   2      18.993 -14.695 -50.827  1.00  0.00      BS   C  
ATOM     48  C6  THY B   2      18.048 -12.605 -51.838  1.00  0.00      BS   C  
ATOM     49  H3  THY B   2      14.609 -13.347 -51.006  1.00  0.00      BS   H  
ATOM     50  H6  THY B   2      19.000 -12.405 -52.330  1.00  0.00      BS   H  
ATOM     51  H1' THY B   2      16.479  -9.667 -52.564  1.00  0.00      BS   H  
ATOM     52  H2' THY B   2      19.217  -9.673 -52.348  1.00  0.00      BS   H  
ATOM     53  H3' THY B   2      19.167  -8.790 -54.915  1.00  0.00      BS   H  
ATOM     54  H4' THY B   2      16.388  -8.714 -55.007  1.00  0.00      BS   H  
ATOM     55  H5' THY B   2      16.815 -10.062 -57.094  1.00  0.00      BS   H  
ATOM     56  H51 THY B   2      18.939 -15.156 -49.817  1.00  0.00      BS   H  
ATOM     57  H52 THY B   2      20.020 -14.285 -50.931  1.00  0.00      BS   H  
ATOM     58  H53 THY B   2      19.018 -15.527 -51.562  1.00  0.00      BS   H  
ATOM     59 H2'' THY B   2      19.191 -10.822 -53.737  1.00  0.00      BS   H  
ATOM     60 H5'' THY B   2      18.078  -8.936 -56.895  1.00  0.00      BS   H  
ATOM     61  P   THY B   3      18.575  -6.326 -53.977  1.00  0.00      BS   P  
ATOM     62  O1P THY B   3      18.763  -6.368 -55.418  1.00  0.00      BS   O  
ATOM     63  O2P THY B   3      19.798  -5.999 -53.179  1.00  0.00      BS   O  
ATOM     64  C5' THY B   3      16.073  -5.645 -54.242  1.00  0.00      BS   C  
ATOM     65  O5' THY B   3      17.414  -5.307 -53.603  1.00  0.00      BS   O  
ATOM     66  C4' THY B   3      14.849  -5.845 -53.307  1.00  0.00      BS   C  
ATOM     67  O4' THY B   3      14.938  -7.052 -52.542  1.00  0.00      BS   O  
ATOM     68  C3' THY B   3      14.782  -4.688 -52.197  1.00  0.00      BS   C  
ATOM     69  O3' THY B   3      13.508  -4.216 -51.929  1.00  0.00      BS   O  
ATOM     70  C2' THY B   3      15.277  -5.380 -50.915  1.00  0.00      BS   C  
ATOM     71  C1' THY B   3      14.678  -6.794 -51.180  1.00  0.00      BS   C  
ATOM     72  N1  THY B   3      15.246  -7.939 -50.397  1.00  0.00      BS   N  
ATOM     73  C2  THY B   3      14.375  -8.834 -49.786  1.00  0.00      BS   C  
ATOM     74  O2  THY B   3      13.167  -8.762 -49.979  1.00  0.00      BS   O  
ATOM     75  N3  THY B   3      14.956  -9.779 -49.057  1.00  0.00      BS   N  
ATOM     76  C4  THY B   3      16.327 -10.051 -48.991  1.00  0.00      BS   C  
ATOM     77  O4  THY B   3      16.791 -11.038 -48.401  1.00  0.00      BS   O  
ATOM     78  C5  THY B   3      17.173  -9.037 -49.577  1.00  0.00      BS   C  
ATOM     79  C5M THY B   3      18.618  -9.133 -49.149  1.00  0.00      BS   C  
ATOM     80  C6  THY B   3      16.627  -8.060 -50.299  1.00  0.00      BS   C  
ATOM     81  H3  THY B   3      14.250 -10.391 -48.672  1.00  0.00      BS   H  
ATOM     82  H6  THY B   3      17.177  -7.365 -50.932  1.00  0.00      BS   H  
ATOM     83  H1' THY B   3      13.579  -6.638 -51.110  1.00  0.00      BS   H  
ATOM     84  H2' THY B   3      14.950  -4.852 -49.994  1.00  0.00      BS   H  
ATOM     85  H3' THY B   3      15.512  -3.880 -52.419  1.00  0.00      BS   H  
ATOM     86  H4' THY B   3      13.918  -5.950 -53.903  1.00  0.00      BS   H  
ATOM     87  H5' THY B   3      16.043  -6.583 -54.837  1.00  0.00      BS   H  
ATOM     88  H51 THY B   3      18.967 -10.189 -49.158  1.00  0.00      BS   H  
ATOM     89  H52 THY B   3      18.777  -8.909 -48.072  1.00  0.00      BS   H  
ATOM     90  H53 THY B   3      19.298  -8.552 -49.808  1.00  0.00      BS   H  
ATOM     91 H2'' THY B   3      16.387  -5.401 -50.872  1.00  0.00      BS   H  
ATOM     92 H5'' THY B   3      15.843  -4.825 -54.955  1.00  0.00      BS   H  
ATOM     93  P   ADE B   4      13.059  -2.674 -52.254  1.00  0.00      BS   P  
ATOM     94  O1P ADE B   4      12.933  -2.384 -53.715  1.00  0.00      BS   O  
ATOM     95  O2P ADE B   4      14.034  -1.802 -51.520  1.00  0.00      BS   O  
ATOM     96  C5' ADE B   4      10.706  -3.570 -51.642  1.00  0.00      BS   C  
ATOM     97  O5' ADE B   4      11.661  -2.538 -51.633  1.00  0.00      BS   O  
ATOM     98  C4' ADE B   4      10.359  -3.970 -50.163  1.00  0.00      BS   C  
ATOM     99  O4' ADE B   4      11.306  -4.887 -49.607  1.00  0.00      BS   O  
ATOM    100  C3' ADE B   4      10.333  -2.830 -49.100  1.00  0.00      BS   C  
ATOM    101  O3' ADE B   4       9.293  -2.816 -48.084  1.00  0.00      BS   O  
ATOM    102  C2' ADE B   4      11.627  -3.111 -48.366  1.00  0.00      BS   C  
ATOM    103  C1' ADE B   4      11.440  -4.603 -48.268  1.00  0.00      BS   C  
ATOM    104  N1  ADE B   4      12.975  -8.850 -46.014  1.00  0.00      BS   N  
ATOM    105  C2  ADE B   4      11.750  -8.533 -46.429  1.00  0.00      BS   C  
ATOM    106  N3  ADE B   4      11.424  -7.405 -47.192  1.00  0.00      BS   N  
ATOM    107  C4  ADE B   4      12.520  -6.551 -47.254  1.00  0.00      BS   C  
ATOM    108  C5  ADE B   4      13.772  -6.762 -46.761  1.00  0.00      BS   C  
ATOM    109  C6  ADE B   4      14.017  -8.038 -46.162  1.00  0.00      BS   C  
ATOM    110  N6  ADE B   4      15.170  -8.502 -45.756  1.00  0.00      BS   N  
ATOM    111  N7  ADE B   4      14.611  -5.726 -47.101  1.00  0.00      BS   N  
ATOM    112  C8  ADE B   4      13.839  -4.905 -47.655  1.00  0.00      BS   C  
ATOM    113  N9  ADE B   4      12.559  -5.311 -47.774  1.00  0.00      BS   N  
ATOM    114  H2  ADE B   4      10.978  -9.265 -46.191  1.00  0.00      BS   H  
ATOM    115  H8  ADE B   4      14.297  -4.069 -48.184  1.00  0.00      BS   H  
ATOM    116  H1' ADE B   4      10.519  -4.926 -47.738  1.00  0.00      BS   H  
ATOM    117  H2' ADE B   4      11.680  -2.580 -47.391  1.00  0.00      BS   H  
ATOM    118  H3' ADE B   4      10.474  -1.846 -49.598  1.00  0.00      BS   H  
ATOM    119  H4' ADE B   4       9.431  -4.578 -50.105  1.00  0.00      BS   H  
ATOM    120  H5' ADE B   4      10.988  -4.431 -52.286  1.00  0.00      BS   H  
ATOM    121  H61 ADE B   4      15.285  -9.440 -45.428  1.00  0.00      BS   H  
ATOM    122  H62 ADE B   4      16.048  -8.142 -46.071  1.00  0.00      BS   H  
ATOM    123 H2'' ADE B   4      12.486  -2.771 -48.982  1.00  0.00      BS   H  
ATOM    124 H5'' ADE B   4       9.738  -3.176 -52.021  1.00  0.00      BS   H  
ATOM    125  P   THY B   5       7.808  -2.719 -48.300  1.00  0.00      BS   P  
ATOM    126  O1P THY B   5       7.552  -2.898 -49.720  1.00  0.00      BS   O  
ATOM    127  O2P THY B   5       7.245  -1.471 -47.709  1.00  0.00      BS   O  
ATOM    128  C5' THY B   5       6.292  -4.855 -48.170  1.00  0.00      BS   C  
ATOM    129  O5' THY B   5       7.197  -3.905 -47.523  1.00  0.00      BS   O  
ATOM    130  C4' THY B   5       6.055  -6.153 -47.357  1.00  0.00      BS   C  
ATOM    131  O4' THY B   5       7.274  -6.722 -46.751  1.00  0.00      BS   O  
ATOM    132  C3' THY B   5       5.144  -5.923 -46.149  1.00  0.00      BS   C  
ATOM    133  O3' THY B   5       4.120  -6.913 -46.084  1.00  0.00      BS   O  
ATOM    134  C2' THY B   5       6.110  -5.894 -44.970  1.00  0.00      BS   C  
ATOM    135  C1' THY B   5       7.150  -6.929 -45.344  1.00  0.00      BS   C  
ATOM    136  N1  THY B   5       8.452  -6.723 -44.720  1.00  0.00      BS   N  
ATOM    137  C2  THY B   5       9.184  -7.793 -44.144  1.00  0.00      BS   C  
ATOM    138  O2  THY B   5       8.746  -8.915 -44.048  1.00  0.00      BS   O  
ATOM    139  N3  THY B   5      10.467  -7.490 -43.864  1.00  0.00      BS   N  
ATOM    140  C4  THY B   5      11.010  -6.216 -43.963  1.00  0.00      BS   C  
ATOM    141  O4  THY B   5      12.160  -5.984 -43.608  1.00  0.00      BS   O  
ATOM    142  C5  THY B   5      10.231  -5.246 -44.603  1.00  0.00      BS   C  
ATOM    143  C5M THY B   5      10.697  -3.807 -44.666  1.00  0.00      BS   C  
ATOM    144  C6  THY B   5       8.964  -5.510 -44.864  1.00  0.00      BS   C  
ATOM    145  H3  THY B   5      11.052  -8.072 -43.281  1.00  0.00      BS   H  
ATOM    146  H6  THY B   5       8.283  -4.877 -45.433  1.00  0.00      BS   H  
ATOM    147  H1' THY B   5       6.737  -7.936 -45.125  1.00  0.00      BS   H  
ATOM    148  H2' THY B   5       5.595  -6.257 -44.054  1.00  0.00      BS   H  
ATOM    149  H3' THY B   5       4.698  -4.907 -46.197  1.00  0.00      BS   H  
ATOM    150  H4' THY B   5       5.572  -6.973 -47.931  1.00  0.00      BS   H  
ATOM    151  H5' THY B   5       6.853  -5.188 -49.070  1.00  0.00      BS   H  
ATOM    152  H51 THY B   5      10.540  -3.250 -43.718  1.00  0.00      BS   H  
ATOM    153  H52 THY B   5      10.116  -3.423 -45.533  1.00  0.00      BS   H  
ATOM    154  H53 THY B   5      11.799  -3.762 -44.793  1.00  0.00      BS   H  
ATOM    155 H2'' THY B   5       6.471  -4.847 -44.888  1.00  0.00      BS   H  
ATOM    156 H5'' THY B   5       5.373  -4.345 -48.529  1.00  0.00      BS   H  
ATOM    157  P   ADE B   6       3.071  -7.045 -45.012  1.00  0.00      BS   P  
ATOM    158  O1P ADE B   6       1.912  -7.685 -45.582  1.00  0.00      BS   O  
ATOM    159  O2P ADE B   6       2.829  -5.660 -44.371  1.00  0.00      BS   O  
ATOM    160  C5' ADE B   6       3.940  -9.412 -44.278  1.00  0.00      BS   C  
ATOM    161  O5' ADE B   6       3.787  -8.015 -43.978  1.00  0.00      BS   O  
ATOM    162  C4' ADE B   6       4.387 -10.229 -43.051  1.00  0.00      BS   C  
ATOM    163  O4' ADE B   6       5.692  -9.779 -42.608  1.00  0.00      BS   O  
ATOM    164  C3' ADE B   6       3.447 -10.188 -41.850  1.00  0.00      BS   C  
ATOM    165  O3' ADE B   6       3.322 -11.347 -41.100  1.00  0.00      BS   O  
ATOM    166  C2' ADE B   6       4.093  -9.062 -41.044  1.00  0.00      BS   C  
ATOM    167  C1' ADE B   6       5.568  -9.260 -41.322  1.00  0.00      BS   C  
ATOM    168  N1  ADE B   6      10.187  -7.219 -40.165  1.00  0.00      BS   N  
ATOM    169  C2  ADE B   6       9.687  -8.435 -40.093  1.00  0.00      BS   C  
ATOM    170  N3  ADE B   6       8.489  -8.958 -40.498  1.00  0.00      BS   N  
ATOM    171  C4  ADE B   6       7.777  -7.980 -40.995  1.00  0.00      BS   C  
ATOM    172  C5  ADE B   6       8.138  -6.637 -41.151  1.00  0.00      BS   C  
ATOM    173  C6  ADE B   6       9.442  -6.237 -40.755  1.00  0.00      BS   C  
ATOM    174  N6  ADE B   6       9.898  -5.009 -40.945  1.00  0.00      BS   N  
ATOM    175  N7  ADE B   6       6.998  -5.887 -41.303  1.00  0.00      BS   N  
ATOM    176  C8  ADE B   6       6.030  -6.744 -41.411  1.00  0.00      BS   C  
ATOM    177  N9  ADE B   6       6.422  -8.035 -41.269  1.00  0.00      BS   N  
ATOM    178  H2  ADE B   6      10.495  -9.119 -39.830  1.00  0.00      BS   H  
ATOM    179  H8  ADE B   6       4.956  -6.627 -41.556  1.00  0.00      BS   H  
ATOM    180  H1' ADE B   6       5.978 -10.082 -40.697  1.00  0.00      BS   H  
ATOM    181  H2' ADE B   6       3.859  -8.873 -39.974  1.00  0.00      BS   H  
ATOM    182  H3' ADE B   6       2.501  -9.855 -42.328  1.00  0.00      BS   H  
ATOM    183  H4' ADE B   6       4.509 -11.307 -43.293  1.00  0.00      BS   H  
ATOM    184  H5' ADE B   6       4.697  -9.549 -45.080  1.00  0.00      BS   H  
ATOM    185  H61 ADE B   6       9.370  -4.232 -41.292  1.00  0.00      BS   H  
ATOM    186  H62 ADE B   6      10.853  -4.930 -40.660  1.00  0.00      BS   H  
ATOM    187 H2'' ADE B   6       3.692  -8.108 -41.446  1.00  0.00      BS   H  
ATOM    188 H5'' ADE B   6       3.070  -9.966 -44.690  1.00  0.00      BS   H  
ATOM    189  P   THY B   7       2.232 -11.485 -39.914  1.00  0.00      BS   P  
ATOM    190  O1P THY B   7       1.712 -12.891 -39.845  1.00  0.00      BS   O  
ATOM    191  O2P THY B   7       1.217 -10.357 -39.890  1.00  0.00      BS   O  
ATOM    192  C5' THY B   7       4.043 -12.542 -38.421  1.00  0.00      BS   C  
ATOM    193  O5' THY B   7       3.186 -11.445 -38.590  1.00  0.00      BS   O  
ATOM    194  C4' THY B   7       5.163 -12.219 -37.382  1.00  0.00      BS   C  
ATOM    195  O4' THY B   7       5.774 -11.013 -37.776  1.00  0.00      BS   O  
ATOM    196  C3' THY B   7       4.382 -11.823 -36.052  1.00  0.00      BS   C  
ATOM    197  O3' THY B   7       4.743 -12.764 -35.043  1.00  0.00      BS   O  
ATOM    198  C2' THY B   7       4.910 -10.406 -35.802  1.00  0.00      BS   C  
ATOM    199  C1' THY B   7       6.154 -10.362 -36.616  1.00  0.00      BS   C  
ATOM    200  N1  THY B   7       6.584  -8.946 -36.990  1.00  0.00      BS   N  
ATOM    201  C2  THY B   7       7.809  -8.453 -36.545  1.00  0.00      BS   C  
ATOM    202  O2  THY B   7       8.612  -9.102 -35.873  1.00  0.00      BS   O  
ATOM    203  N3  THY B   7       7.977  -7.103 -36.829  1.00  0.00      BS   N  
ATOM    204  C4  THY B   7       7.121  -6.230 -37.559  1.00  0.00      BS   C  
ATOM    205  O4  THY B   7       7.317  -5.047 -37.748  1.00  0.00      BS   O  
ATOM    206  C5  THY B   7       5.849  -6.866 -37.948  1.00  0.00      BS   C  
ATOM    207  C5M THY B   7       4.813  -5.933 -38.501  1.00  0.00      BS   C  
ATOM    208  C6  THY B   7       5.638  -8.153 -37.621  1.00  0.00      BS   C  
ATOM    209  H3  THY B   7       8.844  -6.710 -36.488  1.00  0.00      BS   H  
ATOM    210  H6  THY B   7       4.906  -8.774 -38.134  1.00  0.00      BS   H  
ATOM    211  H1' THY B   7       7.012 -10.902 -36.161  1.00  0.00      BS   H  
ATOM    212  H2' THY B   7       5.157 -10.159 -34.746  1.00  0.00      BS   H  
ATOM    213  H3' THY B   7       3.287 -11.760 -36.230  1.00  0.00      BS   H  
ATOM    214  H4' THY B   7       5.821 -13.114 -37.404  1.00  0.00      BS   H  
ATOM    215  H5' THY B   7       4.494 -12.901 -39.370  1.00  0.00      BS   H  
ATOM    216  H51 THY B   7       4.020  -6.422 -39.106  1.00  0.00      BS   H  
ATOM    217  H52 THY B   7       5.287  -5.071 -39.017  1.00  0.00      BS   H  
ATOM    218  H53 THY B   7       4.259  -5.405 -37.696  1.00  0.00      BS   H  
ATOM    219 H2'' THY B   7       4.207  -9.652 -36.216  1.00  0.00      BS   H  
ATOM    220 H5'' THY B   7       3.544 -13.468 -38.063  1.00  0.00      BS   H  
ATOM    221  P   ADE B   8       3.944 -12.590 -33.647  1.00  0.00      BS   P  
ATOM    222  O1P ADE B   8       3.425 -13.888 -33.260  1.00  0.00      BS   O  
ATOM    223  O2P ADE B   8       3.098 -11.412 -33.649  1.00  0.00      BS   O  
ATOM    224  C5' ADE B   8       6.313 -12.719 -32.650  1.00  0.00      BS   C  
ATOM    225  O5' ADE B   8       4.970 -12.304 -32.568  1.00  0.00      BS   O  
ATOM    226  C4' ADE B   8       7.225 -12.132 -31.595  1.00  0.00      BS   C  
ATOM    227  O4' ADE B   8       7.547 -10.753 -32.009  1.00  0.00      BS   O  
ATOM    228  C3' ADE B   8       6.623 -11.934 -30.209  1.00  0.00      BS   C  
ATOM    229  O3' ADE B   8       7.605 -11.996 -29.087  1.00  0.00      BS   O  
ATOM    230  C2' ADE B   8       5.962 -10.550 -30.252  1.00  0.00      BS   C  
ATOM    231  C1' ADE B   8       6.954  -9.781 -31.164  1.00  0.00      BS   C  
ATOM    232  N1  ADE B   8       8.067  -5.252 -33.392  1.00  0.00      BS   N  
ATOM    233  C2  ADE B   8       8.722  -6.122 -32.523  1.00  0.00      BS   C  
ATOM    234  N3  ADE B   8       8.361  -7.251 -31.981  1.00  0.00      BS   N  
ATOM    235  C4  ADE B   8       7.095  -7.581 -32.348  1.00  0.00      BS   C  
ATOM    236  C5  ADE B   8       6.300  -6.855 -33.141  1.00  0.00      BS   C  
ATOM    237  C6  ADE B   8       6.821  -5.677 -33.785  1.00  0.00      BS   C  
ATOM    238  N6  ADE B   8       6.192  -4.881 -34.646  1.00  0.00      BS   N  
ATOM    239  N7  ADE B   8       5.163  -7.558 -33.475  1.00  0.00      BS   N  
ATOM    240  C8  ADE B   8       5.290  -8.691 -32.849  1.00  0.00      BS   C  
ATOM    241  N9  ADE B   8       6.351  -8.692 -32.038  1.00  0.00      BS   N  
ATOM    242  H2  ADE B   8       9.624  -5.703 -32.077  1.00  0.00      BS   H  
ATOM    243  H8  ADE B   8       4.496  -9.427 -32.985  1.00  0.00      BS   H  
ATOM    244  H1' ADE B   8       7.767  -9.425 -30.496  1.00  0.00      BS   H  
ATOM    245  H2' ADE B   8       5.849 -10.066 -29.257  1.00  0.00      BS   H  
ATOM    246  H3' ADE B   8       5.859 -12.740 -30.154  1.00  0.00      BS   H  
ATOM    247  H4' ADE B   8       8.166 -12.694 -31.414  1.00  0.00      BS   H  
ATOM    248  H5' ADE B   8       6.801 -12.559 -33.636  1.00  0.00      BS   H  
ATOM    249  H61 ADE B   8       6.541  -3.990 -34.936  1.00  0.00      BS   H  
ATOM    250  H62 ADE B   8       5.260  -5.102 -34.932  1.00  0.00      BS   H  
ATOM    251 H2'' ADE B   8       4.970 -10.565 -30.753  1.00  0.00      BS   H  
ATOM    252 H5'' ADE B   8       6.285 -13.808 -32.432  1.00  0.00      BS   H  
ATOM    253  P   THY B   9       7.099 -12.713 -27.799  1.00  0.00      BS   P  
ATOM    254  O1P THY B   9       7.413 -14.129 -27.992  1.00  0.00      BS   O  
ATOM    255  O2P THY B   9       5.702 -12.333 -27.489  1.00  0.00      BS   O  
ATOM    256  C5' THY B   9       9.256 -11.685 -26.707  1.00  0.00      BS   C  
ATOM    257  O5' THY B   9       7.919 -12.174 -26.587  1.00  0.00      BS   O  
ATOM    258  C4' THY B   9       9.351 -10.238 -26.252  1.00  0.00      BS   C  
ATOM    259  O4' THY B   9       8.478  -9.380 -27.151  1.00  0.00      BS   O  
ATOM    260  C3' THY B   9       8.803  -9.926 -24.817  1.00  0.00      BS   C  
ATOM    261  O3' THY B   9       9.604  -9.075 -24.089  1.00  0.00      BS   O  
ATOM    262  C2' THY B   9       7.491  -9.277 -25.053  1.00  0.00      BS   C  
ATOM    263  C1' THY B   9       7.751  -8.516 -26.335  1.00  0.00      BS   C  
ATOM    264  N1  THY B   9       6.616  -7.969 -27.110  1.00  0.00      BS   N  
ATOM    265  C2  THY B   9       6.856  -6.756 -27.711  1.00  0.00      BS   C  
ATOM    266  O2  THY B   9       7.933  -6.163 -27.667  1.00  0.00      BS   O  
ATOM    267  N3  THY B   9       5.739  -6.361 -28.359  1.00  0.00      BS   N  
ATOM    268  C4  THY B   9       4.558  -7.141 -28.689  1.00  0.00      BS   C  
ATOM    269  O4  THY B   9       3.783  -6.687 -29.506  1.00  0.00      BS   O  
ATOM    270  C5  THY B   9       4.375  -8.313 -27.827  1.00  0.00      BS   C  
ATOM    271  C5M THY B   9       2.994  -8.888 -27.708  1.00  0.00      BS   C  
ATOM    272  C6  THY B   9       5.450  -8.692 -27.128  1.00  0.00      BS   C  
ATOM    273  H3  THY B   9       5.914  -5.561 -28.951  1.00  0.00      BS   H  
ATOM    274  H6  THY B   9       5.328  -9.542 -26.458  1.00  0.00      BS   H  
ATOM    275  H1' THY B   9       8.437  -7.683 -26.071  1.00  0.00      BS   H  
ATOM    276  H2' THY B   9       7.248  -8.658 -24.162  1.00  0.00      BS   H  
ATOM    277  H3' THY B   9       8.681 -10.846 -24.206  1.00  0.00      BS   H  
ATOM    278  H4' THY B   9      10.396  -9.913 -26.444  1.00  0.00      BS   H  
ATOM    279  H5' THY B   9       9.649 -11.838 -27.735  1.00  0.00      BS   H  
ATOM    280  H51 THY B   9       2.233  -8.223 -28.169  1.00  0.00      BS   H  
ATOM    281  H52 THY B   9       2.702  -9.149 -26.669  1.00  0.00      BS   H  
ATOM    282  H53 THY B   9       2.981  -9.860 -28.247  1.00  0.00      BS   H  
ATOM    283 H2'' THY B   9       6.816 -10.139 -25.236  1.00  0.00      BS   H  
ATOM    284 H5'' THY B   9       9.924 -12.261 -26.032  1.00  0.00      BS   H  
ATOM    285  P   ADE B  10      10.522  -9.584 -22.895  1.00  0.00      BS   P  
ATOM    286  O1P ADE B  10      11.488 -10.507 -23.480  1.00  0.00      BS   O  
ATOM    287  O2P ADE B  10       9.696 -10.033 -21.726  1.00  0.00      BS   O  
ATOM    288  C5' ADE B  10      12.289  -7.648 -23.401  1.00  0.00      BS   C  
ATOM    289  O5' ADE B  10      11.238  -8.235 -22.514  1.00  0.00      BS   O  
ATOM    290  C4' ADE B  10      12.274  -6.157 -23.861  1.00  0.00      BS   C  
ATOM    291  O4' ADE B  10      11.024  -5.848 -24.597  1.00  0.00      BS   O  
ATOM    292  C3' ADE B  10      12.239  -5.167 -22.663  1.00  0.00      BS   C  
ATOM    293  O3' ADE B  10      13.029  -3.997 -22.737  1.00  0.00      BS   O  
ATOM    294  C2' ADE B  10      10.842  -4.924 -22.416  1.00  0.00      BS   C  
ATOM    295  C1' ADE B  10      10.321  -4.856 -23.886  1.00  0.00      BS   C  
ATOM    296  N1  ADE B  10       5.895  -3.820 -26.272  1.00  0.00      BS   N  
ATOM    297  C2  ADE B  10       7.094  -3.213 -26.355  1.00  0.00      BS   C  
ATOM    298  N3  ADE B  10       8.240  -3.585 -25.792  1.00  0.00      BS   N  
ATOM    299  C4  ADE B  10       8.009  -4.585 -24.887  1.00  0.00      BS   C  
ATOM    300  C5  ADE B  10       6.824  -5.273 -24.735  1.00  0.00      BS   C  
ATOM    301  C6  ADE B  10       5.726  -4.860 -25.472  1.00  0.00      BS   C  
ATOM    302  N6  ADE B  10       4.440  -5.335 -25.450  1.00  0.00      BS   N  
ATOM    303  N7  ADE B  10       6.991  -6.304 -23.800  1.00  0.00      BS   N  
ATOM    304  C8  ADE B  10       8.271  -6.147 -23.389  1.00  0.00      BS   C  
ATOM    305  N9  ADE B  10       8.908  -5.174 -24.044  1.00  0.00      BS   N  
ATOM    306  H2  ADE B  10       7.108  -2.446 -27.131  1.00  0.00      BS   H  
ATOM    307  H8  ADE B  10       8.726  -6.832 -22.673  1.00  0.00      BS   H  
ATOM    308  H1' ADE B  10      10.493  -3.834 -24.285  1.00  0.00      BS   H  
ATOM    309  H2' ADE B  10      10.569  -3.905 -22.070  1.00  0.00      BS   H  
ATOM    310  H3' ADE B  10      12.673  -5.791 -21.853  1.00  0.00      BS   H  
ATOM    311  H4' ADE B  10      13.190  -5.868 -24.419  1.00  0.00      BS   H  
ATOM    312  H5' ADE B  10      12.314  -8.298 -24.302  1.00  0.00      BS   H  
ATOM    313  H61 ADE B  10       3.853  -5.187 -26.245  1.00  0.00      BS   H  
ATOM    314  H62 ADE B  10       3.996  -5.900 -24.754  1.00  0.00      BS   H  
ATOM    315 H2'' ADE B  10      10.369  -5.739 -21.826  1.00  0.00      BS   H  
ATOM    316 H5'' ADE B  10      13.257  -7.886 -22.910  1.00  0.00      BS   H  
ATOM    317  P   GUA B  11      13.450  -3.223 -21.395  1.00  0.00      BS   P  
ATOM    318  O1P GUA B  11      14.912  -2.917 -21.541  1.00  0.00      BS   O  
ATOM    319  O2P GUA B  11      12.974  -3.918 -20.180  1.00  0.00      BS   O  
ATOM    320  C5' GUA B  11      12.510  -1.031 -22.667  1.00  0.00      BS   C  
ATOM    321  O5' GUA B  11      12.574  -1.860 -21.475  1.00  0.00      BS   O  
ATOM    322  C4' GUA B  11      11.169  -0.434 -23.123  1.00  0.00      BS   C  
ATOM    323  O4' GUA B  11      10.211  -1.446 -22.944  1.00  0.00      BS   O  
ATOM    324  C3' GUA B  11      10.743   0.661 -22.140  1.00  0.00      BS   C  
ATOM    325  O3' GUA B  11      10.371   1.904 -22.782  1.00  0.00      BS   O  
ATOM    326  C2' GUA B  11       9.515   0.088 -21.418  1.00  0.00      BS   C  
ATOM    327  C1' GUA B  11       8.992  -0.818 -22.599  1.00  0.00      BS   C  
ATOM    328  N1  GUA B  11       4.220  -2.656 -23.066  1.00  0.00      BS   N  
ATOM    329  C2  GUA B  11       4.851  -1.702 -23.859  1.00  0.00      BS   C  
ATOM    330  N2  GUA B  11       4.053  -1.092 -24.726  1.00  0.00      BS   N  
ATOM    331  N3  GUA B  11       6.174  -1.424 -23.713  1.00  0.00      BS   N  
ATOM    332  C4  GUA B  11       6.797  -2.052 -22.720  1.00  0.00      BS   C  
ATOM    333  C5  GUA B  11       6.238  -3.119 -21.981  1.00  0.00      BS   C  
ATOM    334  C6  GUA B  11       4.883  -3.502 -22.163  1.00  0.00      BS   C  
ATOM    335  O6  GUA B  11       4.352  -4.449 -21.601  1.00  0.00      BS   O  
ATOM    336  N7  GUA B  11       7.176  -3.600 -21.139  1.00  0.00      BS   N  
ATOM    337  C8  GUA B  11       8.263  -2.856 -21.320  1.00  0.00      BS   C  
ATOM    338  N9  GUA B  11       8.091  -1.886 -22.256  1.00  0.00      BS   N  
ATOM    339  H1  GUA B  11       3.268  -2.937 -23.253  1.00  0.00      BS   H  
ATOM    340  H8  GUA B  11       9.129  -2.911 -20.659  1.00  0.00      BS   H  
ATOM    341  H1' GUA B  11       8.662  -0.156 -23.427  1.00  0.00      BS   H  
ATOM    342  H2' GUA B  11       8.719   0.823 -21.173  1.00  0.00      BS   H  
ATOM    343  H21 GUA B  11       3.083  -1.313 -24.828  1.00  0.00      BS   H  
ATOM    344  H3' GUA B  11      11.586   0.875 -21.449  1.00  0.00      BS   H  
ATOM    345  H22 GUA B  11       4.443  -0.313 -25.218  1.00  0.00      BS   H  
ATOM    346  H4' GUA B  11      11.170  -0.207 -24.211  1.00  0.00      BS   H  
ATOM    347  H5' GUA B  11      12.968  -1.607 -23.499  1.00  0.00      BS   H  
ATOM    348 H2'' GUA B  11       9.662  -0.543 -20.516  1.00  0.00      BS   H  
ATOM    349 H5'' GUA B  11      13.230  -0.214 -22.443  1.00  0.00      BS   H  
ATOM    350  P   CYT B  12      10.325   3.208 -21.882  1.00  0.00      BS   P  
ATOM    351  O1P CYT B  12      11.260   4.202 -22.449  1.00  0.00      BS   O  
ATOM    352  O2P CYT B  12      10.519   2.824 -20.449  1.00  0.00      BS   O  
ATOM    353  C5' CYT B  12       8.682   4.790 -23.069  1.00  0.00      BS   C  
ATOM    354  O5' CYT B  12       8.896   3.774 -22.098  1.00  0.00      BS   O  
ATOM    355  C4' CYT B  12       7.276   4.858 -23.654  1.00  0.00      BS   C  
ATOM    356  O4' CYT B  12       6.750   3.537 -24.026  1.00  0.00      BS   O  
ATOM    357  C3' CYT B  12       6.219   5.414 -22.713  1.00  0.00      BS   C  
ATOM    358  O3' CYT B  12       6.156   6.824 -22.788  1.00  0.00      BS   O  
ATOM    359  C2' CYT B  12       4.980   4.802 -23.267  1.00  0.00      BS   C  
ATOM    360  C1' CYT B  12       5.324   3.370 -23.682  1.00  0.00      BS   C  
ATOM    361  N1  CYT B  12       5.091   2.296 -22.658  1.00  0.00      BS   N  
ATOM    362  C2  CYT B  12       3.882   1.676 -22.659  1.00  0.00      BS   C  
ATOM    363  O2  CYT B  12       2.985   2.027 -23.465  1.00  0.00      BS   O  
ATOM    364  N3  CYT B  12       3.643   0.682 -21.785  1.00  0.00      BS   N  
ATOM    365  C4  CYT B  12       4.552   0.264 -20.980  1.00  0.00      BS   C  
ATOM    366  N4  CYT B  12       4.359  -0.847 -20.191  1.00  0.00      BS   N  
ATOM    367  C5  CYT B  12       5.882   0.897 -20.958  1.00  0.00      BS   C  
ATOM    368  C6  CYT B  12       6.144   1.907 -21.810  1.00  0.00      BS   C  
ATOM    369  H5  CYT B  12       6.648   0.434 -20.335  1.00  0.00      BS   H  
ATOM    370  H6  CYT B  12       7.057   2.503 -21.849  1.00  0.00      BS   H  
ATOM    371  H1' CYT B  12       4.860   3.030 -24.634  1.00  0.00      BS   H  
ATOM    372  H2' CYT B  12       4.484   5.378 -24.077  1.00  0.00      BS   H  
ATOM    373  H3' CYT B  12       6.516   5.009 -21.722  1.00  0.00      BS   H  
ATOM    374  H4' CYT B  12       7.338   5.582 -24.496  1.00  0.00      BS   H  
ATOM    375  H41 CYT B  12       3.461  -1.254 -20.021  1.00  0.00      BS   H  
ATOM    376  H5' CYT B  12       9.233   4.494 -23.988  1.00  0.00      BS   H  
ATOM    377  H42 CYT B  12       5.113  -1.175 -19.621  1.00  0.00      BS   H  
ATOM    378 H2'' CYT B  12       4.306   4.838 -22.385  1.00  0.00      BS   H  
ATOM    379 H5'' CYT B  12       9.095   5.732 -22.648  1.00  0.00      BS   H  
ATOM    380  P   THY B  13       5.752   7.587 -21.471  1.00  0.00      BS   P  
ATOM    381  O1P THY B  13       5.896   9.043 -21.656  1.00  0.00      BS   O  
ATOM    382  O2P THY B  13       6.502   7.018 -20.359  1.00  0.00      BS   O  
ATOM    383  C5' THY B  13       3.130   7.729 -21.839  1.00  0.00      BS   C  
ATOM    384  O5' THY B  13       4.278   7.256 -21.141  1.00  0.00      BS   O  
ATOM    385  C4' THY B  13       1.811   7.039 -21.504  1.00  0.00      BS   C  
ATOM    386  O4' THY B  13       1.819   5.619 -21.746  1.00  0.00      BS   O  
ATOM    387  C3' THY B  13       1.376   7.094 -20.018  1.00  0.00      BS   C  
ATOM    388  O3' THY B  13       0.932   8.443 -19.770  1.00  0.00      BS   O  
ATOM    389  C2' THY B  13       0.286   6.036 -20.075  1.00  0.00      BS   C  
ATOM    390  C1' THY B  13       0.965   4.968 -20.897  1.00  0.00      BS   C  
ATOM    391  N1  THY B  13       1.826   4.035 -20.132  1.00  0.00      BS   N  
ATOM    392  C2  THY B  13       1.195   2.954 -19.668  1.00  0.00      BS   C  
ATOM    393  O2  THY B  13       0.002   2.770 -19.830  1.00  0.00      BS   O  
ATOM    394  N3  THY B  13       1.958   2.038 -18.963  1.00  0.00      BS   N  
ATOM    395  C4  THY B  13       3.300   2.154 -18.621  1.00  0.00      BS   C  
ATOM    396  O4  THY B  13       3.853   1.356 -17.863  1.00  0.00      BS   O  
ATOM    397  C5  THY B  13       3.905   3.293 -19.188  1.00  0.00      BS   C  
ATOM    398  C5M THY B  13       5.302   3.736 -18.896  1.00  0.00      BS   C  
ATOM    399  C6  THY B  13       3.208   4.154 -19.876  1.00  0.00      BS   C  
ATOM    400  H3  THY B  13       1.504   1.222 -18.578  1.00  0.00      BS   H  
ATOM    401  H6  THY B  13       3.565   5.080 -20.327  1.00  0.00      BS   H  
ATOM    402  H1' THY B  13       0.263   4.347 -21.495  1.00  0.00      BS   H  
ATOM    403  H2' THY B  13      -0.606   6.426 -20.610  1.00  0.00      BS   H  
ATOM    404  H3' THY B  13       2.257   6.694 -19.473  1.00  0.00      BS   H  
ATOM    405  H4' THY B  13       0.931   7.464 -22.032  1.00  0.00      BS   H  
ATOM    406  H5' THY B  13       3.339   7.510 -22.908  1.00  0.00      BS   H  
ATOM    407  H51 THY B  13       5.901   2.803 -18.967  1.00  0.00      BS   H  
ATOM    408  H52 THY B  13       5.409   4.114 -17.857  1.00  0.00      BS   H  
ATOM    409  H53 THY B  13       5.676   4.529 -19.576  1.00  0.00      BS   H  
ATOM    410 H2'' THY B  13       0.063   5.666 -19.052  1.00  0.00      BS   H  
ATOM    411 H5'' THY B  13       2.961   8.814 -21.674  1.00  0.00      BS   H  
ATOM    412  P   THY B  14       0.907   8.729 -18.200  1.00  0.00      BS   P  
ATOM    413  O1P THY B  14       0.574  10.172 -17.972  1.00  0.00      BS   O  
ATOM    414  O2P THY B  14       2.254   8.293 -17.613  1.00  0.00      BS   O  
ATOM    415  C5' THY B  14      -1.492   7.797 -18.049  1.00  0.00      BS   C  
ATOM    416  O5' THY B  14      -0.161   7.818 -17.466  1.00  0.00      BS   O  
ATOM    417  C4' THY B  14      -2.493   6.702 -17.497  1.00  0.00      BS   C  
ATOM    418  O4' THY B  14      -2.134   5.387 -17.928  1.00  0.00      BS   O  
ATOM    419  C3' THY B  14      -2.441   6.664 -15.975  1.00  0.00      BS   C  
ATOM    420  O3' THY B  14      -3.311   7.665 -15.514  1.00  0.00      BS   O  
ATOM    421  C2' THY B  14      -3.064   5.388 -15.721  1.00  0.00      BS   C  
ATOM    422  C1' THY B  14      -2.448   4.522 -16.805  1.00  0.00      BS   C  
ATOM    423  N1  THY B  14      -1.176   3.843 -16.460  1.00  0.00      BS   N  
ATOM    424  C2  THY B  14      -1.332   2.692 -15.780  1.00  0.00      BS   C  
ATOM    425  O2  THY B  14      -2.406   2.153 -15.485  1.00  0.00      BS   O  
ATOM    426  N3  THY B  14      -0.163   2.191 -15.298  1.00  0.00      BS   N  
ATOM    427  C4  THY B  14       1.158   2.665 -15.441  1.00  0.00      BS   C  
ATOM    428  O4  THY B  14       2.126   2.100 -14.920  1.00  0.00      BS   O  
ATOM    429  C5  THY B  14       1.199   3.941 -16.119  1.00  0.00      BS   C  
ATOM    430  C5M THY B  14       2.433   4.681 -16.318  1.00  0.00      BS   C  
ATOM    431  C6  THY B  14       0.035   4.473 -16.509  1.00  0.00      BS   C  
ATOM    432  H3  THY B  14      -0.319   1.275 -14.899  1.00  0.00      BS   H  
ATOM    433  H6  THY B  14       0.115   5.518 -16.808  1.00  0.00      BS   H  
ATOM    434  H1' THY B  14      -3.197   3.772 -17.136  1.00  0.00      BS   H  
ATOM    435  H2' THY B  14      -4.159   5.469 -15.889  1.00  0.00      BS   H  
ATOM    436  H3' THY B  14      -1.405   6.577 -15.582  1.00  0.00      BS   H  
ATOM    437  H4' THY B  14      -3.495   6.998 -17.874  1.00  0.00      BS   H  
ATOM    438  H5' THY B  14      -1.590   7.579 -19.134  1.00  0.00      BS   H  
ATOM    439  H51 THY B  14       2.599   5.555 -15.653  1.00  0.00      BS   H  
ATOM    440  H52 THY B  14       2.470   5.066 -17.360  1.00  0.00      BS   H  
ATOM    441  H53 THY B  14       3.313   4.008 -16.225  1.00  0.00      BS   H  
ATOM    442 H2'' THY B  14      -2.783   5.042 -14.702  1.00  0.00      BS   H  
ATOM    443 H5'' THY B  14      -1.928   8.786 -17.795  1.00  0.00      BS   H  
ATOM    444  P   ADE B  15      -2.859   8.377 -14.205  1.00  0.00      BS   P  
ATOM    445  O1P ADE B  15      -3.567   9.673 -14.347  1.00  0.00      BS   O  
ATOM    446  O2P ADE B  15      -1.397   8.526 -14.032  1.00  0.00      BS   O  
ATOM    447  C5' ADE B  15      -4.781   6.974 -13.164  1.00  0.00      BS   C  
ATOM    448  O5' ADE B  15      -3.475   7.577 -13.018  1.00  0.00      BS   O  
ATOM    449  C4' ADE B  15      -4.983   5.771 -12.226  1.00  0.00      BS   C  
ATOM    450  O4' ADE B  15      -4.032   4.651 -12.539  1.00  0.00      BS   O  
ATOM    451  C3' ADE B  15      -4.738   6.049 -10.684  1.00  0.00      BS   C  
ATOM    452  O3' ADE B  15      -5.731   5.386  -9.836  1.00  0.00      BS   O  
ATOM    453  C2' ADE B  15      -3.402   5.464 -10.419  1.00  0.00      BS   C  
ATOM    454  C1' ADE B  15      -3.299   4.264 -11.378  1.00  0.00      BS   C  
ATOM    455  N1  ADE B  15       0.338   0.818 -10.897  1.00  0.00      BS   N  
ATOM    456  C2  ADE B  15      -0.956   0.850 -10.560  1.00  0.00      BS   C  
ATOM    457  N3  ADE B  15      -1.828   1.792 -10.696  1.00  0.00      BS   N  
ATOM    458  C4  ADE B  15      -1.265   2.831 -11.393  1.00  0.00      BS   C  
ATOM    459  C5  ADE B  15       0.022   2.961 -11.866  1.00  0.00      BS   C  
ATOM    460  C6  ADE B  15       0.895   1.861 -11.591  1.00  0.00      BS   C  
ATOM    461  N6  ADE B  15       2.181   1.753 -11.951  1.00  0.00      BS   N  
ATOM    462  N7  ADE B  15       0.195   4.135 -12.595  1.00  0.00      BS   N  
ATOM    463  C8  ADE B  15      -1.038   4.706 -12.521  1.00  0.00      BS   C  
ATOM    464  N9  ADE B  15      -1.882   3.970 -11.833  1.00  0.00      BS   N  
ATOM    465  H2  ADE B  15      -1.381   0.024  -9.992  1.00  0.00      BS   H  
ATOM    466  H8  ADE B  15      -1.387   5.560 -13.103  1.00  0.00      BS   H  
ATOM    467  H1' ADE B  15      -3.854   3.400 -10.955  1.00  0.00      BS   H  
ATOM    468  H2' ADE B  15      -3.144   5.204  -9.370  1.00  0.00      BS   H  
ATOM    469  H3' ADE B  15      -4.801   7.153 -10.577  1.00  0.00      BS   H  
ATOM    470  H4' ADE B  15      -6.038   5.426 -12.273  1.00  0.00      BS   H  
ATOM    471  H5' ADE B  15      -4.977   6.543 -14.169  1.00  0.00      BS   H  
ATOM    472  H61 ADE B  15       2.375   2.183 -12.833  1.00  0.00      BS   H  
ATOM    473  H62 ADE B  15       2.596   0.866 -11.751  1.00  0.00      BS   H  
ATOM    474 H2'' ADE B  15      -2.623   6.174 -10.769  1.00  0.00      BS   H  
ATOM    475 H5'' ADE B  15      -5.532   7.769 -12.970  1.00  0.00      BS   H  
ATOM    476  P   CYT B  16      -5.715   5.855  -8.358  1.00  0.00      BS   P  
ATOM    477  O1P CYT B  16      -7.095   6.133  -8.035  1.00  0.00      BS   O  
ATOM    478  O2P CYT B  16      -4.749   6.980  -8.149  1.00  0.00      BS   O  
ATOM    479  C5' CYT B  16      -6.412   3.632  -7.121  1.00  0.00      BS   C  
ATOM    480  O5' CYT B  16      -5.367   4.590  -7.531  1.00  0.00      BS   O  
ATOM    481  C4' CYT B  16      -5.779   2.296  -6.602  1.00  0.00      BS   C  
ATOM    482  O4' CYT B  16      -4.938   1.663  -7.600  1.00  0.00      BS   O  
ATOM    483  C3' CYT B  16      -4.838   2.310  -5.290  1.00  0.00      BS   C  
ATOM    484  O3' CYT B  16      -5.734   2.370  -4.151  1.00  0.00      BS   O  
ATOM    485  C2' CYT B  16      -4.154   0.973  -5.421  1.00  0.00      BS   C  
ATOM    486  C1' CYT B  16      -3.881   0.933  -6.920  1.00  0.00      BS   C  
ATOM    487  N1  CYT B  16      -2.567   1.580  -7.189  1.00  0.00      BS   N  
ATOM    488  C2  CYT B  16      -1.348   0.903  -6.849  1.00  0.00      BS   C  
ATOM    489  O2  CYT B  16      -1.436  -0.161  -6.232  1.00  0.00      BS   O  
ATOM    490  N3  CYT B  16      -0.097   1.407  -7.238  1.00  0.00      BS   N  
ATOM    491  C4  CYT B  16      -0.028   2.638  -7.847  1.00  0.00      BS   C  
ATOM    492  N4  CYT B  16       1.124   3.061  -8.310  1.00  0.00      BS   N  
ATOM    493  C5  CYT B  16      -1.226   3.387  -8.085  1.00  0.00      BS   C  
ATOM    494  C6  CYT B  16      -2.440   2.853  -7.743  1.00  0.00      BS   C  
ATOM    495  H5  CYT B  16      -1.178   4.393  -8.500  1.00  0.00      BS   H  
ATOM    496  H6  CYT B  16      -3.360   3.410  -7.917  1.00  0.00      BS   H  
ATOM    497  H1' CYT B  16      -3.933  -0.124  -7.258  1.00  0.00      BS   H  
ATOM    498  H2' CYT B  16      -4.847   0.153  -5.139  1.00  0.00      BS   H  
ATOM    499  H3' CYT B  16      -4.131   3.161  -5.398  1.00  0.00      BS   H  
ATOM    500  H4' CYT B  16      -6.572   1.571  -6.320  1.00  0.00      BS   H  
ATOM    501  H41 CYT B  16       1.912   2.454  -8.209  1.00  0.00      BS   H  
ATOM    502  H5' CYT B  16      -7.185   3.377  -7.876  1.00  0.00      BS   H  
ATOM    503  H42 CYT B  16       1.213   3.892  -8.860  1.00  0.00      BS   H  
ATOM    504 H2'' CYT B  16      -3.287   0.868  -4.734  1.00  0.00      BS   H  
ATOM    505 H5'' CYT B  16      -6.998   4.019  -6.259  1.00  0.00      BS   H  
ATOM    506  P   ADE B  17      -5.306   2.960  -2.824  1.00  0.00      BS   P  
ATOM    507  O1P ADE B  17      -6.343   2.678  -1.828  1.00  0.00      BS   O  
ATOM    508  O2P ADE B  17      -5.083   4.396  -3.157  1.00  0.00      BS   O  
ATOM    509  C5' ADE B  17      -4.288   0.777  -1.834  1.00  0.00      BS   C  
ATOM    510  O5' ADE B  17      -4.094   2.094  -2.466  1.00  0.00      BS   O  
ATOM    511  C4' ADE B  17      -2.900   0.215  -1.446  1.00  0.00      BS   C  
ATOM    512  O4' ADE B  17      -1.976   0.087  -2.631  1.00  0.00      BS   O  
ATOM    513  C3' ADE B  17      -2.107   1.153  -0.576  1.00  0.00      BS   C  
ATOM    514  O3' ADE B  17      -2.717   1.037   0.748  1.00  0.00      BS   O  
ATOM    515  C2' ADE B  17      -0.711   0.549  -0.617  1.00  0.00      BS   C  
ATOM    516  C1' ADE B  17      -0.639   0.118  -2.104  1.00  0.00      BS   C  
ATOM    517  N1  ADE B  17       4.038   1.519  -3.430  1.00  0.00      BS   N  
ATOM    518  C2  ADE B  17       3.629   0.550  -2.629  1.00  0.00      BS   C  
ATOM    519  N3  ADE B  17       2.399   0.215  -2.295  1.00  0.00      BS   N  
ATOM    520  C4  ADE B  17       1.480   1.070  -2.891  1.00  0.00      BS   C  
ATOM    521  C5  ADE B  17       1.816   2.006  -3.827  1.00  0.00      BS   C  
ATOM    522  C6  ADE B  17       3.122   2.299  -4.044  1.00  0.00      BS   C  
ATOM    523  N6  ADE B  17       3.602   3.190  -4.921  1.00  0.00      BS   N  
ATOM    524  N7  ADE B  17       0.624   2.638  -4.311  1.00  0.00      BS   N  
ATOM    525  C8  ADE B  17      -0.322   2.074  -3.624  1.00  0.00      BS   C  
ATOM    526  N9  ADE B  17       0.081   1.043  -2.819  1.00  0.00      BS   N  
ATOM    527  H2  ADE B  17       4.442   0.076  -2.078  1.00  0.00      BS   H  
ATOM    528  H8  ADE B  17      -1.388   2.226  -3.794  1.00  0.00      BS   H  
ATOM    529  H1' ADE B  17      -0.082  -0.841  -2.176  1.00  0.00      BS   H  
ATOM    530  H2' ADE B  17      -0.612  -0.401  -0.051  1.00  0.00      BS   H  
ATOM    531  H3' ADE B  17      -2.268   2.146  -1.048  1.00  0.00      BS   H  
ATOM    532  H4' ADE B  17      -2.914  -0.777  -0.945  1.00  0.00      BS   H  
ATOM    533  H5' ADE B  17      -4.747   0.138  -2.618  1.00  0.00      BS   H  
ATOM    534  H61 ADE B  17       4.540   3.529  -5.000  1.00  0.00      BS   H  
ATOM    535  H62 ADE B  17       2.992   3.606  -5.594  1.00  0.00      BS   H  
ATOM    536 H2'' ADE B  17       0.057   1.303  -0.343  1.00  0.00      BS   H  
ATOM    537 H5'' ADE B  17      -4.868   0.695  -0.890  1.00  0.00      BS   H  
ATOM    538  P   ADE B  18      -2.455   2.235   1.740  1.00  0.00      BS   P  
ATOM    539  O1P ADE B  18      -3.297   2.214   2.930  1.00  0.00      BS   O  
ATOM    540  O2P ADE B  18      -2.448   3.490   0.941  1.00  0.00      BS   O  
ATOM    541  C5' ADE B  18      -0.672   0.858   2.814  1.00  0.00      BS   C  
ATOM    542  O5' ADE B  18      -0.937   2.117   2.138  1.00  0.00      BS   O  
ATOM    543  C4' ADE B  18       0.813   0.662   3.129  1.00  0.00      BS   C  
ATOM    544  O4' ADE B  18       1.659   0.872   1.991  1.00  0.00      BS   O  
ATOM    545  C3' ADE B  18       1.378   1.680   4.214  1.00  0.00      BS   C  
ATOM    546  O3' ADE B  18       2.252   1.082   5.136  1.00  0.00      BS   O  
ATOM    547  C2' ADE B  18       2.078   2.719   3.361  1.00  0.00      BS   C  
ATOM    548  C1' ADE B  18       2.606   1.911   2.219  1.00  0.00      BS   C  
ATOM    549  N1  ADE B  18       5.770   4.047  -1.291  1.00  0.00      BS   N  
ATOM    550  C2  ADE B  18       5.998   3.358  -0.110  1.00  0.00      BS   C  
ATOM    551  N3  ADE B  18       5.107   2.775   0.647  1.00  0.00      BS   N  
ATOM    552  C4  ADE B  18       3.909   3.061   0.296  1.00  0.00      BS   C  
ATOM    553  C5  ADE B  18       3.505   3.760  -0.885  1.00  0.00      BS   C  
ATOM    554  C6  ADE B  18       4.517   4.374  -1.704  1.00  0.00      BS   C  
ATOM    555  N6  ADE B  18       4.296   5.190  -2.735  1.00  0.00      BS   N  
ATOM    556  N7  ADE B  18       2.097   4.057  -0.776  1.00  0.00      BS   N  
ATOM    557  C8  ADE B  18       1.730   3.462   0.395  1.00  0.00      BS   C  
ATOM    558  N9  ADE B  18       2.730   2.720   0.984  1.00  0.00      BS   N  
ATOM    559  H2  ADE B  18       7.013   2.999   0.063  1.00  0.00      BS   H  
ATOM    560  H8  ADE B  18       0.777   3.315   0.903  1.00  0.00      BS   H  
ATOM    561  H1' ADE B  18       3.538   1.477   2.639  1.00  0.00      BS   H  
ATOM    562  H2' ADE B  18       2.828   3.248   3.986  1.00  0.00      BS   H  
ATOM    563  H3' ADE B  18       0.513   2.277   4.575  1.00  0.00      BS   H  
ATOM    564  H4' ADE B  18       0.979  -0.361   3.532  1.00  0.00      BS   H  
ATOM    565  H5' ADE B  18      -0.843  -0.003   2.132  1.00  0.00      BS   H  
ATOM    566  H61 ADE B  18       3.424   5.617  -2.972  1.00  0.00      BS   H  
ATOM    567  H62 ADE B  18       5.064   5.554  -3.261  1.00  0.00      BS   H  
ATOM    568 H2'' ADE B  18       1.340   3.456   2.981  1.00  0.00      BS   H  
ATOM    569 H5'' ADE B  18      -1.297   0.577   3.688  1.00  0.00      BS   H  
ATOM    570  P   CYT B  19       2.355   1.766   6.592  1.00  0.00      BS   P  
ATOM    571  O1P CYT B  19       2.856   0.702   7.489  1.00  0.00      BS   O  
ATOM    572  O2P CYT B  19       1.012   2.320   6.911  1.00  0.00      BS   O  
ATOM    573  C5' CYT B  19       4.870   2.579   6.761  1.00  0.00      BS   C  
ATOM    574  O5' CYT B  19       3.506   2.949   6.535  1.00  0.00      BS   O  
ATOM    575  C4' CYT B  19       5.994   3.665   6.321  1.00  0.00      BS   C  
ATOM    576  O4' CYT B  19       5.819   3.983   4.901  1.00  0.00      BS   O  
ATOM    577  C3' CYT B  19       5.781   5.037   7.066  1.00  0.00      BS   C  
ATOM    578  O3' CYT B  19       6.962   5.728   7.436  1.00  0.00      BS   O  
ATOM    579  C2' CYT B  19       5.075   5.925   6.009  1.00  0.00      BS   C  
ATOM    580  C1' CYT B  19       5.736   5.397   4.729  1.00  0.00      BS   C  
ATOM    581  N1  CYT B  19       5.010   5.737   3.484  1.00  0.00      BS   N  
ATOM    582  C2  CYT B  19       5.765   5.814   2.317  1.00  0.00      BS   C  
ATOM    583  O2  CYT B  19       6.948   5.458   2.405  1.00  0.00      BS   O  
ATOM    584  N3  CYT B  19       5.224   6.274   1.114  1.00  0.00      BS   N  
ATOM    585  C4  CYT B  19       3.879   6.543   1.081  1.00  0.00      BS   C  
ATOM    586  N4  CYT B  19       3.395   7.184  -0.038  1.00  0.00      BS   N  
ATOM    587  C5  CYT B  19       3.043   6.217   2.214  1.00  0.00      BS   C  
ATOM    588  C6  CYT B  19       3.628   5.944   3.387  1.00  0.00      BS   C  
ATOM    589  H5  CYT B  19       2.001   6.535   2.167  1.00  0.00      BS   H  
ATOM    590  H6  CYT B  19       3.073   6.028   4.322  1.00  0.00      BS   H  
ATOM    591  H1' CYT B  19       6.830   5.588   4.736  1.00  0.00      BS   H  
ATOM    592  H2' CYT B  19       5.167   7.011   6.221  1.00  0.00      BS   H  
ATOM    593  H3' CYT B  19       5.088   4.900   7.924  1.00  0.00      BS   H  
ATOM    594  H4' CYT B  19       7.053   3.367   6.467  1.00  0.00      BS   H  
ATOM    595  H41 CYT B  19       3.999   7.283  -0.828  1.00  0.00      BS   H  
ATOM    596  H5' CYT B  19       5.252   1.762   6.111  1.00  0.00      BS   H  
ATOM    597  H42 CYT B  19       2.637   7.828   0.059  1.00  0.00      BS   H  
ATOM    598 H2'' CYT B  19       3.989   5.710   5.919  1.00  0.00      BS   H  
ATOM    599 H5'' CYT B  19       4.975   2.334   7.839  1.00  0.00      BS   H  
ATOM    600  P   ADE B  20       7.369   5.756   8.935  1.00  0.00      BS   P  
ATOM    601  O1P ADE B  20       7.928   4.455   9.298  1.00  0.00      BS   O  
ATOM    602  O2P ADE B  20       6.273   6.301   9.753  1.00  0.00      BS   O  
ATOM    603  C5' ADE B  20       9.684   6.589   8.028  1.00  0.00      BS   C  
ATOM    604  O5' ADE B  20       8.553   6.827   8.846  1.00  0.00      BS   O  
ATOM    605  C4' ADE B  20      10.362   7.820   7.375  1.00  0.00      BS   C  
ATOM    606  O4' ADE B  20       9.829   8.043   6.075  1.00  0.00      BS   O  
ATOM    607  C3' ADE B  20      10.092   9.117   8.148  1.00  0.00      BS   C  
ATOM    608  O3' ADE B  20      11.169   9.999   8.284  1.00  0.00      BS   O  
ATOM    609  C2' ADE B  20       9.032   9.814   7.419  1.00  0.00      BS   C  
ATOM    610  C1' ADE B  20       9.387   9.414   5.999  1.00  0.00      BS   C  
ATOM    611  N1  ADE B  20       7.944  10.458   1.237  1.00  0.00      BS   N  
ATOM    612  C2  ADE B  20       9.153  10.417   1.817  1.00  0.00      BS   C  
ATOM    613  N3  ADE B  20       9.442  10.163   3.119  1.00  0.00      BS   N  
ATOM    614  C4  ADE B  20       8.340   9.831   3.783  1.00  0.00      BS   C  
ATOM    615  C5  ADE B  20       7.074   9.616   3.218  1.00  0.00      BS   C  
ATOM    616  C6  ADE B  20       6.872   9.999   1.889  1.00  0.00      BS   C  
ATOM    617  N6  ADE B  20       5.666   9.957   1.360  1.00  0.00      BS   N  
ATOM    618  N7  ADE B  20       6.192   9.128   4.228  1.00  0.00      BS   N  
ATOM    619  C8  ADE B  20       6.947   8.948   5.277  1.00  0.00      BS   C  
ATOM    620  N9  ADE B  20       8.259   9.349   5.089  1.00  0.00      BS   N  
ATOM    621  H2  ADE B  20       9.994  10.874   1.296  1.00  0.00      BS   H  
ATOM    622  H8  ADE B  20       6.750   8.653   6.308  1.00  0.00      BS   H  
ATOM    623  H1' ADE B  20      10.130  10.043   5.464  1.00  0.00      BS   H  
ATOM    624  H2' ADE B  20       9.034  10.924   7.476  1.00  0.00      BS   H  
ATOM    625  H3' ADE B  20       9.696   8.817   9.142  1.00  0.00      BS   H  
ATOM    626  H4' ADE B  20      11.464   7.716   7.291  1.00  0.00      BS   H  
ATOM    627  H5' ADE B  20       9.651   5.781   7.266  1.00  0.00      BS   H  
ATOM    628  H61 ADE B  20       4.786   9.947   1.835  1.00  0.00      BS   H  
ATOM    629  H62 ADE B  20       5.722   9.872   0.366  1.00  0.00      BS   H  
ATOM    630  H3T ADE B  20      10.828  10.854   8.557  1.00  0.00      BS   H  
ATOM    631 H2'' ADE B  20       8.050   9.324   7.594  1.00  0.00      BS   H  
ATOM    632 H5'' ADE B  20      10.462   6.149   8.689  1.00  0.00      BS   H  
TER   
ATOM    633  C5' URA R   1       9.410  11.690  -7.566  1.00  0.00      R    C  
ATOM    634  O5' URA R   1       9.137  11.467  -6.182  1.00  0.00      R    O  
ATOM    635  C4' URA R   1       9.468  13.249  -7.847  1.00  0.00      R    C  
ATOM    636  O4' URA R   1       8.143  13.805  -7.708  1.00  0.00      R    O  
ATOM    637  C3' URA R   1      10.335  14.051  -6.915  1.00  0.00      R    C  
ATOM    638  O3' URA R   1      11.695  13.830  -7.168  1.00  0.00      R    O  
ATOM    639  C2' URA R   1       9.766  15.486  -7.029  1.00  0.00      R    C  
ATOM    640  O2' URA R   1      10.286  16.224  -8.142  1.00  0.00      R    O  
ATOM    641  C1' URA R   1       8.254  15.163  -7.233  1.00  0.00      R    C  
ATOM    642  N1  URA R   1       7.427  15.359  -6.010  1.00  0.00      R    N  
ATOM    643  C2  URA R   1       6.551  16.436  -6.007  1.00  0.00      R    C  
ATOM    644  O2  URA R   1       6.458  17.240  -6.930  1.00  0.00      R    O  
ATOM    645  N3  URA R   1       5.849  16.633  -4.880  1.00  0.00      R    N  
ATOM    646  C4  URA R   1       5.956  15.913  -3.704  1.00  0.00      R    C  
ATOM    647  O4  URA R   1       5.253  16.212  -2.711  1.00  0.00      R    O  
ATOM    648  C5  URA R   1       6.815  14.759  -3.789  1.00  0.00      R    C  
ATOM    649  C6  URA R   1       7.462  14.485  -4.961  1.00  0.00      R    C  
ATOM    650  H3  URA R   1       5.372  17.521  -4.816  1.00  0.00      R    H  
ATOM    651  H5  URA R   1       6.904  14.144  -2.894  1.00  0.00      R    H  
ATOM    652  H6  URA R   1       7.978  13.525  -5.003  1.00  0.00      R    H  
ATOM    653  H1' URA R   1       7.907  15.831  -8.051  1.00  0.00      R    H  
ATOM    654  H2' URA R   1      11.219  16.401  -8.003  1.00  0.00      R    H  
ATOM    655  H3' URA R   1      10.120  13.675  -5.891  1.00  0.00      R    H  
ATOM    656  H4' URA R   1       9.691  13.373  -8.928  1.00  0.00      R    H  
ATOM    657  H5' URA R   1       8.647  11.246  -8.242  1.00  0.00      R    H  
ATOM    658  H5T URA R   1       8.183  11.510  -6.083  1.00  0.00      R    H  
ATOM    659 H2'' URA R   1       9.984  15.955  -6.046  1.00  0.00      R    H  
ATOM    660 H5'' URA R   1      10.368  11.201  -7.841  1.00  0.00      R    H  
ATOM    661  P   GUA R   2      12.756  13.912  -6.047  1.00  0.00      R    P  
ATOM    662  O1P GUA R   2      12.930  15.298  -5.628  1.00  0.00      R    O  
ATOM    663  O2P GUA R   2      13.905  13.170  -6.540  1.00  0.00      R    O  
ATOM    664  C5' GUA R   2      13.252  12.853  -3.760  1.00  0.00      R    C  
ATOM    665  O5' GUA R   2      12.175  13.139  -4.754  1.00  0.00      R    O  
ATOM    666  C4' GUA R   2      12.905  11.551  -3.127  1.00  0.00      R    C  
ATOM    667  O4' GUA R   2      11.598  11.585  -2.421  1.00  0.00      R    O  
ATOM    668  C3' GUA R   2      12.760  10.350  -4.037  1.00  0.00      R    C  
ATOM    669  O3' GUA R   2      14.052   9.853  -4.425  1.00  0.00      R    O  
ATOM    670  C2' GUA R   2      11.931   9.353  -3.154  1.00  0.00      R    C  
ATOM    671  O2' GUA R   2      12.663   8.520  -2.283  1.00  0.00      R    O  
ATOM    672  C1' GUA R   2      11.170  10.265  -2.203  1.00  0.00      R    C  
ATOM    673  N1  GUA R   2       7.283   7.729  -0.436  1.00  0.00      R    N  
ATOM    674  C2  GUA R   2       8.629   7.471  -0.258  1.00  0.00      R    C  
ATOM    675  N2  GUA R   2       8.858   6.444   0.519  1.00  0.00      R    N  
ATOM    676  N3  GUA R   2       9.567   8.204  -0.851  1.00  0.00      R    N  
ATOM    677  C4  GUA R   2       9.075   9.110  -1.719  1.00  0.00      R    C  
ATOM    678  C5  GUA R   2       7.756   9.314  -2.109  1.00  0.00      R    C  
ATOM    679  C6  GUA R   2       6.708   8.533  -1.385  1.00  0.00      R    C  
ATOM    680  O6  GUA R   2       5.468   8.623  -1.526  1.00  0.00      R    O  
ATOM    681  N7  GUA R   2       7.634  10.347  -3.086  1.00  0.00      R    N  
ATOM    682  C8  GUA R   2       8.904  10.773  -3.211  1.00  0.00      R    C  
ATOM    683  N9  GUA R   2       9.763  10.095  -2.410  1.00  0.00      R    N  
ATOM    684  H1  GUA R   2       6.603   7.191   0.084  1.00  0.00      R    H  
ATOM    685  H8  GUA R   2       9.154  11.706  -3.716  1.00  0.00      R    H  
ATOM    686  H1' GUA R   2      11.469  10.025  -1.161  1.00  0.00      R    H  
ATOM    687  H2' GUA R   2      12.735   7.609  -2.580  1.00  0.00      R    H  
ATOM    688  H21 GUA R   2       8.142   6.178   1.163  1.00  0.00      R    H  
ATOM    689  H3' GUA R   2      12.076  10.656  -4.857  1.00  0.00      R    H  
ATOM    690  H22 GUA R   2       9.802   6.193   0.736  1.00  0.00      R    H  
ATOM    691  H4' GUA R   2      13.651  11.330  -2.334  1.00  0.00      R    H  
ATOM    692  H5' GUA R   2      13.198  13.634  -2.971  1.00  0.00      R    H  
ATOM    693 H2'' GUA R   2      11.192   8.817  -3.787  1.00  0.00      R    H  
ATOM    694 H5'' GUA R   2      14.290  12.926  -4.150  1.00  0.00      R    H  
ATOM    695  P   URA R   3      14.075   8.608  -5.466  1.00  0.00      R    P  
ATOM    696  O1P URA R   3      15.488   8.460  -5.865  1.00  0.00      R    O  
ATOM    697  O2P URA R   3      13.136   8.859  -6.582  1.00  0.00      R    O  
ATOM    698  C5' URA R   3      14.507   6.481  -3.950  1.00  0.00      R    C  
ATOM    699  O5' URA R   3      13.537   7.391  -4.626  1.00  0.00      R    O  
ATOM    700  C4' URA R   3      13.839   5.356  -3.149  1.00  0.00      R    C  
ATOM    701  O4' URA R   3      12.695   5.777  -2.318  1.00  0.00      R    O  
ATOM    702  C3' URA R   3      13.307   4.235  -4.002  1.00  0.00      R    C  
ATOM    703  O3' URA R   3      14.408   3.379  -4.449  1.00  0.00      R    O  
ATOM    704  C2' URA R   3      12.295   3.595  -3.064  1.00  0.00      R    C  
ATOM    705  O2' URA R   3      12.849   2.712  -2.142  1.00  0.00      R    O  
ATOM    706  C1' URA R   3      11.732   4.758  -2.269  1.00  0.00      R    C  
ATOM    707  N1  URA R   3      10.372   5.243  -2.706  1.00  0.00      R    N  
ATOM    708  C2  URA R   3       9.340   4.498  -2.134  1.00  0.00      R    C  
ATOM    709  O2  URA R   3       9.434   3.565  -1.329  1.00  0.00      R    O  
ATOM    710  N3  URA R   3       8.075   4.971  -2.543  1.00  0.00      R    N  
ATOM    711  C4  URA R   3       7.863   6.035  -3.533  1.00  0.00      R    C  
ATOM    712  O4  URA R   3       6.754   6.339  -3.934  1.00  0.00      R    O  
ATOM    713  C5  URA R   3       9.066   6.653  -4.043  1.00  0.00      R    C  
ATOM    714  C6  URA R   3      10.231   6.227  -3.638  1.00  0.00      R    C  
ATOM    715  H3  URA R   3       7.278   4.613  -2.039  1.00  0.00      R    H  
ATOM    716  H5  URA R   3       9.120   7.396  -4.840  1.00  0.00      R    H  
ATOM    717  H6  URA R   3      11.232   6.475  -3.990  1.00  0.00      R    H  
ATOM    718  H1' URA R   3      11.727   4.526  -1.183  1.00  0.00      R    H  
ATOM    719  H2' URA R   3      13.046   1.952  -2.695  1.00  0.00      R    H  
ATOM    720  H3' URA R   3      12.895   4.754  -4.893  1.00  0.00      R    H  
ATOM    721  H4' URA R   3      14.549   4.868  -2.447  1.00  0.00      R    H  
ATOM    722  H5' URA R   3      15.105   7.017  -3.182  1.00  0.00      R    H  
ATOM    723 H2'' URA R   3      11.528   2.938  -3.525  1.00  0.00      R    H  
ATOM    724 H5'' URA R   3      15.260   6.124  -4.686  1.00  0.00      R    H  
ATOM    725  P   URA R   4      14.088   2.215  -5.609  1.00  0.00      R    P  
ATOM    726  O1P URA R   4      15.312   1.418  -5.915  1.00  0.00      R    O  
ATOM    727  O2P URA R   4      13.498   2.929  -6.747  1.00  0.00      R    O  
ATOM    728  C5' URA R   4      13.262   0.081  -4.304  1.00  0.00      R    C  
ATOM    729  O5' URA R   4      12.969   1.288  -4.970  1.00  0.00      R    O  
ATOM    730  C4' URA R   4      11.950  -0.469  -3.538  1.00  0.00      R    C  
ATOM    731  O4' URA R   4      11.084   0.564  -2.970  1.00  0.00      R    O  
ATOM    732  C3' URA R   4      10.879  -1.216  -4.359  1.00  0.00      R    C  
ATOM    733  O3' URA R   4      11.242  -2.536  -4.805  1.00  0.00      R    O  
ATOM    734  C2' URA R   4       9.687  -1.230  -3.392  1.00  0.00      R    C  
ATOM    735  O2' URA R   4       9.828  -2.091  -2.265  1.00  0.00      R    O  
ATOM    736  C1' URA R   4       9.779   0.204  -2.900  1.00  0.00      R    C  
ATOM    737  N1  URA R   4       8.849   1.132  -3.699  1.00  0.00      R    N  
ATOM    738  C2  URA R   4       7.463   0.990  -3.568  1.00  0.00      R    C  
ATOM    739  O2  URA R   4       6.992   0.053  -2.927  1.00  0.00      R    O  
ATOM    740  N3  URA R   4       6.650   1.868  -4.212  1.00  0.00      R    N  
ATOM    741  C4  URA R   4       7.111   3.005  -4.905  1.00  0.00      R    C  
ATOM    742  O4  URA R   4       6.396   3.976  -5.228  1.00  0.00      R    O  
ATOM    743  C5  URA R   4       8.508   3.018  -5.105  1.00  0.00      R    C  
ATOM    744  C6  URA R   4       9.298   2.137  -4.559  1.00  0.00      R    C  
ATOM    745  H3  URA R   4       5.647   1.776  -4.135  1.00  0.00      R    H  
ATOM    746  H5  URA R   4       8.882   3.771  -5.798  1.00  0.00      R    H  
ATOM    747  H6  URA R   4      10.331   2.059  -4.893  1.00  0.00      R    H  
ATOM    748  H1' URA R   4       9.596   0.338  -1.812  1.00  0.00      R    H  
ATOM    749  H2' URA R   4       9.052  -2.060  -1.699  1.00  0.00      R    H  
ATOM    750  H3' URA R   4      10.722  -0.581  -5.256  1.00  0.00      R    H  
ATOM    751  H4' URA R   4      12.297  -1.067  -2.669  1.00  0.00      R    H  
ATOM    752  H5' URA R   4      13.965   0.233  -3.457  1.00  0.00      R    H  
ATOM    753 H2'' URA R   4       8.705  -1.404  -3.882  1.00  0.00      R    H  
ATOM    754 H5'' URA R   4      13.618  -0.713  -4.995  1.00  0.00      R    H  
ATOM    755  P   GUA R   5      10.720  -3.078  -6.168  1.00  0.00      R    P  
ATOM    756  O1P GUA R   5      11.497  -4.365  -6.386  1.00  0.00      R    O  
ATOM    757  O2P GUA R   5      10.614  -2.006  -7.170  1.00  0.00      R    O  
ATOM    758  C5' GUA R   5       9.069  -4.384  -4.759  1.00  0.00      R    C  
ATOM    759  O5' GUA R   5       9.252  -3.428  -5.831  1.00  0.00      R    O  
ATOM    760  C4' GUA R   5       7.584  -4.525  -4.354  1.00  0.00      R    C  
ATOM    761  O4' GUA R   5       7.083  -3.226  -3.899  1.00  0.00      R    O  
ATOM    762  C3' GUA R   5       6.570  -5.019  -5.379  1.00  0.00      R    C  
ATOM    763  O3' GUA R   5       6.617  -6.450  -5.545  1.00  0.00      R    O  
ATOM    764  C2' GUA R   5       5.293  -4.461  -4.704  1.00  0.00      R    C  
ATOM    765  O2' GUA R   5       4.895  -5.263  -3.593  1.00  0.00      R    O  
ATOM    766  C1' GUA R   5       5.735  -3.150  -4.154  1.00  0.00      R    C  
ATOM    767  N1  GUA R   5       2.043  -0.401  -6.244  1.00  0.00      R    N  
ATOM    768  C2  GUA R   5       1.915  -1.430  -5.310  1.00  0.00      R    C  
ATOM    769  N2  GUA R   5       0.729  -1.705  -4.866  1.00  0.00      R    N  
ATOM    770  N3  GUA R   5       2.966  -2.012  -4.816  1.00  0.00      R    N  
ATOM    771  C4  GUA R   5       4.144  -1.636  -5.391  1.00  0.00      R    C  
ATOM    772  C5  GUA R   5       4.316  -0.662  -6.387  1.00  0.00      R    C  
ATOM    773  C6  GUA R   5       3.184   0.031  -6.902  1.00  0.00      R    C  
ATOM    774  O6  GUA R   5       3.239   0.973  -7.710  1.00  0.00      R    O  
ATOM    775  N7  GUA R   5       5.624  -0.588  -6.776  1.00  0.00      R    N  
ATOM    776  C8  GUA R   5       6.273  -1.461  -5.960  1.00  0.00      R    C  
ATOM    777  N9  GUA R   5       5.390  -2.059  -5.045  1.00  0.00      R    N  
ATOM    778  H1  GUA R   5       1.232   0.039  -6.656  1.00  0.00      R    H  
ATOM    779  H8  GUA R   5       7.352  -1.609  -5.915  1.00  0.00      R    H  
ATOM    780  H1' GUA R   5       5.296  -3.065  -3.136  1.00  0.00      R    H  
ATOM    781  H2' GUA R   5       3.939  -5.227  -3.515  1.00  0.00      R    H  
ATOM    782  H21 GUA R   5      -0.067  -1.215  -5.221  1.00  0.00      R    H  
ATOM    783  H3' GUA R   5       6.726  -4.532  -6.365  1.00  0.00      R    H  
ATOM    784  H22 GUA R   5       0.613  -2.277  -4.053  1.00  0.00      R    H  
ATOM    785  H4' GUA R   5       7.589  -5.201  -3.471  1.00  0.00      R    H  
ATOM    786  H5' GUA R   5       9.601  -4.021  -3.853  1.00  0.00      R    H  
ATOM    787 H2'' GUA R   5       4.431  -4.356  -5.396  1.00  0.00      R    H  
ATOM    788 H5'' GUA R   5       9.432  -5.394  -5.042  1.00  0.00      R    H  
ATOM    789  P   URA R   6       6.132  -7.214  -6.888  1.00  0.00      R    P  
ATOM    790  O1P URA R   6       5.923  -8.657  -6.649  1.00  0.00      R    O  
ATOM    791  O2P URA R   6       6.984  -6.801  -8.047  1.00  0.00      R    O  
ATOM    792  C5' URA R   6       3.582  -7.092  -6.476  1.00  0.00      R    C  
ATOM    793  O5' URA R   6       4.698  -6.576  -7.260  1.00  0.00      R    O  
ATOM    794  C4' URA R   6       2.287  -6.431  -6.748  1.00  0.00      R    C  
ATOM    795  O4' URA R   6       2.249  -5.049  -6.417  1.00  0.00      R    O  
ATOM    796  C3' URA R   6       1.763  -6.421  -8.216  1.00  0.00      R    C  
ATOM    797  O3' URA R   6       1.251  -7.769  -8.609  1.00  0.00      R    O  
ATOM    798  C2' URA R   6       0.653  -5.321  -8.100  1.00  0.00      R    C  
ATOM    799  O2' URA R   6      -0.560  -5.806  -7.502  1.00  0.00      R    O  
ATOM    800  C1' URA R   6       1.340  -4.307  -7.300  1.00  0.00      R    C  
ATOM    801  N1  URA R   6       2.075  -3.291  -8.007  1.00  0.00      R    N  
ATOM    802  C2  URA R   6       1.304  -2.350  -8.739  1.00  0.00      R    C  
ATOM    803  O2  URA R   6       0.085  -2.250  -8.646  1.00  0.00      R    O  
ATOM    804  N3  URA R   6       2.056  -1.511  -9.567  1.00  0.00      R    N  
ATOM    805  C4  URA R   6       3.349  -1.670  -9.925  1.00  0.00      R    C  
ATOM    806  O4  URA R   6       3.841  -1.113 -10.936  1.00  0.00      R    O  
ATOM    807  C5  URA R   6       4.094  -2.649  -9.155  1.00  0.00      R    C  
ATOM    808  C6  URA R   6       3.434  -3.459  -8.284  1.00  0.00      R    C  
ATOM    809  H3  URA R   6       1.566  -0.734  -9.987  1.00  0.00      R    H  
ATOM    810  H5  URA R   6       5.045  -2.884  -9.634  1.00  0.00      R    H  
ATOM    811  H6  URA R   6       3.860  -4.439  -8.076  1.00  0.00      R    H  
ATOM    812  H1' URA R   6       0.563  -3.853  -6.648  1.00  0.00      R    H  
ATOM    813  H2' URA R   6      -1.195  -5.543  -8.172  1.00  0.00      R    H  
ATOM    814  H3' URA R   6       2.593  -5.987  -8.813  1.00  0.00      R    H  
ATOM    815  H4' URA R   6       1.504  -6.878  -6.099  1.00  0.00      R    H  
ATOM    816  H5' URA R   6       3.866  -6.961  -5.411  1.00  0.00      R    H  
ATOM    817 H2'' URA R   6       0.364  -4.937  -9.102  1.00  0.00      R    H  
ATOM    818 H5'' URA R   6       3.386  -8.183  -6.549  1.00  0.00      R    H  
ATOM    819  P   ADE R   7       0.880  -7.870 -10.188  1.00  0.00      R    P  
ATOM    820  O1P ADE R   7       0.498  -9.261 -10.561  1.00  0.00      R    O  
ATOM    821  O2P ADE R   7       1.875  -7.231 -11.064  1.00  0.00      R    O  
ATOM    822  C5' ADE R   7      -1.676  -7.343 -10.047  1.00  0.00      R    C  
ATOM    823  O5' ADE R   7      -0.381  -6.941 -10.398  1.00  0.00      R    O  
ATOM    824  C4' ADE R   7      -2.612  -6.178 -10.422  1.00  0.00      R    C  
ATOM    825  O4' ADE R   7      -2.153  -4.953  -9.872  1.00  0.00      R    O  
ATOM    826  C3' ADE R   7      -2.872  -5.870 -11.878  1.00  0.00      R    C  
ATOM    827  O3' ADE R   7      -3.795  -6.806 -12.450  1.00  0.00      R    O  
ATOM    828  C2' ADE R   7      -3.492  -4.445 -11.762  1.00  0.00      R    C  
ATOM    829  O2' ADE R   7      -4.827  -4.385 -11.237  1.00  0.00      R    O  
ATOM    830  C1' ADE R   7      -2.569  -3.850 -10.743  1.00  0.00      R    C  
ATOM    831  N1  ADE R   7      -1.160  -0.052 -13.854  1.00  0.00      R    N  
ATOM    832  C2  ADE R   7      -2.354  -0.446 -13.344  1.00  0.00      R    C  
ATOM    833  N3  ADE R   7      -2.620  -1.429 -12.551  1.00  0.00      R    N  
ATOM    834  C4  ADE R   7      -1.521  -2.149 -12.215  1.00  0.00      R    C  
ATOM    835  C5  ADE R   7      -0.207  -1.995 -12.701  1.00  0.00      R    C  
ATOM    836  C6  ADE R   7      -0.042  -0.876 -13.509  1.00  0.00      R    C  
ATOM    837  N6  ADE R   7       1.197  -0.500 -14.117  1.00  0.00      R    N  
ATOM    838  N7  ADE R   7       0.652  -2.969 -12.292  1.00  0.00      R    N  
ATOM    839  C8  ADE R   7      -0.127  -3.750 -11.540  1.00  0.00      R    C  
ATOM    840  N9  ADE R   7      -1.428  -3.257 -11.431  1.00  0.00      R    N  
ATOM    841  H2  ADE R   7      -3.289   0.053 -13.600  1.00  0.00      R    H  
ATOM    842  H8  ADE R   7       0.287  -4.577 -10.964  1.00  0.00      R    H  
ATOM    843  H1' ADE R   7      -3.146  -3.163 -10.088  1.00  0.00      R    H  
ATOM    844  H2' ADE R   7      -5.228  -3.518 -11.137  1.00  0.00      R    H  
ATOM    845  H3' ADE R   7      -1.824  -5.884 -12.247  1.00  0.00      R    H  
ATOM    846  H4' ADE R   7      -3.589  -6.369  -9.928  1.00  0.00      R    H  
ATOM    847  H5' ADE R   7      -1.669  -7.606  -8.967  1.00  0.00      R    H  
ATOM    848  H61 ADE R   7       2.004  -1.083 -14.212  1.00  0.00      R    H  
ATOM    849  H62 ADE R   7       1.369   0.449 -14.378  1.00  0.00      R    H  
ATOM    850 H2'' ADE R   7      -3.410  -4.063 -12.801  1.00  0.00      R    H  
ATOM    851 H5'' ADE R   7      -2.103  -8.270 -10.485  1.00  0.00      R    H  
ATOM    852  P   ADE R   8      -3.345  -7.539 -13.744  1.00  0.00      R    P  
ATOM    853  O1P ADE R   8      -4.242  -8.736 -13.899  1.00  0.00      R    O  
ATOM    854  O2P ADE R   8      -1.913  -7.825 -13.592  1.00  0.00      R    O  
ATOM    855  C5' ADE R   8      -4.884  -5.912 -14.962  1.00  0.00      R    C  
ATOM    856  O5' ADE R   8      -3.526  -6.494 -14.899  1.00  0.00      R    O  
ATOM    857  C4' ADE R   8      -4.943  -4.526 -15.567  1.00  0.00      R    C  
ATOM    858  O4' ADE R   8      -3.895  -3.647 -15.007  1.00  0.00      R    O  
ATOM    859  C3' ADE R   8      -4.768  -4.358 -17.109  1.00  0.00      R    C  
ATOM    860  O3' ADE R   8      -5.910  -4.889 -17.800  1.00  0.00      R    O  
ATOM    861  C2' ADE R   8      -4.483  -2.839 -17.193  1.00  0.00      R    C  
ATOM    862  O2' ADE R   8      -5.617  -2.041 -17.159  1.00  0.00      R    O  
ATOM    863  C1' ADE R   8      -3.568  -2.676 -15.996  1.00  0.00      R    C  
ATOM    864  N1  ADE R   8       0.115   0.175 -18.076  1.00  0.00      R    N  
ATOM    865  C2  ADE R   8      -1.218   0.311 -18.068  1.00  0.00      R    C  
ATOM    866  N3  ADE R   8      -2.129  -0.475 -17.530  1.00  0.00      R    N  
ATOM    867  C4  ADE R   8      -1.531  -1.589 -16.956  1.00  0.00      R    C  
ATOM    868  C5  ADE R   8      -0.226  -1.914 -16.904  1.00  0.00      R    C  
ATOM    869  C6  ADE R   8       0.607  -0.986 -17.527  1.00  0.00      R    C  
ATOM    870  N6  ADE R   8       1.966  -1.039 -17.449  1.00  0.00      R    N  
ATOM    871  N7  ADE R   8       0.014  -3.027 -16.191  1.00  0.00      R    N  
ATOM    872  C8  ADE R   8      -1.135  -3.454 -15.854  1.00  0.00      R    C  
ATOM    873  N9  ADE R   8      -2.126  -2.587 -16.296  1.00  0.00      R    N  
ATOM    874  H2  ADE R   8      -1.507   1.257 -18.527  1.00  0.00      R    H  
ATOM    875  H8  ADE R   8      -1.387  -4.281 -15.190  1.00  0.00      R    H  
ATOM    876  H1' ADE R   8      -3.752  -1.671 -15.561  1.00  0.00      R    H  
ATOM    877  H2' ADE R   8      -6.022  -2.126 -18.025  1.00  0.00      R    H  
ATOM    878  H3' ADE R   8      -3.821  -4.924 -17.235  1.00  0.00      R    H  
ATOM    879  H4' ADE R   8      -5.881  -3.978 -15.331  1.00  0.00      R    H  
ATOM    880  H5' ADE R   8      -5.351  -5.778 -13.963  1.00  0.00      R    H  
ATOM    881  H61 ADE R   8       2.387  -1.943 -17.382  1.00  0.00      R    H  
ATOM    882  H62 ADE R   8       2.535  -0.221 -17.367  1.00  0.00      R    H  
ATOM    883 H2'' ADE R   8      -3.963  -2.590 -18.143  1.00  0.00      R    H  
ATOM    884 H5'' ADE R   8      -5.558  -6.519 -15.601  1.00  0.00      R    H  
ATOM    885  P   GUA R   9      -5.793  -5.244 -19.313  1.00  0.00      R    P  
ATOM    886  O1P GUA R   9      -7.124  -5.669 -19.723  1.00  0.00      R    O  
ATOM    887  O2P GUA R   9      -4.599  -6.141 -19.516  1.00  0.00      R    O  
ATOM    888  C5' GUA R   9      -6.655  -3.264 -20.712  1.00  0.00      R    C  
ATOM    889  O5' GUA R   9      -5.549  -3.847 -19.986  1.00  0.00      R    O  
ATOM    890  C4' GUA R   9      -6.197  -2.021 -21.426  1.00  0.00      R    C  
ATOM    891  O4' GUA R   9      -5.357  -1.178 -20.645  1.00  0.00      R    O  
ATOM    892  C3' GUA R   9      -5.371  -2.286 -22.728  1.00  0.00      R    C  
ATOM    893  O3' GUA R   9      -6.346  -2.730 -23.743  1.00  0.00      R    O  
ATOM    894  C2' GUA R   9      -4.710  -0.936 -22.957  1.00  0.00      R    C  
ATOM    895  O2' GUA R   9      -5.651   0.002 -23.421  1.00  0.00      R    O  
ATOM    896  C1' GUA R   9      -4.318  -0.698 -21.525  1.00  0.00      R    C  
ATOM    897  N1  GUA R   9       0.705   0.116 -21.551  1.00  0.00      R    N  
ATOM    898  C2  GUA R   9      -0.329   0.889 -22.075  1.00  0.00      R    C  
ATOM    899  N2  GUA R   9       0.006   1.964 -22.781  1.00  0.00      R    N  
ATOM    900  N3  GUA R   9      -1.558   0.588 -21.967  1.00  0.00      R    N  
ATOM    901  C4  GUA R   9      -1.800  -0.612 -21.385  1.00  0.00      R    C  
ATOM    902  C5  GUA R   9      -0.794  -1.491 -20.866  1.00  0.00      R    C  
ATOM    903  C6  GUA R   9       0.604  -1.103 -20.916  1.00  0.00      R    C  
ATOM    904  O6  GUA R   9       1.608  -1.669 -20.511  1.00  0.00      R    O  
ATOM    905  N7  GUA R   9      -1.384  -2.655 -20.329  1.00  0.00      R    N  
ATOM    906  C8  GUA R   9      -2.682  -2.450 -20.551  1.00  0.00      R    C  
ATOM    907  N9  GUA R   9      -2.970  -1.221 -21.165  1.00  0.00      R    N  
ATOM    908  H1  GUA R   9       1.636   0.431 -21.781  1.00  0.00      R    H  
ATOM    909  H8  GUA R   9      -3.526  -3.058 -20.225  1.00  0.00      R    H  
ATOM    910  H1' GUA R   9      -4.248   0.403 -21.393  1.00  0.00      R    H  
ATOM    911  H2' GUA R   9      -5.119   0.762 -23.669  1.00  0.00      R    H  
ATOM    912  H21 GUA R   9       0.925   2.215 -23.089  1.00  0.00      R    H  
ATOM    913  H3' GUA R   9      -4.586  -3.052 -22.555  1.00  0.00      R    H  
ATOM    914  H22 GUA R   9      -0.705   2.447 -23.294  1.00  0.00      R    H  
ATOM    915  H4' GUA R   9      -7.058  -1.358 -21.658  1.00  0.00      R    H  
ATOM    916  H5' GUA R   9      -7.461  -2.959 -20.012  1.00  0.00      R    H  
ATOM    917 H2'' GUA R   9      -3.823  -1.001 -23.623  1.00  0.00      R    H  
ATOM    918 H5'' GUA R   9      -7.146  -3.973 -21.414  1.00  0.00      R    H  
ATOM    919  P   CYT R  10      -5.679  -3.946 -24.605  1.00  0.00      R    P  
ATOM    920  O1P CYT R  10      -6.583  -4.436 -25.683  1.00  0.00      R    O  
ATOM    921  O2P CYT R  10      -5.155  -4.937 -23.673  1.00  0.00      R    O  
ATOM    922  C5' CYT R  10      -4.702  -2.251 -26.291  1.00  0.00      R    C  
ATOM    923  O5' CYT R  10      -4.418  -3.271 -25.308  1.00  0.00      R    O  
ATOM    924  C4' CYT R  10      -3.453  -1.611 -26.861  1.00  0.00      R    C  
ATOM    925  O4' CYT R  10      -2.613  -1.193 -25.745  1.00  0.00      R    O  
ATOM    926  C3' CYT R  10      -2.543  -2.585 -27.554  1.00  0.00      R    C  
ATOM    927  O3' CYT R  10      -3.084  -2.784 -28.891  1.00  0.00      R    O  
ATOM    928  C2' CYT R  10      -1.148  -2.027 -27.451  1.00  0.00      R    C  
ATOM    929  O2' CYT R  10      -1.016  -0.867 -28.369  1.00  0.00      R    O  
ATOM    930  C1' CYT R  10      -1.236  -1.509 -26.097  1.00  0.00      R    C  
ATOM    931  N1  CYT R  10      -0.468  -2.429 -25.081  1.00  0.00      R    N  
ATOM    932  C2  CYT R  10       0.832  -2.360 -24.917  1.00  0.00      R    C  
ATOM    933  O2  CYT R  10       1.463  -1.484 -25.544  1.00  0.00      R    O  
ATOM    934  N3  CYT R  10       1.475  -3.198 -24.053  1.00  0.00      R    N  
ATOM    935  C4  CYT R  10       0.745  -4.026 -23.197  1.00  0.00      R    C  
ATOM    936  N4  CYT R  10       1.331  -4.867 -22.355  1.00  0.00      R    N  
ATOM    937  C5  CYT R  10      -0.719  -3.979 -23.299  1.00  0.00      R    C  
ATOM    938  C6  CYT R  10      -1.222  -3.269 -24.256  1.00  0.00      R    C  
ATOM    939  H5  CYT R  10      -1.188  -4.779 -22.727  1.00  0.00      R    H  
ATOM    940  H6  CYT R  10      -2.302  -3.225 -24.393  1.00  0.00      R    H  
ATOM    941  H1' CYT R  10      -0.744  -0.522 -25.966  1.00  0.00      R    H  
ATOM    942  H2' CYT R  10      -0.135  -0.497 -28.276  1.00  0.00      R    H  
ATOM    943  H3' CYT R  10      -2.590  -3.551 -27.006  1.00  0.00      R    H  
ATOM    944  H4' CYT R  10      -3.522  -0.766 -27.579  1.00  0.00      R    H  
ATOM    945  H41 CYT R  10       2.301  -5.064 -22.497  1.00  0.00      R    H  
ATOM    946  H5' CYT R  10      -5.394  -1.509 -25.842  1.00  0.00      R    H  
ATOM    947  H42 CYT R  10       0.708  -5.488 -21.880  1.00  0.00      R    H  
ATOM    948  H3T CYT R  10      -2.450  -3.385 -29.291  1.00  0.00      R    H  
ATOM    949 H2'' CYT R  10      -0.266  -2.701 -27.462  1.00  0.00      R    H  
ATOM    950 H5'' CYT R  10      -5.280  -2.638 -27.159  1.00  0.00      R    H  
TER   
ATOM    951  P   CYT T   9      -3.230   7.137 -22.751  1.00  0.00      TS   P  
ATOM    952  O1P CYT T   9      -2.195   6.353 -23.432  1.00  0.00      TS   O  
ATOM    953  O2P CYT T   9      -2.791   8.251 -21.901  1.00  0.00      TS   O  
ATOM    954  C5' CYT T   9      -4.802   6.816 -24.745  1.00  0.00      TS   C  
ATOM    955  O5' CYT T   9      -4.293   7.729 -23.753  1.00  0.00      TS   O  
ATOM    956  C4' CYT T   9      -5.403   7.463 -25.983  1.00  0.00      TS   C  
ATOM    957  O4' CYT T   9      -6.553   8.311 -25.667  1.00  0.00      TS   O  
ATOM    958  C3' CYT T   9      -4.435   8.540 -26.490  1.00  0.00      TS   C  
ATOM    959  O3' CYT T   9      -3.314   7.911 -27.179  1.00  0.00      TS   O  
ATOM    960  C2' CYT T   9      -5.397   9.325 -27.332  1.00  0.00      TS   C  
ATOM    961  C1' CYT T   9      -6.789   9.217 -26.642  1.00  0.00      TS   C  
ATOM    962  N1  CYT T   9      -7.292  10.319 -25.887  1.00  0.00      TS   N  
ATOM    963  C2  CYT T   9      -8.689  10.777 -25.905  1.00  0.00      TS   C  
ATOM    964  O2  CYT T   9      -9.578  10.218 -26.601  1.00  0.00      TS   O  
ATOM    965  N3  CYT T   9      -8.998  11.887 -25.164  1.00  0.00      TS   N  
ATOM    966  C4  CYT T   9      -8.081  12.531 -24.525  1.00  0.00      TS   C  
ATOM    967  N4  CYT T   9      -8.501  13.613 -23.882  1.00  0.00      TS   N  
ATOM    968  C5  CYT T   9      -6.715  12.166 -24.543  1.00  0.00      TS   C  
ATOM    969  O5T CYT T   9      -3.914   6.118 -21.771  1.00  0.00      TS   O  
ATOM    970  C6  CYT T   9      -6.320  11.076 -25.209  1.00  0.00      TS   C  
ATOM    971  H5  CYT T   9      -6.030  12.709 -23.892  1.00  0.00      TS   H  
ATOM    972  H6  CYT T   9      -5.398  10.548 -24.965  1.00  0.00      TS   H  
ATOM    973  H1' CYT T   9      -7.500   8.858 -27.415  1.00  0.00      TS   H  
ATOM    974  H2' CYT T   9      -5.531   8.957 -28.372  1.00  0.00      TS   H  
ATOM    975  H3' CYT T   9      -4.040   9.201 -25.690  1.00  0.00      TS   H  
ATOM    976  H4' CYT T   9      -5.693   6.712 -26.749  1.00  0.00      TS   H  
ATOM    977  H41 CYT T   9      -9.474  13.826 -23.964  1.00  0.00      TS   H  
ATOM    978  H5' CYT T   9      -5.564   6.179 -24.249  1.00  0.00      TS   H  
ATOM    979  H42 CYT T   9      -7.843  14.186 -23.392  1.00  0.00      TS   H  
ATOM    980  H5T CYT T   9      -3.379   5.348 -21.566  1.00  0.00      TS   H  
ATOM    981 H2'' CYT T   9      -5.074  10.374 -27.509  1.00  0.00      TS   H  
ATOM    982 H5'' CYT T   9      -4.013   6.108 -25.078  1.00  0.00      TS   H  
ATOM    983  P   GUA T  10      -2.092   8.791 -27.590  1.00  0.00      TS   P  
ATOM    984  O1P GUA T  10      -0.913   8.386 -26.745  1.00  0.00      TS   O  
ATOM    985  O2P GUA T  10      -2.483  10.194 -27.645  1.00  0.00      TS   O  
ATOM    986  C5' GUA T  10      -2.587   7.377 -29.756  1.00  0.00      TS   C  
ATOM    987  O5' GUA T  10      -1.759   8.294 -29.058  1.00  0.00      TS   O  
ATOM    988  C4' GUA T  10      -1.825   6.672 -30.929  1.00  0.00      TS   C  
ATOM    989  O4' GUA T  10      -1.649   7.610 -32.020  1.00  0.00      TS   O  
ATOM    990  C3' GUA T  10      -0.405   6.191 -30.624  1.00  0.00      TS   C  
ATOM    991  O3' GUA T  10      -0.257   4.771 -30.916  1.00  0.00      TS   O  
ATOM    992  C2' GUA T  10       0.428   7.015 -31.666  1.00  0.00      TS   C  
ATOM    993  C1' GUA T  10      -0.584   7.114 -32.785  1.00  0.00      TS   C  
ATOM    994  N1  GUA T  10       1.206  11.740 -34.323  1.00  0.00      TS   N  
ATOM    995  C2  GUA T  10       0.881  11.293 -33.023  1.00  0.00      TS   C  
ATOM    996  N2  GUA T  10       1.202  12.128 -32.058  1.00  0.00      TS   N  
ATOM    997  N3  GUA T  10       0.305  10.086 -32.835  1.00  0.00      TS   N  
ATOM    998  C4  GUA T  10       0.104   9.357 -33.974  1.00  0.00      TS   C  
ATOM    999  C5  GUA T  10       0.391   9.739 -35.231  1.00  0.00      TS   C  
ATOM   1000  C6  GUA T  10       1.058  11.005 -35.494  1.00  0.00      TS   C  
ATOM   1001  O6  GUA T  10       1.469  11.384 -36.608  1.00  0.00      TS   O  
ATOM   1002  N7  GUA T  10      -0.084   8.805 -36.186  1.00  0.00      TS   N  
ATOM   1003  C8  GUA T  10      -0.384   7.696 -35.397  1.00  0.00      TS   C  
ATOM   1004  N9  GUA T  10      -0.248   7.990 -34.002  1.00  0.00      TS   N  
ATOM   1005  H1  GUA T  10       1.479  12.701 -34.469  1.00  0.00      TS   H  
ATOM   1006  H8  GUA T  10      -0.658   6.719 -35.793  1.00  0.00      TS   H  
ATOM   1007  H1' GUA T  10      -0.783   6.052 -33.042  1.00  0.00      TS   H  
ATOM   1008  H2' GUA T  10       1.371   6.543 -32.015  1.00  0.00      TS   H  
ATOM   1009  H21 GUA T  10       1.127  11.748 -31.135  1.00  0.00      TS   H  
ATOM   1010  H3' GUA T  10       0.048   6.498 -29.657  1.00  0.00      TS   H  
ATOM   1011  H22 GUA T  10       1.700  12.987 -32.178  1.00  0.00      TS   H  
ATOM   1012  H4' GUA T  10      -2.468   5.813 -31.213  1.00  0.00      TS   H  
ATOM   1013  H5' GUA T  10      -3.437   7.925 -30.214  1.00  0.00      TS   H  
ATOM   1014 H2'' GUA T  10       0.723   7.940 -31.124  1.00  0.00      TS   H  
ATOM   1015 H5'' GUA T  10      -2.983   6.532 -29.153  1.00  0.00      TS   H  
ATOM   1016  P   THY T  11      -0.356   3.816 -29.704  1.00  0.00      TS   P  
ATOM   1017  O1P THY T  11      -0.164   4.660 -28.517  1.00  0.00      TS   O  
ATOM   1018  O2P THY T  11      -1.569   3.055 -29.783  1.00  0.00      TS   O  
ATOM   1019  C5' THY T  11       2.223   3.264 -29.733  1.00  0.00      TS   C  
ATOM   1020  O5' THY T  11       0.853   2.853 -29.873  1.00  0.00      TS   O  
ATOM   1021  C4' THY T  11       3.253   2.310 -30.131  1.00  0.00      TS   C  
ATOM   1022  O4' THY T  11       3.188   1.079 -29.359  1.00  0.00      TS   O  
ATOM   1023  C3' THY T  11       3.087   1.753 -31.628  1.00  0.00      TS   C  
ATOM   1024  O3' THY T  11       4.379   1.664 -32.301  1.00  0.00      TS   O  
ATOM   1025  C2' THY T  11       2.592   0.302 -31.488  1.00  0.00      TS   C  
ATOM   1026  C1' THY T  11       3.419  -0.059 -30.210  1.00  0.00      TS   C  
ATOM   1027  N1  THY T  11       3.133  -1.331 -29.511  1.00  0.00      TS   N  
ATOM   1028  C2  THY T  11       3.983  -1.692 -28.473  1.00  0.00      TS   C  
ATOM   1029  O2  THY T  11       5.026  -1.092 -28.265  1.00  0.00      TS   O  
ATOM   1030  N3  THY T  11       3.554  -2.810 -27.714  1.00  0.00      TS   N  
ATOM   1031  C4  THY T  11       2.655  -3.733 -28.143  1.00  0.00      TS   C  
ATOM   1032  O4  THY T  11       2.459  -4.766 -27.534  1.00  0.00      TS   O  
ATOM   1033  C5  THY T  11       1.866  -3.341 -29.226  1.00  0.00      TS   C  
ATOM   1034  C5M THY T  11       0.939  -4.393 -29.826  1.00  0.00      TS   C  
ATOM   1035  C6  THY T  11       2.120  -2.179 -29.862  1.00  0.00      TS   C  
ATOM   1036  H3  THY T  11       4.269  -3.057 -27.044  1.00  0.00      TS   H  
ATOM   1037  H6  THY T  11       1.789  -2.016 -30.888  1.00  0.00      TS   H  
ATOM   1038  H1' THY T  11       4.509   0.007 -30.413  1.00  0.00      TS   H  
ATOM   1039  H2' THY T  11       2.764  -0.393 -32.338  1.00  0.00      TS   H  
ATOM   1040  H3' THY T  11       2.315   2.343 -32.166  1.00  0.00      TS   H  
ATOM   1041  H4' THY T  11       4.291   2.658 -29.945  1.00  0.00      TS   H  
ATOM   1042  H5' THY T  11       2.397   3.704 -28.728  1.00  0.00      TS   H  
ATOM   1043  H51 THY T  11       0.035  -3.906 -30.251  1.00  0.00      TS   H  
ATOM   1044  H52 THY T  11       0.612  -5.114 -29.047  1.00  0.00      TS   H  
ATOM   1045  H53 THY T  11       1.457  -5.038 -30.568  1.00  0.00      TS   H  
ATOM   1046 H2'' THY T  11       1.526   0.135 -31.225  1.00  0.00      TS   H  
ATOM   1047 H5'' THY T  11       2.469   4.106 -30.416  1.00  0.00      TS   H  
ATOM   1048  P   ADE T  12       4.892   2.588 -33.444  1.00  0.00      TS   P  
ATOM   1049  O1P ADE T  12       4.650   4.010 -33.178  1.00  0.00      TS   O  
ATOM   1050  O2P ADE T  12       4.470   1.975 -34.682  1.00  0.00      TS   O  
ATOM   1051  C5' ADE T  12       7.208   2.792 -32.202  1.00  0.00      TS   C  
ATOM   1052  O5' ADE T  12       6.457   2.310 -33.319  1.00  0.00      TS   O  
ATOM   1053  C4' ADE T  12       8.513   2.023 -31.969  1.00  0.00      TS   C  
ATOM   1054  O4' ADE T  12       8.157   0.760 -31.535  1.00  0.00      TS   O  
ATOM   1055  C3' ADE T  12       9.305   1.824 -33.243  1.00  0.00      TS   C  
ATOM   1056  O3' ADE T  12      10.759   1.860 -32.925  1.00  0.00      TS   O  
ATOM   1057  C2' ADE T  12       8.900   0.443 -33.715  1.00  0.00      TS   C  
ATOM   1058  C1' ADE T  12       8.548  -0.275 -32.437  1.00  0.00      TS   C  
ATOM   1059  N1  ADE T  12       6.221  -4.278 -30.316  1.00  0.00      TS   N  
ATOM   1060  C2  ADE T  12       7.405  -3.751 -30.056  1.00  0.00      TS   C  
ATOM   1061  N3  ADE T  12       8.012  -2.746 -30.768  1.00  0.00      TS   N  
ATOM   1062  C4  ADE T  12       7.204  -2.243 -31.758  1.00  0.00      TS   C  
ATOM   1063  C5  ADE T  12       5.888  -2.709 -32.016  1.00  0.00      TS   C  
ATOM   1064  C6  ADE T  12       5.469  -3.854 -31.290  1.00  0.00      TS   C  
ATOM   1065  N6  ADE T  12       4.205  -4.374 -31.433  1.00  0.00      TS   N  
ATOM   1066  N7  ADE T  12       5.345  -1.949 -33.020  1.00  0.00      TS   N  
ATOM   1067  C8  ADE T  12       6.220  -0.992 -33.290  1.00  0.00      TS   C  
ATOM   1068  N9  ADE T  12       7.409  -1.135 -32.522  1.00  0.00      TS   N  
ATOM   1069  H2  ADE T  12       8.120  -4.116 -29.318  1.00  0.00      TS   H  
ATOM   1070  H8  ADE T  12       6.104  -0.206 -34.035  1.00  0.00      TS   H  
ATOM   1071  H1' ADE T  12       9.325  -0.945 -32.011  1.00  0.00      TS   H  
ATOM   1072  H2' ADE T  12       9.724   0.060 -34.353  1.00  0.00      TS   H  
ATOM   1073  H3' ADE T  12       8.976   2.486 -34.072  1.00  0.00      TS   H  
ATOM   1074  H4' ADE T  12       9.115   2.549 -31.199  1.00  0.00      TS   H  
ATOM   1075  H5' ADE T  12       6.661   2.766 -31.236  1.00  0.00      TS   H  
ATOM   1076  H61 ADE T  12       4.037  -5.270 -31.021  1.00  0.00      TS   H  
ATOM   1077  H62 ADE T  12       3.471  -3.901 -31.921  1.00  0.00      TS   H  
ATOM   1078 H2'' ADE T  12       8.024   0.576 -34.386  1.00  0.00      TS   H  
ATOM   1079 H5'' ADE T  12       7.490   3.810 -32.548  1.00  0.00      TS   H  
ATOM   1080  P   THY T  13      11.758   2.755 -33.827  1.00  0.00      TS   P  
ATOM   1081  O1P THY T  13      12.355   3.805 -32.921  1.00  0.00      TS   O  
ATOM   1082  O2P THY T  13      11.121   3.287 -35.037  1.00  0.00      TS   O  
ATOM   1083  C5' THY T  13      13.689   1.145 -33.237  1.00  0.00      TS   C  
ATOM   1084  O5' THY T  13      12.767   1.655 -34.215  1.00  0.00      TS   O  
ATOM   1085  C4' THY T  13      13.985  -0.314 -33.553  1.00  0.00      TS   C  
ATOM   1086  O4' THY T  13      12.696  -1.058 -33.520  1.00  0.00      TS   O  
ATOM   1087  C3' THY T  13      14.529  -0.580 -34.960  1.00  0.00      TS   C  
ATOM   1088  O3' THY T  13      15.467  -1.664 -35.045  1.00  0.00      TS   O  
ATOM   1089  C2' THY T  13      13.312  -0.940 -35.744  1.00  0.00      TS   C  
ATOM   1090  C1' THY T  13      12.535  -1.791 -34.786  1.00  0.00      TS   C  
ATOM   1091  N1  THY T  13      11.132  -1.953 -35.125  1.00  0.00      TS   N  
ATOM   1092  C2  THY T  13      10.403  -2.772 -34.366  1.00  0.00      TS   C  
ATOM   1093  O2  THY T  13      10.870  -3.361 -33.420  1.00  0.00      TS   O  
ATOM   1094  N3  THY T  13       9.157  -2.927 -34.718  1.00  0.00      TS   N  
ATOM   1095  C4  THY T  13       8.473  -2.364 -35.774  1.00  0.00      TS   C  
ATOM   1096  O4  THY T  13       7.209  -2.363 -35.822  1.00  0.00      TS   O  
ATOM   1097  C5  THY T  13       9.351  -1.683 -36.689  1.00  0.00      TS   C  
ATOM   1098  C5M THY T  13       8.852  -1.031 -37.949  1.00  0.00      TS   C  
ATOM   1099  C6  THY T  13      10.596  -1.438 -36.272  1.00  0.00      TS   C  
ATOM   1100  H3  THY T  13       8.584  -3.544 -34.161  1.00  0.00      TS   H  
ATOM   1101  H6  THY T  13      11.250  -0.924 -36.977  1.00  0.00      TS   H  
ATOM   1102  H1' THY T  13      13.007  -2.790 -34.678  1.00  0.00      TS   H  
ATOM   1103  H2' THY T  13      13.554  -1.475 -36.688  1.00  0.00      TS   H  
ATOM   1104  H3' THY T  13      14.930   0.393 -35.315  1.00  0.00      TS   H  
ATOM   1105  H4' THY T  13      14.643  -0.648 -32.723  1.00  0.00      TS   H  
ATOM   1106  H5' THY T  13      13.443   1.283 -32.162  1.00  0.00      TS   H  
ATOM   1107  H51 THY T  13       8.268  -0.142 -37.629  1.00  0.00      TS   H  
ATOM   1108  H52 THY T  13       8.125  -1.650 -38.517  1.00  0.00      TS   H  
ATOM   1109  H53 THY T  13       9.645  -0.656 -38.631  1.00  0.00      TS   H  
ATOM   1110 H2'' THY T  13      12.713  -0.025 -35.936  1.00  0.00      TS   H  
ATOM   1111 H5'' THY T  13      14.671   1.656 -33.331  1.00  0.00      TS   H  
ATOM   1112  P   ADE T  14      16.990  -1.322 -35.296  1.00  0.00      TS   P  
ATOM   1113  O1P ADE T  14      17.598  -0.380 -34.255  1.00  0.00      TS   O  
ATOM   1114  O2P ADE T  14      17.182  -0.889 -36.710  1.00  0.00      TS   O  
ATOM   1115  C5' ADE T  14      17.793  -3.246 -33.770  1.00  0.00      TS   C  
ATOM   1116  O5' ADE T  14      17.658  -2.707 -35.078  1.00  0.00      TS   O  
ATOM   1117  C4' ADE T  14      17.147  -4.672 -33.545  1.00  0.00      TS   C  
ATOM   1118  O4' ADE T  14      15.726  -4.697 -33.911  1.00  0.00      TS   O  
ATOM   1119  C3' ADE T  14      17.757  -5.841 -34.362  1.00  0.00      TS   C  
ATOM   1120  O3' ADE T  14      17.852  -7.072 -33.545  1.00  0.00      TS   O  
ATOM   1121  C2' ADE T  14      16.844  -6.037 -35.583  1.00  0.00      TS   C  
ATOM   1122  C1' ADE T  14      15.468  -5.715 -34.849  1.00  0.00      TS   C  
ATOM   1123  N1  ADE T  14      10.458  -5.968 -35.760  1.00  0.00      TS   N  
ATOM   1124  C2  ADE T  14      11.266  -6.567 -34.871  1.00  0.00      TS   C  
ATOM   1125  N3  ADE T  14      12.577  -6.476 -34.696  1.00  0.00      TS   N  
ATOM   1126  C4  ADE T  14      13.112  -5.691 -35.639  1.00  0.00      TS   C  
ATOM   1127  C5  ADE T  14      12.437  -5.040 -36.667  1.00  0.00      TS   C  
ATOM   1128  C6  ADE T  14      11.051  -5.195 -36.682  1.00  0.00      TS   C  
ATOM   1129  N6  ADE T  14      10.292  -4.664 -37.681  1.00  0.00      TS   N  
ATOM   1130  N7  ADE T  14      13.271  -4.230 -37.360  1.00  0.00      TS   N  
ATOM   1131  C8  ADE T  14      14.410  -4.334 -36.772  1.00  0.00      TS   C  
ATOM   1132  N9  ADE T  14      14.388  -5.248 -35.712  1.00  0.00      TS   N  
ATOM   1133  H2  ADE T  14      10.687  -7.116 -34.128  1.00  0.00      TS   H  
ATOM   1134  H8  ADE T  14      15.257  -3.671 -36.953  1.00  0.00      TS   H  
ATOM   1135  H1' ADE T  14      15.170  -6.544 -34.172  1.00  0.00      TS   H  
ATOM   1136  H2' ADE T  14      16.805  -7.092 -35.932  1.00  0.00      TS   H  
ATOM   1137  H3' ADE T  14      18.758  -5.450 -34.642  1.00  0.00      TS   H  
ATOM   1138  H4' ADE T  14      17.395  -4.936 -32.495  1.00  0.00      TS   H  
ATOM   1139  H5' ADE T  14      17.443  -2.570 -32.960  1.00  0.00      TS   H  
ATOM   1140  H61 ADE T  14       9.302  -4.727 -37.806  1.00  0.00      TS   H  
ATOM   1141  H62 ADE T  14      10.711  -4.052 -38.352  1.00  0.00      TS   H  
ATOM   1142 H2'' ADE T  14      17.041  -5.303 -36.394  1.00  0.00      TS   H  
ATOM   1143 H5'' ADE T  14      18.897  -3.326 -33.673  1.00  0.00      TS   H  
ATOM   1144  P   THY T  15      18.821  -8.257 -34.039  1.00  0.00      TS   P  
ATOM   1145  O1P THY T  15      19.307  -9.043 -32.894  1.00  0.00      TS   O  
ATOM   1146  O2P THY T  15      19.960  -7.607 -34.758  1.00  0.00      TS   O  
ATOM   1147  C5' THY T  15      16.958  -9.933 -34.268  1.00  0.00      TS   C  
ATOM   1148  O5' THY T  15      17.875  -9.078 -35.018  1.00  0.00      TS   O  
ATOM   1149  C4' THY T  15      15.711 -10.371 -35.065  1.00  0.00      TS   C  
ATOM   1150  O4' THY T  15      15.006  -9.264 -35.547  1.00  0.00      TS   O  
ATOM   1151  C3' THY T  15      16.063 -11.086 -36.358  1.00  0.00      TS   C  
ATOM   1152  O3' THY T  15      16.500 -12.429 -36.099  1.00  0.00      TS   O  
ATOM   1153  C2' THY T  15      14.705 -11.068 -37.047  1.00  0.00      TS   C  
ATOM   1154  C1' THY T  15      14.119  -9.751 -36.539  1.00  0.00      TS   C  
ATOM   1155  N1  THY T  15      14.012  -8.775 -37.594  1.00  0.00      TS   N  
ATOM   1156  C2  THY T  15      12.853  -8.447 -38.201  1.00  0.00      TS   C  
ATOM   1157  O2  THY T  15      11.847  -8.985 -37.824  1.00  0.00      TS   O  
ATOM   1158  N3  THY T  15      12.890  -7.470 -39.144  1.00  0.00      TS   N  
ATOM   1159  C4  THY T  15      14.035  -6.740 -39.576  1.00  0.00      TS   C  
ATOM   1160  O4  THY T  15      13.920  -5.791 -40.351  1.00  0.00      TS   O  
ATOM   1161  C5  THY T  15      15.255  -7.186 -38.925  1.00  0.00      TS   C  
ATOM   1162  C5M THY T  15      16.496  -6.536 -39.376  1.00  0.00      TS   C  
ATOM   1163  C6  THY T  15      15.197  -8.220 -38.032  1.00  0.00      TS   C  
ATOM   1164  H3  THY T  15      12.006  -7.127 -39.490  1.00  0.00      TS   H  
ATOM   1165  H6  THY T  15      16.030  -8.690 -37.508  1.00  0.00      TS   H  
ATOM   1166  H1' THY T  15      13.101  -9.809 -36.097  1.00  0.00      TS   H  
ATOM   1167  H2' THY T  15      14.009 -11.844 -36.660  1.00  0.00      TS   H  
ATOM   1168  H3' THY T  15      16.815 -10.503 -36.932  1.00  0.00      TS   H  
ATOM   1169  H4' THY T  15      15.021 -11.024 -34.490  1.00  0.00      TS   H  
ATOM   1170  H5' THY T  15      16.532  -9.479 -33.347  1.00  0.00      TS   H  
ATOM   1171  H51 THY T  15      16.410  -5.433 -39.277  1.00  0.00      TS   H  
ATOM   1172  H52 THY T  15      16.713  -6.735 -40.446  1.00  0.00      TS   H  
ATOM   1173  H53 THY T  15      17.415  -6.754 -38.789  1.00  0.00      TS   H  
ATOM   1174 H2'' THY T  15      14.783 -11.168 -38.151  1.00  0.00      TS   H  
ATOM   1175 H5'' THY T  15      17.437 -10.886 -33.956  1.00  0.00      TS   H  
ATOM   1176  P   ADE T  16      16.918 -13.282 -37.384  1.00  0.00      TS   P  
ATOM   1177  O1P ADE T  16      17.706 -14.443 -36.868  1.00  0.00      TS   O  
ATOM   1178  O2P ADE T  16      17.578 -12.298 -38.319  1.00  0.00      TS   O  
ATOM   1179  C5' ADE T  16      14.726 -14.670 -37.438  1.00  0.00      TS   C  
ATOM   1180  O5' ADE T  16      15.614 -13.829 -38.054  1.00  0.00      TS   O  
ATOM   1181  C4' ADE T  16      13.411 -14.897 -38.193  1.00  0.00      TS   C  
ATOM   1182  O4' ADE T  16      12.757 -13.719 -38.775  1.00  0.00      TS   O  
ATOM   1183  C3' ADE T  16      13.531 -15.911 -39.259  1.00  0.00      TS   C  
ATOM   1184  O3' ADE T  16      12.378 -16.799 -39.394  1.00  0.00      TS   O  
ATOM   1185  C2' ADE T  16      13.690 -15.043 -40.423  1.00  0.00      TS   C  
ATOM   1186  C1' ADE T  16      12.801 -13.838 -40.170  1.00  0.00      TS   C  
ATOM   1187  N1  ADE T  16      11.917  -9.339 -42.411  1.00  0.00      TS   N  
ATOM   1188  C2  ADE T  16      11.103 -10.338 -42.028  1.00  0.00      TS   C  
ATOM   1189  N3  ADE T  16      11.461 -11.550 -41.534  1.00  0.00      TS   N  
ATOM   1190  C4  ADE T  16      12.736 -11.567 -41.238  1.00  0.00      TS   C  
ATOM   1191  C5  ADE T  16      13.645 -10.612 -41.486  1.00  0.00      TS   C  
ATOM   1192  C6  ADE T  16      13.242  -9.417 -42.132  1.00  0.00      TS   C  
ATOM   1193  N6  ADE T  16      14.081  -8.507 -42.613  1.00  0.00      TS   N  
ATOM   1194  N7  ADE T  16      14.916 -10.970 -41.085  1.00  0.00      TS   N  
ATOM   1195  C8  ADE T  16      14.713 -12.198 -40.671  1.00  0.00      TS   C  
ATOM   1196  N9  ADE T  16      13.374 -12.623 -40.698  1.00  0.00      TS   N  
ATOM   1197  H2  ADE T  16      10.121 -10.207 -42.483  1.00  0.00      TS   H  
ATOM   1198  H8  ADE T  16      15.445 -12.899 -40.270  1.00  0.00      TS   H  
ATOM   1199  H1' ADE T  16      11.778 -14.048 -40.549  1.00  0.00      TS   H  
ATOM   1200  H2' ADE T  16      13.395 -15.507 -41.389  1.00  0.00      TS   H  
ATOM   1201  H3' ADE T  16      14.429 -16.545 -39.098  1.00  0.00      TS   H  
ATOM   1202  H4' ADE T  16      12.635 -15.396 -37.573  1.00  0.00      TS   H  
ATOM   1203  H5' ADE T  16      14.411 -14.302 -36.438  1.00  0.00      TS   H  
ATOM   1204  H61 ADE T  16      13.666  -7.605 -42.731  1.00  0.00      TS   H  
ATOM   1205  H62 ADE T  16      15.070  -8.643 -42.547  1.00  0.00      TS   H  
ATOM   1206 H2'' ADE T  16      14.751 -14.717 -40.482  1.00  0.00      TS   H  
ATOM   1207 H5'' ADE T  16      15.141 -15.683 -37.250  1.00  0.00      TS   H  
ATOM   1208  P   THY T  17      12.093 -17.778 -40.537  1.00  0.00      TS   P  
ATOM   1209  O1P THY T  17      11.063 -18.725 -40.105  1.00  0.00      TS   O  
ATOM   1210  O2P THY T  17      13.340 -18.334 -41.147  1.00  0.00      TS   O  
ATOM   1211  C5' THY T  17      10.111 -16.548 -41.621  1.00  0.00      TS   C  
ATOM   1212  O5' THY T  17      11.478 -16.966 -41.694  1.00  0.00      TS   O  
ATOM   1213  C4' THY T  17       9.728 -15.758 -42.816  1.00  0.00      TS   C  
ATOM   1214  O4' THY T  17      10.537 -14.599 -42.920  1.00  0.00      TS   O  
ATOM   1215  C3' THY T  17       9.931 -16.607 -44.117  1.00  0.00      TS   C  
ATOM   1216  O3' THY T  17       8.805 -16.588 -44.985  1.00  0.00      TS   O  
ATOM   1217  C2' THY T  17      11.176 -15.932 -44.752  1.00  0.00      TS   C  
ATOM   1218  C1' THY T  17      10.990 -14.508 -44.269  1.00  0.00      TS   C  
ATOM   1219  N1  THY T  17      12.111 -13.650 -44.391  1.00  0.00      TS   N  
ATOM   1220  C2  THY T  17      11.969 -12.344 -44.793  1.00  0.00      TS   C  
ATOM   1221  O2  THY T  17      10.940 -11.897 -45.156  1.00  0.00      TS   O  
ATOM   1222  N3  THY T  17      13.147 -11.611 -44.856  1.00  0.00      TS   N  
ATOM   1223  C4  THY T  17      14.413 -12.081 -44.672  1.00  0.00      TS   C  
ATOM   1224  O4  THY T  17      15.388 -11.301 -44.963  1.00  0.00      TS   O  
ATOM   1225  C5  THY T  17      14.481 -13.453 -44.130  1.00  0.00      TS   C  
ATOM   1226  C5M THY T  17      15.754 -14.128 -43.732  1.00  0.00      TS   C  
ATOM   1227  C6  THY T  17      13.372 -14.066 -43.947  1.00  0.00      TS   C  
ATOM   1228  H3  THY T  17      13.065 -10.678 -45.234  1.00  0.00      TS   H  
ATOM   1229  H6  THY T  17      13.429 -15.052 -43.485  1.00  0.00      TS   H  
ATOM   1230  H1' THY T  17      10.096 -14.161 -44.831  1.00  0.00      TS   H  
ATOM   1231  H2' THY T  17      11.155 -16.123 -45.847  1.00  0.00      TS   H  
ATOM   1232  H3' THY T  17      10.314 -17.626 -43.899  1.00  0.00      TS   H  
ATOM   1233  H4' THY T  17       8.665 -15.434 -42.786  1.00  0.00      TS   H  
ATOM   1234  H5' THY T  17       9.928 -16.044 -40.649  1.00  0.00      TS   H  
ATOM   1235  H51 THY T  17      16.554 -13.920 -44.473  1.00  0.00      TS   H  
ATOM   1236  H52 THY T  17      15.752 -15.237 -43.804  1.00  0.00      TS   H  
ATOM   1237  H53 THY T  17      16.145 -13.777 -42.753  1.00  0.00      TS   H  
ATOM   1238 H2'' THY T  17      11.998 -16.496 -44.259  1.00  0.00      TS   H  
ATOM   1239 H5'' THY T  17       9.478 -17.460 -41.651  1.00  0.00      TS   H  
ATOM   1240  P   ADE T  18       7.982 -17.894 -45.298  1.00  0.00      TS   P  
ATOM   1241  O1P ADE T  18       7.069 -18.031 -44.197  1.00  0.00      TS   O  
ATOM   1242  O2P ADE T  18       8.981 -19.000 -45.470  1.00  0.00      TS   O  
ATOM   1243  C5' ADE T  18       6.397 -16.581 -47.044  1.00  0.00      TS   C  
ATOM   1244  O5' ADE T  18       7.323 -17.609 -46.744  1.00  0.00      TS   O  
ATOM   1245  C4' ADE T  18       6.901 -15.579 -48.081  1.00  0.00      TS   C  
ATOM   1246  O4' ADE T  18       8.200 -15.024 -47.634  1.00  0.00      TS   O  
ATOM   1247  C3' ADE T  18       7.158 -16.059 -49.585  1.00  0.00      TS   C  
ATOM   1248  O3' ADE T  18       6.568 -15.179 -50.537  1.00  0.00      TS   O  
ATOM   1249  C2' ADE T  18       8.642 -15.987 -49.695  1.00  0.00      TS   C  
ATOM   1250  C1' ADE T  18       8.971 -14.794 -48.770  1.00  0.00      TS   C  
ATOM   1251  N1  ADE T  18      13.048 -11.649 -48.193  1.00  0.00      TS   N  
ATOM   1252  C2  ADE T  18      11.757 -11.409 -48.343  1.00  0.00      TS   C  
ATOM   1253  N3  ADE T  18      10.711 -12.247 -48.357  1.00  0.00      TS   N  
ATOM   1254  C4  ADE T  18      11.100 -13.541 -48.255  1.00  0.00      TS   C  
ATOM   1255  C5  ADE T  18      12.382 -13.997 -48.067  1.00  0.00      TS   C  
ATOM   1256  C6  ADE T  18      13.409 -12.933 -47.989  1.00  0.00      TS   C  
ATOM   1257  N6  ADE T  18      14.694 -13.210 -47.670  1.00  0.00      TS   N  
ATOM   1258  N7  ADE T  18      12.433 -15.441 -48.101  1.00  0.00      TS   N  
ATOM   1259  C8  ADE T  18      11.195 -15.742 -48.368  1.00  0.00      TS   C  
ATOM   1260  N9  ADE T  18      10.352 -14.674 -48.464  1.00  0.00      TS   N  
ATOM   1261  H2  ADE T  18      11.546 -10.366 -48.581  1.00  0.00      TS   H  
ATOM   1262  H8  ADE T  18      11.036 -16.764 -48.714  1.00  0.00      TS   H  
ATOM   1263  H1' ADE T  18       8.611 -13.857 -49.247  1.00  0.00      TS   H  
ATOM   1264  H2' ADE T  18       9.074 -15.908 -50.715  1.00  0.00      TS   H  
ATOM   1265  H3' ADE T  18       6.834 -17.107 -49.757  1.00  0.00      TS   H  
ATOM   1266  H4' ADE T  18       6.306 -14.641 -48.043  1.00  0.00      TS   H  
ATOM   1267  H5' ADE T  18       6.033 -16.021 -46.155  1.00  0.00      TS   H  
ATOM   1268  H61 ADE T  18      15.342 -12.449 -47.693  1.00  0.00      TS   H  
ATOM   1269  H62 ADE T  18      14.928 -14.161 -47.470  1.00  0.00      TS   H  
ATOM   1270 H2'' ADE T  18       9.012 -16.906 -49.194  1.00  0.00      TS   H  
ATOM   1271 H5'' ADE T  18       5.469 -16.956 -47.525  1.00  0.00      TS   H  
ATOM   1272  P   ADE T  19       5.376 -15.666 -51.425  1.00  0.00      TS   P  
ATOM   1273  O1P ADE T  19       4.160 -15.310 -50.718  1.00  0.00      TS   O  
ATOM   1274  O2P ADE T  19       5.499 -17.031 -51.826  1.00  0.00      TS   O  
ATOM   1275  C5' ADE T  19       5.313 -13.273 -52.405  1.00  0.00      TS   C  
ATOM   1276  O5' ADE T  19       5.583 -14.711 -52.628  1.00  0.00      TS   O  
ATOM   1277  C4' ADE T  19       6.320 -12.355 -53.164  1.00  0.00      TS   C  
ATOM   1278  O4' ADE T  19       7.674 -12.702 -52.768  1.00  0.00      TS   O  
ATOM   1279  C3' ADE T  19       6.209 -12.607 -54.680  1.00  0.00      TS   C  
ATOM   1280  O3' ADE T  19       6.445 -11.447 -55.485  1.00  0.00      TS   O  
ATOM   1281  C2' ADE T  19       7.383 -13.543 -54.962  1.00  0.00      TS   C  
ATOM   1282  C1' ADE T  19       8.449 -13.087 -53.917  1.00  0.00      TS   C  
ATOM   1283  N1  ADE T  19      12.740 -13.795 -51.406  1.00  0.00      TS   N  
ATOM   1284  C2  ADE T  19      11.971 -12.752 -51.617  1.00  0.00      TS   C  
ATOM   1285  N3  ADE T  19      10.874 -12.576 -52.379  1.00  0.00      TS   N  
ATOM   1286  C4  ADE T  19      10.532 -13.800 -52.804  1.00  0.00      TS   C  
ATOM   1287  C5  ADE T  19      11.172 -14.996 -52.587  1.00  0.00      TS   C  
ATOM   1288  C6  ADE T  19      12.353 -14.990 -51.842  1.00  0.00      TS   C  
ATOM   1289  N6  ADE T  19      12.970 -16.122 -51.507  1.00  0.00      TS   N  
ATOM   1290  N7  ADE T  19      10.348 -16.075 -53.074  1.00  0.00      TS   N  
ATOM   1291  C8  ADE T  19       9.356 -15.430 -53.630  1.00  0.00      TS   C  
ATOM   1292  N9  ADE T  19       9.394 -14.060 -53.499  1.00  0.00      TS   N  
ATOM   1293  H2  ADE T  19      12.405 -11.814 -51.268  1.00  0.00      TS   H  
ATOM   1294  H8  ADE T  19       8.496 -15.898 -54.109  1.00  0.00      TS   H  
ATOM   1295  H1' ADE T  19       8.853 -12.149 -54.354  1.00  0.00      TS   H  
ATOM   1296  H2' ADE T  19       7.719 -13.357 -56.004  1.00  0.00      TS   H  
ATOM   1297  H3' ADE T  19       5.221 -13.090 -54.844  1.00  0.00      TS   H  
ATOM   1298  H4' ADE T  19       6.092 -11.295 -52.924  1.00  0.00      TS   H  
ATOM   1299  H5' ADE T  19       5.325 -12.925 -51.351  1.00  0.00      TS   H  
ATOM   1300  H61 ADE T  19      13.864 -15.965 -51.086  1.00  0.00      TS   H  
ATOM   1301  H62 ADE T  19      12.844 -17.082 -51.758  1.00  0.00      TS   H  
ATOM   1302 H2'' ADE T  19       7.058 -14.563 -54.668  1.00  0.00      TS   H  
ATOM   1303 H5'' ADE T  19       4.287 -12.961 -52.694  1.00  0.00      TS   H  
ATOM   1304  P   GUA T  20       5.394 -11.023 -56.491  1.00  0.00      TS   P  
ATOM   1305  O1P GUA T  20       4.061 -10.888 -55.854  1.00  0.00      TS   O  
ATOM   1306  O2P GUA T  20       5.482 -11.750 -57.738  1.00  0.00      TS   O  
ATOM   1307  C5' GUA T  20       6.005  -8.500 -55.865  1.00  0.00      TS   C  
ATOM   1308  O5' GUA T  20       5.645  -9.539 -56.778  1.00  0.00      TS   O  
ATOM   1309  C4' GUA T  20       7.388  -7.929 -56.114  1.00  0.00      TS   C  
ATOM   1310  O4' GUA T  20       8.388  -8.900 -55.697  1.00  0.00      TS   O  
ATOM   1311  C3' GUA T  20       7.683  -7.664 -57.627  1.00  0.00      TS   C  
ATOM   1312  O3' GUA T  20       8.368  -6.454 -57.992  1.00  0.00      TS   O  
ATOM   1313  C2' GUA T  20       8.618  -8.764 -58.039  1.00  0.00      TS   C  
ATOM   1314  C1' GUA T  20       9.329  -9.082 -56.747  1.00  0.00      TS   C  
ATOM   1315  N1  GUA T  20      13.111 -11.502 -54.427  1.00  0.00      TS   N  
ATOM   1316  C2  GUA T  20      12.854 -10.151 -54.382  1.00  0.00      TS   C  
ATOM   1317  N2  GUA T  20      13.638  -9.445 -53.617  1.00  0.00      TS   N  
ATOM   1318  N3  GUA T  20      11.839  -9.657 -55.079  1.00  0.00      TS   N  
ATOM   1319  C4  GUA T  20      11.077 -10.556 -55.718  1.00  0.00      TS   C  
ATOM   1320  C5  GUA T  20      11.363 -11.941 -55.892  1.00  0.00      TS   C  
ATOM   1321  C6  GUA T  20      12.475 -12.463 -55.134  1.00  0.00      TS   C  
ATOM   1322  O6  GUA T  20      12.762 -13.657 -55.166  1.00  0.00      TS   O  
ATOM   1323  N7  GUA T  20      10.439 -12.534 -56.732  1.00  0.00      TS   N  
ATOM   1324  C8  GUA T  20       9.517 -11.633 -57.102  1.00  0.00      TS   C  
ATOM   1325  N9  GUA T  20       9.882 -10.389 -56.523  1.00  0.00      TS   N  
ATOM   1326  H1  GUA T  20      13.871 -11.871 -53.875  1.00  0.00      TS   H  
ATOM   1327  H8  GUA T  20       8.657 -11.756 -57.759  1.00  0.00      TS   H  
ATOM   1328  H1' GUA T  20      10.009  -8.215 -56.608  1.00  0.00      TS   H  
ATOM   1329  H2' GUA T  20       9.312  -8.564 -58.883  1.00  0.00      TS   H  
ATOM   1330  H21 GUA T  20      14.449  -9.879 -53.225  1.00  0.00      TS   H  
ATOM   1331  H3' GUA T  20       6.761  -7.683 -58.246  1.00  0.00      TS   H  
ATOM   1332  H22 GUA T  20      13.493  -8.519 -53.268  1.00  0.00      TS   H  
ATOM   1333  H4' GUA T  20       7.525  -7.048 -55.449  1.00  0.00      TS   H  
ATOM   1334  H5' GUA T  20       5.708  -8.704 -54.814  1.00  0.00      TS   H  
ATOM   1335  H3T GUA T  20       9.299  -6.667 -58.083  1.00  0.00      TS   H  
ATOM   1336 H2'' GUA T  20       7.972  -9.644 -58.242  1.00  0.00      TS   H  
ATOM   1337 H5'' GUA T  20       5.404  -7.656 -56.265  1.00  0.00      TS   H  
TER   
END
