# Supplementary material for: CRISPR-Cas12a exploits R-loop asymmetry to form double-strand breaks
Source: eLife. 2020 Jun 10;9:e55143. doi: 10.7554/eLife.55143 (PMC7286691; doi:10.7554/eLife.55143)
Supplement: Figure 5—source data 2. [file elife-55143-fig5-data2.zip › Figure 5ΓÇöSource Data 2/Example_MD_trajectories/3prime_boundary/3prime_boundary_40.pdb]

ATOM      1  C5' CYT B   1      19.737 -13.726 -59.376  1.00  0.00      BS   C  
ATOM      2  O5' CYT B   1      20.361 -14.876 -58.776  1.00  0.00      BS   O  
ATOM      3  C4' CYT B   1      18.533 -13.248 -58.579  1.00  0.00      BS   C  
ATOM      4  O4' CYT B   1      17.390 -14.037 -58.964  1.00  0.00      BS   O  
ATOM      5  C3' CYT B   1      18.575 -13.340 -56.988  1.00  0.00      BS   C  
ATOM      6  O3' CYT B   1      18.292 -12.128 -56.304  1.00  0.00      BS   O  
ATOM      7  C2' CYT B   1      17.466 -14.277 -56.745  1.00  0.00      BS   C  
ATOM      8  C1' CYT B   1      16.465 -13.983 -57.843  1.00  0.00      BS   C  
ATOM      9  N1  CYT B   1      15.458 -15.001 -58.116  1.00  0.00      BS   N  
ATOM     10  C2  CYT B   1      14.553 -14.721 -59.114  1.00  0.00      BS   C  
ATOM     11  O2  CYT B   1      14.675 -13.650 -59.688  1.00  0.00      BS   O  
ATOM     12  N3  CYT B   1      13.514 -15.541 -59.372  1.00  0.00      BS   N  
ATOM     13  C4  CYT B   1      13.448 -16.669 -58.745  1.00  0.00      BS   C  
ATOM     14  N4  CYT B   1      12.505 -17.497 -59.131  1.00  0.00      BS   N  
ATOM     15  C5  CYT B   1      14.383 -17.013 -57.650  1.00  0.00      BS   C  
ATOM     16  C6  CYT B   1      15.338 -16.122 -57.392  1.00  0.00      BS   C  
ATOM     17  H5  CYT B   1      14.372 -18.010 -57.208  1.00  0.00      BS   H  
ATOM     18  H6  CYT B   1      16.121 -16.462 -56.714  1.00  0.00      BS   H  
ATOM     19  H1' CYT B   1      16.021 -12.984 -57.647  1.00  0.00      BS   H  
ATOM     20  H2' CYT B   1      17.010 -14.323 -55.734  1.00  0.00      BS   H  
ATOM     21  H3' CYT B   1      19.581 -13.749 -56.751  1.00  0.00      BS   H  
ATOM     22  H4' CYT B   1      18.271 -12.231 -58.939  1.00  0.00      BS   H  
ATOM     23  H41 CYT B   1      12.136 -18.035 -58.373  1.00  0.00      BS   H  
ATOM     24  H5' CYT B   1      19.344 -14.030 -60.370  1.00  0.00      BS   H  
ATOM     25  H42 CYT B   1      11.955 -17.275 -59.935  1.00  0.00      BS   H  
ATOM     26  H5T CYT B   1      20.569 -15.566 -59.410  1.00  0.00      BS   H  
ATOM     27 H2'' CYT B   1      17.816 -15.299 -57.001  1.00  0.00      BS   H  
ATOM     28 H5'' CYT B   1      20.514 -12.933 -59.398  1.00  0.00      BS   H  
ATOM     29  P   THY B   2      19.536 -11.138 -56.146  1.00  0.00      BS   P  
ATOM     30  O1P THY B   2      19.562 -10.213 -57.264  1.00  0.00      BS   O  
ATOM     31  O2P THY B   2      20.847 -11.850 -55.867  1.00  0.00      BS   O  
ATOM     32  C5' THY B   2      18.016  -9.477 -54.906  1.00  0.00      BS   C  
ATOM     33  O5' THY B   2      19.192 -10.298 -54.886  1.00  0.00      BS   O  
ATOM     34  C4' THY B   2      17.530  -9.026 -53.525  1.00  0.00      BS   C  
ATOM     35  O4' THY B   2      17.118 -10.215 -52.767  1.00  0.00      BS   O  
ATOM     36  C3' THY B   2      18.413  -8.335 -52.533  1.00  0.00      BS   C  
ATOM     37  O3' THY B   2      17.753  -7.245 -51.945  1.00  0.00      BS   O  
ATOM     38  C2' THY B   2      18.787  -9.433 -51.472  1.00  0.00      BS   C  
ATOM     39  C1' THY B   2      17.365 -10.051 -51.324  1.00  0.00      BS   C  
ATOM     40  N1  THY B   2      17.297 -11.394 -50.681  1.00  0.00      BS   N  
ATOM     41  C2  THY B   2      16.054 -11.952 -50.396  1.00  0.00      BS   C  
ATOM     42  O2  THY B   2      14.972 -11.355 -50.542  1.00  0.00      BS   O  
ATOM     43  N3  THY B   2      16.113 -13.277 -49.940  1.00  0.00      BS   N  
ATOM     44  C4  THY B   2      17.217 -14.111 -49.851  1.00  0.00      BS   C  
ATOM     45  O4  THY B   2      17.099 -15.257 -49.388  1.00  0.00      BS   O  
ATOM     46  C5  THY B   2      18.442 -13.472 -50.202  1.00  0.00      BS   C  
ATOM     47  C5M THY B   2      19.752 -14.223 -49.929  1.00  0.00      BS   C  
ATOM     48  C6  THY B   2      18.449 -12.200 -50.538  1.00  0.00      BS   C  
ATOM     49  H3  THY B   2      15.217 -13.714 -49.777  1.00  0.00      BS   H  
ATOM     50  H6  THY B   2      19.412 -11.788 -50.840  1.00  0.00      BS   H  
ATOM     51  H1' THY B   2      16.712  -9.315 -50.806  1.00  0.00      BS   H  
ATOM     52  H2' THY B   2      19.246  -9.112 -50.512  1.00  0.00      BS   H  
ATOM     53  H3' THY B   2      19.337  -8.016 -53.062  1.00  0.00      BS   H  
ATOM     54  H4' THY B   2      16.695  -8.306 -53.665  1.00  0.00      BS   H  
ATOM     55  H5' THY B   2      17.197  -9.945 -55.494  1.00  0.00      BS   H  
ATOM     56  H51 THY B   2      20.298 -13.915 -49.012  1.00  0.00      BS   H  
ATOM     57  H52 THY B   2      20.548 -14.188 -50.702  1.00  0.00      BS   H  
ATOM     58  H53 THY B   2      19.493 -15.296 -49.801  1.00  0.00      BS   H  
ATOM     59 H2'' THY B   2      19.477 -10.122 -52.004  1.00  0.00      BS   H  
ATOM     60 H5'' THY B   2      18.201  -8.518 -55.435  1.00  0.00      BS   H  
ATOM     61  P   THY B   3      18.186  -5.698 -52.066  1.00  0.00      BS   P  
ATOM     62  O1P THY B   3      18.643  -5.625 -53.458  1.00  0.00      BS   O  
ATOM     63  O2P THY B   3      19.195  -5.282 -51.020  1.00  0.00      BS   O  
ATOM     64  C5' THY B   3      15.635  -5.281 -52.443  1.00  0.00      BS   C  
ATOM     65  O5' THY B   3      16.904  -4.881 -51.829  1.00  0.00      BS   O  
ATOM     66  C4' THY B   3      14.602  -5.514 -51.341  1.00  0.00      BS   C  
ATOM     67  O4' THY B   3      14.751  -6.846 -50.703  1.00  0.00      BS   O  
ATOM     68  C3' THY B   3      14.565  -4.430 -50.152  1.00  0.00      BS   C  
ATOM     69  O3' THY B   3      13.208  -4.052 -49.780  1.00  0.00      BS   O  
ATOM     70  C2' THY B   3      15.172  -5.291 -49.019  1.00  0.00      BS   C  
ATOM     71  C1' THY B   3      14.654  -6.691 -49.311  1.00  0.00      BS   C  
ATOM     72  N1  THY B   3      15.237  -7.822 -48.646  1.00  0.00      BS   N  
ATOM     73  C2  THY B   3      14.552  -9.020 -48.532  1.00  0.00      BS   C  
ATOM     74  O2  THY B   3      13.385  -9.167 -48.941  1.00  0.00      BS   O  
ATOM     75  N3  THY B   3      15.224 -10.001 -47.868  1.00  0.00      BS   N  
ATOM     76  C4  THY B   3      16.454  -9.998 -47.465  1.00  0.00      BS   C  
ATOM     77  O4  THY B   3      16.854 -10.908 -46.819  1.00  0.00      BS   O  
ATOM     78  C5  THY B   3      17.274  -8.956 -48.029  1.00  0.00      BS   C  
ATOM     79  C5M THY B   3      18.777  -8.921 -47.805  1.00  0.00      BS   C  
ATOM     80  C6  THY B   3      16.652  -7.886 -48.561  1.00  0.00      BS   C  
ATOM     81  H3  THY B   3      14.627 -10.799 -47.699  1.00  0.00      BS   H  
ATOM     82  H6  THY B   3      17.230  -7.121 -49.081  1.00  0.00      BS   H  
ATOM     83  H1' THY B   3      13.553  -6.700 -49.170  1.00  0.00      BS   H  
ATOM     84  H2' THY B   3      14.946  -5.023 -47.964  1.00  0.00      BS   H  
ATOM     85  H3' THY B   3      15.225  -3.569 -50.396  1.00  0.00      BS   H  
ATOM     86  H4' THY B   3      13.612  -5.465 -51.844  1.00  0.00      BS   H  
ATOM     87  H5' THY B   3      15.659  -6.181 -53.093  1.00  0.00      BS   H  
ATOM     88  H51 THY B   3      19.320  -8.336 -48.578  1.00  0.00      BS   H  
ATOM     89  H52 THY B   3      19.203  -9.947 -47.783  1.00  0.00      BS   H  
ATOM     90  H53 THY B   3      19.028  -8.557 -46.786  1.00  0.00      BS   H  
ATOM     91 H2'' THY B   3      16.272  -5.369 -49.149  1.00  0.00      BS   H  
ATOM     92 H5'' THY B   3      15.308  -4.479 -53.138  1.00  0.00      BS   H  
ATOM     93  P   ADE B   4      12.615  -2.830 -50.525  1.00  0.00      BS   P  
ATOM     94  O1P ADE B   4      13.002  -2.794 -51.937  1.00  0.00      BS   O  
ATOM     95  O2P ADE B   4      12.894  -1.665 -49.718  1.00  0.00      BS   O  
ATOM     96  C5' ADE B   4      10.573  -4.337 -51.074  1.00  0.00      BS   C  
ATOM     97  O5' ADE B   4      11.095  -3.098 -50.505  1.00  0.00      BS   O  
ATOM     98  C4' ADE B   4       9.585  -5.088 -50.126  1.00  0.00      BS   C  
ATOM     99  O4' ADE B   4      10.470  -5.845 -49.221  1.00  0.00      BS   O  
ATOM    100  C3' ADE B   4       8.714  -4.250 -49.164  1.00  0.00      BS   C  
ATOM    101  O3' ADE B   4       7.441  -4.813 -48.999  1.00  0.00      BS   O  
ATOM    102  C2' ADE B   4       9.444  -4.287 -47.827  1.00  0.00      BS   C  
ATOM    103  C1' ADE B   4      10.080  -5.672 -47.822  1.00  0.00      BS   C  
ATOM    104  N1  ADE B   4      12.459  -9.376 -45.263  1.00  0.00      BS   N  
ATOM    105  C2  ADE B   4      11.247  -9.312 -45.821  1.00  0.00      BS   C  
ATOM    106  N3  ADE B   4      10.685  -8.291 -46.504  1.00  0.00      BS   N  
ATOM    107  C4  ADE B   4      11.494  -7.220 -46.472  1.00  0.00      BS   C  
ATOM    108  C5  ADE B   4      12.696  -7.120 -45.838  1.00  0.00      BS   C  
ATOM    109  C6  ADE B   4      13.236  -8.267 -45.228  1.00  0.00      BS   C  
ATOM    110  N6  ADE B   4      14.460  -8.332 -44.692  1.00  0.00      BS   N  
ATOM    111  N7  ADE B   4      13.261  -5.814 -46.028  1.00  0.00      BS   N  
ATOM    112  C8  ADE B   4      12.368  -5.224 -46.836  1.00  0.00      BS   C  
ATOM    113  N9  ADE B   4      11.223  -5.943 -47.042  1.00  0.00      BS   N  
ATOM    114  H2  ADE B   4      10.752 -10.283 -45.874  1.00  0.00      BS   H  
ATOM    115  H8  ADE B   4      12.434  -4.162 -47.074  1.00  0.00      BS   H  
ATOM    116  H1' ADE B   4       9.282  -6.396 -47.552  1.00  0.00      BS   H  
ATOM    117  H2' ADE B   4       8.731  -4.250 -46.975  1.00  0.00      BS   H  
ATOM    118  H3' ADE B   4       8.588  -3.271 -49.674  1.00  0.00      BS   H  
ATOM    119  H4' ADE B   4       8.916  -5.769 -50.696  1.00  0.00      BS   H  
ATOM    120  H5' ADE B   4      11.305  -5.121 -51.366  1.00  0.00      BS   H  
ATOM    121  H61 ADE B   4      15.069  -7.606 -45.013  1.00  0.00      BS   H  
ATOM    122  H62 ADE B   4      14.723  -9.028 -44.023  1.00  0.00      BS   H  
ATOM    123 H2'' ADE B   4      10.238  -3.511 -47.838  1.00  0.00      BS   H  
ATOM    124 H5'' ADE B   4      10.092  -4.101 -52.047  1.00  0.00      BS   H  
ATOM    125  P   THY B   5       6.084  -4.021 -48.705  1.00  0.00      BS   P  
ATOM    126  O1P THY B   5       5.159  -4.212 -49.870  1.00  0.00      BS   O  
ATOM    127  O2P THY B   5       6.410  -2.629 -48.324  1.00  0.00      BS   O  
ATOM    128  C5' THY B   5       5.548  -6.126 -47.127  1.00  0.00      BS   C  
ATOM    129  O5' THY B   5       5.442  -4.661 -47.340  1.00  0.00      BS   O  
ATOM    130  C4' THY B   5       5.805  -6.463 -45.671  1.00  0.00      BS   C  
ATOM    131  O4' THY B   5       7.272  -6.433 -45.438  1.00  0.00      BS   O  
ATOM    132  C3' THY B   5       5.216  -5.509 -44.589  1.00  0.00      BS   C  
ATOM    133  O3' THY B   5       4.542  -6.220 -43.561  1.00  0.00      BS   O  
ATOM    134  C2' THY B   5       6.489  -4.853 -44.005  1.00  0.00      BS   C  
ATOM    135  C1' THY B   5       7.480  -6.039 -44.137  1.00  0.00      BS   C  
ATOM    136  N1  THY B   5       8.988  -5.915 -43.899  1.00  0.00      BS   N  
ATOM    137  C2  THY B   5       9.629  -7.030 -43.399  1.00  0.00      BS   C  
ATOM    138  O2  THY B   5       9.081  -8.129 -43.255  1.00  0.00      BS   O  
ATOM    139  N3  THY B   5      10.982  -6.697 -43.261  1.00  0.00      BS   N  
ATOM    140  C4  THY B   5      11.610  -5.518 -43.203  1.00  0.00      BS   C  
ATOM    141  O4  THY B   5      12.740  -5.469 -42.833  1.00  0.00      BS   O  
ATOM    142  C5  THY B   5      10.816  -4.381 -43.626  1.00  0.00      BS   C  
ATOM    143  C5M THY B   5      11.498  -3.038 -43.803  1.00  0.00      BS   C  
ATOM    144  C6  THY B   5       9.528  -4.632 -43.925  1.00  0.00      BS   C  
ATOM    145  H3  THY B   5      11.613  -7.385 -42.876  1.00  0.00      BS   H  
ATOM    146  H6  THY B   5       8.890  -3.948 -44.484  1.00  0.00      BS   H  
ATOM    147  H1' THY B   5       7.077  -6.757 -43.390  1.00  0.00      BS   H  
ATOM    148  H2' THY B   5       6.398  -4.434 -42.981  1.00  0.00      BS   H  
ATOM    149  H3' THY B   5       4.572  -4.746 -45.074  1.00  0.00      BS   H  
ATOM    150  H4' THY B   5       5.398  -7.458 -45.390  1.00  0.00      BS   H  
ATOM    151  H5' THY B   5       6.335  -6.608 -47.745  1.00  0.00      BS   H  
ATOM    152  H51 THY B   5      10.760  -2.287 -44.159  1.00  0.00      BS   H  
ATOM    153  H52 THY B   5      12.253  -3.033 -44.619  1.00  0.00      BS   H  
ATOM    154  H53 THY B   5      11.860  -2.675 -42.817  1.00  0.00      BS   H  
ATOM    155 H2'' THY B   5       6.728  -4.003 -44.679  1.00  0.00      BS   H  
ATOM    156 H5'' THY B   5       4.633  -6.682 -47.422  1.00  0.00      BS   H  
ATOM    157  P   ADE B   6       2.926  -6.098 -43.503  1.00  0.00      BS   P  
ATOM    158  O1P ADE B   6       2.306  -6.294 -44.846  1.00  0.00      BS   O  
ATOM    159  O2P ADE B   6       2.548  -4.820 -42.783  1.00  0.00      BS   O  
ATOM    160  C5' ADE B   6       2.655  -8.801 -43.042  1.00  0.00      BS   C  
ATOM    161  O5' ADE B   6       2.502  -7.383 -42.621  1.00  0.00      BS   O  
ATOM    162  C4' ADE B   6       3.421  -9.628 -42.033  1.00  0.00      BS   C  
ATOM    163  O4' ADE B   6       4.792  -9.188 -41.744  1.00  0.00      BS   O  
ATOM    164  C3' ADE B   6       2.766  -9.537 -40.634  1.00  0.00      BS   C  
ATOM    165  O3' ADE B   6       2.647 -10.815 -39.984  1.00  0.00      BS   O  
ATOM    166  C2' ADE B   6       3.550  -8.530 -39.863  1.00  0.00      BS   C  
ATOM    167  C1' ADE B   6       4.953  -8.831 -40.364  1.00  0.00      BS   C  
ATOM    168  N1  ADE B   6       9.837  -7.733 -39.686  1.00  0.00      BS   N  
ATOM    169  C2  ADE B   6       9.064  -8.806 -39.541  1.00  0.00      BS   C  
ATOM    170  N3  ADE B   6       7.767  -8.980 -39.735  1.00  0.00      BS   N  
ATOM    171  C4  ADE B   6       7.222  -7.843 -40.077  1.00  0.00      BS   C  
ATOM    172  C5  ADE B   6       7.842  -6.627 -40.182  1.00  0.00      BS   C  
ATOM    173  C6  ADE B   6       9.223  -6.517 -40.034  1.00  0.00      BS   C  
ATOM    174  N6  ADE B   6       9.994  -5.425 -40.271  1.00  0.00      BS   N  
ATOM    175  N7  ADE B   6       6.909  -5.653 -40.522  1.00  0.00      BS   N  
ATOM    176  C8  ADE B   6       5.750  -6.312 -40.630  1.00  0.00      BS   C  
ATOM    177  N9  ADE B   6       5.923  -7.649 -40.393  1.00  0.00      BS   N  
ATOM    178  H2  ADE B   6       9.608  -9.719 -39.301  1.00  0.00      BS   H  
ATOM    179  H8  ADE B   6       4.789  -5.929 -40.971  1.00  0.00      BS   H  
ATOM    180  H1' ADE B   6       5.319  -9.787 -39.933  1.00  0.00      BS   H  
ATOM    181  H2' ADE B   6       3.387  -8.582 -38.765  1.00  0.00      BS   H  
ATOM    182  H3' ADE B   6       1.721  -9.197 -40.804  1.00  0.00      BS   H  
ATOM    183  H4' ADE B   6       3.669 -10.664 -42.344  1.00  0.00      BS   H  
ATOM    184  H5' ADE B   6       3.066  -8.774 -44.074  1.00  0.00      BS   H  
ATOM    185  H61 ADE B   6       9.510  -4.619 -40.613  1.00  0.00      BS   H  
ATOM    186  H62 ADE B   6      10.989  -5.514 -40.334  1.00  0.00      BS   H  
ATOM    187 H2'' ADE B   6       3.224  -7.517 -40.182  1.00  0.00      BS   H  
ATOM    188 H5'' ADE B   6       1.601  -9.140 -43.135  1.00  0.00      BS   H  
ATOM    189  P   THY B   7       1.505 -11.037 -38.901  1.00  0.00      BS   P  
ATOM    190  O1P THY B   7       1.043 -12.402 -39.148  1.00  0.00      BS   O  
ATOM    191  O2P THY B   7       0.435 -10.017 -39.059  1.00  0.00      BS   O  
ATOM    192  C5' THY B   7       3.239 -11.827 -37.056  1.00  0.00      BS   C  
ATOM    193  O5' THY B   7       2.233 -10.991 -37.544  1.00  0.00      BS   O  
ATOM    194  C4' THY B   7       4.289 -11.187 -36.154  1.00  0.00      BS   C  
ATOM    195  O4' THY B   7       4.918  -9.949 -36.716  1.00  0.00      BS   O  
ATOM    196  C3' THY B   7       3.576 -10.723 -34.816  1.00  0.00      BS   C  
ATOM    197  O3' THY B   7       4.288 -11.155 -33.666  1.00  0.00      BS   O  
ATOM    198  C2' THY B   7       3.665  -9.182 -34.903  1.00  0.00      BS   C  
ATOM    199  C1' THY B   7       4.999  -9.062 -35.673  1.00  0.00      BS   C  
ATOM    200  N1  THY B   7       5.365  -7.779 -36.183  1.00  0.00      BS   N  
ATOM    201  C2  THY B   7       6.692  -7.530 -36.260  1.00  0.00      BS   C  
ATOM    202  O2  THY B   7       7.520  -8.259 -35.777  1.00  0.00      BS   O  
ATOM    203  N3  THY B   7       6.943  -6.393 -36.939  1.00  0.00      BS   N  
ATOM    204  C4  THY B   7       6.096  -5.355 -37.200  1.00  0.00      BS   C  
ATOM    205  O4  THY B   7       6.517  -4.241 -37.494  1.00  0.00      BS   O  
ATOM    206  C5  THY B   7       4.682  -5.644 -37.012  1.00  0.00      BS   C  
ATOM    207  C5M THY B   7       3.692  -4.563 -37.131  1.00  0.00      BS   C  
ATOM    208  C6  THY B   7       4.372  -6.808 -36.477  1.00  0.00      BS   C  
ATOM    209  H3  THY B   7       7.921  -6.136 -36.919  1.00  0.00      BS   H  
ATOM    210  H6  THY B   7       3.344  -7.077 -36.233  1.00  0.00      BS   H  
ATOM    211  H1' THY B   7       5.766  -9.417 -34.952  1.00  0.00      BS   H  
ATOM    212  H2' THY B   7       3.718  -8.704 -33.902  1.00  0.00      BS   H  
ATOM    213  H3' THY B   7       2.518 -11.061 -34.854  1.00  0.00      BS   H  
ATOM    214  H4' THY B   7       5.104 -11.903 -35.921  1.00  0.00      BS   H  
ATOM    215  H5' THY B   7       3.745 -12.277 -37.937  1.00  0.00      BS   H  
ATOM    216  H51 THY B   7       2.706  -4.950 -37.467  1.00  0.00      BS   H  
ATOM    217  H52 THY B   7       3.986  -3.905 -37.977  1.00  0.00      BS   H  
ATOM    218  H53 THY B   7       3.555  -3.909 -36.243  1.00  0.00      BS   H  
ATOM    219 H2'' THY B   7       2.838  -8.734 -35.495  1.00  0.00      BS   H  
ATOM    220 H5'' THY B   7       2.790 -12.692 -36.522  1.00  0.00      BS   H  
ATOM    221  P   ADE B   8       3.931 -12.290 -32.698  1.00  0.00      BS   P  
ATOM    222  O1P ADE B   8       3.590 -13.498 -33.478  1.00  0.00      BS   O  
ATOM    223  O2P ADE B   8       2.919 -11.822 -31.740  1.00  0.00      BS   O  
ATOM    224  C5' ADE B   8       6.545 -12.833 -32.525  1.00  0.00      BS   C  
ATOM    225  O5' ADE B   8       5.260 -12.601 -31.895  1.00  0.00      BS   O  
ATOM    226  C4' ADE B   8       7.710 -11.987 -31.932  1.00  0.00      BS   C  
ATOM    227  O4' ADE B   8       7.823 -10.668 -32.506  1.00  0.00      BS   O  
ATOM    228  C3' ADE B   8       7.705 -11.839 -30.462  1.00  0.00      BS   C  
ATOM    229  O3' ADE B   8       9.030 -11.946 -29.791  1.00  0.00      BS   O  
ATOM    230  C2' ADE B   8       7.294 -10.381 -30.357  1.00  0.00      BS   C  
ATOM    231  C1' ADE B   8       7.895  -9.658 -31.543  1.00  0.00      BS   C  
ATOM    232  N1  ADE B   8       8.029  -4.953 -33.845  1.00  0.00      BS   N  
ATOM    233  C2  ADE B   8       8.980  -5.766 -33.315  1.00  0.00      BS   C  
ATOM    234  N3  ADE B   8       8.900  -7.026 -32.813  1.00  0.00      BS   N  
ATOM    235  C4  ADE B   8       7.606  -7.293 -32.499  1.00  0.00      BS   C  
ATOM    236  C5  ADE B   8       6.507  -6.525 -32.938  1.00  0.00      BS   C  
ATOM    237  C6  ADE B   8       6.727  -5.342 -33.633  1.00  0.00      BS   C  
ATOM    238  N6  ADE B   8       5.711  -4.559 -33.952  1.00  0.00      BS   N  
ATOM    239  N7  ADE B   8       5.383  -7.239 -32.691  1.00  0.00      BS   N  
ATOM    240  C8  ADE B   8       5.781  -8.316 -32.174  1.00  0.00      BS   C  
ATOM    241  N9  ADE B   8       7.136  -8.511 -32.084  1.00  0.00      BS   N  
ATOM    242  H2  ADE B   8       9.994  -5.387 -33.450  1.00  0.00      BS   H  
ATOM    243  H8  ADE B   8       5.118  -9.164 -32.002  1.00  0.00      BS   H  
ATOM    244  H1' ADE B   8       8.967  -9.423 -31.371  1.00  0.00      BS   H  
ATOM    245  H2' ADE B   8       7.575  -9.882 -29.405  1.00  0.00      BS   H  
ATOM    246  H3' ADE B   8       6.912 -12.385 -29.909  1.00  0.00      BS   H  
ATOM    247  H4' ADE B   8       8.612 -12.592 -32.163  1.00  0.00      BS   H  
ATOM    248  H5' ADE B   8       6.554 -12.729 -33.630  1.00  0.00      BS   H  
ATOM    249  H61 ADE B   8       5.937  -3.865 -34.636  1.00  0.00      BS   H  
ATOM    250  H62 ADE B   8       4.804  -4.738 -33.572  1.00  0.00      BS   H  
ATOM    251 H2'' ADE B   8       6.189 -10.278 -30.289  1.00  0.00      BS   H  
ATOM    252 H5'' ADE B   8       6.760 -13.892 -32.272  1.00  0.00      BS   H  
ATOM    253  P   THY B   9       9.193 -12.492 -28.289  1.00  0.00      BS   P  
ATOM    254  O1P THY B   9      10.457 -13.328 -28.240  1.00  0.00      BS   O  
ATOM    255  O2P THY B   9       7.961 -13.124 -27.827  1.00  0.00      BS   O  
ATOM    256  C5' THY B   9      10.625 -10.497 -27.540  1.00  0.00      BS   C  
ATOM    257  O5' THY B   9       9.406 -11.168 -27.416  1.00  0.00      BS   O  
ATOM    258  C4' THY B   9      10.585  -9.010 -27.735  1.00  0.00      BS   C  
ATOM    259  O4' THY B   9       9.455  -8.575 -28.536  1.00  0.00      BS   O  
ATOM    260  C3' THY B   9      10.185  -8.318 -26.420  1.00  0.00      BS   C  
ATOM    261  O3' THY B   9      11.387  -8.199 -25.589  1.00  0.00      BS   O  
ATOM    262  C2' THY B   9       9.683  -6.970 -26.962  1.00  0.00      BS   C  
ATOM    263  C1' THY B   9       9.517  -7.124 -28.466  1.00  0.00      BS   C  
ATOM    264  N1  THY B   9       8.380  -6.329 -29.043  1.00  0.00      BS   N  
ATOM    265  C2  THY B   9       8.533  -5.096 -29.557  1.00  0.00      BS   C  
ATOM    266  O2  THY B   9       9.588  -4.459 -29.561  1.00  0.00      BS   O  
ATOM    267  N3  THY B   9       7.341  -4.585 -30.077  1.00  0.00      BS   N  
ATOM    268  C4  THY B   9       6.061  -5.167 -30.016  1.00  0.00      BS   C  
ATOM    269  O4  THY B   9       5.235  -4.563 -30.674  1.00  0.00      BS   O  
ATOM    270  C5  THY B   9       5.921  -6.406 -29.327  1.00  0.00      BS   C  
ATOM    271  C5M THY B   9       4.664  -7.119 -28.885  1.00  0.00      BS   C  
ATOM    272  C6  THY B   9       7.105  -6.946 -28.895  1.00  0.00      BS   C  
ATOM    273  H3  THY B   9       7.394  -3.657 -30.472  1.00  0.00      BS   H  
ATOM    274  H6  THY B   9       7.172  -7.841 -28.276  1.00  0.00      BS   H  
ATOM    275  H1' THY B   9      10.489  -6.925 -28.967  1.00  0.00      BS   H  
ATOM    276  H2' THY B   9      10.276  -6.056 -26.743  1.00  0.00      BS   H  
ATOM    277  H3' THY B   9       9.402  -8.925 -25.917  1.00  0.00      BS   H  
ATOM    278  H4' THY B   9      11.562  -8.553 -28.000  1.00  0.00      BS   H  
ATOM    279  H5' THY B   9      11.249 -10.855 -28.387  1.00  0.00      BS   H  
ATOM    280  H51 THY B   9       4.398  -6.893 -27.829  1.00  0.00      BS   H  
ATOM    281  H52 THY B   9       4.949  -8.185 -29.012  1.00  0.00      BS   H  
ATOM    282  H53 THY B   9       3.770  -6.933 -29.518  1.00  0.00      BS   H  
ATOM    283 H2'' THY B   9       8.664  -6.818 -26.548  1.00  0.00      BS   H  
ATOM    284 H5'' THY B   9      11.237 -10.595 -26.618  1.00  0.00      BS   H  
ATOM    285  P   ADE B  10      11.312  -7.715 -24.157  1.00  0.00      BS   P  
ATOM    286  O1P ADE B  10      12.303  -8.375 -23.345  1.00  0.00      BS   O  
ATOM    287  O2P ADE B  10       9.918  -7.872 -23.721  1.00  0.00      BS   O  
ATOM    288  C5' ADE B  10      12.544  -5.537 -25.025  1.00  0.00      BS   C  
ATOM    289  O5' ADE B  10      11.637  -6.174 -24.144  1.00  0.00      BS   O  
ATOM    290  C4' ADE B  10      12.221  -4.033 -25.265  1.00  0.00      BS   C  
ATOM    291  O4' ADE B  10      11.036  -3.936 -26.064  1.00  0.00      BS   O  
ATOM    292  C3' ADE B  10      11.980  -3.375 -23.883  1.00  0.00      BS   C  
ATOM    293  O3' ADE B  10      12.425  -2.132 -23.890  1.00  0.00      BS   O  
ATOM    294  C2' ADE B  10      10.484  -3.313 -23.866  1.00  0.00      BS   C  
ATOM    295  C1' ADE B  10      10.063  -3.151 -25.384  1.00  0.00      BS   C  
ATOM    296  N1  ADE B  10       5.753  -2.433 -27.970  1.00  0.00      BS   N  
ATOM    297  C2  ADE B  10       6.932  -1.728 -28.001  1.00  0.00      BS   C  
ATOM    298  N3  ADE B  10       7.992  -1.924 -27.232  1.00  0.00      BS   N  
ATOM    299  C4  ADE B  10       7.874  -3.027 -26.520  1.00  0.00      BS   C  
ATOM    300  C5  ADE B  10       6.715  -3.805 -26.413  1.00  0.00      BS   C  
ATOM    301  C6  ADE B  10       5.606  -3.437 -27.119  1.00  0.00      BS   C  
ATOM    302  N6  ADE B  10       4.453  -4.079 -27.040  1.00  0.00      BS   N  
ATOM    303  N7  ADE B  10       6.970  -4.880 -25.579  1.00  0.00      BS   N  
ATOM    304  C8  ADE B  10       8.240  -4.723 -25.213  1.00  0.00      BS   C  
ATOM    305  N9  ADE B  10       8.795  -3.619 -25.700  1.00  0.00      BS   N  
ATOM    306  H2  ADE B  10       6.965  -0.860 -28.659  1.00  0.00      BS   H  
ATOM    307  H8  ADE B  10       8.708  -5.404 -24.504  1.00  0.00      BS   H  
ATOM    308  H1' ADE B  10      10.237  -2.080 -25.625  1.00  0.00      BS   H  
ATOM    309  H2' ADE B  10      10.138  -2.375 -23.381  1.00  0.00      BS   H  
ATOM    310  H3' ADE B  10      12.421  -3.951 -23.042  1.00  0.00      BS   H  
ATOM    311  H4' ADE B  10      13.062  -3.585 -25.837  1.00  0.00      BS   H  
ATOM    312  H5' ADE B  10      12.658  -6.005 -26.026  1.00  0.00      BS   H  
ATOM    313  H61 ADE B  10       3.679  -3.655 -27.510  1.00  0.00      BS   H  
ATOM    314  H62 ADE B  10       4.123  -4.461 -26.178  1.00  0.00      BS   H  
ATOM    315 H2'' ADE B  10      10.092  -4.195 -23.316  1.00  0.00      BS   H  
ATOM    316 H5'' ADE B  10      13.535  -5.487 -24.524  1.00  0.00      BS   H  
ATOM    317  P   GUA B  11      12.493  -1.190 -22.519  1.00  0.00      BS   P  
ATOM    318  O1P GUA B  11      13.894  -0.751 -22.429  1.00  0.00      BS   O  
ATOM    319  O2P GUA B  11      12.083  -2.009 -21.368  1.00  0.00      BS   O  
ATOM    320  C5' GUA B  11      11.715   0.865 -23.758  1.00  0.00      BS   C  
ATOM    321  O5' GUA B  11      11.378  -0.130 -22.693  1.00  0.00      BS   O  
ATOM    322  C4' GUA B  11      10.595   1.658 -24.441  1.00  0.00      BS   C  
ATOM    323  O4' GUA B  11       9.701   0.695 -25.186  1.00  0.00      BS   O  
ATOM    324  C3' GUA B  11       9.603   2.247 -23.491  1.00  0.00      BS   C  
ATOM    325  O3' GUA B  11      10.078   3.475 -23.017  1.00  0.00      BS   O  
ATOM    326  C2' GUA B  11       8.436   2.387 -24.393  1.00  0.00      BS   C  
ATOM    327  C1' GUA B  11       8.391   1.150 -25.220  1.00  0.00      BS   C  
ATOM    328  N1  GUA B  11       3.697  -0.351 -24.549  1.00  0.00      BS   N  
ATOM    329  C2  GUA B  11       4.171   0.686 -25.293  1.00  0.00      BS   C  
ATOM    330  N2  GUA B  11       3.214   1.350 -25.857  1.00  0.00      BS   N  
ATOM    331  N3  GUA B  11       5.427   0.961 -25.497  1.00  0.00      BS   N  
ATOM    332  C4  GUA B  11       6.211   0.063 -24.790  1.00  0.00      BS   C  
ATOM    333  C5  GUA B  11       5.791  -1.060 -24.046  1.00  0.00      BS   C  
ATOM    334  C6  GUA B  11       4.459  -1.351 -24.021  1.00  0.00      BS   C  
ATOM    335  O6  GUA B  11       3.898  -2.272 -23.417  1.00  0.00      BS   O  
ATOM    336  N7  GUA B  11       6.778  -1.609 -23.383  1.00  0.00      BS   N  
ATOM    337  C8  GUA B  11       7.835  -0.939 -23.808  1.00  0.00      BS   C  
ATOM    338  N9  GUA B  11       7.529   0.093 -24.635  1.00  0.00      BS   N  
ATOM    339  H1  GUA B  11       2.698  -0.499 -24.496  1.00  0.00      BS   H  
ATOM    340  H8  GUA B  11       8.884  -1.065 -23.542  1.00  0.00      BS   H  
ATOM    341  H1' GUA B  11       8.090   1.411 -26.258  1.00  0.00      BS   H  
ATOM    342  H2' GUA B  11       8.383   3.321 -24.994  1.00  0.00      BS   H  
ATOM    343  H21 GUA B  11       2.278   1.128 -25.585  1.00  0.00      BS   H  
ATOM    344  H3' GUA B  11       9.444   1.450 -22.733  1.00  0.00      BS   H  
ATOM    345  H22 GUA B  11       3.536   2.261 -26.113  1.00  0.00      BS   H  
ATOM    346  H4' GUA B  11      10.978   2.479 -25.084  1.00  0.00      BS   H  
ATOM    347  H5' GUA B  11      12.477   0.522 -24.491  1.00  0.00      BS   H  
ATOM    348 H2'' GUA B  11       7.512   2.490 -23.784  1.00  0.00      BS   H  
ATOM    349 H5'' GUA B  11      12.321   1.645 -23.250  1.00  0.00      BS   H  
ATOM    350  P   CYT B  12       9.670   3.929 -21.561  1.00  0.00      BS   P  
ATOM    351  O1P CYT B  12      10.728   4.874 -21.061  1.00  0.00      BS   O  
ATOM    352  O2P CYT B  12       9.552   2.684 -20.760  1.00  0.00      BS   O  
ATOM    353  C5' CYT B  12       7.965   5.789 -22.262  1.00  0.00      BS   C  
ATOM    354  O5' CYT B  12       8.265   4.537 -21.609  1.00  0.00      BS   O  
ATOM    355  C4' CYT B  12       6.461   5.854 -22.778  1.00  0.00      BS   C  
ATOM    356  O4' CYT B  12       6.048   4.616 -23.427  1.00  0.00      BS   O  
ATOM    357  C3' CYT B  12       5.436   6.073 -21.678  1.00  0.00      BS   C  
ATOM    358  O3' CYT B  12       5.490   7.530 -21.383  1.00  0.00      BS   O  
ATOM    359  C2' CYT B  12       4.136   5.616 -22.358  1.00  0.00      BS   C  
ATOM    360  C1' CYT B  12       4.622   4.387 -23.157  1.00  0.00      BS   C  
ATOM    361  N1  CYT B  12       4.495   3.090 -22.497  1.00  0.00      BS   N  
ATOM    362  C2  CYT B  12       3.178   2.486 -22.375  1.00  0.00      BS   C  
ATOM    363  O2  CYT B  12       2.222   3.099 -22.844  1.00  0.00      BS   O  
ATOM    364  N3  CYT B  12       3.041   1.310 -21.712  1.00  0.00      BS   N  
ATOM    365  C4  CYT B  12       4.118   0.698 -21.256  1.00  0.00      BS   C  
ATOM    366  N4  CYT B  12       3.963  -0.473 -20.709  1.00  0.00      BS   N  
ATOM    367  C5  CYT B  12       5.408   1.271 -21.322  1.00  0.00      BS   C  
ATOM    368  C6  CYT B  12       5.540   2.451 -21.869  1.00  0.00      BS   C  
ATOM    369  H5  CYT B  12       6.262   0.674 -21.001  1.00  0.00      BS   H  
ATOM    370  H6  CYT B  12       6.510   2.946 -21.917  1.00  0.00      BS   H  
ATOM    371  H1' CYT B  12       4.180   4.378 -24.176  1.00  0.00      BS   H  
ATOM    372  H2' CYT B  12       3.832   6.348 -23.137  1.00  0.00      BS   H  
ATOM    373  H3' CYT B  12       5.671   5.352 -20.865  1.00  0.00      BS   H  
ATOM    374  H4' CYT B  12       6.473   6.599 -23.602  1.00  0.00      BS   H  
ATOM    375  H41 CYT B  12       3.020  -0.784 -20.592  1.00  0.00      BS   H  
ATOM    376  H5' CYT B  12       8.615   5.965 -23.146  1.00  0.00      BS   H  
ATOM    377  H42 CYT B  12       4.679  -1.166 -20.618  1.00  0.00      BS   H  
ATOM    378 H2'' CYT B  12       3.348   5.320 -21.634  1.00  0.00      BS   H  
ATOM    379 H5'' CYT B  12       8.117   6.667 -21.598  1.00  0.00      BS   H  
ATOM    380  P   THY B  13       5.314   7.779 -19.836  1.00  0.00      BS   P  
ATOM    381  O1P THY B  13       5.351   9.191 -19.567  1.00  0.00      BS   O  
ATOM    382  O2P THY B  13       6.279   6.920 -19.014  1.00  0.00      BS   O  
ATOM    383  C5' THY B  13       2.777   8.006 -20.428  1.00  0.00      BS   C  
ATOM    384  O5' THY B  13       3.837   7.333 -19.610  1.00  0.00      BS   O  
ATOM    385  C4' THY B  13       1.375   7.426 -20.015  1.00  0.00      BS   C  
ATOM    386  O4' THY B  13       1.333   6.068 -20.582  1.00  0.00      BS   O  
ATOM    387  C3' THY B  13       1.211   7.152 -18.536  1.00  0.00      BS   C  
ATOM    388  O3' THY B  13       0.891   8.380 -17.850  1.00  0.00      BS   O  
ATOM    389  C2' THY B  13       0.054   6.270 -18.610  1.00  0.00      BS   C  
ATOM    390  C1' THY B  13       0.499   5.337 -19.789  1.00  0.00      BS   C  
ATOM    391  N1  THY B  13       1.248   4.150 -19.244  1.00  0.00      BS   N  
ATOM    392  C2  THY B  13       0.436   3.172 -18.777  1.00  0.00      BS   C  
ATOM    393  O2  THY B  13      -0.729   3.327 -18.563  1.00  0.00      BS   O  
ATOM    394  N3  THY B  13       1.046   2.067 -18.352  1.00  0.00      BS   N  
ATOM    395  C4  THY B  13       2.382   1.815 -18.305  1.00  0.00      BS   C  
ATOM    396  O4  THY B  13       2.685   0.691 -18.031  1.00  0.00      BS   O  
ATOM    397  C5  THY B  13       3.201   2.930 -18.687  1.00  0.00      BS   C  
ATOM    398  C5M THY B  13       4.650   2.879 -18.377  1.00  0.00      BS   C  
ATOM    399  C6  THY B  13       2.637   4.031 -19.114  1.00  0.00      BS   C  
ATOM    400  H3  THY B  13       0.366   1.386 -18.046  1.00  0.00      BS   H  
ATOM    401  H6  THY B  13       3.115   4.971 -19.392  1.00  0.00      BS   H  
ATOM    402  H1' THY B  13      -0.360   5.049 -20.432  1.00  0.00      BS   H  
ATOM    403  H2' THY B  13      -0.896   6.758 -18.916  1.00  0.00      BS   H  
ATOM    404  H3' THY B  13       2.168   6.700 -18.197  1.00  0.00      BS   H  
ATOM    405  H4' THY B  13       0.602   7.975 -20.594  1.00  0.00      BS   H  
ATOM    406  H5' THY B  13       2.875   7.857 -21.524  1.00  0.00      BS   H  
ATOM    407  H51 THY B  13       5.214   3.410 -19.173  1.00  0.00      BS   H  
ATOM    408  H52 THY B  13       5.037   1.837 -18.398  1.00  0.00      BS   H  
ATOM    409  H53 THY B  13       4.846   3.419 -17.426  1.00  0.00      BS   H  
ATOM    410 H2'' THY B  13      -0.155   5.624 -17.730  1.00  0.00      BS   H  
ATOM    411 H5'' THY B  13       2.749   9.090 -20.188  1.00  0.00      BS   H  
ATOM    412  P   THY B  14       1.216   8.504 -16.289  1.00  0.00      BS   P  
ATOM    413  O1P THY B  14       1.154   9.974 -15.927  1.00  0.00      BS   O  
ATOM    414  O2P THY B  14       2.477   7.747 -15.963  1.00  0.00      BS   O  
ATOM    415  C5' THY B  14      -1.389   8.190 -15.997  1.00  0.00      BS   C  
ATOM    416  O5' THY B  14      -0.065   7.737 -15.713  1.00  0.00      BS   O  
ATOM    417  C4' THY B  14      -2.580   7.215 -15.578  1.00  0.00      BS   C  
ATOM    418  O4' THY B  14      -2.626   5.970 -16.188  1.00  0.00      BS   O  
ATOM    419  C3' THY B  14      -2.471   7.005 -14.068  1.00  0.00      BS   C  
ATOM    420  O3' THY B  14      -2.974   8.080 -13.236  1.00  0.00      BS   O  
ATOM    421  C2' THY B  14      -3.331   5.706 -13.932  1.00  0.00      BS   C  
ATOM    422  C1' THY B  14      -2.945   4.964 -15.262  1.00  0.00      BS   C  
ATOM    423  N1  THY B  14      -1.907   4.011 -15.085  1.00  0.00      BS   N  
ATOM    424  C2  THY B  14      -2.309   2.688 -14.902  1.00  0.00      BS   C  
ATOM    425  O2  THY B  14      -3.444   2.299 -14.775  1.00  0.00      BS   O  
ATOM    426  N3  THY B  14      -1.226   1.842 -14.806  1.00  0.00      BS   N  
ATOM    427  C4  THY B  14       0.129   2.175 -14.920  1.00  0.00      BS   C  
ATOM    428  O4  THY B  14       1.069   1.335 -14.833  1.00  0.00      BS   O  
ATOM    429  C5  THY B  14       0.410   3.596 -15.157  1.00  0.00      BS   C  
ATOM    430  C5M THY B  14       1.768   4.127 -15.388  1.00  0.00      BS   C  
ATOM    431  C6  THY B  14      -0.605   4.403 -15.111  1.00  0.00      BS   C  
ATOM    432  H3  THY B  14      -1.473   0.889 -14.581  1.00  0.00      BS   H  
ATOM    433  H6  THY B  14      -0.430   5.448 -15.366  1.00  0.00      BS   H  
ATOM    434  H1' THY B  14      -3.846   4.485 -15.702  1.00  0.00      BS   H  
ATOM    435  H2' THY B  14      -4.431   5.862 -13.939  1.00  0.00      BS   H  
ATOM    436  H3' THY B  14      -1.426   6.716 -13.825  1.00  0.00      BS   H  
ATOM    437  H4' THY B  14      -3.533   7.765 -15.729  1.00  0.00      BS   H  
ATOM    438  H5' THY B  14      -1.500   8.460 -17.068  1.00  0.00      BS   H  
ATOM    439  H51 THY B  14       2.227   4.550 -14.469  1.00  0.00      BS   H  
ATOM    440  H52 THY B  14       1.714   4.897 -16.188  1.00  0.00      BS   H  
ATOM    441  H53 THY B  14       2.443   3.342 -15.790  1.00  0.00      BS   H  
ATOM    442 H2'' THY B  14      -3.028   5.182 -13.001  1.00  0.00      BS   H  
ATOM    443 H5'' THY B  14      -1.567   9.111 -15.403  1.00  0.00      BS   H  
ATOM    444  P   ADE B  15      -2.741   8.047 -11.693  1.00  0.00      BS   P  
ATOM    445  O1P ADE B  15      -2.943   9.381 -11.032  1.00  0.00      BS   O  
ATOM    446  O2P ADE B  15      -1.428   7.435 -11.436  1.00  0.00      BS   O  
ATOM    447  C5' ADE B  15      -5.286   7.136 -11.046  1.00  0.00      BS   C  
ATOM    448  O5' ADE B  15      -3.848   7.127 -11.000  1.00  0.00      BS   O  
ATOM    449  C4' ADE B  15      -5.923   5.795 -10.658  1.00  0.00      BS   C  
ATOM    450  O4' ADE B  15      -5.517   4.717 -11.547  1.00  0.00      BS   O  
ATOM    451  C3' ADE B  15      -5.732   5.239  -9.265  1.00  0.00      BS   C  
ATOM    452  O3' ADE B  15      -6.619   5.875  -8.335  1.00  0.00      BS   O  
ATOM    453  C2' ADE B  15      -6.099   3.738  -9.461  1.00  0.00      BS   C  
ATOM    454  C1' ADE B  15      -5.470   3.523 -10.824  1.00  0.00      BS   C  
ATOM    455  N1  ADE B  15      -2.021  -0.237 -10.131  1.00  0.00      BS   N  
ATOM    456  C2  ADE B  15      -3.335  -0.171  -9.963  1.00  0.00      BS   C  
ATOM    457  N3  ADE B  15      -4.188   0.827 -10.191  1.00  0.00      BS   N  
ATOM    458  C4  ADE B  15      -3.500   1.948 -10.517  1.00  0.00      BS   C  
ATOM    459  C5  ADE B  15      -2.137   2.056 -10.614  1.00  0.00      BS   C  
ATOM    460  C6  ADE B  15      -1.376   0.885 -10.372  1.00  0.00      BS   C  
ATOM    461  N6  ADE B  15      -0.058   0.870 -10.530  1.00  0.00      BS   N  
ATOM    462  N7  ADE B  15      -1.742   3.360 -10.837  1.00  0.00      BS   N  
ATOM    463  C8  ADE B  15      -2.909   3.951 -10.944  1.00  0.00      BS   C  
ATOM    464  N9  ADE B  15      -3.975   3.167 -10.757  1.00  0.00      BS   N  
ATOM    465  H2  ADE B  15      -3.833  -1.125  -9.788  1.00  0.00      BS   H  
ATOM    466  H8  ADE B  15      -3.117   5.014 -11.055  1.00  0.00      BS   H  
ATOM    467  H1' ADE B  15      -6.055   2.809 -11.443  1.00  0.00      BS   H  
ATOM    468  H2' ADE B  15      -7.209   3.738  -9.506  1.00  0.00      BS   H  
ATOM    469  H3' ADE B  15      -4.663   5.478  -9.077  1.00  0.00      BS   H  
ATOM    470  H4' ADE B  15      -7.009   5.807 -10.894  1.00  0.00      BS   H  
ATOM    471  H5' ADE B  15      -5.661   7.375 -12.063  1.00  0.00      BS   H  
ATOM    472  H61 ADE B  15       0.511   1.682 -10.402  1.00  0.00      BS   H  
ATOM    473  H62 ADE B  15       0.459   0.014 -10.502  1.00  0.00      BS   H  
ATOM    474 H2'' ADE B  15      -5.724   3.216  -8.554  1.00  0.00      BS   H  
ATOM    475 H5'' ADE B  15      -5.719   7.883 -10.347  1.00  0.00      BS   H  
ATOM    476  P   CYT B  16      -6.126   6.566  -7.084  1.00  0.00      BS   P  
ATOM    477  O1P CYT B  16      -7.280   7.143  -6.353  1.00  0.00      BS   O  
ATOM    478  O2P CYT B  16      -5.108   7.559  -7.494  1.00  0.00      BS   O  
ATOM    479  C5' CYT B  16      -6.257   4.334  -5.709  1.00  0.00      BS   C  
ATOM    480  O5' CYT B  16      -5.540   5.405  -6.276  1.00  0.00      BS   O  
ATOM    481  C4' CYT B  16      -5.423   3.180  -5.210  1.00  0.00      BS   C  
ATOM    482  O4' CYT B  16      -4.696   2.503  -6.290  1.00  0.00      BS   O  
ATOM    483  C3' CYT B  16      -4.373   3.501  -4.123  1.00  0.00      BS   C  
ATOM    484  O3' CYT B  16      -4.969   3.722  -2.889  1.00  0.00      BS   O  
ATOM    485  C2' CYT B  16      -3.648   2.128  -4.195  1.00  0.00      BS   C  
ATOM    486  C1' CYT B  16      -3.576   1.774  -5.709  1.00  0.00      BS   C  
ATOM    487  N1  CYT B  16      -2.314   2.086  -6.358  1.00  0.00      BS   N  
ATOM    488  C2  CYT B  16      -1.255   1.281  -6.159  1.00  0.00      BS   C  
ATOM    489  O2  CYT B  16      -1.317   0.286  -5.403  1.00  0.00      BS   O  
ATOM    490  N3  CYT B  16      -0.161   1.526  -6.729  1.00  0.00      BS   N  
ATOM    491  C4  CYT B  16       0.073   2.670  -7.401  1.00  0.00      BS   C  
ATOM    492  N4  CYT B  16       1.199   2.902  -7.956  1.00  0.00      BS   N  
ATOM    493  C5  CYT B  16      -0.971   3.606  -7.595  1.00  0.00      BS   C  
ATOM    494  C6  CYT B  16      -2.150   3.287  -7.017  1.00  0.00      BS   C  
ATOM    495  H5  CYT B  16      -0.845   4.487  -8.223  1.00  0.00      BS   H  
ATOM    496  H6  CYT B  16      -3.020   3.903  -7.243  1.00  0.00      BS   H  
ATOM    497  H1' CYT B  16      -3.962   0.739  -5.835  1.00  0.00      BS   H  
ATOM    498  H2' CYT B  16      -4.238   1.366  -3.642  1.00  0.00      BS   H  
ATOM    499  H3' CYT B  16      -3.682   4.252  -4.563  1.00  0.00      BS   H  
ATOM    500  H4' CYT B  16      -6.041   2.381  -4.746  1.00  0.00      BS   H  
ATOM    501  H41 CYT B  16       1.792   2.110  -7.814  1.00  0.00      BS   H  
ATOM    502  H5' CYT B  16      -6.976   3.965  -6.471  1.00  0.00      BS   H  
ATOM    503  H42 CYT B  16       1.341   3.442  -8.785  1.00  0.00      BS   H  
ATOM    504 H2'' CYT B  16      -2.684   2.155  -3.643  1.00  0.00      BS   H  
ATOM    505 H5'' CYT B  16      -6.841   4.699  -4.837  1.00  0.00      BS   H  
ATOM    506  P   ADE B  17      -4.150   4.520  -1.750  1.00  0.00      BS   P  
ATOM    507  O1P ADE B  17      -5.094   4.927  -0.722  1.00  0.00      BS   O  
ATOM    508  O2P ADE B  17      -3.313   5.555  -2.400  1.00  0.00      BS   O  
ATOM    509  C5' ADE B  17      -3.767   2.203  -0.652  1.00  0.00      BS   C  
ATOM    510  O5' ADE B  17      -3.138   3.398  -1.192  1.00  0.00      BS   O  
ATOM    511  C4' ADE B  17      -2.850   1.247   0.114  1.00  0.00      BS   C  
ATOM    512  O4' ADE B  17      -1.888   0.773  -0.933  1.00  0.00      BS   O  
ATOM    513  C3' ADE B  17      -2.034   1.804   1.270  1.00  0.00      BS   C  
ATOM    514  O3' ADE B  17      -1.875   0.784   2.272  1.00  0.00      BS   O  
ATOM    515  C2' ADE B  17      -0.719   2.216   0.597  1.00  0.00      BS   C  
ATOM    516  C1' ADE B  17      -0.549   1.122  -0.527  1.00  0.00      BS   C  
ATOM    517  N1  ADE B  17       3.472   0.542  -3.535  1.00  0.00      BS   N  
ATOM    518  C2  ADE B  17       3.066  -0.151  -2.421  1.00  0.00      BS   C  
ATOM    519  N3  ADE B  17       1.907   0.068  -1.730  1.00  0.00      BS   N  
ATOM    520  C4  ADE B  17       1.215   1.172  -2.215  1.00  0.00      BS   C  
ATOM    521  C5  ADE B  17       1.579   1.988  -3.216  1.00  0.00      BS   C  
ATOM    522  C6  ADE B  17       2.693   1.575  -3.979  1.00  0.00      BS   C  
ATOM    523  N6  ADE B  17       3.004   2.174  -5.118  1.00  0.00      BS   N  
ATOM    524  N7  ADE B  17       0.756   2.976  -3.385  1.00  0.00      BS   N  
ATOM    525  C8  ADE B  17      -0.087   2.807  -2.396  1.00  0.00      BS   C  
ATOM    526  N9  ADE B  17       0.092   1.635  -1.693  1.00  0.00      BS   N  
ATOM    527  H2  ADE B  17       3.596  -1.068  -2.159  1.00  0.00      BS   H  
ATOM    528  H8  ADE B  17      -0.945   3.465  -2.254  1.00  0.00      BS   H  
ATOM    529  H1' ADE B  17      -0.092   0.208  -0.093  1.00  0.00      BS   H  
ATOM    530  H2' ADE B  17       0.234   2.432   1.126  1.00  0.00      BS   H  
ATOM    531  H3' ADE B  17      -2.676   2.647   1.603  1.00  0.00      BS   H  
ATOM    532  H4' ADE B  17      -3.346   0.299   0.417  1.00  0.00      BS   H  
ATOM    533  H5' ADE B  17      -4.171   1.543  -1.448  1.00  0.00      BS   H  
ATOM    534  H61 ADE B  17       3.911   2.059  -5.523  1.00  0.00      BS   H  
ATOM    535  H62 ADE B  17       2.504   3.031  -5.236  1.00  0.00      BS   H  
ATOM    536 H2'' ADE B  17      -0.919   3.141   0.016  1.00  0.00      BS   H  
ATOM    537 H5'' ADE B  17      -4.622   2.408   0.028  1.00  0.00      BS   H  
ATOM    538  P   ADE B  18      -1.134   1.220   3.592  1.00  0.00      BS   P  
ATOM    539  O1P ADE B  18      -1.816   0.558   4.716  1.00  0.00      BS   O  
ATOM    540  O2P ADE B  18      -0.837   2.691   3.570  1.00  0.00      BS   O  
ATOM    541  C5' ADE B  18       0.608  -0.651   4.202  1.00  0.00      BS   C  
ATOM    542  O5' ADE B  18       0.213   0.409   3.376  1.00  0.00      BS   O  
ATOM    543  C4' ADE B  18       2.166  -0.522   4.356  1.00  0.00      BS   C  
ATOM    544  O4' ADE B  18       2.867  -0.688   3.060  1.00  0.00      BS   O  
ATOM    545  C3' ADE B  18       2.703   0.778   4.964  1.00  0.00      BS   C  
ATOM    546  O3' ADE B  18       2.807   0.644   6.437  1.00  0.00      BS   O  
ATOM    547  C2' ADE B  18       4.105   0.903   4.314  1.00  0.00      BS   C  
ATOM    548  C1' ADE B  18       3.964   0.184   3.002  1.00  0.00      BS   C  
ATOM    549  N1  ADE B  18       5.829   2.203  -1.418  1.00  0.00      BS   N  
ATOM    550  C2  ADE B  18       6.408   1.393  -0.475  1.00  0.00      BS   C  
ATOM    551  N3  ADE B  18       5.836   0.814   0.653  1.00  0.00      BS   N  
ATOM    552  C4  ADE B  18       4.569   1.340   0.794  1.00  0.00      BS   C  
ATOM    553  C5  ADE B  18       3.946   2.281   0.069  1.00  0.00      BS   C  
ATOM    554  C6  ADE B  18       4.623   2.744  -1.027  1.00  0.00      BS   C  
ATOM    555  N6  ADE B  18       4.133   3.680  -1.851  1.00  0.00      BS   N  
ATOM    556  N7  ADE B  18       2.681   2.619   0.658  1.00  0.00      BS   N  
ATOM    557  C8  ADE B  18       2.677   1.921   1.749  1.00  0.00      BS   C  
ATOM    558  N9  ADE B  18       3.704   1.026   1.836  1.00  0.00      BS   N  
ATOM    559  H2  ADE B  18       7.312   0.841  -0.734  1.00  0.00      BS   H  
ATOM    560  H8  ADE B  18       1.937   1.999   2.545  1.00  0.00      BS   H  
ATOM    561  H1' ADE B  18       4.877  -0.436   2.881  1.00  0.00      BS   H  
ATOM    562  H2' ADE B  18       4.942   0.484   4.913  1.00  0.00      BS   H  
ATOM    563  H3' ADE B  18       2.220   1.724   4.637  1.00  0.00      BS   H  
ATOM    564  H4' ADE B  18       2.561  -1.377   4.946  1.00  0.00      BS   H  
ATOM    565  H5' ADE B  18       0.282  -1.656   3.857  1.00  0.00      BS   H  
ATOM    566  H61 ADE B  18       3.424   4.348  -1.625  1.00  0.00      BS   H  
ATOM    567  H62 ADE B  18       4.714   3.990  -2.603  1.00  0.00      BS   H  
ATOM    568 H2'' ADE B  18       4.334   1.989   4.264  1.00  0.00      BS   H  
ATOM    569 H5'' ADE B  18       0.113  -0.604   5.195  1.00  0.00      BS   H  
ATOM    570  P   CYT B  19       2.918   1.828   7.359  1.00  0.00      BS   P  
ATOM    571  O1P CYT B  19       2.758   1.359   8.736  1.00  0.00      BS   O  
ATOM    572  O2P CYT B  19       1.979   2.906   6.886  1.00  0.00      BS   O  
ATOM    573  C5' CYT B  19       5.494   1.287   7.468  1.00  0.00      BS   C  
ATOM    574  O5' CYT B  19       4.462   2.268   7.243  1.00  0.00      BS   O  
ATOM    575  C4' CYT B  19       6.896   1.924   7.135  1.00  0.00      BS   C  
ATOM    576  O4' CYT B  19       7.035   2.346   5.713  1.00  0.00      BS   O  
ATOM    577  C3' CYT B  19       7.227   3.166   7.958  1.00  0.00      BS   C  
ATOM    578  O3' CYT B  19       8.617   3.192   8.395  1.00  0.00      BS   O  
ATOM    579  C2' CYT B  19       7.007   4.354   6.999  1.00  0.00      BS   C  
ATOM    580  C1' CYT B  19       7.317   3.737   5.619  1.00  0.00      BS   C  
ATOM    581  N1  CYT B  19       6.680   4.422   4.460  1.00  0.00      BS   N  
ATOM    582  C2  CYT B  19       7.336   4.638   3.289  1.00  0.00      BS   C  
ATOM    583  O2  CYT B  19       8.451   4.127   3.124  1.00  0.00      BS   O  
ATOM    584  N3  CYT B  19       6.675   5.279   2.354  1.00  0.00      BS   N  
ATOM    585  C4  CYT B  19       5.358   5.443   2.427  1.00  0.00      BS   C  
ATOM    586  N4  CYT B  19       4.704   5.789   1.332  1.00  0.00      BS   N  
ATOM    587  C5  CYT B  19       4.665   5.183   3.617  1.00  0.00      BS   C  
ATOM    588  C6  CYT B  19       5.342   4.633   4.587  1.00  0.00      BS   C  
ATOM    589  H5  CYT B  19       3.604   5.432   3.671  1.00  0.00      BS   H  
ATOM    590  H6  CYT B  19       4.876   4.351   5.531  1.00  0.00      BS   H  
ATOM    591  H1' CYT B  19       8.424   3.821   5.577  1.00  0.00      BS   H  
ATOM    592  H2' CYT B  19       7.530   5.293   7.276  1.00  0.00      BS   H  
ATOM    593  H3' CYT B  19       6.460   3.102   8.758  1.00  0.00      BS   H  
ATOM    594  H4' CYT B  19       7.751   1.229   7.279  1.00  0.00      BS   H  
ATOM    595  H41 CYT B  19       5.308   5.955   0.553  1.00  0.00      BS   H  
ATOM    596  H5' CYT B  19       5.318   0.399   6.824  1.00  0.00      BS   H  
ATOM    597  H42 CYT B  19       3.776   5.519   1.075  1.00  0.00      BS   H  
ATOM    598 H2'' CYT B  19       5.949   4.674   7.109  1.00  0.00      BS   H  
ATOM    599 H5'' CYT B  19       5.546   0.973   8.532  1.00  0.00      BS   H  
ATOM    600  P   ADE B  20       8.951   4.185   9.605  1.00  0.00      BS   P  
ATOM    601  O1P ADE B  20       9.990   3.522  10.426  1.00  0.00      BS   O  
ATOM    602  O2P ADE B  20       7.740   4.554  10.283  1.00  0.00      BS   O  
ATOM    603  C5' ADE B  20      10.914   5.151   8.310  1.00  0.00      BS   C  
ATOM    604  O5' ADE B  20       9.570   5.417   8.891  1.00  0.00      BS   O  
ATOM    605  C4' ADE B  20      11.267   6.147   7.158  1.00  0.00      BS   C  
ATOM    606  O4' ADE B  20      10.341   6.246   6.032  1.00  0.00      BS   O  
ATOM    607  C3' ADE B  20      11.535   7.559   7.627  1.00  0.00      BS   C  
ATOM    608  O3' ADE B  20      12.761   8.243   7.251  1.00  0.00      BS   O  
ATOM    609  C2' ADE B  20      10.422   8.306   6.968  1.00  0.00      BS   C  
ATOM    610  C1' ADE B  20      10.164   7.625   5.709  1.00  0.00      BS   C  
ATOM    611  N1  ADE B  20       7.754   9.056   1.400  1.00  0.00      BS   N  
ATOM    612  C2  ADE B  20       9.076   8.989   1.713  1.00  0.00      BS   C  
ATOM    613  N3  ADE B  20       9.626   8.530   2.871  1.00  0.00      BS   N  
ATOM    614  C4  ADE B  20       8.647   8.128   3.792  1.00  0.00      BS   C  
ATOM    615  C5  ADE B  20       7.350   8.132   3.603  1.00  0.00      BS   C  
ATOM    616  C6  ADE B  20       6.872   8.619   2.379  1.00  0.00      BS   C  
ATOM    617  N6  ADE B  20       5.564   8.692   2.110  1.00  0.00      BS   N  
ATOM    618  N7  ADE B  20       6.670   7.826   4.792  1.00  0.00      BS   N  
ATOM    619  C8  ADE B  20       7.599   7.718   5.695  1.00  0.00      BS   C  
ATOM    620  N9  ADE B  20       8.841   7.828   5.107  1.00  0.00      BS   N  
ATOM    621  H2  ADE B  20       9.769   9.429   0.996  1.00  0.00      BS   H  
ATOM    622  H8  ADE B  20       7.470   7.620   6.774  1.00  0.00      BS   H  
ATOM    623  H1' ADE B  20      11.004   7.887   5.032  1.00  0.00      BS   H  
ATOM    624  H2' ADE B  20      10.550   9.401   6.827  1.00  0.00      BS   H  
ATOM    625  H3' ADE B  20      11.376   7.598   8.726  1.00  0.00      BS   H  
ATOM    626  H4' ADE B  20      12.196   5.775   6.675  1.00  0.00      BS   H  
ATOM    627  H5' ADE B  20      11.074   4.103   7.980  1.00  0.00      BS   H  
ATOM    628  H61 ADE B  20       4.960   8.682   2.906  1.00  0.00      BS   H  
ATOM    629  H62 ADE B  20       5.176   8.498   1.208  1.00  0.00      BS   H  
ATOM    630  H3T ADE B  20      12.723   9.177   7.467  1.00  0.00      BS   H  
ATOM    631 H2'' ADE B  20       9.553   8.275   7.660  1.00  0.00      BS   H  
ATOM    632 H5'' ADE B  20      11.636   5.454   9.098  1.00  0.00      BS   H  
TER   
ATOM    633  C5' URA R   1      13.844  11.612 -10.728  1.00  0.00      R    C  
ATOM    634  O5' URA R   1      14.034  10.498 -11.657  1.00  0.00      R    O  
ATOM    635  C4' URA R   1      12.540  12.343 -10.914  1.00  0.00      R    C  
ATOM    636  O4' URA R   1      12.179  12.663 -12.271  1.00  0.00      R    O  
ATOM    637  C3' URA R   1      11.481  11.506 -10.290  1.00  0.00      R    C  
ATOM    638  O3' URA R   1      11.453  11.371  -8.878  1.00  0.00      R    O  
ATOM    639  C2' URA R   1      10.185  12.247 -10.888  1.00  0.00      R    C  
ATOM    640  O2' URA R   1       9.959  13.471 -10.241  1.00  0.00      R    O  
ATOM    641  C1' URA R   1      10.761  12.607 -12.301  1.00  0.00      R    C  
ATOM    642  N1  URA R   1      10.225  11.832 -13.467  1.00  0.00      R    N  
ATOM    643  C2  URA R   1       8.927  12.144 -13.900  1.00  0.00      R    C  
ATOM    644  O2  URA R   1       8.210  13.031 -13.426  1.00  0.00      R    O  
ATOM    645  N3  URA R   1       8.585  11.382 -14.958  1.00  0.00      R    N  
ATOM    646  C4  URA R   1       9.174  10.302 -15.531  1.00  0.00      R    C  
ATOM    647  O4  URA R   1       8.583   9.742 -16.410  1.00  0.00      R    O  
ATOM    648  C5  URA R   1      10.340   9.930 -14.854  1.00  0.00      R    C  
ATOM    649  C6  URA R   1      10.882  10.722 -13.949  1.00  0.00      R    C  
ATOM    650  H3  URA R   1       7.608  11.435 -15.211  1.00  0.00      R    H  
ATOM    651  H5  URA R   1      10.769   9.001 -15.227  1.00  0.00      R    H  
ATOM    652  H6  URA R   1      11.795  10.362 -13.475  1.00  0.00      R    H  
ATOM    653  H1' URA R   1      10.583  13.687 -12.491  1.00  0.00      R    H  
ATOM    654  H2' URA R   1       9.327  13.272  -9.545  1.00  0.00      R    H  
ATOM    655  H3' URA R   1      11.561  10.532 -10.817  1.00  0.00      R    H  
ATOM    656  H4' URA R   1      12.554  13.357 -10.461  1.00  0.00      R    H  
ATOM    657  H5' URA R   1      14.712  12.296 -10.841  1.00  0.00      R    H  
ATOM    658  H5T URA R   1      14.355  10.905 -12.465  1.00  0.00      R    H  
ATOM    659 H2'' URA R   1       9.250  11.651 -10.807  1.00  0.00      R    H  
ATOM    660 H5'' URA R   1      13.998  11.267  -9.684  1.00  0.00      R    H  
ATOM    661  P   GUA R   2      10.318  10.487  -8.260  1.00  0.00      R    P  
ATOM    662  O1P GUA R   2      10.075   9.322  -9.121  1.00  0.00      R    O  
ATOM    663  O2P GUA R   2       9.142  11.255  -7.777  1.00  0.00      R    O  
ATOM    664  C5' GUA R   2      12.284  10.298  -6.461  1.00  0.00      R    C  
ATOM    665  O5' GUA R   2      11.008   9.907  -6.935  1.00  0.00      R    O  
ATOM    666  C4' GUA R   2      12.739   9.288  -5.385  1.00  0.00      R    C  
ATOM    667  O4' GUA R   2      11.951   9.524  -4.129  1.00  0.00      R    O  
ATOM    668  C3' GUA R   2      12.466   7.757  -5.549  1.00  0.00      R    C  
ATOM    669  O3' GUA R   2      13.331   7.117  -6.432  1.00  0.00      R    O  
ATOM    670  C2' GUA R   2      12.671   7.219  -4.113  1.00  0.00      R    C  
ATOM    671  O2' GUA R   2      13.959   7.138  -3.659  1.00  0.00      R    O  
ATOM    672  C1' GUA R   2      11.893   8.315  -3.291  1.00  0.00      R    C  
ATOM    673  N1  GUA R   2       8.875   5.979  -0.032  1.00  0.00      R    N  
ATOM    674  C2  GUA R   2      10.237   6.306   0.115  1.00  0.00      R    C  
ATOM    675  N2  GUA R   2      10.903   5.607   0.993  1.00  0.00      R    N  
ATOM    676  N3  GUA R   2      10.885   7.039  -0.800  1.00  0.00      R    N  
ATOM    677  C4  GUA R   2      10.101   7.310  -1.865  1.00  0.00      R    C  
ATOM    678  C5  GUA R   2       8.726   7.203  -2.018  1.00  0.00      R    C  
ATOM    679  C6  GUA R   2       8.027   6.379  -1.049  1.00  0.00      R    C  
ATOM    680  O6  GUA R   2       6.847   6.107  -1.007  1.00  0.00      R    O  
ATOM    681  N7  GUA R   2       8.259   7.753  -3.211  1.00  0.00      R    N  
ATOM    682  C8  GUA R   2       9.343   8.120  -3.858  1.00  0.00      R    C  
ATOM    683  N9  GUA R   2      10.458   7.961  -3.046  1.00  0.00      R    N  
ATOM    684  H1  GUA R   2       8.514   5.732   0.879  1.00  0.00      R    H  
ATOM    685  H8  GUA R   2       9.480   8.705  -4.767  1.00  0.00      R    H  
ATOM    686  H1' GUA R   2      12.498   8.619  -2.410  1.00  0.00      R    H  
ATOM    687  H2' GUA R   2      14.002   6.753  -2.781  1.00  0.00      R    H  
ATOM    688  H21 GUA R   2      10.561   5.511   1.927  1.00  0.00      R    H  
ATOM    689  H3' GUA R   2      11.377   7.712  -5.767  1.00  0.00      R    H  
ATOM    690  H22 GUA R   2      11.897   5.708   0.952  1.00  0.00      R    H  
ATOM    691  H4' GUA R   2      13.786   9.384  -5.029  1.00  0.00      R    H  
ATOM    692  H5' GUA R   2      12.241  11.311  -6.010  1.00  0.00      R    H  
ATOM    693 H2'' GUA R   2      12.140   6.243  -4.104  1.00  0.00      R    H  
ATOM    694 H5'' GUA R   2      13.013  10.342  -7.299  1.00  0.00      R    H  
ATOM    695  P   URA R   3      13.036   5.756  -7.163  1.00  0.00      R    P  
ATOM    696  O1P URA R   3      14.221   5.352  -7.957  1.00  0.00      R    O  
ATOM    697  O2P URA R   3      11.742   6.007  -7.850  1.00  0.00      R    O  
ATOM    698  C5' URA R   3      13.958   4.187  -5.236  1.00  0.00      R    C  
ATOM    699  O5' URA R   3      12.793   4.706  -5.970  1.00  0.00      R    O  
ATOM    700  C4' URA R   3      13.472   3.181  -4.196  1.00  0.00      R    C  
ATOM    701  O4' URA R   3      12.587   3.940  -3.172  1.00  0.00      R    O  
ATOM    702  C3' URA R   3      12.659   1.970  -4.523  1.00  0.00      R    C  
ATOM    703  O3' URA R   3      13.462   0.825  -4.966  1.00  0.00      R    O  
ATOM    704  C2' URA R   3      11.900   1.729  -3.236  1.00  0.00      R    C  
ATOM    705  O2' URA R   3      12.632   1.025  -2.241  1.00  0.00      R    O  
ATOM    706  C1' URA R   3      11.573   3.141  -2.732  1.00  0.00      R    C  
ATOM    707  N1  URA R   3      10.147   3.507  -3.069  1.00  0.00      R    N  
ATOM    708  C2  URA R   3       9.141   3.094  -2.324  1.00  0.00      R    C  
ATOM    709  O2  URA R   3       9.222   2.431  -1.315  1.00  0.00      R    O  
ATOM    710  N3  URA R   3       7.910   3.570  -2.761  1.00  0.00      R    N  
ATOM    711  C4  URA R   3       7.611   4.340  -3.860  1.00  0.00      R    C  
ATOM    712  O4  URA R   3       6.437   4.665  -4.157  1.00  0.00      R    O  
ATOM    713  C5  URA R   3       8.797   4.680  -4.583  1.00  0.00      R    C  
ATOM    714  C6  URA R   3       9.990   4.222  -4.214  1.00  0.00      R    C  
ATOM    715  H3  URA R   3       7.094   3.275  -2.243  1.00  0.00      R    H  
ATOM    716  H5  URA R   3       8.672   5.374  -5.415  1.00  0.00      R    H  
ATOM    717  H6  URA R   3      10.853   4.659  -4.716  1.00  0.00      R    H  
ATOM    718  H1' URA R   3      11.736   3.237  -1.637  1.00  0.00      R    H  
ATOM    719  H2' URA R   3      12.176   0.221  -1.980  1.00  0.00      R    H  
ATOM    720  H3' URA R   3      11.906   2.358  -5.243  1.00  0.00      R    H  
ATOM    721  H4' URA R   3      14.343   2.820  -3.608  1.00  0.00      R    H  
ATOM    722  H5' URA R   3      14.437   5.042  -4.713  1.00  0.00      R    H  
ATOM    723 H2'' URA R   3      10.976   1.118  -3.325  1.00  0.00      R    H  
ATOM    724 H5'' URA R   3      14.634   3.536  -5.834  1.00  0.00      R    H  
ATOM    725  P   URA R   4      13.089   0.099  -6.282  1.00  0.00      R    P  
ATOM    726  O1P URA R   4      14.325  -0.586  -6.751  1.00  0.00      R    O  
ATOM    727  O2P URA R   4      12.582   1.029  -7.295  1.00  0.00      R    O  
ATOM    728  C5' URA R   4      12.525  -2.119  -4.815  1.00  0.00      R    C  
ATOM    729  O5' URA R   4      12.146  -1.067  -5.745  1.00  0.00      R    O  
ATOM    730  C4' URA R   4      11.264  -2.581  -4.095  1.00  0.00      R    C  
ATOM    731  O4' URA R   4      10.557  -1.499  -3.424  1.00  0.00      R    O  
ATOM    732  C3' URA R   4      10.184  -3.289  -4.937  1.00  0.00      R    C  
ATOM    733  O3' URA R   4      10.561  -4.630  -5.292  1.00  0.00      R    O  
ATOM    734  C2' URA R   4       8.921  -3.226  -4.070  1.00  0.00      R    C  
ATOM    735  O2' URA R   4       8.854  -4.274  -3.134  1.00  0.00      R    O  
ATOM    736  C1' URA R   4       9.118  -1.889  -3.445  1.00  0.00      R    C  
ATOM    737  N1  URA R   4       8.303  -0.840  -4.174  1.00  0.00      R    N  
ATOM    738  C2  URA R   4       7.032  -0.647  -3.803  1.00  0.00      R    C  
ATOM    739  O2  URA R   4       6.488  -1.363  -2.962  1.00  0.00      R    O  
ATOM    740  N3  URA R   4       6.380   0.401  -4.435  1.00  0.00      R    N  
ATOM    741  C4  URA R   4       6.798   1.077  -5.587  1.00  0.00      R    C  
ATOM    742  O4  URA R   4       6.070   1.818  -6.257  1.00  0.00      R    O  
ATOM    743  C5  URA R   4       8.126   0.800  -5.904  1.00  0.00      R    C  
ATOM    744  C6  URA R   4       8.833  -0.183  -5.260  1.00  0.00      R    C  
ATOM    745  H3  URA R   4       5.407   0.565  -4.222  1.00  0.00      R    H  
ATOM    746  H5  URA R   4       8.392   1.296  -6.837  1.00  0.00      R    H  
ATOM    747  H6  URA R   4       9.812  -0.537  -5.579  1.00  0.00      R    H  
ATOM    748  H1' URA R   4       8.814  -1.992  -2.381  1.00  0.00      R    H  
ATOM    749  H2' URA R   4       8.435  -4.975  -3.637  1.00  0.00      R    H  
ATOM    750  H3' URA R   4       9.930  -2.583  -5.757  1.00  0.00      R    H  
ATOM    751  H4' URA R   4      11.505  -3.364  -3.346  1.00  0.00      R    H  
ATOM    752  H5' URA R   4      13.236  -1.698  -4.072  1.00  0.00      R    H  
ATOM    753 H2'' URA R   4       8.046  -3.258  -4.754  1.00  0.00      R    H  
ATOM    754 H5'' URA R   4      13.037  -2.961  -5.329  1.00  0.00      R    H  
ATOM    755  P   GUA R   5      10.115  -5.040  -6.734  1.00  0.00      R    P  
ATOM    756  O1P GUA R   5      10.774  -6.367  -7.000  1.00  0.00      R    O  
ATOM    757  O2P GUA R   5      10.345  -4.061  -7.800  1.00  0.00      R    O  
ATOM    758  C5' GUA R   5       8.038  -6.376  -5.731  1.00  0.00      R    C  
ATOM    759  O5' GUA R   5       8.558  -5.318  -6.589  1.00  0.00      R    O  
ATOM    760  C4' GUA R   5       6.567  -6.170  -5.457  1.00  0.00      R    C  
ATOM    761  O4' GUA R   5       6.275  -4.985  -4.719  1.00  0.00      R    O  
ATOM    762  C3' GUA R   5       5.671  -6.266  -6.636  1.00  0.00      R    C  
ATOM    763  O3' GUA R   5       5.582  -7.637  -7.168  1.00  0.00      R    O  
ATOM    764  C2' GUA R   5       4.443  -5.766  -5.909  1.00  0.00      R    C  
ATOM    765  O2' GUA R   5       3.780  -6.712  -5.080  1.00  0.00      R    O  
ATOM    766  C1' GUA R   5       4.903  -4.665  -5.018  1.00  0.00      R    C  
ATOM    767  N1  GUA R   5       1.722  -0.851  -6.108  1.00  0.00      R    N  
ATOM    768  C2  GUA R   5       1.508  -1.981  -5.288  1.00  0.00      R    C  
ATOM    769  N2  GUA R   5       0.269  -2.100  -4.809  1.00  0.00      R    N  
ATOM    770  N3  GUA R   5       2.476  -2.913  -5.155  1.00  0.00      R    N  
ATOM    771  C4  GUA R   5       3.638  -2.575  -5.699  1.00  0.00      R    C  
ATOM    772  C5  GUA R   5       3.929  -1.490  -6.434  1.00  0.00      R    C  
ATOM    773  C6  GUA R   5       2.869  -0.577  -6.736  1.00  0.00      R    C  
ATOM    774  O6  GUA R   5       2.981   0.419  -7.482  1.00  0.00      R    O  
ATOM    775  N7  GUA R   5       5.319  -1.503  -6.798  1.00  0.00      R    N  
ATOM    776  C8  GUA R   5       5.761  -2.638  -6.290  1.00  0.00      R    C  
ATOM    777  N9  GUA R   5       4.805  -3.317  -5.564  1.00  0.00      R    N  
ATOM    778  H1  GUA R   5       1.006  -0.146  -6.212  1.00  0.00      R    H  
ATOM    779  H8  GUA R   5       6.785  -3.013  -6.291  1.00  0.00      R    H  
ATOM    780  H1' GUA R   5       4.320  -4.565  -4.076  1.00  0.00      R    H  
ATOM    781  H2' GUA R   5       3.043  -7.111  -5.548  1.00  0.00      R    H  
ATOM    782  H21 GUA R   5      -0.415  -1.394  -4.995  1.00  0.00      R    H  
ATOM    783  H3' GUA R   5       5.930  -5.605  -7.490  1.00  0.00      R    H  
ATOM    784  H22 GUA R   5       0.214  -2.795  -4.093  1.00  0.00      R    H  
ATOM    785  H4' GUA R   5       6.294  -7.059  -4.851  1.00  0.00      R    H  
ATOM    786  H5' GUA R   5       8.639  -6.458  -4.799  1.00  0.00      R    H  
ATOM    787 H2'' GUA R   5       3.665  -5.471  -6.646  1.00  0.00      R    H  
ATOM    788 H5'' GUA R   5       8.189  -7.327  -6.284  1.00  0.00      R    H  
ATOM    789  P   URA R   6       4.681  -7.975  -8.443  1.00  0.00      R    P  
ATOM    790  O1P URA R   6       4.776  -9.420  -8.674  1.00  0.00      R    O  
ATOM    791  O2P URA R   6       5.073  -7.021  -9.501  1.00  0.00      R    O  
ATOM    792  C5' URA R   6       2.216  -8.542  -7.837  1.00  0.00      R    C  
ATOM    793  O5' URA R   6       3.220  -7.625  -8.031  1.00  0.00      R    O  
ATOM    794  C4' URA R   6       0.814  -7.978  -7.506  1.00  0.00      R    C  
ATOM    795  O4' URA R   6       0.849  -6.684  -6.795  1.00  0.00      R    O  
ATOM    796  C3' URA R   6       0.111  -7.659  -8.880  1.00  0.00      R    C  
ATOM    797  O3' URA R   6      -0.323  -8.854  -9.653  1.00  0.00      R    O  
ATOM    798  C2' URA R   6      -1.013  -6.762  -8.397  1.00  0.00      R    C  
ATOM    799  O2' URA R   6      -1.970  -7.494  -7.744  1.00  0.00      R    O  
ATOM    800  C1' URA R   6      -0.163  -5.828  -7.390  1.00  0.00      R    C  
ATOM    801  N1  URA R   6       0.410  -4.696  -8.096  1.00  0.00      R    N  
ATOM    802  C2  URA R   6      -0.524  -3.637  -8.388  1.00  0.00      R    C  
ATOM    803  O2  URA R   6      -1.708  -3.656  -8.022  1.00  0.00      R    O  
ATOM    804  N3  URA R   6      -0.064  -2.559  -9.079  1.00  0.00      R    N  
ATOM    805  C4  URA R   6       1.308  -2.406  -9.405  1.00  0.00      R    C  
ATOM    806  O4  URA R   6       1.649  -1.331  -9.952  1.00  0.00      R    O  
ATOM    807  C5  URA R   6       2.186  -3.490  -9.093  1.00  0.00      R    C  
ATOM    808  C6  URA R   6       1.704  -4.592  -8.508  1.00  0.00      R    C  
ATOM    809  H3  URA R   6      -0.742  -1.834  -9.260  1.00  0.00      R    H  
ATOM    810  H5  URA R   6       3.172  -3.533  -9.556  1.00  0.00      R    H  
ATOM    811  H6  URA R   6       2.277  -5.500  -8.328  1.00  0.00      R    H  
ATOM    812  H1' URA R   6      -0.780  -5.486  -6.532  1.00  0.00      R    H  
ATOM    813  H2' URA R   6      -2.552  -6.933  -7.227  1.00  0.00      R    H  
ATOM    814  H3' URA R   6       0.902  -7.051  -9.370  1.00  0.00      R    H  
ATOM    815  H4' URA R   6       0.205  -8.783  -7.042  1.00  0.00      R    H  
ATOM    816  H5' URA R   6       2.627  -9.196  -7.038  1.00  0.00      R    H  
ATOM    817 H2'' URA R   6      -1.522  -6.271  -9.254  1.00  0.00      R    H  
ATOM    818 H5'' URA R   6       2.108  -9.159  -8.754  1.00  0.00      R    H  
ATOM    819  P   ADE R   7      -0.437  -8.671 -11.180  1.00  0.00      R    P  
ATOM    820  O1P ADE R   7      -0.491  -9.994 -11.750  1.00  0.00      R    O  
ATOM    821  O2P ADE R   7       0.759  -7.894 -11.586  1.00  0.00      R    O  
ATOM    822  C5' ADE R   7      -2.931  -8.194 -10.817  1.00  0.00      R    C  
ATOM    823  O5' ADE R   7      -1.669  -7.796 -11.429  1.00  0.00      R    O  
ATOM    824  C4' ADE R   7      -4.042  -7.109 -11.006  1.00  0.00      R    C  
ATOM    825  O4' ADE R   7      -3.711  -5.828 -10.329  1.00  0.00      R    O  
ATOM    826  C3' ADE R   7      -4.262  -6.761 -12.484  1.00  0.00      R    C  
ATOM    827  O3' ADE R   7      -5.138  -7.736 -13.042  1.00  0.00      R    O  
ATOM    828  C2' ADE R   7      -4.700  -5.279 -12.426  1.00  0.00      R    C  
ATOM    829  O2' ADE R   7      -6.106  -5.117 -12.075  1.00  0.00      R    O  
ATOM    830  C1' ADE R   7      -3.915  -4.778 -11.250  1.00  0.00      R    C  
ATOM    831  N1  ADE R   7      -1.713  -0.732 -13.648  1.00  0.00      R    N  
ATOM    832  C2  ADE R   7      -2.971  -0.923 -13.351  1.00  0.00      R    C  
ATOM    833  N3  ADE R   7      -3.559  -2.018 -12.831  1.00  0.00      R    N  
ATOM    834  C4  ADE R   7      -2.560  -2.896 -12.404  1.00  0.00      R    C  
ATOM    835  C5  ADE R   7      -1.179  -2.806 -12.650  1.00  0.00      R    C  
ATOM    836  C6  ADE R   7      -0.713  -1.565 -13.239  1.00  0.00      R    C  
ATOM    837  N6  ADE R   7       0.597  -1.411 -13.580  1.00  0.00      R    N  
ATOM    838  N7  ADE R   7      -0.461  -3.819 -12.045  1.00  0.00      R    N  
ATOM    839  C8  ADE R   7      -1.405  -4.620 -11.620  1.00  0.00      R    C  
ATOM    840  N9  ADE R   7      -2.711  -4.094 -11.756  1.00  0.00      R    N  
ATOM    841  H2  ADE R   7      -3.618  -0.161 -13.786  1.00  0.00      R    H  
ATOM    842  H8  ADE R   7      -1.245  -5.564 -11.100  1.00  0.00      R    H  
ATOM    843  H1' ADE R   7      -4.610  -4.047 -10.782  1.00  0.00      R    H  
ATOM    844  H2' ADE R   7      -6.351  -4.252 -12.410  1.00  0.00      R    H  
ATOM    845  H3' ADE R   7      -3.214  -6.777 -12.854  1.00  0.00      R    H  
ATOM    846  H4' ADE R   7      -4.915  -7.517 -10.453  1.00  0.00      R    H  
ATOM    847  H5' ADE R   7      -2.828  -8.330  -9.718  1.00  0.00      R    H  
ATOM    848  H61 ADE R   7       0.885  -0.514 -13.914  1.00  0.00      R    H  
ATOM    849  H62 ADE R   7       1.322  -2.083 -13.432  1.00  0.00      R    H  
ATOM    850 H2'' ADE R   7      -4.456  -4.741 -13.367  1.00  0.00      R    H  
ATOM    851 H5'' ADE R   7      -3.332  -9.098 -11.321  1.00  0.00      R    H  
ATOM    852  P   ADE R   8      -5.122  -8.068 -14.625  1.00  0.00      R    P  
ATOM    853  O1P ADE R   8      -6.350  -8.826 -14.893  1.00  0.00      R    O  
ATOM    854  O2P ADE R   8      -3.883  -8.625 -15.208  1.00  0.00      R    O  
ATOM    855  C5' ADE R   8      -6.526  -5.966 -15.492  1.00  0.00      R    C  
ATOM    856  O5' ADE R   8      -5.234  -6.549 -15.232  1.00  0.00      R    O  
ATOM    857  C4' ADE R   8      -6.572  -4.529 -16.177  1.00  0.00      R    C  
ATOM    858  O4' ADE R   8      -5.690  -3.626 -15.518  1.00  0.00      R    O  
ATOM    859  C3' ADE R   8      -6.105  -4.520 -17.651  1.00  0.00      R    C  
ATOM    860  O3' ADE R   8      -7.154  -4.951 -18.610  1.00  0.00      R    O  
ATOM    861  C2' ADE R   8      -5.638  -3.007 -17.789  1.00  0.00      R    C  
ATOM    862  O2' ADE R   8      -6.723  -2.183 -18.164  1.00  0.00      R    O  
ATOM    863  C1' ADE R   8      -5.118  -2.689 -16.388  1.00  0.00      R    C  
ATOM    864  N1  ADE R   8      -1.090   0.136 -17.804  1.00  0.00      R    N  
ATOM    865  C2  ADE R   8      -2.431   0.237 -17.989  1.00  0.00      R    C  
ATOM    866  N3  ADE R   8      -3.396  -0.601 -17.534  1.00  0.00      R    N  
ATOM    867  C4  ADE R   8      -2.890  -1.623 -16.881  1.00  0.00      R    C  
ATOM    868  C5  ADE R   8      -1.542  -1.875 -16.564  1.00  0.00      R    C  
ATOM    869  C6  ADE R   8      -0.609  -0.990 -17.134  1.00  0.00      R    C  
ATOM    870  N6  ADE R   8       0.709  -1.101 -17.068  1.00  0.00      R    N  
ATOM    871  N7  ADE R   8      -1.411  -3.177 -16.065  1.00  0.00      R    N  
ATOM    872  C8  ADE R   8      -2.630  -3.605 -15.877  1.00  0.00      R    C  
ATOM    873  N9  ADE R   8      -3.607  -2.664 -16.336  1.00  0.00      R    N  
ATOM    874  H2  ADE R   8      -2.804   1.056 -18.603  1.00  0.00      R    H  
ATOM    875  H8  ADE R   8      -2.978  -4.564 -15.495  1.00  0.00      R    H  
ATOM    876  H1' ADE R   8      -5.408  -1.674 -16.041  1.00  0.00      R    H  
ATOM    877  H2' ADE R   8      -6.560  -2.203 -19.110  1.00  0.00      R    H  
ATOM    878  H3' ADE R   8      -5.229  -5.205 -17.633  1.00  0.00      R    H  
ATOM    879  H4' ADE R   8      -7.603  -4.133 -16.057  1.00  0.00      R    H  
ATOM    880  H5' ADE R   8      -7.090  -5.949 -14.536  1.00  0.00      R    H  
ATOM    881  H61 ADE R   8       1.205  -1.949 -16.884  1.00  0.00      R    H  
ATOM    882  H62 ADE R   8       1.240  -0.397 -17.538  1.00  0.00      R    H  
ATOM    883 H2'' ADE R   8      -4.788  -2.938 -18.501  1.00  0.00      R    H  
ATOM    884 H5'' ADE R   8      -7.129  -6.617 -16.161  1.00  0.00      R    H  
ATOM    885  P   GUA R   9      -6.655  -5.201 -20.000  1.00  0.00      R    P  
ATOM    886  O1P GUA R   9      -7.739  -5.818 -20.769  1.00  0.00      R    O  
ATOM    887  O2P GUA R   9      -5.359  -5.969 -19.884  1.00  0.00      R    O  
ATOM    888  C5' GUA R   9      -7.413  -2.868 -21.066  1.00  0.00      R    C  
ATOM    889  O5' GUA R   9      -6.369  -3.812 -20.653  1.00  0.00      R    O  
ATOM    890  C4' GUA R   9      -6.807  -1.451 -21.375  1.00  0.00      R    C  
ATOM    891  O4' GUA R   9      -5.748  -1.019 -20.475  1.00  0.00      R    O  
ATOM    892  C3' GUA R   9      -6.168  -1.368 -22.758  1.00  0.00      R    C  
ATOM    893  O3' GUA R   9      -7.124  -1.390 -23.763  1.00  0.00      R    O  
ATOM    894  C2' GUA R   9      -5.273  -0.200 -22.676  1.00  0.00      R    C  
ATOM    895  O2' GUA R   9      -6.103   0.978 -22.759  1.00  0.00      R    O  
ATOM    896  C1' GUA R   9      -4.776  -0.233 -21.215  1.00  0.00      R    C  
ATOM    897  N1  GUA R   9       0.174   0.642 -21.644  1.00  0.00      R    N  
ATOM    898  C2  GUA R   9      -0.863   1.509 -21.831  1.00  0.00      R    C  
ATOM    899  N2  GUA R   9      -0.526   2.782 -21.973  1.00  0.00      R    N  
ATOM    900  N3  GUA R   9      -2.219   1.096 -21.810  1.00  0.00      R    N  
ATOM    901  C4  GUA R   9      -2.326  -0.202 -21.469  1.00  0.00      R    C  
ATOM    902  C5  GUA R   9      -1.259  -1.122 -21.147  1.00  0.00      R    C  
ATOM    903  C6  GUA R   9       0.124  -0.614 -21.089  1.00  0.00      R    C  
ATOM    904  O6  GUA R   9       1.172  -1.222 -20.802  1.00  0.00      R    O  
ATOM    905  N7  GUA R   9      -1.814  -2.375 -20.843  1.00  0.00      R    N  
ATOM    906  C8  GUA R   9      -3.130  -2.189 -20.838  1.00  0.00      R    C  
ATOM    907  N9  GUA R   9      -3.475  -0.833 -21.163  1.00  0.00      R    N  
ATOM    908  H1  GUA R   9       1.100   1.026 -21.773  1.00  0.00      R    H  
ATOM    909  H8  GUA R   9      -3.847  -2.972 -20.591  1.00  0.00      R    H  
ATOM    910  H1' GUA R   9      -4.847   0.781 -20.766  1.00  0.00      R    H  
ATOM    911  H2' GUA R   9      -5.479   1.707 -22.782  1.00  0.00      R    H  
ATOM    912  H21 GUA R   9       0.363   3.126 -22.274  1.00  0.00      R    H  
ATOM    913  H3' GUA R   9      -5.549  -2.289 -22.704  1.00  0.00      R    H  
ATOM    914  H22 GUA R   9      -1.303   3.295 -22.339  1.00  0.00      R    H  
ATOM    915  H4' GUA R   9      -7.693  -0.780 -21.416  1.00  0.00      R    H  
ATOM    916  H5' GUA R   9      -8.139  -2.718 -20.239  1.00  0.00      R    H  
ATOM    917 H2'' GUA R   9      -4.443  -0.096 -23.407  1.00  0.00      R    H  
ATOM    918 H5'' GUA R   9      -7.874  -3.282 -21.988  1.00  0.00      R    H  
ATOM    919  P   CYT R  10      -6.740  -1.954 -25.183  1.00  0.00      R    P  
ATOM    920  O1P CYT R  10      -7.876  -1.838 -26.148  1.00  0.00      R    O  
ATOM    921  O2P CYT R  10      -6.234  -3.332 -24.976  1.00  0.00      R    O  
ATOM    922  C5' CYT R  10      -5.861   0.373 -26.178  1.00  0.00      R    C  
ATOM    923  O5' CYT R  10      -5.527  -1.024 -25.709  1.00  0.00      R    O  
ATOM    924  C4' CYT R  10      -4.510   1.177 -26.449  1.00  0.00      R    C  
ATOM    925  O4' CYT R  10      -3.626   1.253 -25.323  1.00  0.00      R    O  
ATOM    926  C3' CYT R  10      -3.631   0.755 -27.598  1.00  0.00      R    C  
ATOM    927  O3' CYT R  10      -4.143   1.236 -28.859  1.00  0.00      R    O  
ATOM    928  C2' CYT R  10      -2.307   1.389 -27.181  1.00  0.00      R    C  
ATOM    929  O2' CYT R  10      -2.256   2.816 -27.541  1.00  0.00      R    O  
ATOM    930  C1' CYT R  10      -2.292   1.323 -25.761  1.00  0.00      R    C  
ATOM    931  N1  CYT R  10      -1.546   0.201 -25.179  1.00  0.00      R    N  
ATOM    932  C2  CYT R  10      -0.195   0.319 -24.921  1.00  0.00      R    C  
ATOM    933  O2  CYT R  10       0.398   1.408 -25.106  1.00  0.00      R    O  
ATOM    934  N3  CYT R  10       0.517  -0.764 -24.452  1.00  0.00      R    N  
ATOM    935  C4  CYT R  10      -0.145  -1.896 -24.168  1.00  0.00      R    C  
ATOM    936  N4  CYT R  10       0.553  -2.817 -23.508  1.00  0.00      R    N  
ATOM    937  C5  CYT R  10      -1.532  -2.061 -24.444  1.00  0.00      R    C  
ATOM    938  C6  CYT R  10      -2.147  -0.997 -24.962  1.00  0.00      R    C  
ATOM    939  H5  CYT R  10      -2.001  -3.045 -24.421  1.00  0.00      R    H  
ATOM    940  H6  CYT R  10      -3.205  -1.047 -25.220  1.00  0.00      R    H  
ATOM    941  H1' CYT R  10      -1.889   2.218 -25.240  1.00  0.00      R    H  
ATOM    942  H2' CYT R  10      -1.415   3.159 -27.850  1.00  0.00      R    H  
ATOM    943  H3' CYT R  10      -3.688  -0.355 -27.600  1.00  0.00      R    H  
ATOM    944  H4' CYT R  10      -4.787   2.243 -26.592  1.00  0.00      R    H  
ATOM    945  H41 CYT R  10       1.358  -2.383 -23.101  1.00  0.00      R    H  
ATOM    946  H5' CYT R  10      -6.411   0.902 -25.371  1.00  0.00      R    H  
ATOM    947  H42 CYT R  10       0.092  -3.607 -23.104  1.00  0.00      R    H  
ATOM    948  H3T CYT R  10      -3.458   1.205 -29.532  1.00  0.00      R    H  
ATOM    949 H2'' CYT R  10      -1.528   0.848 -27.760  1.00  0.00      R    H  
ATOM    950 H5'' CYT R  10      -6.450   0.290 -27.117  1.00  0.00      R    H  
TER   
ATOM    951  P   CYT T   9      -2.778  14.923 -33.218  1.00  0.00      TS   P  
ATOM    952  O1P CYT T   9      -3.771  15.990 -33.209  1.00  0.00      TS   O  
ATOM    953  O2P CYT T   9      -1.553  15.173 -34.052  1.00  0.00      TS   O  
ATOM    954  C5' CYT T   9      -3.277  14.660 -30.634  1.00  0.00      TS   C  
ATOM    955  O5' CYT T   9      -2.414  14.508 -31.753  1.00  0.00      TS   O  
ATOM    956  C4' CYT T   9      -4.153  13.474 -30.283  1.00  0.00      TS   C  
ATOM    957  O4' CYT T   9      -5.059  13.034 -31.381  1.00  0.00      TS   O  
ATOM    958  C3' CYT T   9      -3.405  12.121 -29.933  1.00  0.00      TS   C  
ATOM    959  O3' CYT T   9      -2.779  12.136 -28.607  1.00  0.00      TS   O  
ATOM    960  C2' CYT T   9      -4.584  11.182 -29.984  1.00  0.00      TS   C  
ATOM    961  C1' CYT T   9      -5.442  11.635 -31.181  1.00  0.00      TS   C  
ATOM    962  N1  CYT T   9      -5.239  11.005 -32.543  1.00  0.00      TS   N  
ATOM    963  C2  CYT T   9      -6.095  11.152 -33.602  1.00  0.00      TS   C  
ATOM    964  O2  CYT T   9      -7.139  11.826 -33.259  1.00  0.00      TS   O  
ATOM    965  N3  CYT T   9      -5.802  10.667 -34.807  1.00  0.00      TS   N  
ATOM    966  C4  CYT T   9      -4.665  10.014 -35.005  1.00  0.00      TS   C  
ATOM    967  N4  CYT T   9      -4.457   9.413 -36.119  1.00  0.00      TS   N  
ATOM    968  C5  CYT T   9      -3.679   9.935 -33.968  1.00  0.00      TS   C  
ATOM    969  O5T CYT T   9      -3.497  13.699 -33.894  1.00  0.00      TS   O  
ATOM    970  C6  CYT T   9      -3.961  10.526 -32.777  1.00  0.00      TS   C  
ATOM    971  H5  CYT T   9      -2.692   9.530 -34.190  1.00  0.00      TS   H  
ATOM    972  H6  CYT T   9      -3.146  10.476 -32.054  1.00  0.00      TS   H  
ATOM    973  H1' CYT T   9      -6.509  11.615 -30.873  1.00  0.00      TS   H  
ATOM    974  H2' CYT T   9      -5.133  11.321 -29.028  1.00  0.00      TS   H  
ATOM    975  H3' CYT T   9      -2.720  11.948 -30.790  1.00  0.00      TS   H  
ATOM    976  H4' CYT T   9      -4.727  13.766 -29.377  1.00  0.00      TS   H  
ATOM    977  H41 CYT T   9      -5.194   9.306 -36.787  1.00  0.00      TS   H  
ATOM    978  H5' CYT T   9      -3.941  15.500 -30.930  1.00  0.00      TS   H  
ATOM    979  H42 CYT T   9      -3.688   8.780 -36.203  1.00  0.00      TS   H  
ATOM    980  H5T CYT T   9      -3.660  13.078 -33.181  1.00  0.00      TS   H  
ATOM    981 H2'' CYT T   9      -4.307  10.107 -30.014  1.00  0.00      TS   H  
ATOM    982 H5'' CYT T   9      -2.718  15.004 -29.738  1.00  0.00      TS   H  
ATOM    983  P   GUA T  10      -1.769  11.011 -28.242  1.00  0.00      TS   P  
ATOM    984  O1P GUA T  10      -2.492   9.942 -27.561  1.00  0.00      TS   O  
ATOM    985  O2P GUA T  10      -0.702  11.750 -27.544  1.00  0.00      TS   O  
ATOM    986  C5' GUA T  10      -1.260   9.038 -29.988  1.00  0.00      TS   C  
ATOM    987  O5' GUA T  10      -1.121  10.534 -29.621  1.00  0.00      TS   O  
ATOM    988  C4' GUA T  10      -0.491   8.670 -31.310  1.00  0.00      TS   C  
ATOM    989  O4' GUA T  10      -0.692   9.684 -32.309  1.00  0.00      TS   O  
ATOM    990  C3' GUA T  10       1.059   8.846 -31.024  1.00  0.00      TS   C  
ATOM    991  O3' GUA T  10       1.687   7.553 -30.876  1.00  0.00      TS   O  
ATOM    992  C2' GUA T  10       1.493   9.629 -32.346  1.00  0.00      TS   C  
ATOM    993  C1' GUA T  10       0.271   9.386 -33.262  1.00  0.00      TS   C  
ATOM    994  N1  GUA T  10      -1.421   9.790 -37.903  1.00  0.00      TS   N  
ATOM    995  C2  GUA T  10      -1.379   8.730 -37.045  1.00  0.00      TS   C  
ATOM    996  N2  GUA T  10      -1.819   7.621 -37.527  1.00  0.00      TS   N  
ATOM    997  N3  GUA T  10      -0.948   8.792 -35.776  1.00  0.00      TS   N  
ATOM    998  C4  GUA T  10      -0.454   9.977 -35.488  1.00  0.00      TS   C  
ATOM    999  C5  GUA T  10      -0.446  11.126 -36.309  1.00  0.00      TS   C  
ATOM   1000  C6  GUA T  10      -0.953  11.024 -37.645  1.00  0.00      TS   C  
ATOM   1001  O6  GUA T  10      -0.903  11.914 -38.532  1.00  0.00      TS   O  
ATOM   1002  N7  GUA T  10       0.143  12.193 -35.673  1.00  0.00      TS   N  
ATOM   1003  C8  GUA T  10       0.390  11.781 -34.438  1.00  0.00      TS   C  
ATOM   1004  N9  GUA T  10       0.150  10.364 -34.388  1.00  0.00      TS   N  
ATOM   1005  H1  GUA T  10      -1.665   9.542 -38.852  1.00  0.00      TS   H  
ATOM   1006  H8  GUA T  10       0.903  12.351 -33.662  1.00  0.00      TS   H  
ATOM   1007  H1' GUA T  10       0.157   8.348 -33.643  1.00  0.00      TS   H  
ATOM   1008  H2' GUA T  10       2.429   9.196 -32.762  1.00  0.00      TS   H  
ATOM   1009  H21 GUA T  10      -1.271   6.906 -37.095  1.00  0.00      TS   H  
ATOM   1010  H3' GUA T  10       1.248   9.558 -30.191  1.00  0.00      TS   H  
ATOM   1011  H22 GUA T  10      -1.913   7.519 -38.516  1.00  0.00      TS   H  
ATOM   1012  H4' GUA T  10      -0.762   7.639 -31.623  1.00  0.00      TS   H  
ATOM   1013  H5' GUA T  10      -2.321   8.795 -30.210  1.00  0.00      TS   H  
ATOM   1014 H2'' GUA T  10       1.580  10.671 -31.971  1.00  0.00      TS   H  
ATOM   1015 H5'' GUA T  10      -0.969   8.329 -29.184  1.00  0.00      TS   H  
ATOM   1016  P   THY T  11       1.729   7.024 -29.458  1.00  0.00      TS   P  
ATOM   1017  O1P THY T  11       2.115   8.179 -28.568  1.00  0.00      TS   O  
ATOM   1018  O2P THY T  11       0.513   6.276 -29.072  1.00  0.00      TS   O  
ATOM   1019  C5' THY T  11       4.252   6.495 -29.566  1.00  0.00      TS   C  
ATOM   1020  O5' THY T  11       2.883   5.989 -29.588  1.00  0.00      TS   O  
ATOM   1021  C4' THY T  11       5.244   5.459 -29.895  1.00  0.00      TS   C  
ATOM   1022  O4' THY T  11       5.010   4.191 -29.260  1.00  0.00      TS   O  
ATOM   1023  C3' THY T  11       4.957   5.219 -31.439  1.00  0.00      TS   C  
ATOM   1024  O3' THY T  11       6.150   5.119 -32.239  1.00  0.00      TS   O  
ATOM   1025  C2' THY T  11       4.250   3.897 -31.550  1.00  0.00      TS   C  
ATOM   1026  C1' THY T  11       4.905   3.188 -30.268  1.00  0.00      TS   C  
ATOM   1027  N1  THY T  11       4.202   1.940 -29.779  1.00  0.00      TS   N  
ATOM   1028  C2  THY T  11       4.986   1.026 -29.143  1.00  0.00      TS   C  
ATOM   1029  O2  THY T  11       6.192   1.103 -28.848  1.00  0.00      TS   O  
ATOM   1030  N3  THY T  11       4.240  -0.057 -28.769  1.00  0.00      TS   N  
ATOM   1031  C4  THY T  11       2.865  -0.230 -28.720  1.00  0.00      TS   C  
ATOM   1032  O4  THY T  11       2.372  -1.072 -28.010  1.00  0.00      TS   O  
ATOM   1033  C5  THY T  11       2.125   0.756 -29.426  1.00  0.00      TS   C  
ATOM   1034  C5M THY T  11       0.659   0.606 -29.676  1.00  0.00      TS   C  
ATOM   1035  C6  THY T  11       2.803   1.782 -29.940  1.00  0.00      TS   C  
ATOM   1036  H3  THY T  11       4.739  -0.709 -28.182  1.00  0.00      TS   H  
ATOM   1037  H6  THY T  11       2.223   2.581 -30.403  1.00  0.00      TS   H  
ATOM   1038  H1' THY T  11       5.957   2.882 -30.452  1.00  0.00      TS   H  
ATOM   1039  H2' THY T  11       4.323   3.299 -32.484  1.00  0.00      TS   H  
ATOM   1040  H3' THY T  11       4.267   6.000 -31.824  1.00  0.00      TS   H  
ATOM   1041  H4' THY T  11       6.295   5.770 -29.717  1.00  0.00      TS   H  
ATOM   1042  H5' THY T  11       4.509   6.970 -28.595  1.00  0.00      TS   H  
ATOM   1043  H51 THY T  11       0.167   1.601 -29.635  1.00  0.00      TS   H  
ATOM   1044  H52 THY T  11       0.216  -0.097 -28.937  1.00  0.00      TS   H  
ATOM   1045  H53 THY T  11       0.441   0.360 -30.738  1.00  0.00      TS   H  
ATOM   1046 H2'' THY T  11       3.156   4.048 -31.423  1.00  0.00      TS   H  
ATOM   1047 H5'' THY T  11       4.325   7.300 -30.328  1.00  0.00      TS   H  
ATOM   1048  P   ADE T  12       6.784   6.349 -32.841  1.00  0.00      TS   P  
ATOM   1049  O1P ADE T  12       6.321   7.525 -32.091  1.00  0.00      TS   O  
ATOM   1050  O2P ADE T  12       6.484   6.280 -34.291  1.00  0.00      TS   O  
ATOM   1051  C5' ADE T  12       8.965   6.070 -31.426  1.00  0.00      TS   C  
ATOM   1052  O5' ADE T  12       8.294   6.158 -32.728  1.00  0.00      TS   O  
ATOM   1053  C4' ADE T  12      10.012   4.870 -31.391  1.00  0.00      TS   C  
ATOM   1054  O4' ADE T  12       9.353   3.704 -30.966  1.00  0.00      TS   O  
ATOM   1055  C3' ADE T  12      10.739   4.619 -32.690  1.00  0.00      TS   C  
ATOM   1056  O3' ADE T  12      12.155   4.399 -32.480  1.00  0.00      TS   O  
ATOM   1057  C2' ADE T  12      10.045   3.418 -33.187  1.00  0.00      TS   C  
ATOM   1058  C1' ADE T  12       9.559   2.681 -31.916  1.00  0.00      TS   C  
ATOM   1059  N1  ADE T  12       7.321  -1.898 -31.180  1.00  0.00      TS   N  
ATOM   1060  C2  ADE T  12       8.544  -1.475 -30.830  1.00  0.00      TS   C  
ATOM   1061  N3  ADE T  12       9.027  -0.244 -31.071  1.00  0.00      TS   N  
ATOM   1062  C4  ADE T  12       8.155   0.571 -31.710  1.00  0.00      TS   C  
ATOM   1063  C5  ADE T  12       6.908   0.252 -32.054  1.00  0.00      TS   C  
ATOM   1064  C6  ADE T  12       6.495  -1.062 -31.818  1.00  0.00      TS   C  
ATOM   1065  N6  ADE T  12       5.262  -1.513 -32.014  1.00  0.00      TS   N  
ATOM   1066  N7  ADE T  12       6.279   1.304 -32.703  1.00  0.00      TS   N  
ATOM   1067  C8  ADE T  12       7.203   2.308 -32.714  1.00  0.00      TS   C  
ATOM   1068  N9  ADE T  12       8.341   1.916 -32.076  1.00  0.00      TS   N  
ATOM   1069  H2  ADE T  12       9.203  -2.239 -30.418  1.00  0.00      TS   H  
ATOM   1070  H8  ADE T  12       7.028   3.273 -33.190  1.00  0.00      TS   H  
ATOM   1071  H1' ADE T  12      10.443   2.133 -31.523  1.00  0.00      TS   H  
ATOM   1072  H2' ADE T  12      10.693   2.719 -33.757  1.00  0.00      TS   H  
ATOM   1073  H3' ADE T  12      10.516   5.485 -33.349  1.00  0.00      TS   H  
ATOM   1074  H4' ADE T  12      10.678   5.220 -30.572  1.00  0.00      TS   H  
ATOM   1075  H5' ADE T  12       8.250   5.967 -30.581  1.00  0.00      TS   H  
ATOM   1076  H61 ADE T  12       5.208  -2.439 -31.640  1.00  0.00      TS   H  
ATOM   1077  H62 ADE T  12       4.530  -0.992 -32.455  1.00  0.00      TS   H  
ATOM   1078 H2'' ADE T  12       9.171   3.756 -33.784  1.00  0.00      TS   H  
ATOM   1079 H5'' ADE T  12       9.552   7.013 -31.397  1.00  0.00      TS   H  
ATOM   1080  P   THY T  13      13.179   4.608 -33.628  1.00  0.00      TS   P  
ATOM   1081  O1P THY T  13      14.444   5.095 -33.058  1.00  0.00      TS   O  
ATOM   1082  O2P THY T  13      12.524   5.486 -34.678  1.00  0.00      TS   O  
ATOM   1083  C5' THY T  13      13.965   2.179 -33.264  1.00  0.00      TS   C  
ATOM   1084  O5' THY T  13      13.268   3.108 -34.171  1.00  0.00      TS   O  
ATOM   1085  C4' THY T  13      13.848   0.710 -33.571  1.00  0.00      TS   C  
ATOM   1086  O4' THY T  13      12.476   0.331 -33.425  1.00  0.00      TS   O  
ATOM   1087  C3' THY T  13      14.200   0.333 -35.073  1.00  0.00      TS   C  
ATOM   1088  O3' THY T  13      14.925  -0.895 -35.259  1.00  0.00      TS   O  
ATOM   1089  C2' THY T  13      12.824   0.158 -35.594  1.00  0.00      TS   C  
ATOM   1090  C1' THY T  13      12.170  -0.545 -34.412  1.00  0.00      TS   C  
ATOM   1091  N1  THY T  13      10.723  -0.927 -34.450  1.00  0.00      TS   N  
ATOM   1092  C2  THY T  13      10.276  -2.161 -34.052  1.00  0.00      TS   C  
ATOM   1093  O2  THY T  13      10.991  -3.086 -33.666  1.00  0.00      TS   O  
ATOM   1094  N3  THY T  13       8.892  -2.379 -34.247  1.00  0.00      TS   N  
ATOM   1095  C4  THY T  13       8.068  -1.537 -34.924  1.00  0.00      TS   C  
ATOM   1096  O4  THY T  13       6.940  -1.953 -35.151  1.00  0.00      TS   O  
ATOM   1097  C5  THY T  13       8.600  -0.265 -35.304  1.00  0.00      TS   C  
ATOM   1098  C5M THY T  13       7.773   0.775 -35.957  1.00  0.00      TS   C  
ATOM   1099  C6  THY T  13       9.886   0.043 -35.030  1.00  0.00      TS   C  
ATOM   1100  H3  THY T  13       8.407  -3.252 -34.093  1.00  0.00      TS   H  
ATOM   1101  H6  THY T  13      10.181   1.090 -35.116  1.00  0.00      TS   H  
ATOM   1102  H1' THY T  13      12.737  -1.476 -34.196  1.00  0.00      TS   H  
ATOM   1103  H2' THY T  13      12.900  -0.536 -36.459  1.00  0.00      TS   H  
ATOM   1104  H3' THY T  13      14.689   1.195 -35.576  1.00  0.00      TS   H  
ATOM   1105  H4' THY T  13      14.449   0.032 -32.927  1.00  0.00      TS   H  
ATOM   1106  H5' THY T  13      13.617   2.322 -32.219  1.00  0.00      TS   H  
ATOM   1107  H51 THY T  13       6.932   0.334 -36.534  1.00  0.00      TS   H  
ATOM   1108  H52 THY T  13       8.387   1.155 -36.802  1.00  0.00      TS   H  
ATOM   1109  H53 THY T  13       7.456   1.599 -35.281  1.00  0.00      TS   H  
ATOM   1110 H2'' THY T  13      12.445   1.160 -35.891  1.00  0.00      TS   H  
ATOM   1111 H5'' THY T  13      15.058   2.355 -33.352  1.00  0.00      TS   H  
ATOM   1112  P   ADE T  14      16.411  -1.081 -34.895  1.00  0.00      TS   P  
ATOM   1113  O1P ADE T  14      16.753  -0.226 -33.693  1.00  0.00      TS   O  
ATOM   1114  O2P ADE T  14      17.265  -1.048 -36.141  1.00  0.00      TS   O  
ATOM   1115  C5' ADE T  14      16.036  -2.904 -33.107  1.00  0.00      TS   C  
ATOM   1116  O5' ADE T  14      16.438  -2.596 -34.440  1.00  0.00      TS   O  
ATOM   1117  C4' ADE T  14      15.724  -4.404 -32.987  1.00  0.00      TS   C  
ATOM   1118  O4' ADE T  14      14.368  -4.571 -33.519  1.00  0.00      TS   O  
ATOM   1119  C3' ADE T  14      16.575  -5.343 -33.943  1.00  0.00      TS   C  
ATOM   1120  O3' ADE T  14      16.869  -6.614 -33.333  1.00  0.00      TS   O  
ATOM   1121  C2' ADE T  14      15.756  -5.523 -35.202  1.00  0.00      TS   C  
ATOM   1122  C1' ADE T  14      14.388  -5.374 -34.689  1.00  0.00      TS   C  
ATOM   1123  N1  ADE T  14       9.709  -5.984 -36.594  1.00  0.00      TS   N  
ATOM   1124  C2  ADE T  14      10.452  -6.722 -35.798  1.00  0.00      TS   C  
ATOM   1125  N3  ADE T  14      11.653  -6.416 -35.275  1.00  0.00      TS   N  
ATOM   1126  C4  ADE T  14      12.164  -5.251 -35.743  1.00  0.00      TS   C  
ATOM   1127  C5  ADE T  14      11.544  -4.447 -36.587  1.00  0.00      TS   C  
ATOM   1128  C6  ADE T  14      10.200  -4.741 -37.006  1.00  0.00      TS   C  
ATOM   1129  N6  ADE T  14       9.412  -3.834 -37.662  1.00  0.00      TS   N  
ATOM   1130  N7  ADE T  14      12.325  -3.419 -36.983  1.00  0.00      TS   N  
ATOM   1131  C8  ADE T  14      13.415  -3.538 -36.240  1.00  0.00      TS   C  
ATOM   1132  N9  ADE T  14      13.393  -4.719 -35.507  1.00  0.00      TS   N  
ATOM   1133  H2  ADE T  14       9.963  -7.625 -35.434  1.00  0.00      TS   H  
ATOM   1134  H8  ADE T  14      14.312  -2.953 -36.450  1.00  0.00      TS   H  
ATOM   1135  H1' ADE T  14      14.005  -6.387 -34.437  1.00  0.00      TS   H  
ATOM   1136  H2' ADE T  14      15.888  -6.520 -35.675  1.00  0.00      TS   H  
ATOM   1137  H3' ADE T  14      17.455  -4.730 -34.232  1.00  0.00      TS   H  
ATOM   1138  H4' ADE T  14      15.798  -4.836 -31.966  1.00  0.00      TS   H  
ATOM   1139  H5' ADE T  14      15.167  -2.302 -32.763  1.00  0.00      TS   H  
ATOM   1140  H61 ADE T  14       9.885  -3.191 -38.265  1.00  0.00      TS   H  
ATOM   1141  H62 ADE T  14       8.484  -4.121 -37.899  1.00  0.00      TS   H  
ATOM   1142 H2'' ADE T  14      16.065  -4.804 -35.990  1.00  0.00      TS   H  
ATOM   1143 H5'' ADE T  14      16.901  -2.728 -32.434  1.00  0.00      TS   H  
ATOM   1144  P   THY T  15      18.245  -7.234 -33.725  1.00  0.00      TS   P  
ATOM   1145  O1P THY T  15      18.980  -7.338 -32.471  1.00  0.00      TS   O  
ATOM   1146  O2P THY T  15      18.887  -6.470 -34.851  1.00  0.00      TS   O  
ATOM   1147  C5' THY T  15      16.817  -9.589 -33.837  1.00  0.00      TS   C  
ATOM   1148  O5' THY T  15      17.978  -8.709 -34.246  1.00  0.00      TS   O  
ATOM   1149  C4' THY T  15      15.989 -10.023 -34.986  1.00  0.00      TS   C  
ATOM   1150  O4' THY T  15      15.091  -9.010 -35.620  1.00  0.00      TS   O  
ATOM   1151  C3' THY T  15      16.824 -10.472 -36.130  1.00  0.00      TS   C  
ATOM   1152  O3' THY T  15      16.316 -11.747 -36.600  1.00  0.00      TS   O  
ATOM   1153  C2' THY T  15      16.541  -9.476 -37.256  1.00  0.00      TS   C  
ATOM   1154  C1' THY T  15      15.122  -9.221 -37.019  1.00  0.00      TS   C  
ATOM   1155  N1  THY T  15      14.483  -8.095 -37.675  1.00  0.00      TS   N  
ATOM   1156  C2  THY T  15      13.118  -8.215 -37.866  1.00  0.00      TS   C  
ATOM   1157  O2  THY T  15      12.496  -9.207 -37.571  1.00  0.00      TS   O  
ATOM   1158  N3  THY T  15      12.558  -7.176 -38.600  1.00  0.00      TS   N  
ATOM   1159  C4  THY T  15      13.271  -6.165 -39.144  1.00  0.00      TS   C  
ATOM   1160  O4  THY T  15      12.691  -5.297 -39.745  1.00  0.00      TS   O  
ATOM   1161  C5  THY T  15      14.718  -6.153 -38.940  1.00  0.00      TS   C  
ATOM   1162  C5M THY T  15      15.485  -5.021 -39.669  1.00  0.00      TS   C  
ATOM   1163  C6  THY T  15      15.241  -7.137 -38.233  1.00  0.00      TS   C  
ATOM   1164  H3  THY T  15      11.603  -7.267 -38.915  1.00  0.00      TS   H  
ATOM   1165  H6  THY T  15      16.233  -7.048 -37.788  1.00  0.00      TS   H  
ATOM   1166  H1' THY T  15      14.594 -10.178 -37.218  1.00  0.00      TS   H  
ATOM   1167  H2' THY T  15      16.852  -9.860 -38.250  1.00  0.00      TS   H  
ATOM   1168  H3' THY T  15      17.893 -10.486 -35.827  1.00  0.00      TS   H  
ATOM   1169  H4' THY T  15      15.337 -10.870 -34.682  1.00  0.00      TS   H  
ATOM   1170  H5' THY T  15      16.175  -9.060 -33.101  1.00  0.00      TS   H  
ATOM   1171  H51 THY T  15      14.991  -4.048 -39.458  1.00  0.00      TS   H  
ATOM   1172  H52 THY T  15      15.405  -5.182 -40.765  1.00  0.00      TS   H  
ATOM   1173  H53 THY T  15      16.521  -4.928 -39.277  1.00  0.00      TS   H  
ATOM   1174 H2'' THY T  15      17.160  -8.567 -37.095  1.00  0.00      TS   H  
ATOM   1175 H5'' THY T  15      17.220 -10.535 -33.417  1.00  0.00      TS   H  
ATOM   1176  P   ADE T  16      17.270 -12.807 -37.097  1.00  0.00      TS   P  
ATOM   1177  O1P ADE T  16      18.168 -13.230 -36.031  1.00  0.00      TS   O  
ATOM   1178  O2P ADE T  16      17.883 -12.279 -38.311  1.00  0.00      TS   O  
ATOM   1179  C5' ADE T  16      15.388 -14.594 -36.738  1.00  0.00      TS   C  
ATOM   1180  O5' ADE T  16      16.413 -14.092 -37.606  1.00  0.00      TS   O  
ATOM   1181  C4' ADE T  16      13.957 -14.666 -37.421  1.00  0.00      TS   C  
ATOM   1182  O4' ADE T  16      13.528 -13.355 -37.836  1.00  0.00      TS   O  
ATOM   1183  C3' ADE T  16      13.911 -15.437 -38.682  1.00  0.00      TS   C  
ATOM   1184  O3' ADE T  16      12.759 -16.267 -38.746  1.00  0.00      TS   O  
ATOM   1185  C2' ADE T  16      13.927 -14.487 -39.832  1.00  0.00      TS   C  
ATOM   1186  C1' ADE T  16      13.156 -13.382 -39.180  1.00  0.00      TS   C  
ATOM   1187  N1  ADE T  16      12.089  -9.108 -41.855  1.00  0.00      TS   N  
ATOM   1188  C2  ADE T  16      11.244 -10.098 -41.371  1.00  0.00      TS   C  
ATOM   1189  N3  ADE T  16      11.575 -11.168 -40.643  1.00  0.00      TS   N  
ATOM   1190  C4  ADE T  16      12.893 -11.155 -40.368  1.00  0.00      TS   C  
ATOM   1191  C5  ADE T  16      13.873 -10.181 -40.766  1.00  0.00      TS   C  
ATOM   1192  C6  ADE T  16      13.368  -9.131 -41.531  1.00  0.00      TS   C  
ATOM   1193  N6  ADE T  16      14.099  -8.052 -41.737  1.00  0.00      TS   N  
ATOM   1194  N7  ADE T  16      15.100 -10.512 -40.323  1.00  0.00      TS   N  
ATOM   1195  C8  ADE T  16      14.949 -11.599 -39.658  1.00  0.00      TS   C  
ATOM   1196  N9  ADE T  16      13.628 -12.043 -39.682  1.00  0.00      TS   N  
ATOM   1197  H2  ADE T  16      10.221 -10.069 -41.745  1.00  0.00      TS   H  
ATOM   1198  H8  ADE T  16      15.646 -12.127 -39.007  1.00  0.00      TS   H  
ATOM   1199  H1' ADE T  16      12.049 -13.477 -39.195  1.00  0.00      TS   H  
ATOM   1200  H2' ADE T  16      13.368 -14.866 -40.714  1.00  0.00      TS   H  
ATOM   1201  H3' ADE T  16      14.833 -16.052 -38.616  1.00  0.00      TS   H  
ATOM   1202  H4' ADE T  16      13.198 -15.098 -36.734  1.00  0.00      TS   H  
ATOM   1203  H5' ADE T  16      15.233 -14.055 -35.780  1.00  0.00      TS   H  
ATOM   1204  H61 ADE T  16      15.091  -8.069 -41.605  1.00  0.00      TS   H  
ATOM   1205  H62 ADE T  16      13.665  -7.403 -42.361  1.00  0.00      TS   H  
ATOM   1206 H2'' ADE T  16      14.942 -14.128 -40.103  1.00  0.00      TS   H  
ATOM   1207 H5'' ADE T  16      15.677 -15.643 -36.516  1.00  0.00      TS   H  
ATOM   1208  P   THY T  17      12.923 -17.798 -39.159  1.00  0.00      TS   P  
ATOM   1209  O1P THY T  17      12.532 -18.639 -38.080  1.00  0.00      TS   O  
ATOM   1210  O2P THY T  17      14.262 -18.067 -39.743  1.00  0.00      TS   O  
ATOM   1211  C5' THY T  17      10.801 -17.075 -40.726  1.00  0.00      TS   C  
ATOM   1212  O5' THY T  17      11.799 -17.980 -40.251  1.00  0.00      TS   O  
ATOM   1213  C4' THY T  17      10.750 -16.766 -42.276  1.00  0.00      TS   C  
ATOM   1214  O4' THY T  17      11.469 -15.395 -42.422  1.00  0.00      TS   O  
ATOM   1215  C3' THY T  17      11.569 -17.739 -43.165  1.00  0.00      TS   C  
ATOM   1216  O3' THY T  17      10.880 -18.128 -44.348  1.00  0.00      TS   O  
ATOM   1217  C2' THY T  17      12.835 -16.860 -43.452  1.00  0.00      TS   C  
ATOM   1218  C1' THY T  17      12.208 -15.448 -43.599  1.00  0.00      TS   C  
ATOM   1219  N1  THY T  17      13.158 -14.278 -43.575  1.00  0.00      TS   N  
ATOM   1220  C2  THY T  17      12.675 -13.083 -44.054  1.00  0.00      TS   C  
ATOM   1221  O2  THY T  17      11.561 -13.081 -44.622  1.00  0.00      TS   O  
ATOM   1222  N3  THY T  17      13.457 -11.982 -44.014  1.00  0.00      TS   N  
ATOM   1223  C4  THY T  17      14.770 -12.036 -43.552  1.00  0.00      TS   C  
ATOM   1224  O4  THY T  17      15.474 -11.027 -43.578  1.00  0.00      TS   O  
ATOM   1225  C5  THY T  17      15.270 -13.333 -43.032  1.00  0.00      TS   C  
ATOM   1226  C5M THY T  17      16.724 -13.383 -42.765  1.00  0.00      TS   C  
ATOM   1227  C6  THY T  17      14.415 -14.407 -43.045  1.00  0.00      TS   C  
ATOM   1228  H3  THY T  17      13.075 -11.152 -44.447  1.00  0.00      TS   H  
ATOM   1229  H6  THY T  17      14.587 -15.415 -42.667  1.00  0.00      TS   H  
ATOM   1230  H1' THY T  17      11.503 -15.255 -44.434  1.00  0.00      TS   H  
ATOM   1231  H2' THY T  17      13.362 -17.179 -44.377  1.00  0.00      TS   H  
ATOM   1232  H3' THY T  17      11.901 -18.653 -42.628  1.00  0.00      TS   H  
ATOM   1233  H4' THY T  17       9.729 -16.573 -42.670  1.00  0.00      TS   H  
ATOM   1234  H5' THY T  17      10.730 -16.109 -40.183  1.00  0.00      TS   H  
ATOM   1235  H51 THY T  17      17.091 -14.298 -42.254  1.00  0.00      TS   H  
ATOM   1236  H52 THY T  17      16.951 -12.556 -42.059  1.00  0.00      TS   H  
ATOM   1237  H53 THY T  17      17.327 -13.355 -43.698  1.00  0.00      TS   H  
ATOM   1238 H2'' THY T  17      13.537 -16.973 -42.599  1.00  0.00      TS   H  
ATOM   1239 H5'' THY T  17       9.823 -17.589 -40.608  1.00  0.00      TS   H  
ATOM   1240  P   ADE T  18      10.171 -19.478 -44.606  1.00  0.00      TS   P  
ATOM   1241  O1P ADE T  18       9.848 -20.143 -43.316  1.00  0.00      TS   O  
ATOM   1242  O2P ADE T  18      10.957 -20.341 -45.497  1.00  0.00      TS   O  
ATOM   1243  C5' ADE T  18       8.137 -17.882 -45.281  1.00  0.00      TS   C  
ATOM   1244  O5' ADE T  18       8.819 -19.199 -45.308  1.00  0.00      TS   O  
ATOM   1245  C4' ADE T  18       8.299 -16.976 -46.536  1.00  0.00      TS   C  
ATOM   1246  O4' ADE T  18       9.490 -16.155 -46.425  1.00  0.00      TS   O  
ATOM   1247  C3' ADE T  18       8.404 -17.766 -47.885  1.00  0.00      TS   C  
ATOM   1248  O3' ADE T  18       7.692 -17.152 -48.995  1.00  0.00      TS   O  
ATOM   1249  C2' ADE T  18       9.921 -17.610 -48.256  1.00  0.00      TS   C  
ATOM   1250  C1' ADE T  18      10.152 -16.246 -47.656  1.00  0.00      TS   C  
ATOM   1251  N1  ADE T  18      13.600 -12.443 -47.571  1.00  0.00      TS   N  
ATOM   1252  C2  ADE T  18      12.317 -12.469 -47.938  1.00  0.00      TS   C  
ATOM   1253  N3  ADE T  18      11.477 -13.557 -47.882  1.00  0.00      TS   N  
ATOM   1254  C4  ADE T  18      12.085 -14.684 -47.443  1.00  0.00      TS   C  
ATOM   1255  C5  ADE T  18      13.382 -14.773 -47.012  1.00  0.00      TS   C  
ATOM   1256  C6  ADE T  18      14.141 -13.572 -47.120  1.00  0.00      TS   C  
ATOM   1257  N6  ADE T  18      15.351 -13.458 -46.637  1.00  0.00      TS   N  
ATOM   1258  N7  ADE T  18      13.662 -16.082 -46.659  1.00  0.00      TS   N  
ATOM   1259  C8  ADE T  18      12.551 -16.701 -46.862  1.00  0.00      TS   C  
ATOM   1260  N9  ADE T  18      11.547 -15.918 -47.317  1.00  0.00      TS   N  
ATOM   1261  H2  ADE T  18      11.812 -11.581 -48.315  1.00  0.00      TS   H  
ATOM   1262  H8  ADE T  18      12.392 -17.757 -46.640  1.00  0.00      TS   H  
ATOM   1263  H1' ADE T  18       9.754 -15.453 -48.325  1.00  0.00      TS   H  
ATOM   1264  H2' ADE T  18      10.289 -17.832 -49.280  1.00  0.00      TS   H  
ATOM   1265  H3' ADE T  18       8.091 -18.828 -47.805  1.00  0.00      TS   H  
ATOM   1266  H4' ADE T  18       7.380 -16.356 -46.613  1.00  0.00      TS   H  
ATOM   1267  H5' ADE T  18       8.334 -17.371 -44.315  1.00  0.00      TS   H  
ATOM   1268  H61 ADE T  18      15.917 -12.682 -46.915  1.00  0.00      TS   H  
ATOM   1269  H62 ADE T  18      15.658 -14.299 -46.193  1.00  0.00      TS   H  
ATOM   1270 H2'' ADE T  18      10.345 -18.414 -47.618  1.00  0.00      TS   H  
ATOM   1271 H5'' ADE T  18       7.093 -18.233 -45.128  1.00  0.00      TS   H  
ATOM   1272  P   ADE T  19       6.534 -17.888 -49.684  1.00  0.00      TS   P  
ATOM   1273  O1P ADE T  19       5.648 -18.540 -48.667  1.00  0.00      TS   O  
ATOM   1274  O2P ADE T  19       7.098 -18.775 -50.722  1.00  0.00      TS   O  
ATOM   1275  C5' ADE T  19       5.752 -15.413 -50.047  1.00  0.00      TS   C  
ATOM   1276  O5' ADE T  19       5.566 -16.805 -50.357  1.00  0.00      TS   O  
ATOM   1277  C4' ADE T  19       6.486 -14.560 -51.133  1.00  0.00      TS   C  
ATOM   1278  O4' ADE T  19       8.021 -14.502 -50.923  1.00  0.00      TS   O  
ATOM   1279  C3' ADE T  19       6.398 -15.053 -52.583  1.00  0.00      TS   C  
ATOM   1280  O3' ADE T  19       6.104 -14.000 -53.478  1.00  0.00      TS   O  
ATOM   1281  C2' ADE T  19       7.769 -15.653 -52.808  1.00  0.00      TS   C  
ATOM   1282  C1' ADE T  19       8.740 -14.822 -52.103  1.00  0.00      TS   C  
ATOM   1283  N1  ADE T  19      13.670 -14.098 -50.832  1.00  0.00      TS   N  
ATOM   1284  C2  ADE T  19      12.674 -13.296 -51.106  1.00  0.00      TS   C  
ATOM   1285  N3  ADE T  19      11.421 -13.565 -51.448  1.00  0.00      TS   N  
ATOM   1286  C4  ADE T  19      11.211 -14.900 -51.508  1.00  0.00      TS   C  
ATOM   1287  C5  ADE T  19      12.218 -15.896 -51.319  1.00  0.00      TS   C  
ATOM   1288  C6  ADE T  19      13.500 -15.411 -50.942  1.00  0.00      TS   C  
ATOM   1289  N6  ADE T  19      14.601 -16.154 -50.762  1.00  0.00      TS   N  
ATOM   1290  N7  ADE T  19      11.645 -17.138 -51.532  1.00  0.00      TS   N  
ATOM   1291  C8  ADE T  19      10.400 -16.851 -51.959  1.00  0.00      TS   C  
ATOM   1292  N9  ADE T  19      10.043 -15.532 -51.791  1.00  0.00      TS   N  
ATOM   1293  H2  ADE T  19      12.898 -12.234 -51.004  1.00  0.00      TS   H  
ATOM   1294  H8  ADE T  19       9.573 -17.542 -52.120  1.00  0.00      TS   H  
ATOM   1295  H1' ADE T  19       8.980 -13.879 -52.640  1.00  0.00      TS   H  
ATOM   1296  H2' ADE T  19       7.923 -15.679 -53.908  1.00  0.00      TS   H  
ATOM   1297  H3' ADE T  19       5.616 -15.835 -52.687  1.00  0.00      TS   H  
ATOM   1298  H4' ADE T  19       5.923 -13.604 -51.184  1.00  0.00      TS   H  
ATOM   1299  H5' ADE T  19       6.210 -15.334 -49.037  1.00  0.00      TS   H  
ATOM   1300  H61 ADE T  19      15.476 -15.851 -51.140  1.00  0.00      TS   H  
ATOM   1301  H62 ADE T  19      14.531 -17.151 -50.748  1.00  0.00      TS   H  
ATOM   1302 H2'' ADE T  19       7.763 -16.667 -52.354  1.00  0.00      TS   H  
ATOM   1303 H5'' ADE T  19       4.713 -15.029 -49.962  1.00  0.00      TS   H  
ATOM   1304  P   GUA T  20       5.329 -14.487 -54.810  1.00  0.00      TS   P  
ATOM   1305  O1P GUA T  20       3.996 -13.839 -54.821  1.00  0.00      TS   O  
ATOM   1306  O2P GUA T  20       5.251 -16.000 -54.845  1.00  0.00      TS   O  
ATOM   1307  C5' GUA T  20       6.266 -12.285 -55.973  1.00  0.00      TS   C  
ATOM   1308  O5' GUA T  20       6.169 -13.744 -55.967  1.00  0.00      TS   O  
ATOM   1309  C4' GUA T  20       7.707 -11.791 -56.297  1.00  0.00      TS   C  
ATOM   1310  O4' GUA T  20       8.725 -12.434 -55.456  1.00  0.00      TS   O  
ATOM   1311  C3' GUA T  20       8.218 -12.084 -57.693  1.00  0.00      TS   C  
ATOM   1312  O3' GUA T  20       8.528 -10.959 -58.508  1.00  0.00      TS   O  
ATOM   1313  C2' GUA T  20       9.363 -13.135 -57.551  1.00  0.00      TS   C  
ATOM   1314  C1' GUA T  20       9.925 -12.615 -56.249  1.00  0.00      TS   C  
ATOM   1315  N1  GUA T  20      14.486 -13.627 -54.127  1.00  0.00      TS   N  
ATOM   1316  C2  GUA T  20      13.880 -12.341 -54.311  1.00  0.00      TS   C  
ATOM   1317  N2  GUA T  20      14.580 -11.263 -53.941  1.00  0.00      TS   N  
ATOM   1318  N3  GUA T  20      12.638 -12.207 -54.920  1.00  0.00      TS   N  
ATOM   1319  C4  GUA T  20      12.045 -13.378 -55.005  1.00  0.00      TS   C  
ATOM   1320  C5  GUA T  20      12.502 -14.650 -54.727  1.00  0.00      TS   C  
ATOM   1321  C6  GUA T  20      13.785 -14.807 -54.199  1.00  0.00      TS   C  
ATOM   1322  O6  GUA T  20      14.307 -15.935 -54.024  1.00  0.00      TS   O  
ATOM   1323  N7  GUA T  20      11.471 -15.625 -54.969  1.00  0.00      TS   N  
ATOM   1324  C8  GUA T  20      10.559 -14.980 -55.603  1.00  0.00      TS   C  
ATOM   1325  N9  GUA T  20      10.825 -13.624 -55.603  1.00  0.00      TS   N  
ATOM   1326  H1  GUA T  20      15.405 -13.681 -53.713  1.00  0.00      TS   H  
ATOM   1327  H8  GUA T  20       9.666 -15.369 -56.094  1.00  0.00      TS   H  
ATOM   1328  H1' GUA T  20      10.416 -11.638 -56.444  1.00  0.00      TS   H  
ATOM   1329  H2' GUA T  20      10.086 -13.171 -58.394  1.00  0.00      TS   H  
ATOM   1330  H21 GUA T  20      15.542 -11.314 -53.674  1.00  0.00      TS   H  
ATOM   1331  H3' GUA T  20       7.400 -12.688 -58.141  1.00  0.00      TS   H  
ATOM   1332  H22 GUA T  20      14.247 -10.333 -54.096  1.00  0.00      TS   H  
ATOM   1333  H4' GUA T  20       7.648 -10.689 -56.166  1.00  0.00      TS   H  
ATOM   1334  H5' GUA T  20       5.847 -11.854 -55.039  1.00  0.00      TS   H  
ATOM   1335  H3T GUA T  20       8.658 -11.183 -59.432  1.00  0.00      TS   H  
ATOM   1336 H2'' GUA T  20       8.915 -14.148 -57.471  1.00  0.00      TS   H  
ATOM   1337 H5'' GUA T  20       5.638 -11.867 -56.789  1.00  0.00      TS   H  
TER   
END
