# Supplementary material for: CRISPR-Cas12a exploits R-loop asymmetry to form double-strand breaks
Source: eLife. 2020 Jun 10;9:e55143. doi: 10.7554/eLife.55143 (PMC7286691; doi:10.7554/eLife.55143)
Supplement: Figure 5—source data 2. [file elife-55143-fig5-data2.zip › Figure 5ΓÇöSource Data 2/Example_MD_trajectories/3prime_boundary/3prime_boundary_42.pdb]

ATOM      1  C5' CYT B   1      21.966 -11.923 -55.762  1.00  0.00      BS   C  
ATOM      2  O5' CYT B   1      22.036 -13.185 -55.218  1.00  0.00      BS   O  
ATOM      3  C4' CYT B   1      20.415 -11.429 -55.852  1.00  0.00      BS   C  
ATOM      4  O4' CYT B   1      19.472 -12.380 -56.365  1.00  0.00      BS   O  
ATOM      5  C3' CYT B   1      19.912 -11.169 -54.422  1.00  0.00      BS   C  
ATOM      6  O3' CYT B   1      19.133 -10.035 -54.153  1.00  0.00      BS   O  
ATOM      7  C2' CYT B   1      19.087 -12.467 -54.149  1.00  0.00      BS   C  
ATOM      8  C1' CYT B   1      18.393 -12.559 -55.507  1.00  0.00      BS   C  
ATOM      9  N1  CYT B   1      17.810 -13.804 -55.853  1.00  0.00      BS   N  
ATOM     10  C2  CYT B   1      16.771 -13.889 -56.758  1.00  0.00      BS   C  
ATOM     11  O2  CYT B   1      16.297 -12.814 -57.230  1.00  0.00      BS   O  
ATOM     12  N3  CYT B   1      16.220 -15.002 -57.111  1.00  0.00      BS   N  
ATOM     13  C4  CYT B   1      16.694 -16.210 -56.642  1.00  0.00      BS   C  
ATOM     14  N4  CYT B   1      16.099 -17.399 -56.857  1.00  0.00      BS   N  
ATOM     15  C5  CYT B   1      17.761 -16.196 -55.667  1.00  0.00      BS   C  
ATOM     16  C6  CYT B   1      18.270 -15.024 -55.289  1.00  0.00      BS   C  
ATOM     17  H5  CYT B   1      18.074 -17.172 -55.294  1.00  0.00      BS   H  
ATOM     18  H6  CYT B   1      19.009 -15.002 -54.487  1.00  0.00      BS   H  
ATOM     19  H1' CYT B   1      17.600 -11.783 -55.567  1.00  0.00      BS   H  
ATOM     20  H2' CYT B   1      18.410 -12.320 -53.282  1.00  0.00      BS   H  
ATOM     21  H3' CYT B   1      20.786 -11.216 -53.736  1.00  0.00      BS   H  
ATOM     22  H4' CYT B   1      20.299 -10.519 -56.480  1.00  0.00      BS   H  
ATOM     23  H41 CYT B   1      16.391 -18.138 -56.250  1.00  0.00      BS   H  
ATOM     24  H5' CYT B   1      22.313 -11.847 -56.815  1.00  0.00      BS   H  
ATOM     25  H42 CYT B   1      15.214 -17.285 -57.308  1.00  0.00      BS   H  
ATOM     26  H5T CYT B   1      21.553 -13.797 -55.779  1.00  0.00      BS   H  
ATOM     27 H2'' CYT B   1      19.771 -13.315 -53.930  1.00  0.00      BS   H  
ATOM     28 H5'' CYT B   1      22.436 -11.149 -55.119  1.00  0.00      BS   H  
ATOM     29  P   THY B   2      19.691  -8.717 -53.578  1.00  0.00      BS   P  
ATOM     30  O1P THY B   2      20.904  -8.317 -54.355  1.00  0.00      BS   O  
ATOM     31  O2P THY B   2      19.816  -8.781 -52.123  1.00  0.00      BS   O  
ATOM     32  C5' THY B   2      18.035  -7.430 -55.142  1.00  0.00      BS   C  
ATOM     33  O5' THY B   2      18.585  -7.612 -53.810  1.00  0.00      BS   O  
ATOM     34  C4' THY B   2      16.557  -7.218 -55.170  1.00  0.00      BS   C  
ATOM     35  O4' THY B   2      15.848  -8.467 -54.722  1.00  0.00      BS   O  
ATOM     36  C3' THY B   2      15.995  -6.120 -54.199  1.00  0.00      BS   C  
ATOM     37  O3' THY B   2      14.904  -5.391 -54.666  1.00  0.00      BS   O  
ATOM     38  C2' THY B   2      15.603  -6.909 -52.942  1.00  0.00      BS   C  
ATOM     39  C1' THY B   2      14.952  -8.168 -53.532  1.00  0.00      BS   C  
ATOM     40  N1  THY B   2      15.011  -9.329 -52.743  1.00  0.00      BS   N  
ATOM     41  C2  THY B   2      13.900 -10.070 -52.463  1.00  0.00      BS   C  
ATOM     42  O2  THY B   2      12.848  -9.727 -52.970  1.00  0.00      BS   O  
ATOM     43  N3  THY B   2      14.103 -11.136 -51.656  1.00  0.00      BS   N  
ATOM     44  C4  THY B   2      15.334 -11.620 -51.198  1.00  0.00      BS   C  
ATOM     45  O4  THY B   2      15.329 -12.655 -50.555  1.00  0.00      BS   O  
ATOM     46  C5  THY B   2      16.436 -10.677 -51.423  1.00  0.00      BS   C  
ATOM     47  C5M THY B   2      17.733 -11.233 -50.842  1.00  0.00      BS   C  
ATOM     48  C6  THY B   2      16.262  -9.669 -52.248  1.00  0.00      BS   C  
ATOM     49  H3  THY B   2      13.362 -11.808 -51.519  1.00  0.00      BS   H  
ATOM     50  H6  THY B   2      17.132  -9.113 -52.600  1.00  0.00      BS   H  
ATOM     51  H1' THY B   2      13.913  -7.887 -53.804  1.00  0.00      BS   H  
ATOM     52  H2' THY B   2      14.923  -6.436 -52.201  1.00  0.00      BS   H  
ATOM     53  H3' THY B   2      16.857  -5.441 -54.025  1.00  0.00      BS   H  
ATOM     54  H4' THY B   2      16.192  -6.964 -56.189  1.00  0.00      BS   H  
ATOM     55  H5' THY B   2      18.230  -8.356 -55.723  1.00  0.00      BS   H  
ATOM     56  H51 THY B   2      17.831 -11.189 -49.736  1.00  0.00      BS   H  
ATOM     57  H52 THY B   2      18.583 -10.598 -51.173  1.00  0.00      BS   H  
ATOM     58  H53 THY B   2      17.912 -12.294 -51.116  1.00  0.00      BS   H  
ATOM     59 H2'' THY B   2      16.558  -7.172 -52.438  1.00  0.00      BS   H  
ATOM     60 H5'' THY B   2      18.527  -6.589 -55.676  1.00  0.00      BS   H  
ATOM     61  P   THY B   3      14.194  -4.249 -53.818  1.00  0.00      BS   P  
ATOM     62  O1P THY B   3      13.628  -3.190 -54.656  1.00  0.00      BS   O  
ATOM     63  O2P THY B   3      15.152  -3.700 -52.834  1.00  0.00      BS   O  
ATOM     64  C5' THY B   3      11.980  -5.479 -53.995  1.00  0.00      BS   C  
ATOM     65  O5' THY B   3      13.063  -5.051 -53.078  1.00  0.00      BS   O  
ATOM     66  C4' THY B   3      10.757  -6.019 -53.340  1.00  0.00      BS   C  
ATOM     67  O4' THY B   3      11.050  -7.251 -52.613  1.00  0.00      BS   O  
ATOM     68  C3' THY B   3       9.989  -5.060 -52.344  1.00  0.00      BS   C  
ATOM     69  O3' THY B   3       8.597  -5.074 -52.580  1.00  0.00      BS   O  
ATOM     70  C2' THY B   3      10.351  -5.653 -51.027  1.00  0.00      BS   C  
ATOM     71  C1' THY B   3      10.514  -7.152 -51.306  1.00  0.00      BS   C  
ATOM     72  N1  THY B   3      11.382  -7.876 -50.370  1.00  0.00      BS   N  
ATOM     73  C2  THY B   3      11.061  -8.974 -49.681  1.00  0.00      BS   C  
ATOM     74  O2  THY B   3       9.944  -9.525 -49.760  1.00  0.00      BS   O  
ATOM     75  N3  THY B   3      11.980  -9.459 -48.817  1.00  0.00      BS   N  
ATOM     76  C4  THY B   3      13.242  -9.023 -48.726  1.00  0.00      BS   C  
ATOM     77  O4  THY B   3      14.027  -9.757 -48.171  1.00  0.00      BS   O  
ATOM     78  C5  THY B   3      13.623  -7.796 -49.465  1.00  0.00      BS   C  
ATOM     79  C5M THY B   3      15.079  -7.334 -49.433  1.00  0.00      BS   C  
ATOM     80  C6  THY B   3      12.643  -7.313 -50.250  1.00  0.00      BS   C  
ATOM     81  H3  THY B   3      11.772 -10.351 -48.392  1.00  0.00      BS   H  
ATOM     82  H6  THY B   3      12.816  -6.590 -51.048  1.00  0.00      BS   H  
ATOM     83  H1' THY B   3       9.533  -7.671 -51.283  1.00  0.00      BS   H  
ATOM     84  H2' THY B   3       9.627  -5.366 -50.234  1.00  0.00      BS   H  
ATOM     85  H3' THY B   3      10.445  -4.058 -52.495  1.00  0.00      BS   H  
ATOM     86  H4' THY B   3      10.105  -6.211 -54.218  1.00  0.00      BS   H  
ATOM     87  H5' THY B   3      12.325  -6.240 -54.726  1.00  0.00      BS   H  
ATOM     88  H51 THY B   3      15.500  -7.186 -48.415  1.00  0.00      BS   H  
ATOM     89  H52 THY B   3      15.129  -6.317 -49.876  1.00  0.00      BS   H  
ATOM     90  H53 THY B   3      15.840  -8.028 -49.850  1.00  0.00      BS   H  
ATOM     91 H2'' THY B   3      11.282  -5.215 -50.609  1.00  0.00      BS   H  
ATOM     92 H5'' THY B   3      11.516  -4.699 -54.636  1.00  0.00      BS   H  
ATOM     93  P   ADE B   4       7.788  -3.892 -51.882  1.00  0.00      BS   P  
ATOM     94  O1P ADE B   4       7.027  -3.106 -52.840  1.00  0.00      BS   O  
ATOM     95  O2P ADE B   4       8.690  -3.190 -50.975  1.00  0.00      BS   O  
ATOM     96  C5' ADE B   4       6.007  -5.741 -51.431  1.00  0.00      BS   C  
ATOM     97  O5' ADE B   4       6.820  -4.727 -50.818  1.00  0.00      BS   O  
ATOM     98  C4' ADE B   4       5.271  -6.660 -50.440  1.00  0.00      BS   C  
ATOM     99  O4' ADE B   4       6.177  -7.500 -49.751  1.00  0.00      BS   O  
ATOM    100  C3' ADE B   4       4.543  -5.832 -49.461  1.00  0.00      BS   C  
ATOM    101  O3' ADE B   4       3.192  -6.418 -49.177  1.00  0.00      BS   O  
ATOM    102  C2' ADE B   4       5.481  -5.872 -48.246  1.00  0.00      BS   C  
ATOM    103  C1' ADE B   4       6.167  -7.209 -48.377  1.00  0.00      BS   C  
ATOM    104  N1  ADE B   4       9.941  -9.515 -45.638  1.00  0.00      BS   N  
ATOM    105  C2  ADE B   4       8.714  -9.906 -45.915  1.00  0.00      BS   C  
ATOM    106  N3  ADE B   4       7.742  -9.228 -46.552  1.00  0.00      BS   N  
ATOM    107  C4  ADE B   4       8.199  -8.144 -47.155  1.00  0.00      BS   C  
ATOM    108  C5  ADE B   4       9.521  -7.626 -47.002  1.00  0.00      BS   C  
ATOM    109  C6  ADE B   4      10.370  -8.348 -46.144  1.00  0.00      BS   C  
ATOM    110  N6  ADE B   4      11.571  -7.915 -45.838  1.00  0.00      BS   N  
ATOM    111  N7  ADE B   4       9.659  -6.425 -47.681  1.00  0.00      BS   N  
ATOM    112  C8  ADE B   4       8.506  -6.163 -48.198  1.00  0.00      BS   C  
ATOM    113  N9  ADE B   4       7.539  -7.209 -47.945  1.00  0.00      BS   N  
ATOM    114  H2  ADE B   4       8.395 -10.877 -45.535  1.00  0.00      BS   H  
ATOM    115  H8  ADE B   4       8.323  -5.324 -48.868  1.00  0.00      BS   H  
ATOM    116  H1' ADE B   4       5.582  -8.031 -47.912  1.00  0.00      BS   H  
ATOM    117  H2' ADE B   4       4.904  -5.811 -47.298  1.00  0.00      BS   H  
ATOM    118  H3' ADE B   4       4.498  -4.792 -49.849  1.00  0.00      BS   H  
ATOM    119  H4' ADE B   4       4.505  -7.228 -51.010  1.00  0.00      BS   H  
ATOM    120  H5' ADE B   4       6.632  -6.447 -52.017  1.00  0.00      BS   H  
ATOM    121  H61 ADE B   4      12.105  -7.253 -46.364  1.00  0.00      BS   H  
ATOM    122  H62 ADE B   4      12.092  -8.428 -45.156  1.00  0.00      BS   H  
ATOM    123 H2'' ADE B   4       6.167  -5.004 -48.351  1.00  0.00      BS   H  
ATOM    124 H5'' ADE B   4       5.263  -5.269 -52.109  1.00  0.00      BS   H  
ATOM    125  P   THY B   5       2.153  -5.544 -48.399  1.00  0.00      BS   P  
ATOM    126  O1P THY B   5       0.871  -5.834 -49.119  1.00  0.00      BS   O  
ATOM    127  O2P THY B   5       2.717  -4.194 -48.232  1.00  0.00      BS   O  
ATOM    128  C5' THY B   5       1.819  -7.556 -46.661  1.00  0.00      BS   C  
ATOM    129  O5' THY B   5       2.213  -6.236 -47.031  1.00  0.00      BS   O  
ATOM    130  C4' THY B   5       2.328  -8.063 -45.323  1.00  0.00      BS   C  
ATOM    131  O4' THY B   5       3.769  -8.049 -45.325  1.00  0.00      BS   O  
ATOM    132  C3' THY B   5       1.908  -7.106 -44.102  1.00  0.00      BS   C  
ATOM    133  O3' THY B   5       1.430  -7.793 -43.018  1.00  0.00      BS   O  
ATOM    134  C2' THY B   5       3.197  -6.463 -43.679  1.00  0.00      BS   C  
ATOM    135  C1' THY B   5       4.158  -7.642 -44.034  1.00  0.00      BS   C  
ATOM    136  N1  THY B   5       5.566  -7.319 -43.993  1.00  0.00      BS   N  
ATOM    137  C2  THY B   5       6.396  -8.325 -43.409  1.00  0.00      BS   C  
ATOM    138  O2  THY B   5       5.959  -9.436 -43.098  1.00  0.00      BS   O  
ATOM    139  N3  THY B   5       7.732  -7.982 -43.376  1.00  0.00      BS   N  
ATOM    140  C4  THY B   5       8.292  -6.739 -43.691  1.00  0.00      BS   C  
ATOM    141  O4  THY B   5       9.527  -6.562 -43.538  1.00  0.00      BS   O  
ATOM    142  C5  THY B   5       7.334  -5.792 -44.272  1.00  0.00      BS   C  
ATOM    143  C5M THY B   5       7.873  -4.474 -44.708  1.00  0.00      BS   C  
ATOM    144  C6  THY B   5       6.052  -6.165 -44.431  1.00  0.00      BS   C  
ATOM    145  H3  THY B   5       8.374  -8.695 -43.059  1.00  0.00      BS   H  
ATOM    146  H6  THY B   5       5.504  -5.690 -45.245  1.00  0.00      BS   H  
ATOM    147  H1' THY B   5       3.930  -8.471 -43.329  1.00  0.00      BS   H  
ATOM    148  H2' THY B   5       3.253  -6.218 -42.597  1.00  0.00      BS   H  
ATOM    149  H3' THY B   5       1.153  -6.323 -44.328  1.00  0.00      BS   H  
ATOM    150  H4' THY B   5       1.905  -9.055 -45.057  1.00  0.00      BS   H  
ATOM    151  H5' THY B   5       2.094  -8.306 -47.433  1.00  0.00      BS   H  
ATOM    152  H51 THY B   5       6.978  -3.904 -45.037  1.00  0.00      BS   H  
ATOM    153  H52 THY B   5       8.551  -4.468 -45.587  1.00  0.00      BS   H  
ATOM    154  H53 THY B   5       8.402  -4.000 -43.853  1.00  0.00      BS   H  
ATOM    155 H2'' THY B   5       3.352  -5.587 -44.344  1.00  0.00      BS   H  
ATOM    156 H5'' THY B   5       0.708  -7.550 -46.623  1.00  0.00      BS   H  
ATOM    157  P   ADE B   6      -0.078  -7.954 -42.573  1.00  0.00      BS   P  
ATOM    158  O1P ADE B   6      -0.926  -8.397 -43.709  1.00  0.00      BS   O  
ATOM    159  O2P ADE B   6      -0.437  -6.676 -41.940  1.00  0.00      BS   O  
ATOM    160  C5' ADE B   6       0.377 -10.439 -41.957  1.00  0.00      BS   C  
ATOM    161  O5' ADE B   6       0.033  -9.080 -41.517  1.00  0.00      BS   O  
ATOM    162  C4' ADE B   6       1.341 -11.119 -40.932  1.00  0.00      BS   C  
ATOM    163  O4' ADE B   6       2.686 -10.639 -41.070  1.00  0.00      BS   O  
ATOM    164  C3' ADE B   6       1.071 -10.917 -39.479  1.00  0.00      BS   C  
ATOM    165  O3' ADE B   6       1.179 -12.139 -38.742  1.00  0.00      BS   O  
ATOM    166  C2' ADE B   6       2.058  -9.893 -39.030  1.00  0.00      BS   C  
ATOM    167  C1' ADE B   6       3.291 -10.284 -39.773  1.00  0.00      BS   C  
ATOM    168  N1  ADE B   6       8.078  -8.577 -39.669  1.00  0.00      BS   N  
ATOM    169  C2  ADE B   6       7.552  -9.732 -39.389  1.00  0.00      BS   C  
ATOM    170  N3  ADE B   6       6.349 -10.164 -39.655  1.00  0.00      BS   N  
ATOM    171  C4  ADE B   6       5.593  -9.167 -39.953  1.00  0.00      BS   C  
ATOM    172  C5  ADE B   6       5.962  -7.842 -40.238  1.00  0.00      BS   C  
ATOM    173  C6  ADE B   6       7.349  -7.572 -40.135  1.00  0.00      BS   C  
ATOM    174  N6  ADE B   6       7.993  -6.424 -40.468  1.00  0.00      BS   N  
ATOM    175  N7  ADE B   6       4.859  -7.099 -40.590  1.00  0.00      BS   N  
ATOM    176  C8  ADE B   6       3.892  -7.934 -40.338  1.00  0.00      BS   C  
ATOM    177  N9  ADE B   6       4.247  -9.162 -40.001  1.00  0.00      BS   N  
ATOM    178  H2  ADE B   6       8.226 -10.557 -39.162  1.00  0.00      BS   H  
ATOM    179  H8  ADE B   6       2.917  -7.566 -40.658  1.00  0.00      BS   H  
ATOM    180  H1' ADE B   6       3.805 -11.137 -39.281  1.00  0.00      BS   H  
ATOM    181  H2' ADE B   6       2.257  -9.921 -37.938  1.00  0.00      BS   H  
ATOM    182  H3' ADE B   6       0.006 -10.602 -39.495  1.00  0.00      BS   H  
ATOM    183  H4' ADE B   6       1.277 -12.185 -41.240  1.00  0.00      BS   H  
ATOM    184  H5' ADE B   6       0.721 -10.465 -43.013  1.00  0.00      BS   H  
ATOM    185  H61 ADE B   6       7.494  -5.798 -41.066  1.00  0.00      BS   H  
ATOM    186  H62 ADE B   6       8.955  -6.317 -40.217  1.00  0.00      BS   H  
ATOM    187 H2'' ADE B   6       1.622  -8.934 -39.387  1.00  0.00      BS   H  
ATOM    188 H5'' ADE B   6      -0.502 -11.118 -41.962  1.00  0.00      BS   H  
ATOM    189  P   THY B   7       0.768 -12.172 -37.255  1.00  0.00      BS   P  
ATOM    190  O1P THY B   7       0.145 -13.457 -37.057  1.00  0.00      BS   O  
ATOM    191  O2P THY B   7      -0.103 -10.976 -36.861  1.00  0.00      BS   O  
ATOM    192  C5' THY B   7       3.123 -12.981 -36.573  1.00  0.00      BS   C  
ATOM    193  O5' THY B   7       2.105 -11.939 -36.385  1.00  0.00      BS   O  
ATOM    194  C4' THY B   7       4.497 -12.594 -36.046  1.00  0.00      BS   C  
ATOM    195  O4' THY B   7       4.910 -11.284 -36.604  1.00  0.00      BS   O  
ATOM    196  C3' THY B   7       4.516 -12.284 -34.528  1.00  0.00      BS   C  
ATOM    197  O3' THY B   7       5.413 -13.139 -33.829  1.00  0.00      BS   O  
ATOM    198  C2' THY B   7       4.932 -10.765 -34.392  1.00  0.00      BS   C  
ATOM    199  C1' THY B   7       5.710 -10.632 -35.692  1.00  0.00      BS   C  
ATOM    200  N1  THY B   7       5.832  -9.260 -36.129  1.00  0.00      BS   N  
ATOM    201  C2  THY B   7       7.101  -8.698 -36.235  1.00  0.00      BS   C  
ATOM    202  O2  THY B   7       8.089  -9.311 -35.965  1.00  0.00      BS   O  
ATOM    203  N3  THY B   7       7.061  -7.441 -36.725  1.00  0.00      BS   N  
ATOM    204  C4  THY B   7       6.008  -6.611 -36.852  1.00  0.00      BS   C  
ATOM    205  O4  THY B   7       6.170  -5.477 -37.336  1.00  0.00      BS   O  
ATOM    206  C5  THY B   7       4.796  -7.169 -36.599  1.00  0.00      BS   C  
ATOM    207  C5M THY B   7       3.563  -6.413 -37.014  1.00  0.00      BS   C  
ATOM    208  C6  THY B   7       4.723  -8.480 -36.377  1.00  0.00      BS   C  
ATOM    209  H3  THY B   7       7.992  -7.063 -36.621  1.00  0.00      BS   H  
ATOM    210  H6  THY B   7       3.760  -8.990 -36.385  1.00  0.00      BS   H  
ATOM    211  H1' THY B   7       6.720 -11.094 -35.674  1.00  0.00      BS   H  
ATOM    212  H2' THY B   7       5.544 -10.604 -33.479  1.00  0.00      BS   H  
ATOM    213  H3' THY B   7       3.467 -12.370 -34.173  1.00  0.00      BS   H  
ATOM    214  H4' THY B   7       5.240 -13.370 -36.329  1.00  0.00      BS   H  
ATOM    215  H5' THY B   7       3.285 -13.095 -37.666  1.00  0.00      BS   H  
ATOM    216  H51 THY B   7       2.695  -6.611 -36.349  1.00  0.00      BS   H  
ATOM    217  H52 THY B   7       3.224  -6.568 -38.061  1.00  0.00      BS   H  
ATOM    218  H53 THY B   7       3.887  -5.355 -36.929  1.00  0.00      BS   H  
ATOM    219 H2'' THY B   7       4.000 -10.161 -34.447  1.00  0.00      BS   H  
ATOM    220 H5'' THY B   7       2.962 -13.986 -36.125  1.00  0.00      BS   H  
ATOM    221  P   ADE B   8       5.359 -13.296 -32.301  1.00  0.00      BS   P  
ATOM    222  O1P ADE B   8       5.450 -14.741 -32.002  1.00  0.00      BS   O  
ATOM    223  O2P ADE B   8       4.162 -12.652 -31.823  1.00  0.00      BS   O  
ATOM    224  C5' ADE B   8       7.884 -12.387 -32.347  1.00  0.00      BS   C  
ATOM    225  O5' ADE B   8       6.578 -12.542 -31.730  1.00  0.00      BS   O  
ATOM    226  C4' ADE B   8       8.600 -11.295 -31.605  1.00  0.00      BS   C  
ATOM    227  O4' ADE B   8       8.407  -9.996 -32.211  1.00  0.00      BS   O  
ATOM    228  C3' ADE B   8       8.232 -11.084 -30.093  1.00  0.00      BS   C  
ATOM    229  O3' ADE B   8       9.341 -10.652 -29.275  1.00  0.00      BS   O  
ATOM    230  C2' ADE B   8       7.200  -9.972 -30.183  1.00  0.00      BS   C  
ATOM    231  C1' ADE B   8       7.804  -9.035 -31.258  1.00  0.00      BS   C  
ATOM    232  N1  ADE B   8       7.244  -4.609 -33.786  1.00  0.00      BS   N  
ATOM    233  C2  ADE B   8       8.274  -5.256 -33.238  1.00  0.00      BS   C  
ATOM    234  N3  ADE B   8       8.376  -6.437 -32.635  1.00  0.00      BS   N  
ATOM    235  C4  ADE B   8       7.158  -6.987 -32.565  1.00  0.00      BS   C  
ATOM    236  C5  ADE B   8       5.945  -6.439 -33.046  1.00  0.00      BS   C  
ATOM    237  C6  ADE B   8       5.989  -5.187 -33.685  1.00  0.00      BS   C  
ATOM    238  N6  ADE B   8       4.846  -4.577 -34.116  1.00  0.00      BS   N  
ATOM    239  N7  ADE B   8       4.946  -7.379 -32.869  1.00  0.00      BS   N  
ATOM    240  C8  ADE B   8       5.595  -8.320 -32.182  1.00  0.00      BS   C  
ATOM    241  N9  ADE B   8       6.896  -8.142 -31.951  1.00  0.00      BS   N  
ATOM    242  H2  ADE B   8       9.220  -4.725 -33.346  1.00  0.00      BS   H  
ATOM    243  H8  ADE B   8       5.131  -9.240 -31.823  1.00  0.00      BS   H  
ATOM    244  H1' ADE B   8       8.665  -8.508 -30.795  1.00  0.00      BS   H  
ATOM    245  H2' ADE B   8       7.153  -9.453 -29.202  1.00  0.00      BS   H  
ATOM    246  H3' ADE B   8       7.874 -12.054 -29.686  1.00  0.00      BS   H  
ATOM    247  H4' ADE B   8       9.709 -11.304 -31.521  1.00  0.00      BS   H  
ATOM    248  H5' ADE B   8       7.874 -12.157 -33.434  1.00  0.00      BS   H  
ATOM    249  H61 ADE B   8       4.917  -3.672 -34.534  1.00  0.00      BS   H  
ATOM    250  H62 ADE B   8       3.932  -4.907 -33.879  1.00  0.00      BS   H  
ATOM    251 H2'' ADE B   8       6.173 -10.389 -30.266  1.00  0.00      BS   H  
ATOM    252 H5'' ADE B   8       8.539 -13.281 -32.275  1.00  0.00      BS   H  
ATOM    253  P   THY B   9      10.271 -11.606 -28.461  1.00  0.00      BS   P  
ATOM    254  O1P THY B   9      11.084 -12.481 -29.361  1.00  0.00      BS   O  
ATOM    255  O2P THY B   9       9.298 -12.246 -27.522  1.00  0.00      BS   O  
ATOM    256  C5' THY B   9      11.887  -9.477 -28.267  1.00  0.00      BS   C  
ATOM    257  O5' THY B   9      11.238 -10.645 -27.634  1.00  0.00      BS   O  
ATOM    258  C4' THY B   9      11.763  -8.150 -27.526  1.00  0.00      BS   C  
ATOM    259  O4' THY B   9      10.890  -7.255 -28.296  1.00  0.00      BS   O  
ATOM    260  C3' THY B   9      11.195  -8.082 -26.056  1.00  0.00      BS   C  
ATOM    261  O3' THY B   9      11.833  -7.056 -25.209  1.00  0.00      BS   O  
ATOM    262  C2' THY B   9       9.782  -7.633 -26.342  1.00  0.00      BS   C  
ATOM    263  C1' THY B   9      10.071  -6.488 -27.407  1.00  0.00      BS   C  
ATOM    264  N1  THY B   9       8.873  -5.978 -28.191  1.00  0.00      BS   N  
ATOM    265  C2  THY B   9       9.049  -4.894 -29.029  1.00  0.00      BS   C  
ATOM    266  O2  THY B   9      10.097  -4.247 -29.219  1.00  0.00      BS   O  
ATOM    267  N3  THY B   9       8.027  -4.576 -29.875  1.00  0.00      BS   N  
ATOM    268  C4  THY B   9       6.790  -5.023 -29.707  1.00  0.00      BS   C  
ATOM    269  O4  THY B   9       5.925  -4.533 -30.406  1.00  0.00      BS   O  
ATOM    270  C5  THY B   9       6.556  -6.065 -28.787  1.00  0.00      BS   C  
ATOM    271  C5M THY B   9       5.202  -6.579 -28.349  1.00  0.00      BS   C  
ATOM    272  C6  THY B   9       7.613  -6.522 -28.063  1.00  0.00      BS   C  
ATOM    273  H3  THY B   9       8.179  -3.729 -30.404  1.00  0.00      BS   H  
ATOM    274  H6  THY B   9       7.548  -7.400 -27.422  1.00  0.00      BS   H  
ATOM    275  H1' THY B   9      10.688  -5.693 -26.935  1.00  0.00      BS   H  
ATOM    276  H2' THY B   9       9.221  -7.198 -25.487  1.00  0.00      BS   H  
ATOM    277  H3' THY B   9      11.111  -9.094 -25.604  1.00  0.00      BS   H  
ATOM    278  H4' THY B   9      12.775  -7.707 -27.406  1.00  0.00      BS   H  
ATOM    279  H5' THY B   9      11.553  -9.329 -29.317  1.00  0.00      BS   H  
ATOM    280  H51 THY B   9       5.036  -6.471 -27.256  1.00  0.00      BS   H  
ATOM    281  H52 THY B   9       5.229  -7.656 -28.622  1.00  0.00      BS   H  
ATOM    282  H53 THY B   9       4.381  -6.163 -28.972  1.00  0.00      BS   H  
ATOM    283 H2'' THY B   9       9.067  -8.368 -26.769  1.00  0.00      BS   H  
ATOM    284 H5'' THY B   9      12.968  -9.697 -28.402  1.00  0.00      BS   H  
ATOM    285  P   ADE B  10      12.707  -7.377 -24.006  1.00  0.00      BS   P  
ATOM    286  O1P ADE B  10      13.275  -8.693 -24.185  1.00  0.00      BS   O  
ATOM    287  O2P ADE B  10      11.876  -7.236 -22.825  1.00  0.00      BS   O  
ATOM    288  C5' ADE B  10      14.384  -5.736 -25.315  1.00  0.00      BS   C  
ATOM    289  O5' ADE B  10      13.847  -6.277 -24.063  1.00  0.00      BS   O  
ATOM    290  C4' ADE B  10      14.007  -4.252 -25.520  1.00  0.00      BS   C  
ATOM    291  O4' ADE B  10      12.634  -4.048 -26.089  1.00  0.00      BS   O  
ATOM    292  C3' ADE B  10      13.949  -3.374 -24.170  1.00  0.00      BS   C  
ATOM    293  O3' ADE B  10      14.581  -2.081 -24.374  1.00  0.00      BS   O  
ATOM    294  C2' ADE B  10      12.429  -3.204 -23.866  1.00  0.00      BS   C  
ATOM    295  C1' ADE B  10      11.875  -3.167 -25.248  1.00  0.00      BS   C  
ATOM    296  N1  ADE B  10       7.369  -1.889 -27.253  1.00  0.00      BS   N  
ATOM    297  C2  ADE B  10       8.571  -1.448 -27.469  1.00  0.00      BS   C  
ATOM    298  N3  ADE B  10       9.754  -1.800 -27.011  1.00  0.00      BS   N  
ATOM    299  C4  ADE B  10       9.556  -2.864 -26.163  1.00  0.00      BS   C  
ATOM    300  C5  ADE B  10       8.333  -3.509 -25.876  1.00  0.00      BS   C  
ATOM    301  C6  ADE B  10       7.188  -2.999 -26.487  1.00  0.00      BS   C  
ATOM    302  N6  ADE B  10       5.946  -3.500 -26.440  1.00  0.00      BS   N  
ATOM    303  N7  ADE B  10       8.506  -4.528 -24.998  1.00  0.00      BS   N  
ATOM    304  C8  ADE B  10       9.749  -4.424 -24.662  1.00  0.00      BS   C  
ATOM    305  N9  ADE B  10      10.452  -3.446 -25.407  1.00  0.00      BS   N  
ATOM    306  H2  ADE B  10       8.593  -0.496 -27.999  1.00  0.00      BS   H  
ATOM    307  H8  ADE B  10      10.259  -5.041 -23.922  1.00  0.00      BS   H  
ATOM    308  H1' ADE B  10      12.092  -2.205 -25.758  1.00  0.00      BS   H  
ATOM    309  H2' ADE B  10      12.165  -2.321 -23.244  1.00  0.00      BS   H  
ATOM    310  H3' ADE B  10      14.586  -3.919 -23.441  1.00  0.00      BS   H  
ATOM    311  H4' ADE B  10      14.723  -3.842 -26.263  1.00  0.00      BS   H  
ATOM    312  H5' ADE B  10      14.200  -6.451 -26.144  1.00  0.00      BS   H  
ATOM    313  H61 ADE B  10       5.670  -4.097 -25.687  1.00  0.00      BS   H  
ATOM    314  H62 ADE B  10       5.380  -3.101 -27.162  1.00  0.00      BS   H  
ATOM    315 H2'' ADE B  10      12.030  -4.080 -23.313  1.00  0.00      BS   H  
ATOM    316 H5'' ADE B  10      15.469  -5.678 -25.084  1.00  0.00      BS   H  
ATOM    317  P   GUA B  11      14.782  -1.149 -23.170  1.00  0.00      BS   P  
ATOM    318  O1P GUA B  11      16.139  -0.575 -23.258  1.00  0.00      BS   O  
ATOM    319  O2P GUA B  11      14.560  -1.914 -21.866  1.00  0.00      BS   O  
ATOM    320  C5' GUA B  11      13.808   1.139 -24.014  1.00  0.00      BS   C  
ATOM    321  O5' GUA B  11      13.708  -0.085 -23.311  1.00  0.00      BS   O  
ATOM    322  C4' GUA B  11      12.677   2.240 -24.014  1.00  0.00      BS   C  
ATOM    323  O4' GUA B  11      11.417   1.583 -24.390  1.00  0.00      BS   O  
ATOM    324  C3' GUA B  11      12.406   2.984 -22.716  1.00  0.00      BS   C  
ATOM    325  O3' GUA B  11      11.945   4.342 -22.907  1.00  0.00      BS   O  
ATOM    326  C2' GUA B  11      11.200   2.115 -22.196  1.00  0.00      BS   C  
ATOM    327  C1' GUA B  11      10.455   1.704 -23.397  1.00  0.00      BS   C  
ATOM    328  N1  GUA B  11       6.031  -0.523 -24.266  1.00  0.00      BS   N  
ATOM    329  C2  GUA B  11       6.471   0.697 -24.694  1.00  0.00      BS   C  
ATOM    330  N2  GUA B  11       5.532   1.321 -25.364  1.00  0.00      BS   N  
ATOM    331  N3  GUA B  11       7.679   1.232 -24.482  1.00  0.00      BS   N  
ATOM    332  C4  GUA B  11       8.430   0.313 -23.781  1.00  0.00      BS   C  
ATOM    333  C5  GUA B  11       8.123  -1.011 -23.363  1.00  0.00      BS   C  
ATOM    334  C6  GUA B  11       6.823  -1.500 -23.653  1.00  0.00      BS   C  
ATOM    335  O6  GUA B  11       6.377  -2.597 -23.447  1.00  0.00      BS   O  
ATOM    336  N7  GUA B  11       9.138  -1.606 -22.624  1.00  0.00      BS   N  
ATOM    337  C8  GUA B  11      10.076  -0.719 -22.654  1.00  0.00      BS   C  
ATOM    338  N9  GUA B  11       9.642   0.456 -23.292  1.00  0.00      BS   N  
ATOM    339  H1  GUA B  11       5.073  -0.825 -24.384  1.00  0.00      BS   H  
ATOM    340  H8  GUA B  11      11.071  -0.880 -22.241  1.00  0.00      BS   H  
ATOM    341  H1' GUA B  11       9.747   2.440 -23.834  1.00  0.00      BS   H  
ATOM    342  H2' GUA B  11      10.542   2.607 -21.448  1.00  0.00      BS   H  
ATOM    343  H21 GUA B  11       4.616   1.000 -25.605  1.00  0.00      BS   H  
ATOM    344  H3' GUA B  11      13.268   3.004 -22.015  1.00  0.00      BS   H  
ATOM    345  H22 GUA B  11       5.773   2.168 -25.840  1.00  0.00      BS   H  
ATOM    346  H4' GUA B  11      13.042   2.967 -24.771  1.00  0.00      BS   H  
ATOM    347  H5' GUA B  11      13.876   0.931 -25.104  1.00  0.00      BS   H  
ATOM    348 H2'' GUA B  11      11.652   1.240 -21.682  1.00  0.00      BS   H  
ATOM    349 H5'' GUA B  11      14.747   1.643 -23.700  1.00  0.00      BS   H  
ATOM    350  P   CYT B  12      11.535   5.231 -21.696  1.00  0.00      BS   P  
ATOM    351  O1P CYT B  12      12.123   6.610 -21.833  1.00  0.00      BS   O  
ATOM    352  O2P CYT B  12      11.842   4.534 -20.425  1.00  0.00      BS   O  
ATOM    353  C5' CYT B  12       9.445   6.409 -22.652  1.00  0.00      BS   C  
ATOM    354  O5' CYT B  12       9.929   5.343 -21.814  1.00  0.00      BS   O  
ATOM    355  C4' CYT B  12       7.885   6.400 -22.950  1.00  0.00      BS   C  
ATOM    356  O4' CYT B  12       7.458   5.128 -23.457  1.00  0.00      BS   O  
ATOM    357  C3' CYT B  12       7.012   6.597 -21.664  1.00  0.00      BS   C  
ATOM    358  O3' CYT B  12       6.856   7.990 -21.458  1.00  0.00      BS   O  
ATOM    359  C2' CYT B  12       5.684   5.878 -22.011  1.00  0.00      BS   C  
ATOM    360  C1' CYT B  12       6.111   4.824 -22.949  1.00  0.00      BS   C  
ATOM    361  N1  CYT B  12       6.028   3.494 -22.338  1.00  0.00      BS   N  
ATOM    362  C2  CYT B  12       4.776   2.771 -22.283  1.00  0.00      BS   C  
ATOM    363  O2  CYT B  12       3.773   3.303 -22.750  1.00  0.00      BS   O  
ATOM    364  N3  CYT B  12       4.713   1.531 -21.719  1.00  0.00      BS   N  
ATOM    365  C4  CYT B  12       5.804   1.051 -21.047  1.00  0.00      BS   C  
ATOM    366  N4  CYT B  12       5.572  -0.080 -20.528  1.00  0.00      BS   N  
ATOM    367  C5  CYT B  12       7.091   1.673 -21.183  1.00  0.00      BS   C  
ATOM    368  C6  CYT B  12       7.099   2.895 -21.701  1.00  0.00      BS   C  
ATOM    369  H5  CYT B  12       7.955   1.103 -20.841  1.00  0.00      BS   H  
ATOM    370  H6  CYT B  12       7.999   3.494 -21.839  1.00  0.00      BS   H  
ATOM    371  H1' CYT B  12       5.511   4.845 -23.885  1.00  0.00      BS   H  
ATOM    372  H2' CYT B  12       5.044   6.574 -22.595  1.00  0.00      BS   H  
ATOM    373  H3' CYT B  12       7.531   6.073 -20.832  1.00  0.00      BS   H  
ATOM    374  H4' CYT B  12       7.700   7.182 -23.717  1.00  0.00      BS   H  
ATOM    375  H41 CYT B  12       4.660  -0.425 -20.755  1.00  0.00      BS   H  
ATOM    376  H5' CYT B  12       9.821   6.279 -23.689  1.00  0.00      BS   H  
ATOM    377  H42 CYT B  12       6.220  -0.717 -20.109  1.00  0.00      BS   H  
ATOM    378 H2'' CYT B  12       5.171   5.632 -21.057  1.00  0.00      BS   H  
ATOM    379 H5'' CYT B  12       9.690   7.464 -22.404  1.00  0.00      BS   H  
ATOM    380  P   THY B  13       6.497   8.348 -19.931  1.00  0.00      BS   P  
ATOM    381  O1P THY B  13       6.729   9.797 -19.755  1.00  0.00      BS   O  
ATOM    382  O2P THY B  13       7.210   7.512 -18.938  1.00  0.00      BS   O  
ATOM    383  C5' THY B  13       3.906   8.520 -20.637  1.00  0.00      BS   C  
ATOM    384  O5' THY B  13       4.960   8.014 -19.820  1.00  0.00      BS   O  
ATOM    385  C4' THY B  13       2.636   7.720 -20.449  1.00  0.00      BS   C  
ATOM    386  O4' THY B  13       2.832   6.337 -20.969  1.00  0.00      BS   O  
ATOM    387  C3' THY B  13       2.043   7.518 -19.032  1.00  0.00      BS   C  
ATOM    388  O3' THY B  13       1.322   8.711 -18.605  1.00  0.00      BS   O  
ATOM    389  C2' THY B  13       1.148   6.265 -19.203  1.00  0.00      BS   C  
ATOM    390  C1' THY B  13       2.012   5.404 -20.218  1.00  0.00      BS   C  
ATOM    391  N1  THY B  13       2.757   4.347 -19.600  1.00  0.00      BS   N  
ATOM    392  C2  THY B  13       2.055   3.128 -19.309  1.00  0.00      BS   C  
ATOM    393  O2  THY B  13       0.832   3.000 -19.476  1.00  0.00      BS   O  
ATOM    394  N3  THY B  13       2.752   2.177 -18.809  1.00  0.00      BS   N  
ATOM    395  C4  THY B  13       4.011   2.226 -18.301  1.00  0.00      BS   C  
ATOM    396  O4  THY B  13       4.443   1.209 -17.692  1.00  0.00      BS   O  
ATOM    397  C5  THY B  13       4.720   3.478 -18.650  1.00  0.00      BS   C  
ATOM    398  C5M THY B  13       6.152   3.689 -18.204  1.00  0.00      BS   C  
ATOM    399  C6  THY B  13       4.057   4.534 -19.152  1.00  0.00      BS   C  
ATOM    400  H3  THY B  13       2.243   1.356 -18.515  1.00  0.00      BS   H  
ATOM    401  H6  THY B  13       4.348   5.585 -19.161  1.00  0.00      BS   H  
ATOM    402  H1' THY B  13       1.310   4.931 -20.937  1.00  0.00      BS   H  
ATOM    403  H2' THY B  13       0.255   6.500 -19.822  1.00  0.00      BS   H  
ATOM    404  H3' THY B  13       2.921   7.240 -18.411  1.00  0.00      BS   H  
ATOM    405  H4' THY B  13       1.815   8.157 -21.058  1.00  0.00      BS   H  
ATOM    406  H5' THY B  13       4.151   8.450 -21.719  1.00  0.00      BS   H  
ATOM    407  H51 THY B  13       6.831   2.863 -18.504  1.00  0.00      BS   H  
ATOM    408  H52 THY B  13       6.348   3.917 -17.135  1.00  0.00      BS   H  
ATOM    409  H53 THY B  13       6.552   4.550 -18.781  1.00  0.00      BS   H  
ATOM    410 H2'' THY B  13       0.811   5.679 -18.322  1.00  0.00      BS   H  
ATOM    411 H5'' THY B  13       3.771   9.610 -20.467  1.00  0.00      BS   H  
ATOM    412  P   THY B  14       1.030   8.786 -17.042  1.00  0.00      BS   P  
ATOM    413  O1P THY B  14       0.513  10.119 -16.768  1.00  0.00      BS   O  
ATOM    414  O2P THY B  14       2.185   8.488 -16.215  1.00  0.00      BS   O  
ATOM    415  C5' THY B  14      -1.487   7.903 -16.804  1.00  0.00      BS   C  
ATOM    416  O5' THY B  14      -0.057   7.782 -16.737  1.00  0.00      BS   O  
ATOM    417  C4' THY B  14      -2.275   6.662 -16.397  1.00  0.00      BS   C  
ATOM    418  O4' THY B  14      -1.783   5.483 -17.084  1.00  0.00      BS   O  
ATOM    419  C3' THY B  14      -2.199   6.324 -14.980  1.00  0.00      BS   C  
ATOM    420  O3' THY B  14      -3.015   7.207 -14.256  1.00  0.00      BS   O  
ATOM    421  C2' THY B  14      -2.750   4.908 -14.984  1.00  0.00      BS   C  
ATOM    422  C1' THY B  14      -1.921   4.333 -16.201  1.00  0.00      BS   C  
ATOM    423  N1  THY B  14      -0.543   3.807 -15.879  1.00  0.00      BS   N  
ATOM    424  C2  THY B  14      -0.503   2.522 -15.529  1.00  0.00      BS   C  
ATOM    425  O2  THY B  14      -1.544   1.837 -15.439  1.00  0.00      BS   O  
ATOM    426  N3  THY B  14       0.708   1.985 -15.087  1.00  0.00      BS   N  
ATOM    427  C4  THY B  14       1.902   2.730 -15.086  1.00  0.00      BS   C  
ATOM    428  O4  THY B  14       2.935   2.201 -14.779  1.00  0.00      BS   O  
ATOM    429  C5  THY B  14       1.801   4.065 -15.499  1.00  0.00      BS   C  
ATOM    430  C5M THY B  14       3.098   4.954 -15.500  1.00  0.00      BS   C  
ATOM    431  C6  THY B  14       0.595   4.591 -15.756  1.00  0.00      BS   C  
ATOM    432  H3  THY B  14       0.658   0.987 -14.944  1.00  0.00      BS   H  
ATOM    433  H6  THY B  14       0.511   5.652 -15.995  1.00  0.00      BS   H  
ATOM    434  H1' THY B  14      -2.425   3.530 -16.781  1.00  0.00      BS   H  
ATOM    435  H2' THY B  14      -3.804   5.101 -15.283  1.00  0.00      BS   H  
ATOM    436  H3' THY B  14      -1.113   6.417 -14.761  1.00  0.00      BS   H  
ATOM    437  H4' THY B  14      -3.337   6.813 -16.690  1.00  0.00      BS   H  
ATOM    438  H5' THY B  14      -1.805   8.187 -17.830  1.00  0.00      BS   H  
ATOM    439  H51 THY B  14       3.422   5.104 -14.448  1.00  0.00      BS   H  
ATOM    440  H52 THY B  14       2.957   5.992 -15.871  1.00  0.00      BS   H  
ATOM    441  H53 THY B  14       3.928   4.439 -16.029  1.00  0.00      BS   H  
ATOM    442 H2'' THY B  14      -2.704   4.292 -14.062  1.00  0.00      BS   H  
ATOM    443 H5'' THY B  14      -1.867   8.761 -16.207  1.00  0.00      BS   H  
ATOM    444  P   ADE B  15      -2.713   7.500 -12.761  1.00  0.00      BS   P  
ATOM    445  O1P ADE B  15      -3.514   8.666 -12.262  1.00  0.00      BS   O  
ATOM    446  O2P ADE B  15      -1.223   7.637 -12.559  1.00  0.00      BS   O  
ATOM    447  C5' ADE B  15      -4.566   5.710 -12.231  1.00  0.00      BS   C  
ATOM    448  O5' ADE B  15      -3.206   6.201 -12.053  1.00  0.00      BS   O  
ATOM    449  C4' ADE B  15      -4.756   4.320 -11.610  1.00  0.00      BS   C  
ATOM    450  O4' ADE B  15      -3.727   3.419 -12.025  1.00  0.00      BS   O  
ATOM    451  C3' ADE B  15      -4.762   4.302 -10.085  1.00  0.00      BS   C  
ATOM    452  O3' ADE B  15      -5.676   3.385  -9.482  1.00  0.00      BS   O  
ATOM    453  C2' ADE B  15      -3.399   3.871  -9.774  1.00  0.00      BS   C  
ATOM    454  C1' ADE B  15      -3.104   2.872 -10.862  1.00  0.00      BS   C  
ATOM    455  N1  ADE B  15       0.987  -0.220 -11.380  1.00  0.00      BS   N  
ATOM    456  C2  ADE B  15      -0.288  -0.513 -11.034  1.00  0.00      BS   C  
ATOM    457  N3  ADE B  15      -1.393   0.316 -10.909  1.00  0.00      BS   N  
ATOM    458  C4  ADE B  15      -0.933   1.563 -11.259  1.00  0.00      BS   C  
ATOM    459  C5  ADE B  15       0.305   2.026 -11.568  1.00  0.00      BS   C  
ATOM    460  C6  ADE B  15       1.326   1.046 -11.681  1.00  0.00      BS   C  
ATOM    461  N6  ADE B  15       2.589   1.256 -12.055  1.00  0.00      BS   N  
ATOM    462  N7  ADE B  15       0.373   3.403 -11.720  1.00  0.00      BS   N  
ATOM    463  C8  ADE B  15      -0.861   3.782 -11.635  1.00  0.00      BS   C  
ATOM    464  N9  ADE B  15      -1.693   2.717 -11.207  1.00  0.00      BS   N  
ATOM    465  H2  ADE B  15      -0.376  -1.576 -10.816  1.00  0.00      BS   H  
ATOM    466  H8  ADE B  15      -1.332   4.759 -11.743  1.00  0.00      BS   H  
ATOM    467  H1' ADE B  15      -3.611   1.901 -10.680  1.00  0.00      BS   H  
ATOM    468  H2' ADE B  15      -3.314   3.568  -8.709  1.00  0.00      BS   H  
ATOM    469  H3' ADE B  15      -4.934   5.314  -9.659  1.00  0.00      BS   H  
ATOM    470  H4' ADE B  15      -5.705   3.884 -11.989  1.00  0.00      BS   H  
ATOM    471  H5' ADE B  15      -4.859   5.707 -13.302  1.00  0.00      BS   H  
ATOM    472  H61 ADE B  15       2.744   1.805 -12.876  1.00  0.00      BS   H  
ATOM    473  H62 ADE B  15       3.208   0.510 -11.809  1.00  0.00      BS   H  
ATOM    474 H2'' ADE B  15      -2.742   4.755  -9.923  1.00  0.00      BS   H  
ATOM    475 H5'' ADE B  15      -5.222   6.348 -11.600  1.00  0.00      BS   H  
ATOM    476  P   CYT B  16      -5.916   3.565  -7.884  1.00  0.00      BS   P  
ATOM    477  O1P CYT B  16      -7.401   3.679  -7.552  1.00  0.00      BS   O  
ATOM    478  O2P CYT B  16      -5.103   4.697  -7.416  1.00  0.00      BS   O  
ATOM    479  C5' CYT B  16      -6.122   1.140  -6.954  1.00  0.00      BS   C  
ATOM    480  O5' CYT B  16      -5.343   2.264  -7.245  1.00  0.00      BS   O  
ATOM    481  C4' CYT B  16      -5.300   0.001  -6.189  1.00  0.00      BS   C  
ATOM    482  O4' CYT B  16      -4.405  -0.563  -7.129  1.00  0.00      BS   O  
ATOM    483  C3' CYT B  16      -4.467   0.298  -4.976  1.00  0.00      BS   C  
ATOM    484  O3' CYT B  16      -5.362   0.287  -3.809  1.00  0.00      BS   O  
ATOM    485  C2' CYT B  16      -3.505  -0.852  -5.003  1.00  0.00      BS   C  
ATOM    486  C1' CYT B  16      -3.204  -0.966  -6.483  1.00  0.00      BS   C  
ATOM    487  N1  CYT B  16      -2.069  -0.247  -6.944  1.00  0.00      BS   N  
ATOM    488  C2  CYT B  16      -0.738  -0.792  -6.983  1.00  0.00      BS   C  
ATOM    489  O2  CYT B  16      -0.487  -1.945  -6.629  1.00  0.00      BS   O  
ATOM    490  N3  CYT B  16       0.261  -0.039  -7.494  1.00  0.00      BS   N  
ATOM    491  C4  CYT B  16      -0.011   1.241  -7.783  1.00  0.00      BS   C  
ATOM    492  N4  CYT B  16       0.975   1.913  -8.339  1.00  0.00      BS   N  
ATOM    493  C5  CYT B  16      -1.212   1.865  -7.570  1.00  0.00      BS   C  
ATOM    494  C6  CYT B  16      -2.226   1.107  -7.100  1.00  0.00      BS   C  
ATOM    495  H5  CYT B  16      -1.361   2.894  -7.897  1.00  0.00      BS   H  
ATOM    496  H6  CYT B  16      -3.249   1.484  -7.103  1.00  0.00      BS   H  
ATOM    497  H1' CYT B  16      -3.078  -2.002  -6.864  1.00  0.00      BS   H  
ATOM    498  H2' CYT B  16      -4.027  -1.788  -4.708  1.00  0.00      BS   H  
ATOM    499  H3' CYT B  16      -3.995   1.291  -5.136  1.00  0.00      BS   H  
ATOM    500  H4' CYT B  16      -6.026  -0.791  -5.907  1.00  0.00      BS   H  
ATOM    501  H41 CYT B  16       1.840   1.412  -8.368  1.00  0.00      BS   H  
ATOM    502  H5' CYT B  16      -6.633   0.723  -7.848  1.00  0.00      BS   H  
ATOM    503  H42 CYT B  16       1.058   2.828  -8.735  1.00  0.00      BS   H  
ATOM    504 H2'' CYT B  16      -2.703  -0.682  -4.254  1.00  0.00      BS   H  
ATOM    505 H5'' CYT B  16      -6.957   1.322  -6.243  1.00  0.00      BS   H  
ATOM    506  P   ADE B  17      -5.213   1.348  -2.727  1.00  0.00      BS   P  
ATOM    507  O1P ADE B  17      -6.470   1.526  -1.987  1.00  0.00      BS   O  
ATOM    508  O2P ADE B  17      -4.604   2.559  -3.273  1.00  0.00      BS   O  
ATOM    509  C5' ADE B  17      -4.185  -0.788  -1.518  1.00  0.00      BS   C  
ATOM    510  O5' ADE B  17      -4.166   0.641  -1.783  1.00  0.00      BS   O  
ATOM    511  C4' ADE B  17      -3.033  -1.209  -0.579  1.00  0.00      BS   C  
ATOM    512  O4' ADE B  17      -1.768  -1.181  -1.376  1.00  0.00      BS   O  
ATOM    513  C3' ADE B  17      -2.733  -0.366   0.731  1.00  0.00      BS   C  
ATOM    514  O3' ADE B  17      -2.134  -1.120   1.800  1.00  0.00      BS   O  
ATOM    515  C2' ADE B  17      -1.797   0.671   0.170  1.00  0.00      BS   C  
ATOM    516  C1' ADE B  17      -1.021  -0.122  -0.934  1.00  0.00      BS   C  
ATOM    517  N1  ADE B  17       3.161   0.522  -3.984  1.00  0.00      BS   N  
ATOM    518  C2  ADE B  17       3.006  -0.233  -2.906  1.00  0.00      BS   C  
ATOM    519  N3  ADE B  17       1.878  -0.376  -2.184  1.00  0.00      BS   N  
ATOM    520  C4  ADE B  17       0.850   0.451  -2.593  1.00  0.00      BS   C  
ATOM    521  C5  ADE B  17       0.923   1.356  -3.642  1.00  0.00      BS   C  
ATOM    522  C6  ADE B  17       2.109   1.334  -4.372  1.00  0.00      BS   C  
ATOM    523  N6  ADE B  17       2.422   2.137  -5.405  1.00  0.00      BS   N  
ATOM    524  N7  ADE B  17      -0.336   2.025  -3.802  1.00  0.00      BS   N  
ATOM    525  C8  ADE B  17      -1.103   1.588  -2.799  1.00  0.00      BS   C  
ATOM    526  N9  ADE B  17      -0.482   0.595  -2.061  1.00  0.00      BS   N  
ATOM    527  H2  ADE B  17       3.818  -0.893  -2.596  1.00  0.00      BS   H  
ATOM    528  H8  ADE B  17      -2.149   1.854  -2.645  1.00  0.00      BS   H  
ATOM    529  H1' ADE B  17      -0.236  -0.631  -0.335  1.00  0.00      BS   H  
ATOM    530  H2' ADE B  17      -1.126   1.127   0.930  1.00  0.00      BS   H  
ATOM    531  H3' ADE B  17      -3.532   0.280   1.152  1.00  0.00      BS   H  
ATOM    532  H4' ADE B  17      -3.196  -2.281  -0.331  1.00  0.00      BS   H  
ATOM    533  H5' ADE B  17      -4.215  -1.413  -2.436  1.00  0.00      BS   H  
ATOM    534  H61 ADE B  17       3.313   1.956  -5.822  1.00  0.00      BS   H  
ATOM    535  H62 ADE B  17       1.979   3.005  -5.628  1.00  0.00      BS   H  
ATOM    536 H2'' ADE B  17      -2.341   1.562  -0.208  1.00  0.00      BS   H  
ATOM    537 H5'' ADE B  17      -5.122  -1.082  -0.997  1.00  0.00      BS   H  
ATOM    538  P   ADE B  18      -1.539  -0.482   3.160  1.00  0.00      BS   P  
ATOM    539  O1P ADE B  18      -1.893  -1.429   4.196  1.00  0.00      BS   O  
ATOM    540  O2P ADE B  18      -1.912   0.895   3.391  1.00  0.00      BS   O  
ATOM    541  C5' ADE B  18       0.873  -1.367   3.665  1.00  0.00      BS   C  
ATOM    542  O5' ADE B  18      -0.012  -0.519   2.814  1.00  0.00      BS   O  
ATOM    543  C4' ADE B  18       2.301  -0.970   3.553  1.00  0.00      BS   C  
ATOM    544  O4' ADE B  18       2.775  -0.901   2.184  1.00  0.00      BS   O  
ATOM    545  C3' ADE B  18       2.564   0.483   4.018  1.00  0.00      BS   C  
ATOM    546  O3' ADE B  18       2.646   0.531   5.435  1.00  0.00      BS   O  
ATOM    547  C2' ADE B  18       3.932   0.731   3.431  1.00  0.00      BS   C  
ATOM    548  C1' ADE B  18       3.767   0.114   2.042  1.00  0.00      BS   C  
ATOM    549  N1  ADE B  18       5.046   2.847  -2.012  1.00  0.00      BS   N  
ATOM    550  C2  ADE B  18       5.670   1.841  -1.355  1.00  0.00      BS   C  
ATOM    551  N3  ADE B  18       5.198   1.030  -0.439  1.00  0.00      BS   N  
ATOM    552  C4  ADE B  18       4.001   1.457  -0.023  1.00  0.00      BS   C  
ATOM    553  C5  ADE B  18       3.137   2.357  -0.693  1.00  0.00      BS   C  
ATOM    554  C6  ADE B  18       3.752   3.060  -1.753  1.00  0.00      BS   C  
ATOM    555  N6  ADE B  18       3.034   3.896  -2.589  1.00  0.00      BS   N  
ATOM    556  N7  ADE B  18       1.936   2.500  -0.094  1.00  0.00      BS   N  
ATOM    557  C8  ADE B  18       2.067   1.709   0.981  1.00  0.00      BS   C  
ATOM    558  N9  ADE B  18       3.296   1.045   1.049  1.00  0.00      BS   N  
ATOM    559  H2  ADE B  18       6.616   1.525  -1.795  1.00  0.00      BS   H  
ATOM    560  H8  ADE B  18       1.330   1.408   1.726  1.00  0.00      BS   H  
ATOM    561  H1' ADE B  18       4.703  -0.402   1.740  1.00  0.00      BS   H  
ATOM    562  H2' ADE B  18       4.700   0.192   4.026  1.00  0.00      BS   H  
ATOM    563  H3' ADE B  18       1.758   1.096   3.562  1.00  0.00      BS   H  
ATOM    564  H4' ADE B  18       2.976  -1.613   4.156  1.00  0.00      BS   H  
ATOM    565  H5' ADE B  18       0.732  -2.437   3.402  1.00  0.00      BS   H  
ATOM    566  H61 ADE B  18       3.565   4.460  -3.220  1.00  0.00      BS   H  
ATOM    567  H62 ADE B  18       2.260   4.365  -2.162  1.00  0.00      BS   H  
ATOM    568 H2'' ADE B  18       4.293   1.779   3.521  1.00  0.00      BS   H  
ATOM    569 H5'' ADE B  18       0.698  -1.327   4.761  1.00  0.00      BS   H  
ATOM    570  P   CYT B  19       2.419   1.940   6.143  1.00  0.00      BS   P  
ATOM    571  O1P CYT B  19       1.922   1.745   7.514  1.00  0.00      BS   O  
ATOM    572  O2P CYT B  19       1.599   2.832   5.314  1.00  0.00      BS   O  
ATOM    573  C5' CYT B  19       5.048   1.873   6.650  1.00  0.00      BS   C  
ATOM    574  O5' CYT B  19       3.884   2.597   6.153  1.00  0.00      BS   O  
ATOM    575  C4' CYT B  19       6.149   2.901   6.570  1.00  0.00      BS   C  
ATOM    576  O4' CYT B  19       6.298   3.392   5.162  1.00  0.00      BS   O  
ATOM    577  C3' CYT B  19       5.983   4.176   7.404  1.00  0.00      BS   C  
ATOM    578  O3' CYT B  19       7.212   4.591   8.065  1.00  0.00      BS   O  
ATOM    579  C2' CYT B  19       5.505   5.198   6.421  1.00  0.00      BS   C  
ATOM    580  C1' CYT B  19       6.119   4.831   5.041  1.00  0.00      BS   C  
ATOM    581  N1  CYT B  19       5.395   5.094   3.799  1.00  0.00      BS   N  
ATOM    582  C2  CYT B  19       5.978   5.261   2.551  1.00  0.00      BS   C  
ATOM    583  O2  CYT B  19       7.237   5.248   2.539  1.00  0.00      BS   O  
ATOM    584  N3  CYT B  19       5.224   5.396   1.375  1.00  0.00      BS   N  
ATOM    585  C4  CYT B  19       3.879   5.296   1.490  1.00  0.00      BS   C  
ATOM    586  N4  CYT B  19       3.057   5.571   0.461  1.00  0.00      BS   N  
ATOM    587  C5  CYT B  19       3.215   5.069   2.738  1.00  0.00      BS   C  
ATOM    588  C6  CYT B  19       4.051   4.916   3.814  1.00  0.00      BS   C  
ATOM    589  H5  CYT B  19       2.134   5.198   2.701  1.00  0.00      BS   H  
ATOM    590  H6  CYT B  19       3.602   4.696   4.783  1.00  0.00      BS   H  
ATOM    591  H1' CYT B  19       7.117   5.318   4.995  1.00  0.00      BS   H  
ATOM    592  H2' CYT B  19       5.821   6.224   6.709  1.00  0.00      BS   H  
ATOM    593  H3' CYT B  19       5.239   3.984   8.207  1.00  0.00      BS   H  
ATOM    594  H4' CYT B  19       7.072   2.409   6.942  1.00  0.00      BS   H  
ATOM    595  H41 CYT B  19       3.415   6.067  -0.330  1.00  0.00      BS   H  
ATOM    596  H5' CYT B  19       5.204   0.934   6.078  1.00  0.00      BS   H  
ATOM    597  H42 CYT B  19       2.099   5.288   0.415  1.00  0.00      BS   H  
ATOM    598 H2'' CYT B  19       4.395   5.217   6.464  1.00  0.00      BS   H  
ATOM    599 H5'' CYT B  19       4.881   1.587   7.711  1.00  0.00      BS   H  
ATOM    600  P   ADE B  20       7.057   5.649   9.225  1.00  0.00      BS   P  
ATOM    601  O1P ADE B  20       8.158   5.477  10.182  1.00  0.00      BS   O  
ATOM    602  O2P ADE B  20       5.690   5.557   9.754  1.00  0.00      BS   O  
ATOM    603  C5' ADE B  20       8.415   7.213   7.600  1.00  0.00      BS   C  
ATOM    604  O5' ADE B  20       7.263   6.970   8.432  1.00  0.00      BS   O  
ATOM    605  C4' ADE B  20       8.220   8.543   6.854  1.00  0.00      BS   C  
ATOM    606  O4' ADE B  20       7.267   8.356   5.760  1.00  0.00      BS   O  
ATOM    607  C3' ADE B  20       7.566   9.718   7.712  1.00  0.00      BS   C  
ATOM    608  O3' ADE B  20       8.199  10.984   7.736  1.00  0.00      BS   O  
ATOM    609  C2' ADE B  20       6.157   9.847   6.984  1.00  0.00      BS   C  
ATOM    610  C1' ADE B  20       6.493   9.509   5.557  1.00  0.00      BS   C  
ATOM    611  N1  ADE B  20       4.714   9.474   0.769  1.00  0.00      BS   N  
ATOM    612  C2  ADE B  20       5.857   9.836   1.312  1.00  0.00      BS   C  
ATOM    613  N3  ADE B  20       6.294   9.771   2.604  1.00  0.00      BS   N  
ATOM    614  C4  ADE B  20       5.285   9.337   3.394  1.00  0.00      BS   C  
ATOM    615  C5  ADE B  20       4.030   9.005   3.031  1.00  0.00      BS   C  
ATOM    616  C6  ADE B  20       3.770   9.022   1.641  1.00  0.00      BS   C  
ATOM    617  N6  ADE B  20       2.789   8.501   1.017  1.00  0.00      BS   N  
ATOM    618  N7  ADE B  20       3.286   8.581   4.198  1.00  0.00      BS   N  
ATOM    619  C8  ADE B  20       4.156   8.665   5.157  1.00  0.00      BS   C  
ATOM    620  N9  ADE B  20       5.367   9.135   4.788  1.00  0.00      BS   N  
ATOM    621  H2  ADE B  20       6.485  10.095   0.459  1.00  0.00      BS   H  
ATOM    622  H8  ADE B  20       3.953   8.561   6.222  1.00  0.00      BS   H  
ATOM    623  H1' ADE B  20       7.202  10.270   5.164  1.00  0.00      BS   H  
ATOM    624  H2' ADE B  20       5.777  10.888   7.060  1.00  0.00      BS   H  
ATOM    625  H3' ADE B  20       7.451   9.303   8.737  1.00  0.00      BS   H  
ATOM    626  H4' ADE B  20       9.207   8.926   6.516  1.00  0.00      BS   H  
ATOM    627  H5' ADE B  20       8.571   6.474   6.786  1.00  0.00      BS   H  
ATOM    628  H61 ADE B  20       2.760   8.643   0.028  1.00  0.00      BS   H  
ATOM    629  H62 ADE B  20       2.288   7.762   1.468  1.00  0.00      BS   H  
ATOM    630  H3T ADE B  20       7.549  11.625   8.033  1.00  0.00      BS   H  
ATOM    631 H2'' ADE B  20       5.477   9.115   7.470  1.00  0.00      BS   H  
ATOM    632 H5'' ADE B  20       9.351   7.205   8.199  1.00  0.00      BS   H  
TER   
ATOM    633  C5' URA R   1       2.439  12.952  -6.180  1.00  0.00      R    C  
ATOM    634  O5' URA R   1       2.889  11.658  -5.715  1.00  0.00      R    O  
ATOM    635  C4' URA R   1       3.419  13.995  -5.708  1.00  0.00      R    C  
ATOM    636  O4' URA R   1       3.317  14.204  -4.314  1.00  0.00      R    O  
ATOM    637  C3' URA R   1       4.915  13.653  -5.978  1.00  0.00      R    C  
ATOM    638  O3' URA R   1       5.203  13.698  -7.358  1.00  0.00      R    O  
ATOM    639  C2' URA R   1       5.544  14.724  -5.076  1.00  0.00      R    C  
ATOM    640  O2' URA R   1       5.568  15.949  -5.777  1.00  0.00      R    O  
ATOM    641  C1' URA R   1       4.538  14.770  -3.853  1.00  0.00      R    C  
ATOM    642  N1  URA R   1       5.211  14.088  -2.653  1.00  0.00      R    N  
ATOM    643  C2  URA R   1       6.178  14.855  -2.116  1.00  0.00      R    C  
ATOM    644  O2  URA R   1       6.424  15.990  -2.510  1.00  0.00      R    O  
ATOM    645  N3  URA R   1       6.732  14.257  -1.036  1.00  0.00      R    N  
ATOM    646  C4  URA R   1       6.652  12.955  -0.703  1.00  0.00      R    C  
ATOM    647  O4  URA R   1       7.471  12.486   0.083  1.00  0.00      R    O  
ATOM    648  C5  URA R   1       5.637  12.227  -1.414  1.00  0.00      R    C  
ATOM    649  C6  URA R   1       4.959  12.786  -2.390  1.00  0.00      R    C  
ATOM    650  H3  URA R   1       7.424  14.816  -0.557  1.00  0.00      R    H  
ATOM    651  H5  URA R   1       5.454  11.178  -1.182  1.00  0.00      R    H  
ATOM    652  H6  URA R   1       4.343  12.199  -3.072  1.00  0.00      R    H  
ATOM    653  H1' URA R   1       4.398  15.799  -3.457  1.00  0.00      R    H  
ATOM    654  H2' URA R   1       6.085  15.837  -6.578  1.00  0.00      R    H  
ATOM    655  H3' URA R   1       5.186  12.705  -5.465  1.00  0.00      R    H  
ATOM    656  H4' URA R   1       3.258  15.060  -5.979  1.00  0.00      R    H  
ATOM    657  H5' URA R   1       1.366  13.075  -5.917  1.00  0.00      R    H  
ATOM    658  H5T URA R   1       3.341  11.278  -6.473  1.00  0.00      R    H  
ATOM    659 H2'' URA R   1       6.543  14.360  -4.755  1.00  0.00      R    H  
ATOM    660 H5'' URA R   1       2.309  12.912  -7.283  1.00  0.00      R    H  
ATOM    661  P   GUA R   2       5.755  12.378  -8.038  1.00  0.00      R    P  
ATOM    662  O1P GUA R   2       6.274  12.760  -9.399  1.00  0.00      R    O  
ATOM    663  O2P GUA R   2       4.732  11.270  -7.961  1.00  0.00      R    O  
ATOM    664  C5' GUA R   2       8.044  12.785  -6.736  1.00  0.00      R    C  
ATOM    665  O5' GUA R   2       6.983  11.903  -7.133  1.00  0.00      R    O  
ATOM    666  C4' GUA R   2       8.806  12.096  -5.597  1.00  0.00      R    C  
ATOM    667  O4' GUA R   2       7.891  12.109  -4.380  1.00  0.00      R    O  
ATOM    668  C3' GUA R   2       9.216  10.624  -5.676  1.00  0.00      R    C  
ATOM    669  O3' GUA R   2      10.461  10.506  -6.384  1.00  0.00      R    O  
ATOM    670  C2' GUA R   2       9.388  10.277  -4.185  1.00  0.00      R    C  
ATOM    671  O2' GUA R   2      10.607  10.802  -3.561  1.00  0.00      R    O  
ATOM    672  C1' GUA R   2       8.195  10.982  -3.600  1.00  0.00      R    C  
ATOM    673  N1  GUA R   2       6.212   6.935  -1.039  1.00  0.00      R    N  
ATOM    674  C2  GUA R   2       7.470   7.504  -0.943  1.00  0.00      R    C  
ATOM    675  N2  GUA R   2       8.204   6.958   0.014  1.00  0.00      R    N  
ATOM    676  N3  GUA R   2       7.879   8.611  -1.689  1.00  0.00      R    N  
ATOM    677  C4  GUA R   2       6.922   9.023  -2.530  1.00  0.00      R    C  
ATOM    678  C5  GUA R   2       5.654   8.498  -2.683  1.00  0.00      R    C  
ATOM    679  C6  GUA R   2       5.218   7.381  -1.861  1.00  0.00      R    C  
ATOM    680  O6  GUA R   2       4.079   6.885  -1.876  1.00  0.00      R    O  
ATOM    681  N7  GUA R   2       5.029   9.156  -3.737  1.00  0.00      R    N  
ATOM    682  C8  GUA R   2       5.931  10.005  -4.228  1.00  0.00      R    C  
ATOM    683  N9  GUA R   2       7.027  10.044  -3.434  1.00  0.00      R    N  
ATOM    684  H1  GUA R   2       5.877   6.280  -0.349  1.00  0.00      R    H  
ATOM    685  H8  GUA R   2       5.805  10.658  -5.092  1.00  0.00      R    H  
ATOM    686  H1' GUA R   2       8.391  11.445  -2.609  1.00  0.00      R    H  
ATOM    687  H2' GUA R   2      10.869  10.205  -2.857  1.00  0.00      R    H  
ATOM    688  H21 GUA R   2       7.812   6.308   0.664  1.00  0.00      R    H  
ATOM    689  H3' GUA R   2       8.331  10.064  -6.048  1.00  0.00      R    H  
ATOM    690  H22 GUA R   2       9.145   7.237   0.210  1.00  0.00      R    H  
ATOM    691  H4' GUA R   2       9.707  12.614  -5.208  1.00  0.00      R    H  
ATOM    692  H5' GUA R   2       7.818  13.836  -6.456  1.00  0.00      R    H  
ATOM    693 H2'' GUA R   2       9.388   9.214  -3.861  1.00  0.00      R    H  
ATOM    694 H5'' GUA R   2       8.663  12.877  -7.654  1.00  0.00      R    H  
ATOM    695  P   URA R   3      10.683   9.162  -7.233  1.00  0.00      R    P  
ATOM    696  O1P URA R   3      11.989   9.214  -7.885  1.00  0.00      R    O  
ATOM    697  O2P URA R   3       9.501   8.881  -8.120  1.00  0.00      R    O  
ATOM    698  C5' URA R   3      11.762   7.881  -5.244  1.00  0.00      R    C  
ATOM    699  O5' URA R   3      10.663   7.957  -6.159  1.00  0.00      R    O  
ATOM    700  C4' URA R   3      11.645   6.679  -4.221  1.00  0.00      R    C  
ATOM    701  O4' URA R   3      10.651   6.860  -3.203  1.00  0.00      R    O  
ATOM    702  C3' URA R   3      11.363   5.393  -4.887  1.00  0.00      R    C  
ATOM    703  O3' URA R   3      12.519   4.943  -5.631  1.00  0.00      R    O  
ATOM    704  C2' URA R   3      10.865   4.582  -3.743  1.00  0.00      R    C  
ATOM    705  O2' URA R   3      11.871   4.212  -2.839  1.00  0.00      R    O  
ATOM    706  C1' URA R   3       9.985   5.591  -3.090  1.00  0.00      R    C  
ATOM    707  N1  URA R   3       8.508   5.529  -3.602  1.00  0.00      R    N  
ATOM    708  C2  URA R   3       7.629   4.611  -3.084  1.00  0.00      R    C  
ATOM    709  O2  URA R   3       8.016   3.879  -2.171  1.00  0.00      R    O  
ATOM    710  N3  URA R   3       6.382   4.608  -3.645  1.00  0.00      R    N  
ATOM    711  C4  URA R   3       5.888   5.422  -4.633  1.00  0.00      R    C  
ATOM    712  O4  URA R   3       4.695   5.453  -4.795  1.00  0.00      R    O  
ATOM    713  C5  URA R   3       6.865   6.271  -5.185  1.00  0.00      R    C  
ATOM    714  C6  URA R   3       8.082   6.312  -4.651  1.00  0.00      R    C  
ATOM    715  H3  URA R   3       5.835   4.009  -3.045  1.00  0.00      R    H  
ATOM    716  H5  URA R   3       6.582   6.997  -5.948  1.00  0.00      R    H  
ATOM    717  H6  URA R   3       8.857   6.914  -5.127  1.00  0.00      R    H  
ATOM    718  H1' URA R   3      10.006   5.525  -1.980  1.00  0.00      R    H  
ATOM    719  H2' URA R   3      11.702   3.294  -2.620  1.00  0.00      R    H  
ATOM    720  H3' URA R   3      10.532   5.606  -5.594  1.00  0.00      R    H  
ATOM    721  H4' URA R   3      12.618   6.628  -3.686  1.00  0.00      R    H  
ATOM    722  H5' URA R   3      11.790   8.754  -4.557  1.00  0.00      R    H  
ATOM    723 H2'' URA R   3      10.355   3.643  -4.046  1.00  0.00      R    H  
ATOM    724 H5'' URA R   3      12.733   7.796  -5.776  1.00  0.00      R    H  
ATOM    725  P   URA R   4      12.289   3.893  -6.849  1.00  0.00      R    P  
ATOM    726  O1P URA R   4      13.584   3.586  -7.372  1.00  0.00      R    O  
ATOM    727  O2P URA R   4      11.156   4.347  -7.712  1.00  0.00      R    O  
ATOM    728  C5' URA R   4      12.381   1.686  -5.384  1.00  0.00      R    C  
ATOM    729  O5' URA R   4      11.694   2.642  -6.093  1.00  0.00      R    O  
ATOM    730  C4' URA R   4      11.510   0.592  -4.665  1.00  0.00      R    C  
ATOM    731  O4' URA R   4      10.383   1.263  -3.904  1.00  0.00      R    O  
ATOM    732  C3' URA R   4      10.809  -0.443  -5.583  1.00  0.00      R    C  
ATOM    733  O3' URA R   4      11.736  -1.473  -5.971  1.00  0.00      R    O  
ATOM    734  C2' URA R   4       9.716  -0.894  -4.711  1.00  0.00      R    C  
ATOM    735  O2' URA R   4      10.179  -1.743  -3.639  1.00  0.00      R    O  
ATOM    736  C1' URA R   4       9.263   0.406  -4.066  1.00  0.00      R    C  
ATOM    737  N1  URA R   4       8.199   1.020  -4.752  1.00  0.00      R    N  
ATOM    738  C2  URA R   4       6.918   0.644  -4.388  1.00  0.00      R    C  
ATOM    739  O2  URA R   4       6.823  -0.130  -3.405  1.00  0.00      R    O  
ATOM    740  N3  URA R   4       5.852   1.234  -5.041  1.00  0.00      R    N  
ATOM    741  C4  URA R   4       6.033   2.102  -6.095  1.00  0.00      R    C  
ATOM    742  O4  URA R   4       5.032   2.553  -6.595  1.00  0.00      R    O  
ATOM    743  C5  URA R   4       7.369   2.370  -6.520  1.00  0.00      R    C  
ATOM    744  C6  URA R   4       8.384   1.897  -5.803  1.00  0.00      R    C  
ATOM    745  H3  URA R   4       4.927   1.006  -4.708  1.00  0.00      R    H  
ATOM    746  H5  URA R   4       7.494   3.040  -7.371  1.00  0.00      R    H  
ATOM    747  H6  URA R   4       9.439   2.141  -5.938  1.00  0.00      R    H  
ATOM    748  H1' URA R   4       9.009   0.218  -3.000  1.00  0.00      R    H  
ATOM    749  H2' URA R   4       9.736  -2.572  -3.829  1.00  0.00      R    H  
ATOM    750  H3' URA R   4      10.410   0.172  -6.418  1.00  0.00      R    H  
ATOM    751  H4' URA R   4      12.219  -0.001  -4.048  1.00  0.00      R    H  
ATOM    752  H5' URA R   4      12.913   2.264  -4.598  1.00  0.00      R    H  
ATOM    753 H2'' URA R   4       8.917  -1.471  -5.227  1.00  0.00      R    H  
ATOM    754 H5'' URA R   4      13.048   1.165  -6.103  1.00  0.00      R    H  
ATOM    755  P   GUA R   5      11.503  -2.388  -7.221  1.00  0.00      R    P  
ATOM    756  O1P GUA R   5      12.609  -3.401  -7.202  1.00  0.00      R    O  
ATOM    757  O2P GUA R   5      11.265  -1.591  -8.475  1.00  0.00      R    O  
ATOM    758  C5' GUA R   5      10.145  -4.348  -6.085  1.00  0.00      R    C  
ATOM    759  O5' GUA R   5      10.084  -3.108  -6.812  1.00  0.00      R    O  
ATOM    760  C4' GUA R   5       8.853  -4.689  -5.379  1.00  0.00      R    C  
ATOM    761  O4' GUA R   5       8.211  -3.638  -4.713  1.00  0.00      R    O  
ATOM    762  C3' GUA R   5       7.768  -5.147  -6.412  1.00  0.00      R    C  
ATOM    763  O3' GUA R   5       8.058  -6.506  -6.838  1.00  0.00      R    O  
ATOM    764  C2' GUA R   5       6.503  -4.942  -5.589  1.00  0.00      R    C  
ATOM    765  O2' GUA R   5       6.318  -5.873  -4.521  1.00  0.00      R    O  
ATOM    766  C1' GUA R   5       6.794  -3.676  -4.943  1.00  0.00      R    C  
ATOM    767  N1  GUA R   5       2.703  -1.244  -6.574  1.00  0.00      R    N  
ATOM    768  C2  GUA R   5       2.810  -2.286  -5.662  1.00  0.00      R    C  
ATOM    769  N2  GUA R   5       1.711  -2.677  -5.145  1.00  0.00      R    N  
ATOM    770  N3  GUA R   5       3.991  -2.712  -5.244  1.00  0.00      R    N  
ATOM    771  C4  GUA R   5       5.039  -2.244  -5.955  1.00  0.00      R    C  
ATOM    772  C5  GUA R   5       4.934  -1.359  -7.022  1.00  0.00      R    C  
ATOM    773  C6  GUA R   5       3.715  -0.666  -7.306  1.00  0.00      R    C  
ATOM    774  O6  GUA R   5       3.578   0.217  -8.159  1.00  0.00      R    O  
ATOM    775  N7  GUA R   5       6.194  -1.158  -7.614  1.00  0.00      R    N  
ATOM    776  C8  GUA R   5       7.036  -1.892  -6.845  1.00  0.00      R    C  
ATOM    777  N9  GUA R   5       6.328  -2.638  -5.842  1.00  0.00      R    N  
ATOM    778  H1  GUA R   5       1.753  -0.985  -6.804  1.00  0.00      R    H  
ATOM    779  H8  GUA R   5       8.105  -2.024  -7.004  1.00  0.00      R    H  
ATOM    780  H1' GUA R   5       6.290  -3.642  -3.954  1.00  0.00      R    H  
ATOM    781  H2' GUA R   5       5.408  -6.006  -4.248  1.00  0.00      R    H  
ATOM    782  H21 GUA R   5       0.890  -2.513  -5.693  1.00  0.00      R    H  
ATOM    783  H3' GUA R   5       7.894  -4.440  -7.260  1.00  0.00      R    H  
ATOM    784  H22 GUA R   5       1.739  -3.580  -4.719  1.00  0.00      R    H  
ATOM    785  H4' GUA R   5       8.996  -5.553  -4.695  1.00  0.00      R    H  
ATOM    786  H5' GUA R   5      10.926  -4.232  -5.304  1.00  0.00      R    H  
ATOM    787 H2'' GUA R   5       5.556  -4.996  -6.167  1.00  0.00      R    H  
ATOM    788 H5'' GUA R   5      10.438  -5.266  -6.637  1.00  0.00      R    H  
ATOM    789  P   URA R   6       7.439  -7.005  -8.213  1.00  0.00      R    P  
ATOM    790  O1P URA R   6       7.745  -8.415  -8.154  1.00  0.00      R    O  
ATOM    791  O2P URA R   6       8.131  -6.230  -9.302  1.00  0.00      R    O  
ATOM    792  C5' URA R   6       4.897  -7.584  -7.578  1.00  0.00      R    C  
ATOM    793  O5' URA R   6       5.890  -6.778  -8.252  1.00  0.00      R    O  
ATOM    794  C4' URA R   6       3.504  -7.106  -7.885  1.00  0.00      R    C  
ATOM    795  O4' URA R   6       3.235  -5.719  -7.511  1.00  0.00      R    O  
ATOM    796  C3' URA R   6       3.081  -7.093  -9.361  1.00  0.00      R    C  
ATOM    797  O3' URA R   6       2.814  -8.395  -9.812  1.00  0.00      R    O  
ATOM    798  C2' URA R   6       1.893  -6.161  -9.321  1.00  0.00      R    C  
ATOM    799  O2' URA R   6       0.841  -6.711  -8.666  1.00  0.00      R    O  
ATOM    800  C1' URA R   6       2.458  -5.107  -8.474  1.00  0.00      R    C  
ATOM    801  N1  URA R   6       3.096  -4.036  -9.356  1.00  0.00      R    N  
ATOM    802  C2  URA R   6       2.229  -3.179  -9.937  1.00  0.00      R    C  
ATOM    803  O2  URA R   6       1.031  -3.298  -9.849  1.00  0.00      R    O  
ATOM    804  N3  URA R   6       2.803  -2.202 -10.629  1.00  0.00      R    N  
ATOM    805  C4  URA R   6       4.074  -2.161 -11.124  1.00  0.00      R    C  
ATOM    806  O4  URA R   6       4.379  -1.421 -12.092  1.00  0.00      R    O  
ATOM    807  C5  URA R   6       4.856  -3.166 -10.556  1.00  0.00      R    C  
ATOM    808  C6  URA R   6       4.443  -4.061  -9.685  1.00  0.00      R    C  
ATOM    809  H3  URA R   6       2.116  -1.529 -10.939  1.00  0.00      R    H  
ATOM    810  H5  URA R   6       5.840  -3.232 -11.020  1.00  0.00      R    H  
ATOM    811  H6  URA R   6       5.111  -4.817  -9.271  1.00  0.00      R    H  
ATOM    812  H1' URA R   6       1.639  -4.642  -7.885  1.00  0.00      R    H  
ATOM    813  H2' URA R   6       0.088  -6.118  -8.625  1.00  0.00      R    H  
ATOM    814  H3' URA R   6       3.970  -6.635  -9.844  1.00  0.00      R    H  
ATOM    815  H4' URA R   6       2.878  -7.853  -7.351  1.00  0.00      R    H  
ATOM    816  H5' URA R   6       5.063  -7.517  -6.482  1.00  0.00      R    H  
ATOM    817 H2'' URA R   6       1.558  -5.869 -10.340  1.00  0.00      R    H  
ATOM    818 H5'' URA R   6       5.048  -8.645  -7.873  1.00  0.00      R    H  
ATOM    819  P   ADE R   7       2.899  -8.805 -11.346  1.00  0.00      R    P  
ATOM    820  O1P ADE R   7       2.718 -10.248 -11.274  1.00  0.00      R    O  
ATOM    821  O2P ADE R   7       4.211  -8.348 -11.839  1.00  0.00      R    O  
ATOM    822  C5' ADE R   7       0.267  -8.415 -11.767  1.00  0.00      R    C  
ATOM    823  O5' ADE R   7       1.651  -7.958 -12.042  1.00  0.00      R    O  
ATOM    824  C4' ADE R   7      -0.918  -7.442 -12.086  1.00  0.00      R    C  
ATOM    825  O4' ADE R   7      -0.738  -6.117 -11.515  1.00  0.00      R    O  
ATOM    826  C3' ADE R   7      -1.219  -7.125 -13.538  1.00  0.00      R    C  
ATOM    827  O3' ADE R   7      -2.022  -8.178 -14.165  1.00  0.00      R    O  
ATOM    828  C2' ADE R   7      -1.898  -5.730 -13.545  1.00  0.00      R    C  
ATOM    829  O2' ADE R   7      -3.288  -5.822 -13.250  1.00  0.00      R    O  
ATOM    830  C1' ADE R   7      -1.124  -5.083 -12.473  1.00  0.00      R    C  
ATOM    831  N1  ADE R   7       0.522  -0.751 -14.533  1.00  0.00      R    N  
ATOM    832  C2  ADE R   7      -0.692  -1.223 -14.212  1.00  0.00      R    C  
ATOM    833  N3  ADE R   7      -1.034  -2.442 -13.805  1.00  0.00      R    N  
ATOM    834  C4  ADE R   7       0.085  -3.191 -13.530  1.00  0.00      R    C  
ATOM    835  C5  ADE R   7       1.343  -2.909 -13.900  1.00  0.00      R    C  
ATOM    836  C6  ADE R   7       1.533  -1.579 -14.362  1.00  0.00      R    C  
ATOM    837  N6  ADE R   7       2.795  -1.049 -14.669  1.00  0.00      R    N  
ATOM    838  N7  ADE R   7       2.183  -4.009 -13.596  1.00  0.00      R    N  
ATOM    839  C8  ADE R   7       1.347  -4.905 -13.108  1.00  0.00      R    C  
ATOM    840  N9  ADE R   7       0.071  -4.477 -12.973  1.00  0.00      R    N  
ATOM    841  H2  ADE R   7      -1.633  -0.697 -14.370  1.00  0.00      R    H  
ATOM    842  H8  ADE R   7       1.721  -5.853 -12.722  1.00  0.00      R    H  
ATOM    843  H1' ADE R   7      -1.752  -4.277 -12.038  1.00  0.00      R    H  
ATOM    844  H2' ADE R   7      -3.683  -4.956 -13.385  1.00  0.00      R    H  
ATOM    845  H3' ADE R   7      -0.214  -7.023 -13.999  1.00  0.00      R    H  
ATOM    846  H4' ADE R   7      -1.862  -7.875 -11.691  1.00  0.00      R    H  
ATOM    847  H5' ADE R   7       0.182  -8.641 -10.682  1.00  0.00      R    H  
ATOM    848  H61 ADE R   7       2.937  -0.060 -14.612  1.00  0.00      R    H  
ATOM    849  H62 ADE R   7       3.589  -1.656 -14.651  1.00  0.00      R    H  
ATOM    850 H2'' ADE R   7      -1.701  -5.253 -14.528  1.00  0.00      R    H  
ATOM    851 H5'' ADE R   7       0.035  -9.329 -12.354  1.00  0.00      R    H  
ATOM    852  P   ADE R   8      -1.868  -8.472 -15.695  1.00  0.00      R    P  
ATOM    853  O1P ADE R   8      -2.730  -9.624 -16.044  1.00  0.00      R    O  
ATOM    854  O2P ADE R   8      -0.439  -8.691 -15.911  1.00  0.00      R    O  
ATOM    855  C5' ADE R   8      -3.771  -6.837 -16.486  1.00  0.00      R    C  
ATOM    856  O5' ADE R   8      -2.362  -7.130 -16.446  1.00  0.00      R    O  
ATOM    857  C4' ADE R   8      -3.997  -5.413 -16.973  1.00  0.00      R    C  
ATOM    858  O4' ADE R   8      -3.174  -4.431 -16.280  1.00  0.00      R    O  
ATOM    859  C3' ADE R   8      -3.605  -5.268 -18.470  1.00  0.00      R    C  
ATOM    860  O3' ADE R   8      -4.701  -5.634 -19.328  1.00  0.00      R    O  
ATOM    861  C2' ADE R   8      -3.215  -3.731 -18.587  1.00  0.00      R    C  
ATOM    862  O2' ADE R   8      -4.381  -2.939 -18.801  1.00  0.00      R    O  
ATOM    863  C1' ADE R   8      -2.685  -3.397 -17.193  1.00  0.00      R    C  
ATOM    864  N1  ADE R   8       1.306  -0.227 -18.251  1.00  0.00      R    N  
ATOM    865  C2  ADE R   8      -0.013  -0.095 -18.314  1.00  0.00      R    C  
ATOM    866  N3  ADE R   8      -1.002  -0.969 -18.084  1.00  0.00      R    N  
ATOM    867  C4  ADE R   8      -0.533  -2.075 -17.527  1.00  0.00      R    C  
ATOM    868  C5  ADE R   8       0.803  -2.376 -17.402  1.00  0.00      R    C  
ATOM    869  C6  ADE R   8       1.773  -1.432 -17.751  1.00  0.00      R    C  
ATOM    870  N6  ADE R   8       3.100  -1.595 -17.809  1.00  0.00      R    N  
ATOM    871  N7  ADE R   8       0.989  -3.694 -17.008  1.00  0.00      R    N  
ATOM    872  C8  ADE R   8      -0.282  -4.172 -16.918  1.00  0.00      R    C  
ATOM    873  N9  ADE R   8      -1.239  -3.237 -17.146  1.00  0.00      R    N  
ATOM    874  H2  ADE R   8      -0.332   0.882 -18.676  1.00  0.00      R    H  
ATOM    875  H8  ADE R   8      -0.507  -5.213 -16.684  1.00  0.00      R    H  
ATOM    876  H1' ADE R   8      -3.162  -2.437 -16.900  1.00  0.00      R    H  
ATOM    877  H2' ADE R   8      -4.436  -2.573 -19.687  1.00  0.00      R    H  
ATOM    878  H3' ADE R   8      -2.608  -5.685 -18.727  1.00  0.00      R    H  
ATOM    879  H4' ADE R   8      -5.059  -5.142 -16.787  1.00  0.00      R    H  
ATOM    880  H5' ADE R   8      -4.185  -6.988 -15.466  1.00  0.00      R    H  
ATOM    881  H61 ADE R   8       3.522  -2.434 -18.154  1.00  0.00      R    H  
ATOM    882  H62 ADE R   8       3.691  -0.793 -17.716  1.00  0.00      R    H  
ATOM    883 H2'' ADE R   8      -2.423  -3.665 -19.363  1.00  0.00      R    H  
ATOM    884 H5'' ADE R   8      -4.373  -7.482 -17.162  1.00  0.00      R    H  
ATOM    885  P   GUA R   9      -4.484  -6.289 -20.731  1.00  0.00      R    P  
ATOM    886  O1P GUA R   9      -5.704  -6.877 -21.322  1.00  0.00      R    O  
ATOM    887  O2P GUA R   9      -3.303  -7.137 -20.562  1.00  0.00      R    O  
ATOM    888  C5' GUA R   9      -5.103  -4.130 -22.098  1.00  0.00      R    C  
ATOM    889  O5' GUA R   9      -4.098  -5.088 -21.683  1.00  0.00      R    O  
ATOM    890  C4' GUA R   9      -4.522  -2.712 -22.362  1.00  0.00      R    C  
ATOM    891  O4' GUA R   9      -3.590  -2.288 -21.353  1.00  0.00      R    O  
ATOM    892  C3' GUA R   9      -3.761  -2.348 -23.723  1.00  0.00      R    C  
ATOM    893  O3' GUA R   9      -4.693  -2.462 -24.781  1.00  0.00      R    O  
ATOM    894  C2' GUA R   9      -3.143  -1.055 -23.297  1.00  0.00      R    C  
ATOM    895  O2' GUA R   9      -4.055   0.051 -23.410  1.00  0.00      R    O  
ATOM    896  C1' GUA R   9      -2.829  -1.256 -21.848  1.00  0.00      R    C  
ATOM    897  N1  GUA R   9       1.912   0.614 -22.027  1.00  0.00      R    N  
ATOM    898  C2  GUA R   9       0.748   1.262 -22.184  1.00  0.00      R    C  
ATOM    899  N2  GUA R   9       0.860   2.501 -22.571  1.00  0.00      R    N  
ATOM    900  N3  GUA R   9      -0.476   0.637 -22.059  1.00  0.00      R    N  
ATOM    901  C4  GUA R   9      -0.350  -0.660 -21.748  1.00  0.00      R    C  
ATOM    902  C5  GUA R   9       0.788  -1.397 -21.563  1.00  0.00      R    C  
ATOM    903  C6  GUA R   9       2.001  -0.687 -21.625  1.00  0.00      R    C  
ATOM    904  O6  GUA R   9       3.065  -1.193 -21.453  1.00  0.00      R    O  
ATOM    905  N7  GUA R   9       0.486  -2.710 -21.290  1.00  0.00      R    N  
ATOM    906  C8  GUA R   9      -0.815  -2.781 -21.367  1.00  0.00      R    C  
ATOM    907  N9  GUA R   9      -1.349  -1.526 -21.628  1.00  0.00      R    N  
ATOM    908  H1  GUA R   9       2.771   1.142 -21.982  1.00  0.00      R    H  
ATOM    909  H8  GUA R   9      -1.387  -3.709 -21.388  1.00  0.00      R    H  
ATOM    910  H1' GUA R   9      -3.068  -0.400 -21.180  1.00  0.00      R    H  
ATOM    911  H2' GUA R   9      -3.783   0.656 -24.103  1.00  0.00      R    H  
ATOM    912  H21 GUA R   9       1.736   2.885 -22.864  1.00  0.00      R    H  
ATOM    913  H3' GUA R   9      -3.010  -3.135 -23.949  1.00  0.00      R    H  
ATOM    914  H22 GUA R   9       0.059   3.099 -22.540  1.00  0.00      R    H  
ATOM    915  H4' GUA R   9      -5.411  -2.058 -22.233  1.00  0.00      R    H  
ATOM    916  H5' GUA R   9      -5.897  -4.007 -21.331  1.00  0.00      R    H  
ATOM    917 H2'' GUA R   9      -2.280  -0.649 -23.867  1.00  0.00      R    H  
ATOM    918 H5'' GUA R   9      -5.631  -4.476 -23.013  1.00  0.00      R    H  
ATOM    919  P   CYT R  10      -4.344  -2.738 -26.335  1.00  0.00      R    P  
ATOM    920  O1P CYT R  10      -5.553  -2.624 -27.162  1.00  0.00      R    O  
ATOM    921  O2P CYT R  10      -3.679  -4.078 -26.307  1.00  0.00      R    O  
ATOM    922  C5' CYT R  10      -3.510  -0.370 -27.239  1.00  0.00      R    C  
ATOM    923  O5' CYT R  10      -3.258  -1.711 -26.697  1.00  0.00      R    O  
ATOM    924  C4' CYT R  10      -2.177   0.248 -27.566  1.00  0.00      R    C  
ATOM    925  O4' CYT R  10      -1.261   0.387 -26.386  1.00  0.00      R    O  
ATOM    926  C3' CYT R  10      -1.295  -0.568 -28.575  1.00  0.00      R    C  
ATOM    927  O3' CYT R  10      -1.687  -0.327 -29.862  1.00  0.00      R    O  
ATOM    928  C2' CYT R  10       0.199  -0.229 -28.225  1.00  0.00      R    C  
ATOM    929  O2' CYT R  10       0.731   0.761 -29.003  1.00  0.00      R    O  
ATOM    930  C1' CYT R  10       0.069   0.192 -26.802  1.00  0.00      R    C  
ATOM    931  N1  CYT R  10       0.857  -0.705 -25.893  1.00  0.00      R    N  
ATOM    932  C2  CYT R  10       2.235  -0.474 -25.660  1.00  0.00      R    C  
ATOM    933  O2  CYT R  10       2.892   0.468 -26.138  1.00  0.00      R    O  
ATOM    934  N3  CYT R  10       2.912  -1.369 -24.910  1.00  0.00      R    N  
ATOM    935  C4  CYT R  10       2.327  -2.519 -24.502  1.00  0.00      R    C  
ATOM    936  N4  CYT R  10       2.976  -3.329 -23.779  1.00  0.00      R    N  
ATOM    937  C5  CYT R  10       1.006  -2.836 -24.869  1.00  0.00      R    C  
ATOM    938  C6  CYT R  10       0.292  -1.923 -25.557  1.00  0.00      R    C  
ATOM    939  H5  CYT R  10       0.736  -3.863 -24.626  1.00  0.00      R    H  
ATOM    940  H6  CYT R  10      -0.718  -2.179 -25.874  1.00  0.00      R    H  
ATOM    941  H1' CYT R  10       0.481   1.221 -26.734  1.00  0.00      R    H  
ATOM    942  H2' CYT R  10       1.577   1.067 -28.671  1.00  0.00      R    H  
ATOM    943  H3' CYT R  10      -1.523  -1.632 -28.353  1.00  0.00      R    H  
ATOM    944  H4' CYT R  10      -2.374   1.246 -28.013  1.00  0.00      R    H  
ATOM    945  H41 CYT R  10       3.879  -2.935 -23.607  1.00  0.00      R    H  
ATOM    946  H5' CYT R  10      -3.912   0.288 -26.440  1.00  0.00      R    H  
ATOM    947  H42 CYT R  10       2.560  -3.997 -23.163  1.00  0.00      R    H  
ATOM    948  H3T CYT R  10      -1.177  -0.976 -30.350  1.00  0.00      R    H  
ATOM    949 H2'' CYT R  10       0.873  -1.100 -28.372  1.00  0.00      R    H  
ATOM    950 H5'' CYT R  10      -4.237  -0.356 -28.080  1.00  0.00      R    H  
TER   
ATOM    951  P   CYT T   9      -1.587   9.883 -29.054  1.00  0.00      TS   P  
ATOM    952  O1P CYT T   9      -1.855   8.462 -28.911  1.00  0.00      TS   O  
ATOM    953  O2P CYT T   9      -2.031  10.524 -30.310  1.00  0.00      TS   O  
ATOM    954  C5' CYT T   9      -2.315  12.125 -27.853  1.00  0.00      TS   C  
ATOM    955  O5' CYT T   9      -2.107  10.741 -27.823  1.00  0.00      TS   O  
ATOM    956  C4' CYT T   9      -1.636  12.868 -26.720  1.00  0.00      TS   C  
ATOM    957  O4' CYT T   9      -2.513  12.743 -25.539  1.00  0.00      TS   O  
ATOM    958  C3' CYT T   9      -0.285  12.431 -26.112  1.00  0.00      TS   C  
ATOM    959  O3' CYT T   9       0.814  12.920 -26.925  1.00  0.00      TS   O  
ATOM    960  C2' CYT T   9      -0.385  13.257 -24.798  1.00  0.00      TS   C  
ATOM    961  C1' CYT T   9      -1.863  13.160 -24.329  1.00  0.00      TS   C  
ATOM    962  N1  CYT T   9      -2.286  12.277 -23.245  1.00  0.00      TS   N  
ATOM    963  C2  CYT T   9      -3.295  12.634 -22.383  1.00  0.00      TS   C  
ATOM    964  O2  CYT T   9      -3.700  13.834 -22.350  1.00  0.00      TS   O  
ATOM    965  N3  CYT T   9      -3.759  11.759 -21.506  1.00  0.00      TS   N  
ATOM    966  C4  CYT T   9      -3.038  10.587 -21.310  1.00  0.00      TS   C  
ATOM    967  N4  CYT T   9      -3.490   9.732 -20.378  1.00  0.00      TS   N  
ATOM    968  C5  CYT T   9      -2.088  10.130 -22.236  1.00  0.00      TS   C  
ATOM    969  O5T CYT T   9      -0.008  10.045 -29.070  1.00  0.00      TS   O  
ATOM    970  C6  CYT T   9      -1.729  11.026 -23.184  1.00  0.00      TS   C  
ATOM    971  H5  CYT T   9      -1.626   9.151 -22.115  1.00  0.00      TS   H  
ATOM    972  H6  CYT T   9      -0.890  10.818 -23.848  1.00  0.00      TS   H  
ATOM    973  H1' CYT T   9      -2.279  14.177 -24.166  1.00  0.00      TS   H  
ATOM    974  H2' CYT T   9      -0.199  14.334 -25.001  1.00  0.00      TS   H  
ATOM    975  H3' CYT T   9      -0.362  11.325 -26.032  1.00  0.00      TS   H  
ATOM    976  H4' CYT T   9      -1.552  13.947 -26.966  1.00  0.00      TS   H  
ATOM    977  H41 CYT T   9      -4.187  10.092 -19.757  1.00  0.00      TS   H  
ATOM    978  H5' CYT T   9      -3.397  12.373 -27.798  1.00  0.00      TS   H  
ATOM    979  H42 CYT T   9      -3.235   8.768 -20.458  1.00  0.00      TS   H  
ATOM    980  H5T CYT T   9       0.324   9.262 -29.516  1.00  0.00      TS   H  
ATOM    981 H2'' CYT T   9       0.378  12.883 -24.083  1.00  0.00      TS   H  
ATOM    982 H5'' CYT T   9      -1.906  12.617 -28.762  1.00  0.00      TS   H  
ATOM    983  P   GUA T  10       2.182  12.655 -26.404  1.00  0.00      TS   P  
ATOM    984  O1P GUA T  10       2.300  11.252 -25.839  1.00  0.00      TS   O  
ATOM    985  O2P GUA T  10       2.604  13.724 -25.516  1.00  0.00      TS   O  
ATOM    986  C5' GUA T  10       2.807  12.172 -29.027  1.00  0.00      TS   C  
ATOM    987  O5' GUA T  10       3.065  12.804 -27.738  1.00  0.00      TS   O  
ATOM    988  C4' GUA T  10       3.827  11.144 -29.585  1.00  0.00      TS   C  
ATOM    989  O4' GUA T  10       5.262  11.593 -29.295  1.00  0.00      TS   O  
ATOM    990  C3' GUA T  10       3.769   9.741 -28.993  1.00  0.00      TS   C  
ATOM    991  O3' GUA T  10       3.812   8.661 -29.962  1.00  0.00      TS   O  
ATOM    992  C2' GUA T  10       4.962   9.647 -28.024  1.00  0.00      TS   C  
ATOM    993  C1' GUA T  10       5.982  10.464 -28.801  1.00  0.00      TS   C  
ATOM    994  N1  GUA T  10       7.584  13.413 -24.877  1.00  0.00      TS   N  
ATOM    995  C2  GUA T  10       6.304  13.085 -25.237  1.00  0.00      TS   C  
ATOM    996  N2  GUA T  10       5.353  13.805 -24.731  1.00  0.00      TS   N  
ATOM    997  N3  GUA T  10       6.004  12.228 -26.221  1.00  0.00      TS   N  
ATOM    998  C4  GUA T  10       7.053  11.812 -26.888  1.00  0.00      TS   C  
ATOM    999  C5  GUA T  10       8.385  12.018 -26.558  1.00  0.00      TS   C  
ATOM   1000  C6  GUA T  10       8.731  12.894 -25.506  1.00  0.00      TS   C  
ATOM   1001  O6  GUA T  10       9.891  13.172 -25.149  1.00  0.00      TS   O  
ATOM   1002  N7  GUA T  10       9.202  11.245 -27.320  1.00  0.00      TS   N  
ATOM   1003  C8  GUA T  10       8.346  10.603 -28.116  1.00  0.00      TS   C  
ATOM   1004  N9  GUA T  10       7.088  10.966 -27.979  1.00  0.00      TS   N  
ATOM   1005  H1  GUA T  10       7.686  14.188 -24.237  1.00  0.00      TS   H  
ATOM   1006  H8  GUA T  10       8.557   9.820 -28.845  1.00  0.00      TS   H  
ATOM   1007  H1' GUA T  10       6.416   9.906 -29.658  1.00  0.00      TS   H  
ATOM   1008  H2' GUA T  10       5.222   8.597 -27.770  1.00  0.00      TS   H  
ATOM   1009  H21 GUA T  10       4.437  13.550 -25.038  1.00  0.00      TS   H  
ATOM   1010  H3' GUA T  10       2.784   9.720 -28.477  1.00  0.00      TS   H  
ATOM   1011  H22 GUA T  10       5.528  14.723 -24.376  1.00  0.00      TS   H  
ATOM   1012  H4' GUA T  10       3.647  11.090 -30.680  1.00  0.00      TS   H  
ATOM   1013  H5' GUA T  10       2.809  13.010 -29.757  1.00  0.00      TS   H  
ATOM   1014 H2'' GUA T  10       4.719  10.225 -27.106  1.00  0.00      TS   H  
ATOM   1015 H5'' GUA T  10       1.796  11.712 -29.073  1.00  0.00      TS   H  
ATOM   1016  P   THY T  11       2.807   7.469 -29.641  1.00  0.00      TS   P  
ATOM   1017  O1P THY T  11       2.575   7.351 -28.179  1.00  0.00      TS   O  
ATOM   1018  O2P THY T  11       1.635   7.702 -30.439  1.00  0.00      TS   O  
ATOM   1019  C5' THY T  11       4.893   5.850 -29.703  1.00  0.00      TS   C  
ATOM   1020  O5' THY T  11       3.565   6.188 -30.167  1.00  0.00      TS   O  
ATOM   1021  C4' THY T  11       5.586   4.657 -30.448  1.00  0.00      TS   C  
ATOM   1022  O4' THY T  11       5.154   3.344 -29.855  1.00  0.00      TS   O  
ATOM   1023  C3' THY T  11       5.327   4.448 -31.952  1.00  0.00      TS   C  
ATOM   1024  O3' THY T  11       6.556   4.390 -32.730  1.00  0.00      TS   O  
ATOM   1025  C2' THY T  11       4.657   3.058 -31.960  1.00  0.00      TS   C  
ATOM   1026  C1' THY T  11       5.380   2.420 -30.820  1.00  0.00      TS   C  
ATOM   1027  N1  THY T  11       4.972   1.123 -30.248  1.00  0.00      TS   N  
ATOM   1028  C2  THY T  11       5.683   0.681 -29.177  1.00  0.00      TS   C  
ATOM   1029  O2  THY T  11       6.623   1.238 -28.593  1.00  0.00      TS   O  
ATOM   1030  N3  THY T  11       5.266  -0.525 -28.733  1.00  0.00      TS   N  
ATOM   1031  C4  THY T  11       4.247  -1.324 -29.151  1.00  0.00      TS   C  
ATOM   1032  O4  THY T  11       4.138  -2.419 -28.686  1.00  0.00      TS   O  
ATOM   1033  C5  THY T  11       3.483  -0.744 -30.180  1.00  0.00      TS   C  
ATOM   1034  C5M THY T  11       2.458  -1.451 -31.052  1.00  0.00      TS   C  
ATOM   1035  C6  THY T  11       3.871   0.406 -30.764  1.00  0.00      TS   C  
ATOM   1036  H3  THY T  11       5.835  -0.914 -27.995  1.00  0.00      TS   H  
ATOM   1037  H6  THY T  11       3.422   0.764 -31.692  1.00  0.00      TS   H  
ATOM   1038  H1' THY T  11       6.474   2.359 -31.001  1.00  0.00      TS   H  
ATOM   1039  H2' THY T  11       4.900   2.420 -32.836  1.00  0.00      TS   H  
ATOM   1040  H3' THY T  11       4.566   5.202 -32.250  1.00  0.00      TS   H  
ATOM   1041  H4' THY T  11       6.676   4.756 -30.258  1.00  0.00      TS   H  
ATOM   1042  H5' THY T  11       4.784   5.464 -28.668  1.00  0.00      TS   H  
ATOM   1043  H51 THY T  11       1.794  -0.784 -31.642  1.00  0.00      TS   H  
ATOM   1044  H52 THY T  11       1.774  -2.070 -30.432  1.00  0.00      TS   H  
ATOM   1045  H53 THY T  11       3.070  -2.074 -31.737  1.00  0.00      TS   H  
ATOM   1046 H2'' THY T  11       3.585   3.131 -31.675  1.00  0.00      TS   H  
ATOM   1047 H5'' THY T  11       5.635   6.674 -29.754  1.00  0.00      TS   H  
ATOM   1048  P   ADE T  12       7.176   5.773 -33.311  1.00  0.00      TS   P  
ATOM   1049  O1P ADE T  12       6.974   6.823 -32.296  1.00  0.00      TS   O  
ATOM   1050  O2P ADE T  12       6.566   5.993 -34.656  1.00  0.00      TS   O  
ATOM   1051  C5' ADE T  12       9.592   5.401 -32.366  1.00  0.00      TS   C  
ATOM   1052  O5' ADE T  12       8.646   5.573 -33.435  1.00  0.00      TS   O  
ATOM   1053  C4' ADE T  12      10.712   4.394 -32.704  1.00  0.00      TS   C  
ATOM   1054  O4' ADE T  12      10.358   3.104 -32.169  1.00  0.00      TS   O  
ATOM   1055  C3' ADE T  12      11.059   4.283 -34.221  1.00  0.00      TS   C  
ATOM   1056  O3' ADE T  12      12.456   4.058 -34.411  1.00  0.00      TS   O  
ATOM   1057  C2' ADE T  12      10.265   3.053 -34.663  1.00  0.00      TS   C  
ATOM   1058  C1' ADE T  12      10.257   2.210 -33.326  1.00  0.00      TS   C  
ATOM   1059  N1  ADE T  12       8.798  -2.030 -31.151  1.00  0.00      TS   N  
ATOM   1060  C2  ADE T  12      10.005  -1.420 -31.239  1.00  0.00      TS   C  
ATOM   1061  N3  ADE T  12      10.313  -0.249 -31.822  1.00  0.00      TS   N  
ATOM   1062  C4  ADE T  12       9.181   0.251 -32.443  1.00  0.00      TS   C  
ATOM   1063  C5  ADE T  12       7.942  -0.210 -32.434  1.00  0.00      TS   C  
ATOM   1064  C6  ADE T  12       7.768  -1.455 -31.741  1.00  0.00      TS   C  
ATOM   1065  N6  ADE T  12       6.640  -2.156 -31.687  1.00  0.00      TS   N  
ATOM   1066  N7  ADE T  12       7.118   0.551 -33.372  1.00  0.00      TS   N  
ATOM   1067  C8  ADE T  12       7.861   1.580 -33.667  1.00  0.00      TS   C  
ATOM   1068  N9  ADE T  12       9.110   1.446 -33.143  1.00  0.00      TS   N  
ATOM   1069  H2  ADE T  12      10.708  -2.118 -30.785  1.00  0.00      TS   H  
ATOM   1070  H8  ADE T  12       7.582   2.337 -34.400  1.00  0.00      TS   H  
ATOM   1071  H1' ADE T  12      11.223   1.664 -33.275  1.00  0.00      TS   H  
ATOM   1072  H2' ADE T  12      10.756   2.585 -35.542  1.00  0.00      TS   H  
ATOM   1073  H3' ADE T  12      10.736   5.176 -34.797  1.00  0.00      TS   H  
ATOM   1074  H4' ADE T  12      11.642   4.605 -32.135  1.00  0.00      TS   H  
ATOM   1075  H5' ADE T  12       9.057   5.066 -31.452  1.00  0.00      TS   H  
ATOM   1076  H61 ADE T  12       6.499  -2.850 -30.981  1.00  0.00      TS   H  
ATOM   1077  H62 ADE T  12       6.014  -2.090 -32.464  1.00  0.00      TS   H  
ATOM   1078 H2'' ADE T  12       9.265   3.471 -34.908  1.00  0.00      TS   H  
ATOM   1079 H5'' ADE T  12      10.177   6.322 -32.160  1.00  0.00      TS   H  
ATOM   1080  P   THY T  13      13.087   4.056 -35.755  1.00  0.00      TS   P  
ATOM   1081  O1P THY T  13      14.244   4.995 -35.804  1.00  0.00      TS   O  
ATOM   1082  O2P THY T  13      12.018   4.292 -36.763  1.00  0.00      TS   O  
ATOM   1083  C5' THY T  13      14.492   1.790 -35.049  1.00  0.00      TS   C  
ATOM   1084  O5' THY T  13      13.661   2.597 -35.973  1.00  0.00      TS   O  
ATOM   1085  C4' THY T  13      14.103   0.243 -35.134  1.00  0.00      TS   C  
ATOM   1086  O4' THY T  13      12.678   0.049 -34.777  1.00  0.00      TS   O  
ATOM   1087  C3' THY T  13      14.180  -0.425 -36.455  1.00  0.00      TS   C  
ATOM   1088  O3' THY T  13      15.492  -0.631 -36.882  1.00  0.00      TS   O  
ATOM   1089  C2' THY T  13      13.304  -1.679 -36.162  1.00  0.00      TS   C  
ATOM   1090  C1' THY T  13      12.354  -1.290 -34.958  1.00  0.00      TS   C  
ATOM   1091  N1  THY T  13      10.933  -1.411 -35.160  1.00  0.00      TS   N  
ATOM   1092  C2  THY T  13      10.217  -2.413 -34.644  1.00  0.00      TS   C  
ATOM   1093  O2  THY T  13      10.706  -3.261 -33.911  1.00  0.00      TS   O  
ATOM   1094  N3  THY T  13       8.856  -2.434 -34.977  1.00  0.00      TS   N  
ATOM   1095  C4  THY T  13       8.248  -1.539 -35.871  1.00  0.00      TS   C  
ATOM   1096  O4  THY T  13       7.049  -1.770 -36.156  1.00  0.00      TS   O  
ATOM   1097  C5  THY T  13       9.119  -0.515 -36.449  1.00  0.00      TS   C  
ATOM   1098  C5M THY T  13       8.657   0.519 -37.371  1.00  0.00      TS   C  
ATOM   1099  C6  THY T  13      10.396  -0.559 -36.030  1.00  0.00      TS   C  
ATOM   1100  H3  THY T  13       8.266  -3.132 -34.545  1.00  0.00      TS   H  
ATOM   1101  H6  THY T  13      11.079   0.093 -36.575  1.00  0.00      TS   H  
ATOM   1102  H1' THY T  13      12.755  -1.881 -34.107  1.00  0.00      TS   H  
ATOM   1103  H2' THY T  13      14.012  -2.417 -35.727  1.00  0.00      TS   H  
ATOM   1104  H3' THY T  13      13.762   0.230 -37.249  1.00  0.00      TS   H  
ATOM   1105  H4' THY T  13      14.786  -0.259 -34.415  1.00  0.00      TS   H  
ATOM   1106  H5' THY T  13      14.426   2.148 -33.999  1.00  0.00      TS   H  
ATOM   1107  H51 THY T  13       9.450   1.203 -37.739  1.00  0.00      TS   H  
ATOM   1108  H52 THY T  13       7.788   1.129 -37.044  1.00  0.00      TS   H  
ATOM   1109  H53 THY T  13       8.478   0.017 -38.345  1.00  0.00      TS   H  
ATOM   1110 H2'' THY T  13      12.730  -2.067 -37.031  1.00  0.00      TS   H  
ATOM   1111 H5'' THY T  13      15.569   1.816 -35.325  1.00  0.00      TS   H  
ATOM   1112  P   ADE T  14      15.798  -1.579 -38.124  1.00  0.00      TS   P  
ATOM   1113  O1P ADE T  14      17.118  -1.238 -38.697  1.00  0.00      TS   O  
ATOM   1114  O2P ADE T  14      14.569  -1.481 -38.894  1.00  0.00      TS   O  
ATOM   1115  C5' ADE T  14      16.906  -3.293 -36.354  1.00  0.00      TS   C  
ATOM   1116  O5' ADE T  14      16.084  -3.014 -37.515  1.00  0.00      TS   O  
ATOM   1117  C4' ADE T  14      16.568  -4.513 -35.514  1.00  0.00      TS   C  
ATOM   1118  O4' ADE T  14      15.117  -4.588 -35.335  1.00  0.00      TS   O  
ATOM   1119  C3' ADE T  14      17.019  -5.837 -36.237  1.00  0.00      TS   C  
ATOM   1120  O3' ADE T  14      17.402  -6.820 -35.336  1.00  0.00      TS   O  
ATOM   1121  C2' ADE T  14      15.729  -6.211 -36.970  1.00  0.00      TS   C  
ATOM   1122  C1' ADE T  14      14.619  -5.693 -36.068  1.00  0.00      TS   C  
ATOM   1123  N1  ADE T  14       9.476  -6.313 -36.029  1.00  0.00      TS   N  
ATOM   1124  C2  ADE T  14      10.460  -6.920 -35.248  1.00  0.00      TS   C  
ATOM   1125  N3  ADE T  14      11.763  -6.633 -35.269  1.00  0.00      TS   N  
ATOM   1126  C4  ADE T  14      12.112  -5.859 -36.271  1.00  0.00      TS   C  
ATOM   1127  C5  ADE T  14      11.240  -5.190 -37.154  1.00  0.00      TS   C  
ATOM   1128  C6  ADE T  14       9.889  -5.445 -37.023  1.00  0.00      TS   C  
ATOM   1129  N6  ADE T  14       8.938  -4.743 -37.715  1.00  0.00      TS   N  
ATOM   1130  N7  ADE T  14      11.980  -4.377 -37.955  1.00  0.00      TS   N  
ATOM   1131  C8  ADE T  14      13.191  -4.494 -37.629  1.00  0.00      TS   C  
ATOM   1132  N9  ADE T  14      13.374  -5.354 -36.563  1.00  0.00      TS   N  
ATOM   1133  H2  ADE T  14      10.192  -7.569 -34.414  1.00  0.00      TS   H  
ATOM   1134  H8  ADE T  14      14.049  -3.973 -38.053  1.00  0.00      TS   H  
ATOM   1135  H1' ADE T  14      14.478  -6.509 -35.327  1.00  0.00      TS   H  
ATOM   1136  H2' ADE T  14      15.653  -7.295 -37.198  1.00  0.00      TS   H  
ATOM   1137  H3' ADE T  14      17.886  -5.652 -36.907  1.00  0.00      TS   H  
ATOM   1138  H4' ADE T  14      16.945  -4.389 -34.477  1.00  0.00      TS   H  
ATOM   1139  H5' ADE T  14      16.922  -2.441 -35.641  1.00  0.00      TS   H  
ATOM   1140  H61 ADE T  14       9.116  -3.941 -38.287  1.00  0.00      TS   H  
ATOM   1141  H62 ADE T  14       8.023  -5.147 -37.688  1.00  0.00      TS   H  
ATOM   1142 H2'' ADE T  14      15.734  -5.657 -37.933  1.00  0.00      TS   H  
ATOM   1143 H5'' ADE T  14      17.982  -3.279 -36.633  1.00  0.00      TS   H  
ATOM   1144  P   THY T  15      18.156  -8.129 -35.699  1.00  0.00      TS   P  
ATOM   1145  O1P THY T  15      18.842  -8.739 -34.546  1.00  0.00      TS   O  
ATOM   1146  O2P THY T  15      18.933  -7.884 -36.930  1.00  0.00      TS   O  
ATOM   1147  C5' THY T  15      16.204  -9.845 -34.992  1.00  0.00      TS   C  
ATOM   1148  O5' THY T  15      16.933  -9.195 -36.056  1.00  0.00      TS   O  
ATOM   1149  C4' THY T  15      14.828 -10.350 -35.570  1.00  0.00      TS   C  
ATOM   1150  O4' THY T  15      14.036  -9.305 -36.211  1.00  0.00      TS   O  
ATOM   1151  C3' THY T  15      14.823 -11.353 -36.689  1.00  0.00      TS   C  
ATOM   1152  O3' THY T  15      15.096 -12.589 -36.026  1.00  0.00      TS   O  
ATOM   1153  C2' THY T  15      13.442 -11.301 -37.286  1.00  0.00      TS   C  
ATOM   1154  C1' THY T  15      12.885  -9.855 -36.797  1.00  0.00      TS   C  
ATOM   1155  N1  THY T  15      12.464  -8.924 -37.893  1.00  0.00      TS   N  
ATOM   1156  C2  THY T  15      11.174  -8.931 -38.196  1.00  0.00      TS   C  
ATOM   1157  O2  THY T  15      10.390  -9.705 -37.658  1.00  0.00      TS   O  
ATOM   1158  N3  THY T  15      10.773  -7.969 -39.091  1.00  0.00      TS   N  
ATOM   1159  C4  THY T  15      11.536  -7.113 -39.858  1.00  0.00      TS   C  
ATOM   1160  O4  THY T  15      10.996  -6.154 -40.508  1.00  0.00      TS   O  
ATOM   1161  C5  THY T  15      12.940  -7.359 -39.668  1.00  0.00      TS   C  
ATOM   1162  C5M THY T  15      13.845  -6.492 -40.344  1.00  0.00      TS   C  
ATOM   1163  C6  THY T  15      13.360  -8.236 -38.706  1.00  0.00      TS   C  
ATOM   1164  H3  THY T  15       9.774  -7.954 -39.239  1.00  0.00      TS   H  
ATOM   1165  H6  THY T  15      14.391  -8.578 -38.620  1.00  0.00      TS   H  
ATOM   1166  H1' THY T  15      12.155  -9.839 -35.960  1.00  0.00      TS   H  
ATOM   1167  H2' THY T  15      12.657 -12.056 -37.068  1.00  0.00      TS   H  
ATOM   1168  H3' THY T  15      15.582 -11.030 -37.432  1.00  0.00      TS   H  
ATOM   1169  H4' THY T  15      14.275 -10.777 -34.706  1.00  0.00      TS   H  
ATOM   1170  H5' THY T  15      15.878  -9.198 -34.150  1.00  0.00      TS   H  
ATOM   1171  H51 THY T  15      14.921  -6.492 -40.064  1.00  0.00      TS   H  
ATOM   1172  H52 THY T  15      13.610  -5.407 -40.366  1.00  0.00      TS   H  
ATOM   1173  H53 THY T  15      13.749  -6.729 -41.426  1.00  0.00      TS   H  
ATOM   1174 H2'' THY T  15      13.619 -11.232 -38.380  1.00  0.00      TS   H  
ATOM   1175 H5'' THY T  15      16.848 -10.622 -34.528  1.00  0.00      TS   H  
ATOM   1176  P   ADE T  16      15.559 -13.731 -36.968  1.00  0.00      TS   P  
ATOM   1177  O1P ADE T  16      16.066 -14.854 -36.134  1.00  0.00      TS   O  
ATOM   1178  O2P ADE T  16      16.503 -13.231 -37.978  1.00  0.00      TS   O  
ATOM   1179  C5' ADE T  16      13.182 -14.835 -37.016  1.00  0.00      TS   C  
ATOM   1180  O5' ADE T  16      14.265 -14.134 -37.751  1.00  0.00      TS   O  
ATOM   1181  C4' ADE T  16      12.094 -15.286 -37.931  1.00  0.00      TS   C  
ATOM   1182  O4' ADE T  16      11.467 -14.191 -38.545  1.00  0.00      TS   O  
ATOM   1183  C3' ADE T  16      12.659 -16.180 -39.049  1.00  0.00      TS   C  
ATOM   1184  O3' ADE T  16      11.859 -17.369 -39.192  1.00  0.00      TS   O  
ATOM   1185  C2' ADE T  16      12.630 -15.222 -40.262  1.00  0.00      TS   C  
ATOM   1186  C1' ADE T  16      11.481 -14.290 -39.900  1.00  0.00      TS   C  
ATOM   1187  N1  ADE T  16       9.385 -10.210 -42.273  1.00  0.00      TS   N  
ATOM   1188  C2  ADE T  16       8.893 -11.352 -41.958  1.00  0.00      TS   C  
ATOM   1189  N3  ADE T  16       9.390 -12.325 -41.246  1.00  0.00      TS   N  
ATOM   1190  C4  ADE T  16      10.687 -12.169 -40.977  1.00  0.00      TS   C  
ATOM   1191  C5  ADE T  16      11.415 -10.997 -41.340  1.00  0.00      TS   C  
ATOM   1192  C6  ADE T  16      10.719  -9.942 -42.012  1.00  0.00      TS   C  
ATOM   1193  N6  ADE T  16      11.237  -8.768 -42.448  1.00  0.00      TS   N  
ATOM   1194  N7  ADE T  16      12.767 -11.203 -41.026  1.00  0.00      TS   N  
ATOM   1195  C8  ADE T  16      12.818 -12.361 -40.432  1.00  0.00      TS   C  
ATOM   1196  N9  ADE T  16      11.597 -12.948 -40.406  1.00  0.00      TS   N  
ATOM   1197  H2  ADE T  16       7.821 -11.477 -42.116  1.00  0.00      TS   H  
ATOM   1198  H8  ADE T  16      13.764 -12.743 -40.046  1.00  0.00      TS   H  
ATOM   1199  H1' ADE T  16      10.428 -14.616 -40.046  1.00  0.00      TS   H  
ATOM   1200  H2' ADE T  16      12.427 -15.693 -41.247  1.00  0.00      TS   H  
ATOM   1201  H3' ADE T  16      13.711 -16.418 -38.785  1.00  0.00      TS   H  
ATOM   1202  H4' ADE T  16      11.389 -15.905 -37.335  1.00  0.00      TS   H  
ATOM   1203  H5' ADE T  16      12.697 -14.195 -36.248  1.00  0.00      TS   H  
ATOM   1204  H61 ADE T  16      10.620  -8.039 -42.745  1.00  0.00      TS   H  
ATOM   1205  H62 ADE T  16      12.222  -8.704 -42.607  1.00  0.00      TS   H  
ATOM   1206 H2'' ADE T  16      13.643 -14.766 -40.270  1.00  0.00      TS   H  
ATOM   1207 H5'' ADE T  16      13.678 -15.665 -36.468  1.00  0.00      TS   H  
ATOM   1208  P   THY T  17      12.263 -18.474 -40.161  1.00  0.00      TS   P  
ATOM   1209  O1P THY T  17      11.613 -19.685 -39.692  1.00  0.00      TS   O  
ATOM   1210  O2P THY T  17      13.736 -18.592 -40.350  1.00  0.00      TS   O  
ATOM   1211  C5' THY T  17      10.255 -18.059 -41.579  1.00  0.00      TS   C  
ATOM   1212  O5' THY T  17      11.720 -17.979 -41.548  1.00  0.00      TS   O  
ATOM   1213  C4' THY T  17       9.763 -17.388 -42.871  1.00  0.00      TS   C  
ATOM   1214  O4' THY T  17      10.101 -15.941 -42.960  1.00  0.00      TS   O  
ATOM   1215  C3' THY T  17      10.147 -17.990 -44.222  1.00  0.00      TS   C  
ATOM   1216  O3' THY T  17       9.043 -18.261 -45.118  1.00  0.00      TS   O  
ATOM   1217  C2' THY T  17      11.024 -16.975 -44.890  1.00  0.00      TS   C  
ATOM   1218  C1' THY T  17      10.409 -15.696 -44.309  1.00  0.00      TS   C  
ATOM   1219  N1  THY T  17      11.216 -14.462 -44.519  1.00  0.00      TS   N  
ATOM   1220  C2  THY T  17      10.593 -13.208 -44.738  1.00  0.00      TS   C  
ATOM   1221  O2  THY T  17       9.406 -13.050 -44.854  1.00  0.00      TS   O  
ATOM   1222  N3  THY T  17      11.375 -12.157 -44.786  1.00  0.00      TS   N  
ATOM   1223  C4  THY T  17      12.847 -12.198 -44.747  1.00  0.00      TS   C  
ATOM   1224  O4  THY T  17      13.529 -11.163 -45.013  1.00  0.00      TS   O  
ATOM   1225  C5  THY T  17      13.382 -13.519 -44.422  1.00  0.00      TS   C  
ATOM   1226  C5M THY T  17      14.771 -13.693 -44.043  1.00  0.00      TS   C  
ATOM   1227  C6  THY T  17      12.556 -14.545 -44.349  1.00  0.00      TS   C  
ATOM   1228  H3  THY T  17      11.000 -11.220 -44.787  1.00  0.00      TS   H  
ATOM   1229  H6  THY T  17      12.989 -15.442 -43.906  1.00  0.00      TS   H  
ATOM   1230  H1' THY T  17       9.408 -15.489 -44.744  1.00  0.00      TS   H  
ATOM   1231  H2' THY T  17      10.959 -17.164 -45.983  1.00  0.00      TS   H  
ATOM   1232  H3' THY T  17      10.829 -18.842 -44.015  1.00  0.00      TS   H  
ATOM   1233  H4' THY T  17       8.663 -17.310 -42.739  1.00  0.00      TS   H  
ATOM   1234  H5' THY T  17       9.823 -17.576 -40.677  1.00  0.00      TS   H  
ATOM   1235  H51 THY T  17      14.911 -13.413 -42.978  1.00  0.00      TS   H  
ATOM   1236  H52 THY T  17      15.435 -13.126 -44.731  1.00  0.00      TS   H  
ATOM   1237  H53 THY T  17      15.091 -14.736 -44.246  1.00  0.00      TS   H  
ATOM   1238 H2'' THY T  17      12.078 -17.116 -44.569  1.00  0.00      TS   H  
ATOM   1239 H5'' THY T  17       9.931 -19.118 -41.671  1.00  0.00      TS   H  
ATOM   1240  P   ADE T  18       8.840 -19.726 -45.587  1.00  0.00      TS   P  
ATOM   1241  O1P ADE T  18       7.917 -20.464 -44.718  1.00  0.00      TS   O  
ATOM   1242  O2P ADE T  18      10.207 -20.287 -45.887  1.00  0.00      TS   O  
ATOM   1243  C5' ADE T  18       6.844 -18.864 -47.266  1.00  0.00      TS   C  
ATOM   1244  O5' ADE T  18       8.119 -19.458 -46.980  1.00  0.00      TS   O  
ATOM   1245  C4' ADE T  18       6.903 -17.727 -48.428  1.00  0.00      TS   C  
ATOM   1246  O4' ADE T  18       7.927 -16.670 -48.226  1.00  0.00      TS   O  
ATOM   1247  C3' ADE T  18       7.165 -18.256 -49.913  1.00  0.00      TS   C  
ATOM   1248  O3' ADE T  18       6.305 -17.649 -50.915  1.00  0.00      TS   O  
ATOM   1249  C2' ADE T  18       8.638 -17.900 -50.123  1.00  0.00      TS   C  
ATOM   1250  C1' ADE T  18       8.765 -16.580 -49.455  1.00  0.00      TS   C  
ATOM   1251  N1  ADE T  18      11.392 -12.475 -48.219  1.00  0.00      TS   N  
ATOM   1252  C2  ADE T  18      10.106 -12.613 -48.618  1.00  0.00      TS   C  
ATOM   1253  N3  ADE T  18       9.543 -13.776 -49.058  1.00  0.00      TS   N  
ATOM   1254  C4  ADE T  18      10.387 -14.837 -48.830  1.00  0.00      TS   C  
ATOM   1255  C5  ADE T  18      11.720 -14.842 -48.327  1.00  0.00      TS   C  
ATOM   1256  C6  ADE T  18      12.233 -13.551 -48.060  1.00  0.00      TS   C  
ATOM   1257  N6  ADE T  18      13.492 -13.346 -47.544  1.00  0.00      TS   N  
ATOM   1258  N7  ADE T  18      12.276 -16.118 -48.308  1.00  0.00      TS   N  
ATOM   1259  C8  ADE T  18      11.253 -16.897 -48.708  1.00  0.00      TS   C  
ATOM   1260  N9  ADE T  18      10.141 -16.132 -49.098  1.00  0.00      TS   N  
ATOM   1261  H2  ADE T  18       9.532 -11.705 -48.800  1.00  0.00      TS   H  
ATOM   1262  H8  ADE T  18      11.190 -17.978 -48.828  1.00  0.00      TS   H  
ATOM   1263  H1' ADE T  18       8.156 -15.859 -50.041  1.00  0.00      TS   H  
ATOM   1264  H2' ADE T  18       8.885 -17.953 -51.206  1.00  0.00      TS   H  
ATOM   1265  H3' ADE T  18       7.078 -19.359 -49.805  1.00  0.00      TS   H  
ATOM   1266  H4' ADE T  18       5.946 -17.166 -48.355  1.00  0.00      TS   H  
ATOM   1267  H5' ADE T  18       6.575 -18.191 -46.423  1.00  0.00      TS   H  
ATOM   1268  H61 ADE T  18      13.761 -12.394 -47.399  1.00  0.00      TS   H  
ATOM   1269  H62 ADE T  18      14.206 -14.043 -47.478  1.00  0.00      TS   H  
ATOM   1270 H2'' ADE T  18       9.205 -18.626 -49.501  1.00  0.00      TS   H  
ATOM   1271 H5'' ADE T  18       5.973 -19.541 -47.394  1.00  0.00      TS   H  
ATOM   1272  P   ADE T  19       5.485 -18.602 -51.902  1.00  0.00      TS   P  
ATOM   1273  O1P ADE T  19       4.030 -18.443 -51.584  1.00  0.00      TS   O  
ATOM   1274  O2P ADE T  19       6.016 -19.972 -51.926  1.00  0.00      TS   O  
ATOM   1275  C5' ADE T  19       5.256 -16.552 -53.582  1.00  0.00      TS   C  
ATOM   1276  O5' ADE T  19       5.632 -17.925 -53.335  1.00  0.00      TS   O  
ATOM   1277  C4' ADE T  19       6.360 -15.975 -54.441  1.00  0.00      TS   C  
ATOM   1278  O4' ADE T  19       7.512 -15.645 -53.640  1.00  0.00      TS   O  
ATOM   1279  C3' ADE T  19       7.011 -16.967 -55.535  1.00  0.00      TS   C  
ATOM   1280  O3' ADE T  19       7.369 -16.364 -56.772  1.00  0.00      TS   O  
ATOM   1281  C2' ADE T  19       8.309 -17.402 -54.857  1.00  0.00      TS   C  
ATOM   1282  C1' ADE T  19       8.713 -16.053 -54.352  1.00  0.00      TS   C  
ATOM   1283  N1  ADE T  19      12.086 -13.051 -51.928  1.00  0.00      TS   N  
ATOM   1284  C2  ADE T  19      10.960 -12.684 -52.537  1.00  0.00      TS   C  
ATOM   1285  N3  ADE T  19      10.087 -13.556 -53.207  1.00  0.00      TS   N  
ATOM   1286  C4  ADE T  19      10.397 -14.848 -52.997  1.00  0.00      TS   C  
ATOM   1287  C5  ADE T  19      11.518 -15.334 -52.283  1.00  0.00      TS   C  
ATOM   1288  C6  ADE T  19      12.361 -14.352 -51.729  1.00  0.00      TS   C  
ATOM   1289  N6  ADE T  19      13.393 -14.734 -50.957  1.00  0.00      TS   N  
ATOM   1290  N7  ADE T  19      11.564 -16.713 -52.254  1.00  0.00      TS   N  
ATOM   1291  C8  ADE T  19      10.522 -17.063 -52.904  1.00  0.00      TS   C  
ATOM   1292  N9  ADE T  19       9.812 -15.966 -53.469  1.00  0.00      TS   N  
ATOM   1293  H2  ADE T  19      10.735 -11.618 -52.511  1.00  0.00      TS   H  
ATOM   1294  H8  ADE T  19      10.096 -18.055 -53.055  1.00  0.00      TS   H  
ATOM   1295  H1' ADE T  19       8.957 -15.281 -55.113  1.00  0.00      TS   H  
ATOM   1296  H2' ADE T  19       9.031 -17.873 -55.559  1.00  0.00      TS   H  
ATOM   1297  H3' ADE T  19       6.393 -17.883 -55.652  1.00  0.00      TS   H  
ATOM   1298  H4' ADE T  19       6.081 -15.015 -54.924  1.00  0.00      TS   H  
ATOM   1299  H5' ADE T  19       5.233 -15.906 -52.679  1.00  0.00      TS   H  
ATOM   1300  H61 ADE T  19      13.527 -15.718 -50.844  1.00  0.00      TS   H  
ATOM   1301  H62 ADE T  19      14.099 -14.088 -50.667  1.00  0.00      TS   H  
ATOM   1302 H2'' ADE T  19       8.078 -18.090 -54.017  1.00  0.00      TS   H  
ATOM   1303 H5'' ADE T  19       4.288 -16.494 -54.126  1.00  0.00      TS   H  
ATOM   1304  P   GUA T  20       6.295 -16.194 -57.958  1.00  0.00      TS   P  
ATOM   1305  O1P GUA T  20       5.006 -15.931 -57.326  1.00  0.00      TS   O  
ATOM   1306  O2P GUA T  20       6.374 -17.400 -58.839  1.00  0.00      TS   O  
ATOM   1307  C5' GUA T  20       6.788 -13.602 -58.068  1.00  0.00      TS   C  
ATOM   1308  O5' GUA T  20       6.676 -14.842 -58.746  1.00  0.00      TS   O  
ATOM   1309  C4' GUA T  20       8.223 -13.027 -58.101  1.00  0.00      TS   C  
ATOM   1310  O4' GUA T  20       9.199 -13.658 -57.205  1.00  0.00      TS   O  
ATOM   1311  C3' GUA T  20       8.940 -12.916 -59.483  1.00  0.00      TS   C  
ATOM   1312  O3' GUA T  20       9.483 -11.579 -59.792  1.00  0.00      TS   O  
ATOM   1313  C2' GUA T  20      10.040 -14.066 -59.383  1.00  0.00      TS   C  
ATOM   1314  C1' GUA T  20      10.387 -13.920 -57.873  1.00  0.00      TS   C  
ATOM   1315  N1  GUA T  20      13.790 -15.517 -54.490  1.00  0.00      TS   N  
ATOM   1316  C2  GUA T  20      13.536 -14.313 -54.955  1.00  0.00      TS   C  
ATOM   1317  N2  GUA T  20      14.284 -13.286 -54.484  1.00  0.00      TS   N  
ATOM   1318  N3  GUA T  20      12.607 -14.035 -55.799  1.00  0.00      TS   N  
ATOM   1319  C4  GUA T  20      12.039 -15.126 -56.360  1.00  0.00      TS   C  
ATOM   1320  C5  GUA T  20      12.291 -16.407 -56.050  1.00  0.00      TS   C  
ATOM   1321  C6  GUA T  20      13.276 -16.721 -55.058  1.00  0.00      TS   C  
ATOM   1322  O6  GUA T  20      13.586 -17.866 -54.734  1.00  0.00      TS   O  
ATOM   1323  N7  GUA T  20      11.367 -17.259 -56.675  1.00  0.00      TS   N  
ATOM   1324  C8  GUA T  20      10.607 -16.429 -57.300  1.00  0.00      TS   C  
ATOM   1325  N9  GUA T  20      10.984 -15.112 -57.223  1.00  0.00      TS   N  
ATOM   1326  H1  GUA T  20      14.633 -15.628 -53.946  1.00  0.00      TS   H  
ATOM   1327  H8  GUA T  20       9.731 -16.845 -57.798  1.00  0.00      TS   H  
ATOM   1328  H1' GUA T  20      11.081 -13.056 -57.782  1.00  0.00      TS   H  
ATOM   1329  H2' GUA T  20      10.870 -13.809 -60.075  1.00  0.00      TS   H  
ATOM   1330  H21 GUA T  20      14.927 -13.310 -53.719  1.00  0.00      TS   H  
ATOM   1331  H3' GUA T  20       8.253 -13.197 -60.309  1.00  0.00      TS   H  
ATOM   1332  H22 GUA T  20      14.266 -12.415 -54.976  1.00  0.00      TS   H  
ATOM   1333  H4' GUA T  20       8.039 -11.991 -57.745  1.00  0.00      TS   H  
ATOM   1334  H5' GUA T  20       6.542 -13.601 -56.985  1.00  0.00      TS   H  
ATOM   1335  H3T GUA T  20      10.079 -11.665 -60.539  1.00  0.00      TS   H  
ATOM   1336 H2'' GUA T  20       9.520 -15.020 -59.618  1.00  0.00      TS   H  
ATOM   1337 H5'' GUA T  20       6.114 -12.841 -58.515  1.00  0.00      TS   H  
TER   
END
