# Supplementary material for: CRISPR-Cas12a exploits R-loop asymmetry to form double-strand breaks
Source: eLife. 2020 Jun 10;9:e55143. doi: 10.7554/eLife.55143 (PMC7286691; doi:10.7554/eLife.55143)
Supplement: Figure 5—source data 2. [file elife-55143-fig5-data2.zip › Figure 5ΓÇöSource Data 2/Example_MD_trajectories/3prime_boundary/3prime_boundary_43.pdb]

ATOM      1  C5' CYT B   1      15.749  -8.175 -62.129  1.00  0.00      BS   C  
ATOM      2  O5' CYT B   1      16.254  -9.370 -62.621  1.00  0.00      BS   O  
ATOM      3  C4' CYT B   1      14.817  -8.240 -60.903  1.00  0.00      BS   C  
ATOM      4  O4' CYT B   1      13.601  -9.003 -61.241  1.00  0.00      BS   O  
ATOM      5  C3' CYT B   1      15.237  -9.072 -59.617  1.00  0.00      BS   C  
ATOM      6  O3' CYT B   1      15.360  -8.234 -58.488  1.00  0.00      BS   O  
ATOM      7  C2' CYT B   1      14.110 -10.107 -59.389  1.00  0.00      BS   C  
ATOM      8  C1' CYT B   1      12.993  -9.392 -60.056  1.00  0.00      BS   C  
ATOM      9  N1  CYT B   1      11.780 -10.288 -60.370  1.00  0.00      BS   N  
ATOM     10  C2  CYT B   1      10.569  -9.905 -59.927  1.00  0.00      BS   C  
ATOM     11  O2  CYT B   1      10.378  -8.754 -59.357  1.00  0.00      BS   O  
ATOM     12  N3  CYT B   1       9.499 -10.685 -60.099  1.00  0.00      BS   N  
ATOM     13  C4  CYT B   1       9.636 -11.889 -60.668  1.00  0.00      BS   C  
ATOM     14  N4  CYT B   1       8.534 -12.547 -60.899  1.00  0.00      BS   N  
ATOM     15  C5  CYT B   1      10.888 -12.330 -61.188  1.00  0.00      BS   C  
ATOM     16  C6  CYT B   1      11.927 -11.508 -61.009  1.00  0.00      BS   C  
ATOM     17  H5  CYT B   1      11.001 -13.218 -61.810  1.00  0.00      BS   H  
ATOM     18  H6  CYT B   1      12.931 -11.684 -61.394  1.00  0.00      BS   H  
ATOM     19  H1' CYT B   1      12.645  -8.447 -59.584  1.00  0.00      BS   H  
ATOM     20  H2' CYT B   1      13.926 -10.276 -58.307  1.00  0.00      BS   H  
ATOM     21  H3' CYT B   1      16.131  -9.666 -59.904  1.00  0.00      BS   H  
ATOM     22  H4' CYT B   1      14.434  -7.259 -60.550  1.00  0.00      BS   H  
ATOM     23  H41 CYT B   1       8.802 -13.506 -60.988  1.00  0.00      BS   H  
ATOM     24  H5' CYT B   1      15.016  -7.816 -62.883  1.00  0.00      BS   H  
ATOM     25  H42 CYT B   1       7.713 -12.311 -60.379  1.00  0.00      BS   H  
ATOM     26  H5T CYT B   1      16.984  -9.228 -63.229  1.00  0.00      BS   H  
ATOM     27 H2'' CYT B   1      14.334 -11.060 -59.913  1.00  0.00      BS   H  
ATOM     28 H5'' CYT B   1      16.508  -7.404 -61.877  1.00  0.00      BS   H  
ATOM     29  P   THY B   2      16.489  -7.149 -58.431  1.00  0.00      BS   P  
ATOM     30  O1P THY B   2      15.908  -5.871 -58.893  1.00  0.00      BS   O  
ATOM     31  O2P THY B   2      17.720  -7.507 -59.139  1.00  0.00      BS   O  
ATOM     32  C5' THY B   2      15.754  -6.533 -56.021  1.00  0.00      BS   C  
ATOM     33  O5' THY B   2      16.821  -6.938 -56.912  1.00  0.00      BS   O  
ATOM     34  C4' THY B   2      15.964  -6.708 -54.514  1.00  0.00      BS   C  
ATOM     35  O4' THY B   2      15.845  -8.142 -54.198  1.00  0.00      BS   O  
ATOM     36  C3' THY B   2      17.324  -6.355 -53.848  1.00  0.00      BS   C  
ATOM     37  O3' THY B   2      17.121  -5.575 -52.676  1.00  0.00      BS   O  
ATOM     38  C2' THY B   2      17.807  -7.653 -53.339  1.00  0.00      BS   C  
ATOM     39  C1' THY B   2      16.479  -8.298 -52.972  1.00  0.00      BS   C  
ATOM     40  N1  THY B   2      16.559  -9.776 -52.752  1.00  0.00      BS   N  
ATOM     41  C2  THY B   2      15.411 -10.419 -52.515  1.00  0.00      BS   C  
ATOM     42  O2  THY B   2      14.383  -9.762 -52.432  1.00  0.00      BS   O  
ATOM     43  N3  THY B   2      15.475 -11.706 -52.393  1.00  0.00      BS   N  
ATOM     44  C4  THY B   2      16.631 -12.485 -52.250  1.00  0.00      BS   C  
ATOM     45  O4  THY B   2      16.496 -13.713 -52.155  1.00  0.00      BS   O  
ATOM     46  C5  THY B   2      17.862 -11.803 -52.237  1.00  0.00      BS   C  
ATOM     47  C5M THY B   2      19.139 -12.507 -51.982  1.00  0.00      BS   C  
ATOM     48  C6  THY B   2      17.786 -10.438 -52.452  1.00  0.00      BS   C  
ATOM     49  H3  THY B   2      14.546 -12.101 -52.378  1.00  0.00      BS   H  
ATOM     50  H6  THY B   2      18.638  -9.760 -52.399  1.00  0.00      BS   H  
ATOM     51  H1' THY B   2      15.773  -7.712 -52.345  1.00  0.00      BS   H  
ATOM     52  H2' THY B   2      18.540  -7.626 -52.505  1.00  0.00      BS   H  
ATOM     53  H3' THY B   2      17.984  -5.964 -54.652  1.00  0.00      BS   H  
ATOM     54  H4' THY B   2      15.163  -6.184 -53.949  1.00  0.00      BS   H  
ATOM     55  H5' THY B   2      14.757  -6.928 -56.308  1.00  0.00      BS   H  
ATOM     56  H51 THY B   2      19.618 -11.999 -51.118  1.00  0.00      BS   H  
ATOM     57  H52 THY B   2      19.873 -12.460 -52.815  1.00  0.00      BS   H  
ATOM     58  H53 THY B   2      18.963 -13.505 -51.525  1.00  0.00      BS   H  
ATOM     59 H2'' THY B   2      18.269  -8.205 -54.184  1.00  0.00      BS   H  
ATOM     60 H5'' THY B   2      15.551  -5.458 -56.210  1.00  0.00      BS   H  
ATOM     61  P   THY B   3      17.240  -4.007 -52.835  1.00  0.00      BS   P  
ATOM     62  O1P THY B   3      17.231  -3.711 -54.258  1.00  0.00      BS   O  
ATOM     63  O2P THY B   3      18.408  -3.403 -52.081  1.00  0.00      BS   O  
ATOM     64  C5' THY B   3      14.711  -3.418 -52.969  1.00  0.00      BS   C  
ATOM     65  O5' THY B   3      15.950  -3.351 -52.202  1.00  0.00      BS   O  
ATOM     66  C4' THY B   3      13.553  -3.970 -52.142  1.00  0.00      BS   C  
ATOM     67  O4' THY B   3      13.836  -5.385 -51.797  1.00  0.00      BS   O  
ATOM     68  C3' THY B   3      13.231  -3.243 -50.779  1.00  0.00      BS   C  
ATOM     69  O3' THY B   3      11.839  -3.058 -50.660  1.00  0.00      BS   O  
ATOM     70  C2' THY B   3      13.858  -4.186 -49.794  1.00  0.00      BS   C  
ATOM     71  C1' THY B   3      13.602  -5.563 -50.427  1.00  0.00      BS   C  
ATOM     72  N1  THY B   3      14.554  -6.610 -49.950  1.00  0.00      BS   N  
ATOM     73  C2  THY B   3      13.958  -7.844 -49.748  1.00  0.00      BS   C  
ATOM     74  O2  THY B   3      12.785  -8.115 -49.860  1.00  0.00      BS   O  
ATOM     75  N3  THY B   3      14.811  -8.862 -49.377  1.00  0.00      BS   N  
ATOM     76  C4  THY B   3      16.166  -8.697 -49.144  1.00  0.00      BS   C  
ATOM     77  O4  THY B   3      16.837  -9.699 -48.908  1.00  0.00      BS   O  
ATOM     78  C5  THY B   3      16.751  -7.385 -49.380  1.00  0.00      BS   C  
ATOM     79  C5M THY B   3      18.262  -7.265 -49.291  1.00  0.00      BS   C  
ATOM     80  C6  THY B   3      15.943  -6.432 -49.834  1.00  0.00      BS   C  
ATOM     81  H3  THY B   3      14.408  -9.777 -49.231  1.00  0.00      BS   H  
ATOM     82  H6  THY B   3      16.170  -5.405 -50.117  1.00  0.00      BS   H  
ATOM     83  H1' THY B   3      12.522  -5.818 -50.355  1.00  0.00      BS   H  
ATOM     84  H2' THY B   3      13.416  -4.114 -48.777  1.00  0.00      BS   H  
ATOM     85  H3' THY B   3      13.802  -2.293 -50.845  1.00  0.00      BS   H  
ATOM     86  H4' THY B   3      12.644  -3.858 -52.769  1.00  0.00      BS   H  
ATOM     87  H5' THY B   3      14.742  -3.930 -53.954  1.00  0.00      BS   H  
ATOM     88  H51 THY B   3      18.412  -6.262 -48.838  1.00  0.00      BS   H  
ATOM     89  H52 THY B   3      18.667  -7.333 -50.323  1.00  0.00      BS   H  
ATOM     90  H53 THY B   3      18.549  -8.066 -48.577  1.00  0.00      BS   H  
ATOM     91 H2'' THY B   3      14.943  -3.973 -49.694  1.00  0.00      BS   H  
ATOM     92 H5'' THY B   3      14.523  -2.349 -53.206  1.00  0.00      BS   H  
ATOM     93  P   ADE B   4      11.355  -1.664 -50.199  1.00  0.00      BS   P  
ATOM     94  O1P ADE B   4      11.250  -0.753 -51.417  1.00  0.00      BS   O  
ATOM     95  O2P ADE B   4      12.131  -1.228 -48.991  1.00  0.00      BS   O  
ATOM     96  C5' ADE B   4       8.944  -2.416 -50.633  1.00  0.00      BS   C  
ATOM     97  O5' ADE B   4       9.888  -1.857 -49.753  1.00  0.00      BS   O  
ATOM     98  C4' ADE B   4       8.136  -3.685 -50.042  1.00  0.00      BS   C  
ATOM     99  O4' ADE B   4       9.063  -4.754 -49.747  1.00  0.00      BS   O  
ATOM    100  C3' ADE B   4       7.403  -3.415 -48.736  1.00  0.00      BS   C  
ATOM    101  O3' ADE B   4       6.077  -3.979 -48.710  1.00  0.00      BS   O  
ATOM    102  C2' ADE B   4       8.237  -4.089 -47.589  1.00  0.00      BS   C  
ATOM    103  C1' ADE B   4       8.828  -5.273 -48.417  1.00  0.00      BS   C  
ATOM    104  N1  ADE B   4      10.900  -9.697 -46.719  1.00  0.00      BS   N  
ATOM    105  C2  ADE B   4       9.591  -9.392 -47.136  1.00  0.00      BS   C  
ATOM    106  N3  ADE B   4       9.108  -8.264 -47.531  1.00  0.00      BS   N  
ATOM    107  C4  ADE B   4      10.028  -7.280 -47.456  1.00  0.00      BS   C  
ATOM    108  C5  ADE B   4      11.369  -7.360 -47.177  1.00  0.00      BS   C  
ATOM    109  C6  ADE B   4      11.806  -8.633 -46.765  1.00  0.00      BS   C  
ATOM    110  N6  ADE B   4      13.072  -8.851 -46.261  1.00  0.00      BS   N  
ATOM    111  N7  ADE B   4      12.067  -6.144 -47.391  1.00  0.00      BS   N  
ATOM    112  C8  ADE B   4      11.156  -5.370 -47.866  1.00  0.00      BS   C  
ATOM    113  N9  ADE B   4       9.967  -5.946 -47.916  1.00  0.00      BS   N  
ATOM    114  H2  ADE B   4       8.896 -10.232 -47.135  1.00  0.00      BS   H  
ATOM    115  H8  ADE B   4      11.275  -4.336 -48.188  1.00  0.00      BS   H  
ATOM    116  H1' ADE B   4       8.083  -6.083 -48.572  1.00  0.00      BS   H  
ATOM    117  H2' ADE B   4       7.657  -4.491 -46.732  1.00  0.00      BS   H  
ATOM    118  H3' ADE B   4       7.489  -2.336 -48.487  1.00  0.00      BS   H  
ATOM    119  H4' ADE B   4       7.379  -4.017 -50.784  1.00  0.00      BS   H  
ATOM    120  H5' ADE B   4       9.305  -2.784 -51.617  1.00  0.00      BS   H  
ATOM    121  H61 ADE B   4      13.499  -9.718 -46.000  1.00  0.00      BS   H  
ATOM    122  H62 ADE B   4      13.683  -8.059 -46.256  1.00  0.00      BS   H  
ATOM    123 H2'' ADE B   4       9.089  -3.429 -47.315  1.00  0.00      BS   H  
ATOM    124 H5'' ADE B   4       8.125  -1.722 -50.918  1.00  0.00      BS   H  
ATOM    125  P   THY B   5       4.950  -3.393 -47.768  1.00  0.00      BS   P  
ATOM    126  O1P THY B   5       3.627  -3.704 -48.373  1.00  0.00      BS   O  
ATOM    127  O2P THY B   5       5.291  -1.941 -47.521  1.00  0.00      BS   O  
ATOM    128  C5' THY B   5       4.423  -5.576 -46.376  1.00  0.00      BS   C  
ATOM    129  O5' THY B   5       5.114  -4.292 -46.503  1.00  0.00      BS   O  
ATOM    130  C4' THY B   5       5.005  -6.358 -45.204  1.00  0.00      BS   C  
ATOM    131  O4' THY B   5       6.433  -6.570 -45.328  1.00  0.00      BS   O  
ATOM    132  C3' THY B   5       4.835  -5.645 -43.805  1.00  0.00      BS   C  
ATOM    133  O3' THY B   5       4.160  -6.459 -42.899  1.00  0.00      BS   O  
ATOM    134  C2' THY B   5       6.245  -5.285 -43.407  1.00  0.00      BS   C  
ATOM    135  C1' THY B   5       6.972  -6.455 -43.949  1.00  0.00      BS   C  
ATOM    136  N1  THY B   5       8.420  -6.357 -43.991  1.00  0.00      BS   N  
ATOM    137  C2  THY B   5       9.050  -7.576 -43.792  1.00  0.00      BS   C  
ATOM    138  O2  THY B   5       8.447  -8.616 -43.707  1.00  0.00      BS   O  
ATOM    139  N3  THY B   5      10.399  -7.484 -43.640  1.00  0.00      BS   N  
ATOM    140  C4  THY B   5      11.118  -6.293 -43.646  1.00  0.00      BS   C  
ATOM    141  O4  THY B   5      12.336  -6.276 -43.388  1.00  0.00      BS   O  
ATOM    142  C5  THY B   5      10.423  -5.138 -44.117  1.00  0.00      BS   C  
ATOM    143  C5M THY B   5      11.096  -3.933 -44.524  1.00  0.00      BS   C  
ATOM    144  C6  THY B   5       9.088  -5.227 -44.087  1.00  0.00      BS   C  
ATOM    145  H3  THY B   5      10.869  -8.365 -43.485  1.00  0.00      BS   H  
ATOM    146  H6  THY B   5       8.589  -4.264 -44.202  1.00  0.00      BS   H  
ATOM    147  H1' THY B   5       6.528  -7.337 -43.440  1.00  0.00      BS   H  
ATOM    148  H2' THY B   5       6.338  -5.074 -42.320  1.00  0.00      BS   H  
ATOM    149  H3' THY B   5       4.220  -4.752 -44.045  1.00  0.00      BS   H  
ATOM    150  H4' THY B   5       4.622  -7.394 -45.082  1.00  0.00      BS   H  
ATOM    151  H5' THY B   5       4.551  -6.123 -47.334  1.00  0.00      BS   H  
ATOM    152  H51 THY B   5      11.031  -3.833 -45.629  1.00  0.00      BS   H  
ATOM    153  H52 THY B   5      12.157  -3.903 -44.196  1.00  0.00      BS   H  
ATOM    154  H53 THY B   5      10.593  -3.051 -44.073  1.00  0.00      BS   H  
ATOM    155 H2'' THY B   5       6.555  -4.344 -43.909  1.00  0.00      BS   H  
ATOM    156 H5'' THY B   5       3.327  -5.469 -46.231  1.00  0.00      BS   H  
ATOM    157  P   ADE B   6       2.624  -6.488 -42.693  1.00  0.00      BS   P  
ATOM    158  O1P ADE B   6       1.917  -6.771 -43.940  1.00  0.00      BS   O  
ATOM    159  O2P ADE B   6       2.245  -5.224 -42.032  1.00  0.00      BS   O  
ATOM    160  C5' ADE B   6       2.097  -8.959 -42.160  1.00  0.00      BS   C  
ATOM    161  O5' ADE B   6       2.405  -7.660 -41.662  1.00  0.00      BS   O  
ATOM    162  C4' ADE B   6       3.085 -10.056 -41.654  1.00  0.00      BS   C  
ATOM    163  O4' ADE B   6       4.473  -9.797 -42.074  1.00  0.00      BS   O  
ATOM    164  C3' ADE B   6       3.212 -10.264 -40.182  1.00  0.00      BS   C  
ATOM    165  O3' ADE B   6       2.200 -11.071 -39.671  1.00  0.00      BS   O  
ATOM    166  C2' ADE B   6       4.504 -11.034 -40.113  1.00  0.00      BS   C  
ATOM    167  C1' ADE B   6       5.396 -10.424 -41.264  1.00  0.00      BS   C  
ATOM    168  N1  ADE B   6       9.986  -9.420 -39.237  1.00  0.00      BS   N  
ATOM    169  C2  ADE B   6       9.309 -10.560 -39.322  1.00  0.00      BS   C  
ATOM    170  N3  ADE B   6       8.137 -10.739 -39.913  1.00  0.00      BS   N  
ATOM    171  C4  ADE B   6       7.582  -9.587 -40.282  1.00  0.00      BS   C  
ATOM    172  C5  ADE B   6       8.144  -8.311 -40.170  1.00  0.00      BS   C  
ATOM    173  C6  ADE B   6       9.374  -8.214 -39.535  1.00  0.00      BS   C  
ATOM    174  N6  ADE B   6      10.103  -7.065 -39.516  1.00  0.00      BS   N  
ATOM    175  N7  ADE B   6       7.225  -7.352 -40.469  1.00  0.00      BS   N  
ATOM    176  C8  ADE B   6       6.155  -8.031 -40.778  1.00  0.00      BS   C  
ATOM    177  N9  ADE B   6       6.327  -9.390 -40.797  1.00  0.00      BS   N  
ATOM    178  H2  ADE B   6       9.886 -11.480 -39.223  1.00  0.00      BS   H  
ATOM    179  H8  ADE B   6       5.255  -7.523 -41.125  1.00  0.00      BS   H  
ATOM    180  H1' ADE B   6       5.781 -11.222 -41.934  1.00  0.00      BS   H  
ATOM    181  H2' ADE B   6       4.235 -12.091 -40.325  1.00  0.00      BS   H  
ATOM    182  H3' ADE B   6       3.371  -9.276 -39.700  1.00  0.00      BS   H  
ATOM    183  H4' ADE B   6       2.700 -11.046 -41.979  1.00  0.00      BS   H  
ATOM    184  H5' ADE B   6       1.937  -9.032 -43.257  1.00  0.00      BS   H  
ATOM    185  H61 ADE B   6       9.702  -6.159 -39.650  1.00  0.00      BS   H  
ATOM    186  H62 ADE B   6      11.096  -7.166 -39.470  1.00  0.00      BS   H  
ATOM    187 H2'' ADE B   6       4.964 -10.866 -39.117  1.00  0.00      BS   H  
ATOM    188 H5'' ADE B   6       1.110  -9.283 -41.769  1.00  0.00      BS   H  
ATOM    189  P   THY B   7       1.780 -10.795 -38.143  1.00  0.00      BS   P  
ATOM    190  O1P THY B   7       0.498 -11.587 -38.004  1.00  0.00      BS   O  
ATOM    191  O2P THY B   7       1.791  -9.346 -37.756  1.00  0.00      BS   O  
ATOM    192  C5' THY B   7       3.132 -12.935 -37.160  1.00  0.00      BS   C  
ATOM    193  O5' THY B   7       2.928 -11.490 -37.248  1.00  0.00      BS   O  
ATOM    194  C4' THY B   7       4.419 -13.213 -36.373  1.00  0.00      BS   C  
ATOM    195  O4' THY B   7       5.453 -12.350 -36.857  1.00  0.00      BS   O  
ATOM    196  C3' THY B   7       4.402 -13.030 -34.782  1.00  0.00      BS   C  
ATOM    197  O3' THY B   7       5.210 -13.979 -34.080  1.00  0.00      BS   O  
ATOM    198  C2' THY B   7       5.032 -11.657 -34.557  1.00  0.00      BS   C  
ATOM    199  C1' THY B   7       5.950 -11.604 -35.732  1.00  0.00      BS   C  
ATOM    200  N1  THY B   7       6.242 -10.204 -36.165  1.00  0.00      BS   N  
ATOM    201  C2  THY B   7       7.638  -9.851 -36.163  1.00  0.00      BS   C  
ATOM    202  O2  THY B   7       8.566 -10.588 -35.825  1.00  0.00      BS   O  
ATOM    203  N3  THY B   7       7.872  -8.528 -36.404  1.00  0.00      BS   N  
ATOM    204  C4  THY B   7       6.969  -7.655 -36.965  1.00  0.00      BS   C  
ATOM    205  O4  THY B   7       7.339  -6.632 -37.485  1.00  0.00      BS   O  
ATOM    206  C5  THY B   7       5.599  -8.078 -36.979  1.00  0.00      BS   C  
ATOM    207  C5M THY B   7       4.637  -7.004 -37.394  1.00  0.00      BS   C  
ATOM    208  C6  THY B   7       5.293  -9.302 -36.600  1.00  0.00      BS   C  
ATOM    209  H3  THY B   7       8.871  -8.387 -36.408  1.00  0.00      BS   H  
ATOM    210  H6  THY B   7       4.258  -9.645 -36.631  1.00  0.00      BS   H  
ATOM    211  H1' THY B   7       6.808 -12.180 -35.322  1.00  0.00      BS   H  
ATOM    212  H2' THY B   7       5.443 -11.554 -33.529  1.00  0.00      BS   H  
ATOM    213  H3' THY B   7       3.376 -13.066 -34.357  1.00  0.00      BS   H  
ATOM    214  H4' THY B   7       4.855 -14.228 -36.484  1.00  0.00      BS   H  
ATOM    215  H5' THY B   7       3.279 -13.403 -38.157  1.00  0.00      BS   H  
ATOM    216  H51 THY B   7       4.357  -6.245 -36.633  1.00  0.00      BS   H  
ATOM    217  H52 THY B   7       3.701  -7.437 -37.809  1.00  0.00      BS   H  
ATOM    218  H53 THY B   7       4.966  -6.314 -38.201  1.00  0.00      BS   H  
ATOM    219 H2'' THY B   7       4.229 -10.902 -34.697  1.00  0.00      BS   H  
ATOM    220 H5'' THY B   7       2.251 -13.430 -36.698  1.00  0.00      BS   H  
ATOM    221  P   ADE B   8       5.088 -14.155 -32.497  1.00  0.00      BS   P  
ATOM    222  O1P ADE B   8       5.018 -15.613 -32.238  1.00  0.00      BS   O  
ATOM    223  O2P ADE B   8       4.001 -13.285 -31.931  1.00  0.00      BS   O  
ATOM    224  C5' ADE B   8       7.740 -13.944 -32.416  1.00  0.00      BS   C  
ATOM    225  O5' ADE B   8       6.419 -13.663 -31.903  1.00  0.00      BS   O  
ATOM    226  C4' ADE B   8       8.813 -13.205 -31.626  1.00  0.00      BS   C  
ATOM    227  O4' ADE B   8       8.983 -11.810 -32.021  1.00  0.00      BS   O  
ATOM    228  C3' ADE B   8       8.455 -13.171 -30.151  1.00  0.00      BS   C  
ATOM    229  O3' ADE B   8       9.612 -13.224 -29.312  1.00  0.00      BS   O  
ATOM    230  C2' ADE B   8       7.759 -11.832 -30.004  1.00  0.00      BS   C  
ATOM    231  C1' ADE B   8       8.540 -10.937 -30.959  1.00  0.00      BS   C  
ATOM    232  N1  ADE B   8       8.253  -6.176 -33.286  1.00  0.00      BS   N  
ATOM    233  C2  ADE B   8       9.295  -6.996 -32.953  1.00  0.00      BS   C  
ATOM    234  N3  ADE B   8       9.392  -8.236 -32.478  1.00  0.00      BS   N  
ATOM    235  C4  ADE B   8       8.115  -8.653 -32.176  1.00  0.00      BS   C  
ATOM    236  C5  ADE B   8       6.893  -8.064 -32.574  1.00  0.00      BS   C  
ATOM    237  C6  ADE B   8       7.067  -6.770 -33.108  1.00  0.00      BS   C  
ATOM    238  N6  ADE B   8       6.111  -5.991 -33.637  1.00  0.00      BS   N  
ATOM    239  N7  ADE B   8       5.830  -8.761 -32.080  1.00  0.00      BS   N  
ATOM    240  C8  ADE B   8       6.375  -9.838 -31.526  1.00  0.00      BS   C  
ATOM    241  N9  ADE B   8       7.749  -9.879 -31.579  1.00  0.00      BS   N  
ATOM    242  H2  ADE B   8      10.240  -6.487 -33.142  1.00  0.00      BS   H  
ATOM    243  H8  ADE B   8       5.858 -10.668 -31.044  1.00  0.00      BS   H  
ATOM    244  H1' ADE B   8       9.483 -10.629 -30.461  1.00  0.00      BS   H  
ATOM    245  H2' ADE B   8       7.740 -11.476 -28.952  1.00  0.00      BS   H  
ATOM    246  H3' ADE B   8       7.845 -14.089 -30.012  1.00  0.00      BS   H  
ATOM    247  H4' ADE B   8       9.761 -13.783 -31.665  1.00  0.00      BS   H  
ATOM    248  H5' ADE B   8       7.887 -13.637 -33.473  1.00  0.00      BS   H  
ATOM    249  H61 ADE B   8       6.490  -5.122 -33.956  1.00  0.00      BS   H  
ATOM    250  H62 ADE B   8       5.146  -6.203 -33.476  1.00  0.00      BS   H  
ATOM    251 H2'' ADE B   8       6.701 -11.938 -30.325  1.00  0.00      BS   H  
ATOM    252 H5'' ADE B   8       8.110 -14.970 -32.203  1.00  0.00      BS   H  
ATOM    253  P   THY B   9       9.451 -13.590 -27.801  1.00  0.00      BS   P  
ATOM    254  O1P THY B   9      10.651 -14.384 -27.425  1.00  0.00      BS   O  
ATOM    255  O2P THY B   9       8.078 -14.140 -27.573  1.00  0.00      BS   O  
ATOM    256  C5' THY B   9      10.816 -11.510 -27.106  1.00  0.00      BS   C  
ATOM    257  O5' THY B   9       9.576 -12.213 -26.976  1.00  0.00      BS   O  
ATOM    258  C4' THY B   9      10.660 -10.033 -26.657  1.00  0.00      BS   C  
ATOM    259  O4' THY B   9      10.076  -9.158 -27.664  1.00  0.00      BS   O  
ATOM    260  C3' THY B   9       9.877  -9.818 -25.333  1.00  0.00      BS   C  
ATOM    261  O3' THY B   9      10.416  -8.919 -24.350  1.00  0.00      BS   O  
ATOM    262  C2' THY B   9       8.540  -9.290 -25.945  1.00  0.00      BS   C  
ATOM    263  C1' THY B   9       9.101  -8.354 -26.927  1.00  0.00      BS   C  
ATOM    264  N1  THY B   9       8.167  -7.772 -27.903  1.00  0.00      BS   N  
ATOM    265  C2  THY B   9       8.619  -6.760 -28.751  1.00  0.00      BS   C  
ATOM    266  O2  THY B   9       9.750  -6.289 -28.722  1.00  0.00      BS   O  
ATOM    267  N3  THY B   9       7.661  -6.287 -29.650  1.00  0.00      BS   N  
ATOM    268  C4  THY B   9       6.319  -6.515 -29.560  1.00  0.00      BS   C  
ATOM    269  O4  THY B   9       5.528  -5.916 -30.392  1.00  0.00      BS   O  
ATOM    270  C5  THY B   9       5.886  -7.497 -28.613  1.00  0.00      BS   C  
ATOM    271  C5M THY B   9       4.502  -7.869 -28.557  1.00  0.00      BS   C  
ATOM    272  C6  THY B   9       6.828  -8.105 -27.867  1.00  0.00      BS   C  
ATOM    273  H3  THY B   9       7.933  -5.388 -30.022  1.00  0.00      BS   H  
ATOM    274  H6  THY B   9       6.620  -9.113 -27.508  1.00  0.00      BS   H  
ATOM    275  H1' THY B   9       9.503  -7.461 -26.402  1.00  0.00      BS   H  
ATOM    276  H2' THY B   9       7.886  -8.884 -25.144  1.00  0.00      BS   H  
ATOM    277  H3' THY B   9       9.643 -10.833 -24.946  1.00  0.00      BS   H  
ATOM    278  H4' THY B   9      11.732  -9.739 -26.630  1.00  0.00      BS   H  
ATOM    279  H5' THY B   9      11.196 -11.422 -28.147  1.00  0.00      BS   H  
ATOM    280  H51 THY B   9       4.147  -8.833 -28.135  1.00  0.00      BS   H  
ATOM    281  H52 THY B   9       4.117  -7.897 -29.600  1.00  0.00      BS   H  
ATOM    282  H53 THY B   9       3.855  -7.169 -27.986  1.00  0.00      BS   H  
ATOM    283 H2'' THY B   9       7.982 -10.091 -26.476  1.00  0.00      BS   H  
ATOM    284 H5'' THY B   9      11.559 -11.916 -26.387  1.00  0.00      BS   H  
ATOM    285  P   ADE B  10      11.447  -9.490 -23.337  1.00  0.00      BS   P  
ATOM    286  O1P ADE B  10      12.205 -10.715 -23.792  1.00  0.00      BS   O  
ATOM    287  O2P ADE B  10      10.715  -9.749 -22.090  1.00  0.00      BS   O  
ATOM    288  C5' ADE B  10      13.575  -7.935 -23.855  1.00  0.00      BS   C  
ATOM    289  O5' ADE B  10      12.450  -8.272 -23.135  1.00  0.00      BS   O  
ATOM    290  C4' ADE B  10      13.704  -6.371 -24.005  1.00  0.00      BS   C  
ATOM    291  O4' ADE B  10      12.546  -5.801 -24.735  1.00  0.00      BS   O  
ATOM    292  C3' ADE B  10      13.697  -5.742 -22.615  1.00  0.00      BS   C  
ATOM    293  O3' ADE B  10      14.576  -4.583 -22.578  1.00  0.00      BS   O  
ATOM    294  C2' ADE B  10      12.211  -5.412 -22.428  1.00  0.00      BS   C  
ATOM    295  C1' ADE B  10      11.690  -5.114 -23.807  1.00  0.00      BS   C  
ATOM    296  N1  ADE B  10       7.616  -4.090 -26.692  1.00  0.00      BS   N  
ATOM    297  C2  ADE B  10       8.872  -3.710 -26.796  1.00  0.00      BS   C  
ATOM    298  N3  ADE B  10       9.870  -4.070 -25.988  1.00  0.00      BS   N  
ATOM    299  C4  ADE B  10       9.458  -4.812 -24.962  1.00  0.00      BS   C  
ATOM    300  C5  ADE B  10       8.195  -5.376 -24.810  1.00  0.00      BS   C  
ATOM    301  C6  ADE B  10       7.237  -4.920 -25.714  1.00  0.00      BS   C  
ATOM    302  N6  ADE B  10       6.024  -5.415 -25.753  1.00  0.00      BS   N  
ATOM    303  N7  ADE B  10       8.173  -6.259 -23.803  1.00  0.00      BS   N  
ATOM    304  C8  ADE B  10       9.429  -6.232 -23.365  1.00  0.00      BS   C  
ATOM    305  N9  ADE B  10      10.260  -5.389 -24.035  1.00  0.00      BS   N  
ATOM    306  H2  ADE B  10       9.020  -3.154 -27.723  1.00  0.00      BS   H  
ATOM    307  H8  ADE B  10       9.702  -6.864 -22.521  1.00  0.00      BS   H  
ATOM    308  H1' ADE B  10      11.937  -4.042 -23.966  1.00  0.00      BS   H  
ATOM    309  H2' ADE B  10      12.039  -4.566 -21.729  1.00  0.00      BS   H  
ATOM    310  H3' ADE B  10      14.058  -6.409 -21.803  1.00  0.00      BS   H  
ATOM    311  H4' ADE B  10      14.653  -6.123 -24.527  1.00  0.00      BS   H  
ATOM    312  H5' ADE B  10      13.548  -8.417 -24.855  1.00  0.00      BS   H  
ATOM    313  H61 ADE B  10       5.400  -5.079 -26.460  1.00  0.00      BS   H  
ATOM    314  H62 ADE B  10       5.668  -6.251 -25.335  1.00  0.00      BS   H  
ATOM    315 H2'' ADE B  10      11.681  -6.238 -21.907  1.00  0.00      BS   H  
ATOM    316 H5'' ADE B  10      14.454  -8.353 -23.319  1.00  0.00      BS   H  
ATOM    317  P   GUA B  11      14.773  -3.665 -21.319  1.00  0.00      BS   P  
ATOM    318  O1P GUA B  11      16.084  -2.972 -21.393  1.00  0.00      BS   O  
ATOM    319  O2P GUA B  11      14.502  -4.451 -20.062  1.00  0.00      BS   O  
ATOM    320  C5' GUA B  11      13.681  -1.732 -22.803  1.00  0.00      BS   C  
ATOM    321  O5' GUA B  11      13.753  -2.527 -21.562  1.00  0.00      BS   O  
ATOM    322  C4' GUA B  11      12.386  -0.889 -22.846  1.00  0.00      BS   C  
ATOM    323  O4' GUA B  11      11.175  -1.713 -23.060  1.00  0.00      BS   O  
ATOM    324  C3' GUA B  11      12.061  -0.036 -21.485  1.00  0.00      BS   C  
ATOM    325  O3' GUA B  11      11.676   1.279 -21.771  1.00  0.00      BS   O  
ATOM    326  C2' GUA B  11      10.896  -0.809 -20.886  1.00  0.00      BS   C  
ATOM    327  C1' GUA B  11      10.128  -1.231 -22.223  1.00  0.00      BS   C  
ATOM    328  N1  GUA B  11       5.536  -3.226 -23.398  1.00  0.00      BS   N  
ATOM    329  C2  GUA B  11       6.253  -2.168 -23.998  1.00  0.00      BS   C  
ATOM    330  N2  GUA B  11       5.562  -1.542 -24.925  1.00  0.00      BS   N  
ATOM    331  N3  GUA B  11       7.465  -1.670 -23.702  1.00  0.00      BS   N  
ATOM    332  C4  GUA B  11       7.974  -2.378 -22.639  1.00  0.00      BS   C  
ATOM    333  C5  GUA B  11       7.307  -3.383 -21.900  1.00  0.00      BS   C  
ATOM    334  C6  GUA B  11       5.986  -3.900 -22.261  1.00  0.00      BS   C  
ATOM    335  O6  GUA B  11       5.371  -4.732 -21.624  1.00  0.00      BS   O  
ATOM    336  N7  GUA B  11       8.178  -3.943 -20.931  1.00  0.00      BS   N  
ATOM    337  C8  GUA B  11       9.222  -3.209 -20.924  1.00  0.00      BS   C  
ATOM    338  N9  GUA B  11       9.130  -2.196 -21.913  1.00  0.00      BS   N  
ATOM    339  H1  GUA B  11       4.630  -3.590 -23.653  1.00  0.00      BS   H  
ATOM    340  H8  GUA B  11      10.042  -3.344 -20.219  1.00  0.00      BS   H  
ATOM    341  H1' GUA B  11       9.665  -0.350 -22.717  1.00  0.00      BS   H  
ATOM    342  H2' GUA B  11      10.143  -0.183 -20.361  1.00  0.00      BS   H  
ATOM    343  H21 GUA B  11       4.674  -1.858 -25.260  1.00  0.00      BS   H  
ATOM    344  H3' GUA B  11      12.951  -0.109 -20.823  1.00  0.00      BS   H  
ATOM    345  H22 GUA B  11       5.693  -0.566 -25.098  1.00  0.00      BS   H  
ATOM    346  H4' GUA B  11      12.386  -0.202 -23.719  1.00  0.00      BS   H  
ATOM    347  H5' GUA B  11      13.628  -2.461 -23.641  1.00  0.00      BS   H  
ATOM    348 H2'' GUA B  11      11.217  -1.709 -20.320  1.00  0.00      BS   H  
ATOM    349 H5'' GUA B  11      14.558  -1.054 -22.883  1.00  0.00      BS   H  
ATOM    350  P   CYT B  12      11.758   2.377 -20.613  1.00  0.00      BS   P  
ATOM    351  O1P CYT B  12      12.953   3.224 -20.828  1.00  0.00      BS   O  
ATOM    352  O2P CYT B  12      11.599   1.721 -19.278  1.00  0.00      BS   O  
ATOM    353  C5' CYT B  12      10.289   4.047 -21.977  1.00  0.00      BS   C  
ATOM    354  O5' CYT B  12      10.397   3.228 -20.800  1.00  0.00      BS   O  
ATOM    355  C4' CYT B  12       8.877   4.016 -22.653  1.00  0.00      BS   C  
ATOM    356  O4' CYT B  12       8.550   2.606 -22.976  1.00  0.00      BS   O  
ATOM    357  C3' CYT B  12       7.754   4.505 -21.692  1.00  0.00      BS   C  
ATOM    358  O3' CYT B  12       7.733   5.911 -21.689  1.00  0.00      BS   O  
ATOM    359  C2' CYT B  12       6.594   3.873 -22.431  1.00  0.00      BS   C  
ATOM    360  C1' CYT B  12       7.099   2.422 -22.944  1.00  0.00      BS   C  
ATOM    361  N1  CYT B  12       6.810   1.359 -21.935  1.00  0.00      BS   N  
ATOM    362  C2  CYT B  12       5.486   0.789 -21.989  1.00  0.00      BS   C  
ATOM    363  O2  CYT B  12       4.699   1.333 -22.775  1.00  0.00      BS   O  
ATOM    364  N3  CYT B  12       5.174  -0.264 -21.221  1.00  0.00      BS   N  
ATOM    365  C4  CYT B  12       6.024  -0.645 -20.251  1.00  0.00      BS   C  
ATOM    366  N4  CYT B  12       5.701  -1.698 -19.559  1.00  0.00      BS   N  
ATOM    367  C5  CYT B  12       7.259   0.083 -20.012  1.00  0.00      BS   C  
ATOM    368  C6  CYT B  12       7.570   1.090 -20.838  1.00  0.00      BS   C  
ATOM    369  H5  CYT B  12       7.919  -0.232 -19.205  1.00  0.00      BS   H  
ATOM    370  H6  CYT B  12       8.479   1.679 -20.723  1.00  0.00      BS   H  
ATOM    371  H1' CYT B  12       6.628   2.250 -23.935  1.00  0.00      BS   H  
ATOM    372  H2' CYT B  12       6.457   4.356 -23.421  1.00  0.00      BS   H  
ATOM    373  H3' CYT B  12       7.821   3.946 -20.735  1.00  0.00      BS   H  
ATOM    374  H4' CYT B  12       8.798   4.570 -23.613  1.00  0.00      BS   H  
ATOM    375  H41 CYT B  12       4.946  -2.299 -19.821  1.00  0.00      BS   H  
ATOM    376  H5' CYT B  12      10.991   3.783 -22.796  1.00  0.00      BS   H  
ATOM    377  H42 CYT B  12       6.358  -1.942 -18.844  1.00  0.00      BS   H  
ATOM    378 H2'' CYT B  12       5.645   3.778 -21.861  1.00  0.00      BS   H  
ATOM    379 H5'' CYT B  12      10.392   5.108 -21.664  1.00  0.00      BS   H  
ATOM    380  P   THY B  13       7.078   6.731 -20.604  1.00  0.00      BS   P  
ATOM    381  O1P THY B  13       7.300   8.187 -20.828  1.00  0.00      BS   O  
ATOM    382  O2P THY B  13       7.608   6.157 -19.340  1.00  0.00      BS   O  
ATOM    383  C5' THY B  13       4.756   6.738 -21.827  1.00  0.00      BS   C  
ATOM    384  O5' THY B  13       5.523   6.459 -20.639  1.00  0.00      BS   O  
ATOM    385  C4' THY B  13       3.291   6.120 -21.717  1.00  0.00      BS   C  
ATOM    386  O4' THY B  13       3.402   4.696 -21.830  1.00  0.00      BS   O  
ATOM    387  C3' THY B  13       2.670   6.304 -20.373  1.00  0.00      BS   C  
ATOM    388  O3' THY B  13       2.134   7.642 -20.292  1.00  0.00      BS   O  
ATOM    389  C2' THY B  13       1.676   5.184 -20.382  1.00  0.00      BS   C  
ATOM    390  C1' THY B  13       2.492   4.073 -20.910  1.00  0.00      BS   C  
ATOM    391  N1  THY B  13       3.238   3.255 -20.005  1.00  0.00      BS   N  
ATOM    392  C2  THY B  13       2.508   2.224 -19.504  1.00  0.00      BS   C  
ATOM    393  O2  THY B  13       1.325   2.076 -19.773  1.00  0.00      BS   O  
ATOM    394  N3  THY B  13       3.175   1.405 -18.691  1.00  0.00      BS   N  
ATOM    395  C4  THY B  13       4.519   1.463 -18.239  1.00  0.00      BS   C  
ATOM    396  O4  THY B  13       4.971   0.777 -17.292  1.00  0.00      BS   O  
ATOM    397  C5  THY B  13       5.203   2.561 -18.882  1.00  0.00      BS   C  
ATOM    398  C5M THY B  13       6.517   2.935 -18.291  1.00  0.00      BS   C  
ATOM    399  C6  THY B  13       4.595   3.367 -19.717  1.00  0.00      BS   C  
ATOM    400  H3  THY B  13       2.641   0.633 -18.320  1.00  0.00      BS   H  
ATOM    401  H6  THY B  13       4.921   4.370 -19.991  1.00  0.00      BS   H  
ATOM    402  H1' THY B  13       1.804   3.487 -21.557  1.00  0.00      BS   H  
ATOM    403  H2' THY B  13       0.891   5.527 -21.089  1.00  0.00      BS   H  
ATOM    404  H3' THY B  13       3.439   6.108 -19.596  1.00  0.00      BS   H  
ATOM    405  H4' THY B  13       2.639   6.428 -22.562  1.00  0.00      BS   H  
ATOM    406  H5' THY B  13       5.245   6.397 -22.764  1.00  0.00      BS   H  
ATOM    407  H51 THY B  13       6.334   3.386 -17.293  1.00  0.00      BS   H  
ATOM    408  H52 THY B  13       7.083   3.639 -18.938  1.00  0.00      BS   H  
ATOM    409  H53 THY B  13       7.192   2.076 -18.088  1.00  0.00      BS   H  
ATOM    410 H2'' THY B  13       1.105   4.894 -19.475  1.00  0.00      BS   H  
ATOM    411 H5'' THY B  13       4.592   7.832 -21.924  1.00  0.00      BS   H  
ATOM    412  P   THY B  14       1.879   8.238 -18.869  1.00  0.00      BS   P  
ATOM    413  O1P THY B  14       1.470   9.630 -19.098  1.00  0.00      BS   O  
ATOM    414  O2P THY B  14       3.037   8.082 -18.012  1.00  0.00      BS   O  
ATOM    415  C5' THY B  14      -0.561   7.457 -19.005  1.00  0.00      BS   C  
ATOM    416  O5' THY B  14       0.687   7.397 -18.313  1.00  0.00      BS   O  
ATOM    417  C4' THY B  14      -1.667   6.588 -18.383  1.00  0.00      BS   C  
ATOM    418  O4' THY B  14      -1.361   5.137 -18.297  1.00  0.00      BS   O  
ATOM    419  C3' THY B  14      -2.149   7.054 -17.024  1.00  0.00      BS   C  
ATOM    420  O3' THY B  14      -3.577   7.054 -16.780  1.00  0.00      BS   O  
ATOM    421  C2' THY B  14      -1.478   6.107 -16.058  1.00  0.00      BS   C  
ATOM    422  C1' THY B  14      -1.382   4.790 -16.874  1.00  0.00      BS   C  
ATOM    423  N1  THY B  14      -0.162   4.008 -16.539  1.00  0.00      BS   N  
ATOM    424  C2  THY B  14      -0.336   2.697 -16.070  1.00  0.00      BS   C  
ATOM    425  O2  THY B  14      -1.427   2.176 -15.879  1.00  0.00      BS   O  
ATOM    426  N3  THY B  14       0.847   2.049 -15.861  1.00  0.00      BS   N  
ATOM    427  C4  THY B  14       2.119   2.681 -15.764  1.00  0.00      BS   C  
ATOM    428  O4  THY B  14       2.984   2.042 -15.175  1.00  0.00      BS   O  
ATOM    429  C5  THY B  14       2.228   3.990 -16.334  1.00  0.00      BS   C  
ATOM    430  C5M THY B  14       3.564   4.633 -16.395  1.00  0.00      BS   C  
ATOM    431  C6  THY B  14       1.046   4.619 -16.706  1.00  0.00      BS   C  
ATOM    432  H3  THY B  14       0.849   1.165 -15.374  1.00  0.00      BS   H  
ATOM    433  H6  THY B  14       0.952   5.484 -17.361  1.00  0.00      BS   H  
ATOM    434  H1' THY B  14      -2.299   4.206 -16.641  1.00  0.00      BS   H  
ATOM    435  H2' THY B  14      -2.119   5.939 -15.167  1.00  0.00      BS   H  
ATOM    436  H3' THY B  14      -1.694   8.062 -16.931  1.00  0.00      BS   H  
ATOM    437  H4' THY B  14      -2.524   6.850 -19.040  1.00  0.00      BS   H  
ATOM    438  H5' THY B  14      -0.507   7.147 -20.071  1.00  0.00      BS   H  
ATOM    439  H51 THY B  14       3.731   5.186 -15.447  1.00  0.00      BS   H  
ATOM    440  H52 THY B  14       3.616   5.255 -17.314  1.00  0.00      BS   H  
ATOM    441  H53 THY B  14       4.374   3.874 -16.452  1.00  0.00      BS   H  
ATOM    442 H2'' THY B  14      -0.490   6.605 -15.959  1.00  0.00      BS   H  
ATOM    443 H5'' THY B  14      -0.947   8.498 -18.952  1.00  0.00      BS   H  
ATOM    444  P   ADE B  15      -4.153   7.884 -15.565  1.00  0.00      BS   P  
ATOM    445  O1P ADE B  15      -5.595   8.126 -15.838  1.00  0.00      BS   O  
ATOM    446  O2P ADE B  15      -3.310   9.057 -15.308  1.00  0.00      BS   O  
ATOM    447  C5' ADE B  15      -4.830   5.811 -14.204  1.00  0.00      BS   C  
ATOM    448  O5' ADE B  15      -4.013   6.943 -14.252  1.00  0.00      BS   O  
ATOM    449  C4' ADE B  15      -4.418   4.770 -13.241  1.00  0.00      BS   C  
ATOM    450  O4' ADE B  15      -3.015   4.420 -13.372  1.00  0.00      BS   O  
ATOM    451  C3' ADE B  15      -4.444   5.154 -11.781  1.00  0.00      BS   C  
ATOM    452  O3' ADE B  15      -5.761   4.867 -11.187  1.00  0.00      BS   O  
ATOM    453  C2' ADE B  15      -3.436   4.089 -11.194  1.00  0.00      BS   C  
ATOM    454  C1' ADE B  15      -2.830   3.431 -12.407  1.00  0.00      BS   C  
ATOM    455  N1  ADE B  15       0.823  -0.028 -11.643  1.00  0.00      BS   N  
ATOM    456  C2  ADE B  15      -0.473  -0.043 -11.477  1.00  0.00      BS   C  
ATOM    457  N3  ADE B  15      -1.395   0.872 -11.811  1.00  0.00      BS   N  
ATOM    458  C4  ADE B  15      -0.822   2.004 -12.152  1.00  0.00      BS   C  
ATOM    459  C5  ADE B  15       0.535   2.239 -12.120  1.00  0.00      BS   C  
ATOM    460  C6  ADE B  15       1.453   1.152 -11.983  1.00  0.00      BS   C  
ATOM    461  N6  ADE B  15       2.777   1.289 -12.074  1.00  0.00      BS   N  
ATOM    462  N7  ADE B  15       0.750   3.656 -12.278  1.00  0.00      BS   N  
ATOM    463  C8  ADE B  15      -0.431   4.146 -12.402  1.00  0.00      BS   C  
ATOM    464  N9  ADE B  15      -1.436   3.169 -12.412  1.00  0.00      BS   N  
ATOM    465  H2  ADE B  15      -0.822  -1.047 -11.240  1.00  0.00      BS   H  
ATOM    466  H8  ADE B  15      -0.689   5.198 -12.515  1.00  0.00      BS   H  
ATOM    467  H1' ADE B  15      -3.402   2.525 -12.700  1.00  0.00      BS   H  
ATOM    468  H2' ADE B  15      -3.994   3.321 -10.616  1.00  0.00      BS   H  
ATOM    469  H3' ADE B  15      -4.083   6.205 -11.799  1.00  0.00      BS   H  
ATOM    470  H4' ADE B  15      -5.061   3.865 -13.299  1.00  0.00      BS   H  
ATOM    471  H5' ADE B  15      -4.798   5.325 -15.204  1.00  0.00      BS   H  
ATOM    472  H61 ADE B  15       3.360   0.576 -11.685  1.00  0.00      BS   H  
ATOM    473  H62 ADE B  15       3.236   2.174 -12.155  1.00  0.00      BS   H  
ATOM    474 H2'' ADE B  15      -2.657   4.686 -10.676  1.00  0.00      BS   H  
ATOM    475 H5'' ADE B  15      -5.854   6.067 -13.858  1.00  0.00      BS   H  
ATOM    476  P   CYT B  16      -6.017   5.460  -9.718  1.00  0.00      BS   P  
ATOM    477  O1P CYT B  16      -7.335   6.073  -9.705  1.00  0.00      BS   O  
ATOM    478  O2P CYT B  16      -4.869   6.273  -9.267  1.00  0.00      BS   O  
ATOM    479  C5' CYT B  16      -6.447   2.903  -9.172  1.00  0.00      BS   C  
ATOM    480  O5' CYT B  16      -6.075   4.236  -8.769  1.00  0.00      BS   O  
ATOM    481  C4' CYT B  16      -6.076   1.854  -8.161  1.00  0.00      BS   C  
ATOM    482  O4' CYT B  16      -4.819   1.373  -8.424  1.00  0.00      BS   O  
ATOM    483  C3' CYT B  16      -6.083   2.293  -6.641  1.00  0.00      BS   C  
ATOM    484  O3' CYT B  16      -6.797   1.330  -5.854  1.00  0.00      BS   O  
ATOM    485  C2' CYT B  16      -4.684   2.316  -6.238  1.00  0.00      BS   C  
ATOM    486  C1' CYT B  16      -3.988   1.422  -7.266  1.00  0.00      BS   C  
ATOM    487  N1  CYT B  16      -2.645   1.713  -7.647  1.00  0.00      BS   N  
ATOM    488  C2  CYT B  16      -1.630   0.826  -7.331  1.00  0.00      BS   C  
ATOM    489  O2  CYT B  16      -1.828  -0.322  -6.826  1.00  0.00      BS   O  
ATOM    490  N3  CYT B  16      -0.386   1.174  -7.646  1.00  0.00      BS   N  
ATOM    491  C4  CYT B  16      -0.191   2.236  -8.474  1.00  0.00      BS   C  
ATOM    492  N4  CYT B  16       1.032   2.576  -8.908  1.00  0.00      BS   N  
ATOM    493  C5  CYT B  16      -1.219   3.155  -8.818  1.00  0.00      BS   C  
ATOM    494  C6  CYT B  16      -2.403   2.823  -8.325  1.00  0.00      BS   C  
ATOM    495  H5  CYT B  16      -1.029   4.068  -9.383  1.00  0.00      BS   H  
ATOM    496  H6  CYT B  16      -3.249   3.497  -8.465  1.00  0.00      BS   H  
ATOM    497  H1' CYT B  16      -4.121   0.381  -6.898  1.00  0.00      BS   H  
ATOM    498  H2' CYT B  16      -4.432   1.926  -5.228  1.00  0.00      BS   H  
ATOM    499  H3' CYT B  16      -6.611   3.271  -6.647  1.00  0.00      BS   H  
ATOM    500  H4' CYT B  16      -6.755   0.977  -8.202  1.00  0.00      BS   H  
ATOM    501  H41 CYT B  16       1.602   1.765  -8.777  1.00  0.00      BS   H  
ATOM    502  H5' CYT B  16      -6.120   2.623 -10.195  1.00  0.00      BS   H  
ATOM    503  H42 CYT B  16       1.062   3.113  -9.752  1.00  0.00      BS   H  
ATOM    504 H2'' CYT B  16      -4.327   3.362  -6.351  1.00  0.00      BS   H  
ATOM    505 H5'' CYT B  16      -7.542   3.083  -9.190  1.00  0.00      BS   H  
ATOM    506  P   ADE B  17      -7.339   1.670  -4.392  1.00  0.00      BS   P  
ATOM    507  O1P ADE B  17      -8.307   0.541  -4.112  1.00  0.00      BS   O  
ATOM    508  O2P ADE B  17      -7.882   3.017  -4.368  1.00  0.00      BS   O  
ATOM    509  C5' ADE B  17      -5.639   0.315  -2.951  1.00  0.00      BS   C  
ATOM    510  O5' ADE B  17      -5.998   1.566  -3.525  1.00  0.00      BS   O  
ATOM    511  C4' ADE B  17      -4.504   0.471  -2.008  1.00  0.00      BS   C  
ATOM    512  O4' ADE B  17      -3.239   0.702  -2.834  1.00  0.00      BS   O  
ATOM    513  C3' ADE B  17      -4.503   1.704  -1.022  1.00  0.00      BS   C  
ATOM    514  O3' ADE B  17      -4.146   1.242   0.288  1.00  0.00      BS   O  
ATOM    515  C2' ADE B  17      -3.432   2.701  -1.662  1.00  0.00      BS   C  
ATOM    516  C1' ADE B  17      -2.452   1.694  -2.170  1.00  0.00      BS   C  
ATOM    517  N1  ADE B  17       2.367   2.052  -3.961  1.00  0.00      BS   N  
ATOM    518  C2  ADE B  17       1.884   1.406  -2.885  1.00  0.00      BS   C  
ATOM    519  N3  ADE B  17       0.559   1.274  -2.551  1.00  0.00      BS   N  
ATOM    520  C4  ADE B  17      -0.201   2.081  -3.280  1.00  0.00      BS   C  
ATOM    521  C5  ADE B  17       0.169   2.807  -4.422  1.00  0.00      BS   C  
ATOM    522  C6  ADE B  17       1.507   2.824  -4.713  1.00  0.00      BS   C  
ATOM    523  N6  ADE B  17       2.020   3.486  -5.793  1.00  0.00      BS   N  
ATOM    524  N7  ADE B  17      -0.993   3.379  -5.050  1.00  0.00      BS   N  
ATOM    525  C8  ADE B  17      -1.977   2.986  -4.311  1.00  0.00      BS   C  
ATOM    526  N9  ADE B  17      -1.561   2.263  -3.168  1.00  0.00      BS   N  
ATOM    527  H2  ADE B  17       2.595   0.744  -2.393  1.00  0.00      BS   H  
ATOM    528  H8  ADE B  17      -2.989   3.316  -4.549  1.00  0.00      BS   H  
ATOM    529  H1' ADE B  17      -1.884   1.142  -1.391  1.00  0.00      BS   H  
ATOM    530  H2' ADE B  17      -2.995   3.318  -0.847  1.00  0.00      BS   H  
ATOM    531  H3' ADE B  17      -5.476   2.236  -0.966  1.00  0.00      BS   H  
ATOM    532  H4' ADE B  17      -4.280  -0.470  -1.462  1.00  0.00      BS   H  
ATOM    533  H5' ADE B  17      -5.435  -0.464  -3.715  1.00  0.00      BS   H  
ATOM    534  H61 ADE B  17       3.006   3.558  -5.938  1.00  0.00      BS   H  
ATOM    535  H62 ADE B  17       1.476   3.770  -6.583  1.00  0.00      BS   H  
ATOM    536 H2'' ADE B  17      -3.947   3.301  -2.442  1.00  0.00      BS   H  
ATOM    537 H5'' ADE B  17      -6.428  -0.166  -2.332  1.00  0.00      BS   H  
ATOM    538  P   ADE B  18      -4.494   2.178   1.444  1.00  0.00      BS   P  
ATOM    539  O1P ADE B  18      -5.207   1.365   2.460  1.00  0.00      BS   O  
ATOM    540  O2P ADE B  18      -5.088   3.472   1.113  1.00  0.00      BS   O  
ATOM    541  C5' ADE B  18      -2.208   1.197   2.224  1.00  0.00      BS   C  
ATOM    542  O5' ADE B  18      -3.017   2.355   1.978  1.00  0.00      BS   O  
ATOM    543  C4' ADE B  18      -0.712   1.492   2.375  1.00  0.00      BS   C  
ATOM    544  O4' ADE B  18      -0.130   1.906   1.178  1.00  0.00      BS   O  
ATOM    545  C3' ADE B  18      -0.449   2.544   3.447  1.00  0.00      BS   C  
ATOM    546  O3' ADE B  18       0.654   2.330   4.277  1.00  0.00      BS   O  
ATOM    547  C2' ADE B  18      -0.118   3.786   2.543  1.00  0.00      BS   C  
ATOM    548  C1' ADE B  18       0.618   3.050   1.478  1.00  0.00      BS   C  
ATOM    549  N1  ADE B  18       3.640   5.022  -2.269  1.00  0.00      BS   N  
ATOM    550  C2  ADE B  18       4.002   4.359  -1.176  1.00  0.00      BS   C  
ATOM    551  N3  ADE B  18       3.215   3.749  -0.311  1.00  0.00      BS   N  
ATOM    552  C4  ADE B  18       1.928   4.124  -0.492  1.00  0.00      BS   C  
ATOM    553  C5  ADE B  18       1.379   4.938  -1.516  1.00  0.00      BS   C  
ATOM    554  C6  ADE B  18       2.356   5.425  -2.470  1.00  0.00      BS   C  
ATOM    555  N6  ADE B  18       2.148   6.338  -3.473  1.00  0.00      BS   N  
ATOM    556  N7  ADE B  18       0.047   5.164  -1.419  1.00  0.00      BS   N  
ATOM    557  C8  ADE B  18      -0.259   4.451  -0.329  1.00  0.00      BS   C  
ATOM    558  N9  ADE B  18       0.790   3.859   0.324  1.00  0.00      BS   N  
ATOM    559  H2  ADE B  18       5.057   4.092  -1.114  1.00  0.00      BS   H  
ATOM    560  H8  ADE B  18      -1.250   4.188   0.040  1.00  0.00      BS   H  
ATOM    561  H1' ADE B  18       1.555   2.595   1.863  1.00  0.00      BS   H  
ATOM    562  H2' ADE B  18       0.454   4.589   3.056  1.00  0.00      BS   H  
ATOM    563  H3' ADE B  18      -1.391   2.620   4.031  1.00  0.00      BS   H  
ATOM    564  H4' ADE B  18      -0.078   0.602   2.576  1.00  0.00      BS   H  
ATOM    565  H5' ADE B  18      -2.105   0.473   1.388  1.00  0.00      BS   H  
ATOM    566  H61 ADE B  18       1.239   6.162  -3.853  1.00  0.00      BS   H  
ATOM    567  H62 ADE B  18       2.832   6.665  -4.126  1.00  0.00      BS   H  
ATOM    568 H2'' ADE B  18      -1.085   4.250   2.250  1.00  0.00      BS   H  
ATOM    569 H5'' ADE B  18      -2.627   0.803   3.174  1.00  0.00      BS   H  
ATOM    570  P   CYT B  19       0.991   3.086   5.585  1.00  0.00      BS   P  
ATOM    571  O1P CYT B  19       1.056   2.142   6.710  1.00  0.00      BS   O  
ATOM    572  O2P CYT B  19      -0.028   4.091   5.723  1.00  0.00      BS   O  
ATOM    573  C5' CYT B  19       3.590   2.889   5.539  1.00  0.00      BS   C  
ATOM    574  O5' CYT B  19       2.382   3.614   5.292  1.00  0.00      BS   O  
ATOM    575  C4' CYT B  19       4.782   3.749   5.270  1.00  0.00      BS   C  
ATOM    576  O4' CYT B  19       4.763   4.224   3.952  1.00  0.00      BS   O  
ATOM    577  C3' CYT B  19       4.899   4.983   6.187  1.00  0.00      BS   C  
ATOM    578  O3' CYT B  19       6.262   5.186   6.462  1.00  0.00      BS   O  
ATOM    579  C2' CYT B  19       4.421   6.105   5.248  1.00  0.00      BS   C  
ATOM    580  C1' CYT B  19       4.941   5.576   3.959  1.00  0.00      BS   C  
ATOM    581  N1  CYT B  19       4.279   6.177   2.795  1.00  0.00      BS   N  
ATOM    582  C2  CYT B  19       4.898   6.830   1.725  1.00  0.00      BS   C  
ATOM    583  O2  CYT B  19       6.173   6.852   1.685  1.00  0.00      BS   O  
ATOM    584  N3  CYT B  19       4.234   7.443   0.749  1.00  0.00      BS   N  
ATOM    585  C4  CYT B  19       2.894   7.377   0.760  1.00  0.00      BS   C  
ATOM    586  N4  CYT B  19       2.226   7.886  -0.285  1.00  0.00      BS   N  
ATOM    587  C5  CYT B  19       2.180   6.672   1.845  1.00  0.00      BS   C  
ATOM    588  C6  CYT B  19       2.894   6.178   2.815  1.00  0.00      BS   C  
ATOM    589  H5  CYT B  19       1.092   6.640   1.902  1.00  0.00      BS   H  
ATOM    590  H6  CYT B  19       2.369   5.653   3.614  1.00  0.00      BS   H  
ATOM    591  H1' CYT B  19       6.045   5.644   3.858  1.00  0.00      BS   H  
ATOM    592  H2' CYT B  19       4.791   7.115   5.527  1.00  0.00      BS   H  
ATOM    593  H3' CYT B  19       4.211   4.831   7.046  1.00  0.00      BS   H  
ATOM    594  H4' CYT B  19       5.685   3.119   5.423  1.00  0.00      BS   H  
ATOM    595  H41 CYT B  19       2.735   8.533  -0.853  1.00  0.00      BS   H  
ATOM    596  H5' CYT B  19       3.564   1.966   4.920  1.00  0.00      BS   H  
ATOM    597  H42 CYT B  19       1.226   7.865  -0.295  1.00  0.00      BS   H  
ATOM    598 H2'' CYT B  19       3.311   6.051   5.247  1.00  0.00      BS   H  
ATOM    599 H5'' CYT B  19       3.646   2.585   6.606  1.00  0.00      BS   H  
ATOM    600  P   ADE B  20       6.797   6.354   7.342  1.00  0.00      BS   P  
ATOM    601  O1P ADE B  20       7.766   5.756   8.273  1.00  0.00      BS   O  
ATOM    602  O2P ADE B  20       5.684   7.137   7.934  1.00  0.00      BS   O  
ATOM    603  C5' ADE B  20       8.605   6.832   5.470  1.00  0.00      BS   C  
ATOM    604  O5' ADE B  20       7.653   7.360   6.459  1.00  0.00      BS   O  
ATOM    605  C4' ADE B  20       9.716   7.824   5.082  1.00  0.00      BS   C  
ATOM    606  O4' ADE B  20       9.446   8.436   3.738  1.00  0.00      BS   O  
ATOM    607  C3' ADE B  20       9.846   9.036   6.034  1.00  0.00      BS   C  
ATOM    608  O3' ADE B  20      11.173   9.467   6.257  1.00  0.00      BS   O  
ATOM    609  C2' ADE B  20       9.012  10.108   5.389  1.00  0.00      BS   C  
ATOM    610  C1' ADE B  20       9.072   9.860   3.939  1.00  0.00      BS   C  
ATOM    611  N1  ADE B  20       6.741  12.457   0.181  1.00  0.00      BS   N  
ATOM    612  C2  ADE B  20       7.960  12.622   0.703  1.00  0.00      BS   C  
ATOM    613  N3  ADE B  20       8.554  12.031   1.798  1.00  0.00      BS   N  
ATOM    614  C4  ADE B  20       7.653  11.130   2.302  1.00  0.00      BS   C  
ATOM    615  C5  ADE B  20       6.337  10.941   1.896  1.00  0.00      BS   C  
ATOM    616  C6  ADE B  20       5.902  11.601   0.746  1.00  0.00      BS   C  
ATOM    617  N6  ADE B  20       4.715  11.423   0.166  1.00  0.00      BS   N  
ATOM    618  N7  ADE B  20       5.720   9.900   2.529  1.00  0.00      BS   N  
ATOM    619  C8  ADE B  20       6.622   9.500   3.375  1.00  0.00      BS   C  
ATOM    620  N9  ADE B  20       7.836  10.146   3.288  1.00  0.00      BS   N  
ATOM    621  H2  ADE B  20       8.588  13.328   0.160  1.00  0.00      BS   H  
ATOM    622  H8  ADE B  20       6.657   8.552   3.910  1.00  0.00      BS   H  
ATOM    623  H1' ADE B  20       9.879  10.405   3.405  1.00  0.00      BS   H  
ATOM    624  H2' ADE B  20       9.416  11.136   5.511  1.00  0.00      BS   H  
ATOM    625  H3' ADE B  20       9.348   8.784   6.995  1.00  0.00      BS   H  
ATOM    626  H4' ADE B  20      10.649   7.220   5.070  1.00  0.00      BS   H  
ATOM    627  H5' ADE B  20       8.090   6.672   4.498  1.00  0.00      BS   H  
ATOM    628  H61 ADE B  20       4.572  11.810  -0.745  1.00  0.00      BS   H  
ATOM    629  H62 ADE B  20       3.994  10.863   0.574  1.00  0.00      BS   H  
ATOM    630  H3T ADE B  20      11.185  10.342   6.651  1.00  0.00      BS   H  
ATOM    631 H2'' ADE B  20       7.966  10.053   5.759  1.00  0.00      BS   H  
ATOM    632 H5'' ADE B  20       9.213   5.941   5.739  1.00  0.00      BS   H  
TER   
ATOM    633  C5' URA R   1       6.213  17.263  -7.680  1.00  0.00      R    C  
ATOM    634  O5' URA R   1       5.351  16.141  -7.609  1.00  0.00      R    O  
ATOM    635  C4' URA R   1       7.122  17.353  -6.375  1.00  0.00      R    C  
ATOM    636  O4' URA R   1       6.317  17.527  -5.154  1.00  0.00      R    O  
ATOM    637  C3' URA R   1       7.879  16.076  -6.003  1.00  0.00      R    C  
ATOM    638  O3' URA R   1       8.989  15.766  -6.825  1.00  0.00      R    O  
ATOM    639  C2' URA R   1       8.276  16.240  -4.515  1.00  0.00      R    C  
ATOM    640  O2' URA R   1       9.293  17.223  -4.389  1.00  0.00      R    O  
ATOM    641  C1' URA R   1       6.929  16.803  -4.072  1.00  0.00      R    C  
ATOM    642  N1  URA R   1       6.014  15.764  -3.509  1.00  0.00      R    N  
ATOM    643  C2  URA R   1       6.396  15.135  -2.317  1.00  0.00      R    C  
ATOM    644  O2  URA R   1       7.460  15.460  -1.794  1.00  0.00      R    O  
ATOM    645  N3  URA R   1       5.550  14.030  -1.971  1.00  0.00      R    N  
ATOM    646  C4  URA R   1       4.366  13.688  -2.615  1.00  0.00      R    C  
ATOM    647  O4  URA R   1       3.717  12.692  -2.171  1.00  0.00      R    O  
ATOM    648  C5  URA R   1       4.000  14.572  -3.694  1.00  0.00      R    C  
ATOM    649  C6  URA R   1       4.819  15.590  -4.030  1.00  0.00      R    C  
ATOM    650  H3  URA R   1       5.841  13.394  -1.242  1.00  0.00      R    H  
ATOM    651  H5  URA R   1       3.135  14.425  -4.341  1.00  0.00      R    H  
ATOM    652  H6  URA R   1       4.590  15.980  -5.021  1.00  0.00      R    H  
ATOM    653  H1' URA R   1       7.202  17.555  -3.301  1.00  0.00      R    H  
ATOM    654  H2' URA R   1       9.564  17.206  -5.309  1.00  0.00      R    H  
ATOM    655  H3' URA R   1       7.094  15.294  -6.076  1.00  0.00      R    H  
ATOM    656  H4' URA R   1       7.687  18.304  -6.475  1.00  0.00      R    H  
ATOM    657  H5' URA R   1       5.574  18.171  -7.707  1.00  0.00      R    H  
ATOM    658  H5T URA R   1       4.421  16.364  -7.678  1.00  0.00      R    H  
ATOM    659 H2'' URA R   1       8.584  15.269  -4.070  1.00  0.00      R    H  
ATOM    660 H5'' URA R   1       6.794  17.251  -8.626  1.00  0.00      R    H  
ATOM    661  P   GUA R   2       9.104  14.389  -7.560  1.00  0.00      R    P  
ATOM    662  O1P GUA R   2      10.196  14.603  -8.646  1.00  0.00      R    O  
ATOM    663  O2P GUA R   2       7.787  13.791  -7.962  1.00  0.00      R    O  
ATOM    664  C5' GUA R   2      10.860  13.861  -5.635  1.00  0.00      R    C  
ATOM    665  O5' GUA R   2       9.678  13.436  -6.414  1.00  0.00      R    O  
ATOM    666  C4' GUA R   2      11.171  12.787  -4.626  1.00  0.00      R    C  
ATOM    667  O4' GUA R   2      10.382  12.996  -3.421  1.00  0.00      R    O  
ATOM    668  C3' GUA R   2      10.940  11.355  -4.982  1.00  0.00      R    C  
ATOM    669  O3' GUA R   2      11.898  10.864  -5.987  1.00  0.00      R    O  
ATOM    670  C2' GUA R   2      11.024  10.726  -3.600  1.00  0.00      R    C  
ATOM    671  O2' GUA R   2      12.386  10.716  -3.118  1.00  0.00      R    O  
ATOM    672  C1' GUA R   2      10.161  11.725  -2.840  1.00  0.00      R    C  
ATOM    673  N1  GUA R   2       6.728   8.559  -0.827  1.00  0.00      R    N  
ATOM    674  C2  GUA R   2       8.025   8.832  -0.401  1.00  0.00      R    C  
ATOM    675  N2  GUA R   2       8.552   8.055   0.474  1.00  0.00      R    N  
ATOM    676  N3  GUA R   2       8.706   9.801  -0.984  1.00  0.00      R    N  
ATOM    677  C4  GUA R   2       8.167  10.395  -2.047  1.00  0.00      R    C  
ATOM    678  C5  GUA R   2       6.894  10.179  -2.499  1.00  0.00      R    C  
ATOM    679  C6  GUA R   2       6.029   9.284  -1.824  1.00  0.00      R    C  
ATOM    680  O6  GUA R   2       4.853   9.012  -2.145  1.00  0.00      R    O  
ATOM    681  N7  GUA R   2       6.590  11.087  -3.575  1.00  0.00      R    N  
ATOM    682  C8  GUA R   2       7.804  11.629  -3.834  1.00  0.00      R    C  
ATOM    683  N9  GUA R   2       8.802  11.278  -2.894  1.00  0.00      R    N  
ATOM    684  H1  GUA R   2       6.097   7.984  -0.287  1.00  0.00      R    H  
ATOM    685  H8  GUA R   2       8.024  12.380  -4.593  1.00  0.00      R    H  
ATOM    686  H1' GUA R   2      10.546  11.829  -1.803  1.00  0.00      R    H  
ATOM    687  H2' GUA R   2      12.410  10.350  -2.231  1.00  0.00      R    H  
ATOM    688  H21 GUA R   2       8.091   7.417   1.091  1.00  0.00      R    H  
ATOM    689  H3' GUA R   2       9.890  11.361  -5.343  1.00  0.00      R    H  
ATOM    690  H22 GUA R   2       9.539   8.189   0.568  1.00  0.00      R    H  
ATOM    691  H4' GUA R   2      12.233  12.799  -4.300  1.00  0.00      R    H  
ATOM    692  H5' GUA R   2      10.662  14.846  -5.163  1.00  0.00      R    H  
ATOM    693 H2'' GUA R   2      10.575   9.714  -3.518  1.00  0.00      R    H  
ATOM    694 H5'' GUA R   2      11.736  14.010  -6.302  1.00  0.00      R    H  
ATOM    695  P   URA R   3      11.311   9.718  -6.888  1.00  0.00      R    P  
ATOM    696  O1P URA R   3      12.404   9.268  -7.830  1.00  0.00      R    O  
ATOM    697  O2P URA R   3      10.023  10.169  -7.485  1.00  0.00      R    O  
ATOM    698  C5' URA R   3      12.082   7.832  -5.257  1.00  0.00      R    C  
ATOM    699  O5' URA R   3      11.004   8.564  -5.896  1.00  0.00      R    O  
ATOM    700  C4' URA R   3      11.531   6.893  -4.108  1.00  0.00      R    C  
ATOM    701  O4' URA R   3      10.336   7.509  -3.560  1.00  0.00      R    O  
ATOM    702  C3' URA R   3      10.986   5.572  -4.653  1.00  0.00      R    C  
ATOM    703  O3' URA R   3      12.147   4.739  -4.927  1.00  0.00      R    O  
ATOM    704  C2' URA R   3      10.069   5.116  -3.538  1.00  0.00      R    C  
ATOM    705  O2' URA R   3      10.835   4.567  -2.491  1.00  0.00      R    O  
ATOM    706  C1' URA R   3       9.439   6.462  -3.125  1.00  0.00      R    C  
ATOM    707  N1  URA R   3       8.013   6.679  -3.697  1.00  0.00      R    N  
ATOM    708  C2  URA R   3       6.938   6.042  -3.207  1.00  0.00      R    C  
ATOM    709  O2  URA R   3       6.945   5.390  -2.150  1.00  0.00      R    O  
ATOM    710  N3  URA R   3       5.801   6.167  -3.909  1.00  0.00      R    N  
ATOM    711  C4  URA R   3       5.565   7.106  -4.834  1.00  0.00      R    C  
ATOM    712  O4  URA R   3       4.416   7.219  -5.313  1.00  0.00      R    O  
ATOM    713  C5  URA R   3       6.658   7.796  -5.331  1.00  0.00      R    C  
ATOM    714  C6  URA R   3       7.855   7.587  -4.777  1.00  0.00      R    C  
ATOM    715  H3  URA R   3       4.982   5.665  -3.595  1.00  0.00      R    H  
ATOM    716  H5  URA R   3       6.564   8.282  -6.303  1.00  0.00      R    H  
ATOM    717  H6  URA R   3       8.785   7.979  -5.190  1.00  0.00      R    H  
ATOM    718  H1' URA R   3       9.383   6.354  -2.021  1.00  0.00      R    H  
ATOM    719  H2' URA R   3      10.367   3.764  -2.252  1.00  0.00      R    H  
ATOM    720  H3' URA R   3      10.426   5.789  -5.588  1.00  0.00      R    H  
ATOM    721  H4' URA R   3      12.310   6.745  -3.329  1.00  0.00      R    H  
ATOM    722  H5' URA R   3      12.746   8.599  -4.801  1.00  0.00      R    H  
ATOM    723 H2'' URA R   3       9.282   4.374  -3.795  1.00  0.00      R    H  
ATOM    724 H5'' URA R   3      12.662   7.253  -6.007  1.00  0.00      R    H  
ATOM    725  P   URA R   4      12.162   3.344  -5.508  1.00  0.00      R    P  
ATOM    726  O1P URA R   4      13.539   2.794  -5.578  1.00  0.00      R    O  
ATOM    727  O2P URA R   4      11.432   3.493  -6.778  1.00  0.00      R    O  
ATOM    728  C5' URA R   4      11.766   1.728  -3.426  1.00  0.00      R    C  
ATOM    729  O5' URA R   4      11.321   2.420  -4.617  1.00  0.00      R    O  
ATOM    730  C4' URA R   4      10.679   1.152  -2.579  1.00  0.00      R    C  
ATOM    731  O4' URA R   4       9.609   2.106  -2.269  1.00  0.00      R    O  
ATOM    732  C3' URA R   4       9.902   0.110  -3.369  1.00  0.00      R    C  
ATOM    733  O3' URA R   4      10.675  -1.146  -3.339  1.00  0.00      R    O  
ATOM    734  C2' URA R   4       8.599  -0.019  -2.568  1.00  0.00      R    C  
ATOM    735  O2' URA R   4       8.713  -0.791  -1.305  1.00  0.00      R    O  
ATOM    736  C1' URA R   4       8.355   1.481  -2.289  1.00  0.00      R    C  
ATOM    737  N1  URA R   4       7.370   2.026  -3.274  1.00  0.00      R    N  
ATOM    738  C2  URA R   4       5.999   2.152  -2.931  1.00  0.00      R    C  
ATOM    739  O2  URA R   4       5.508   1.756  -1.906  1.00  0.00      R    O  
ATOM    740  N3  URA R   4       5.230   2.613  -3.950  1.00  0.00      R    N  
ATOM    741  C4  URA R   4       5.582   2.956  -5.240  1.00  0.00      R    C  
ATOM    742  O4  URA R   4       4.801   3.360  -6.073  1.00  0.00      R    O  
ATOM    743  C5  URA R   4       7.036   3.042  -5.366  1.00  0.00      R    C  
ATOM    744  C6  URA R   4       7.828   2.465  -4.508  1.00  0.00      R    C  
ATOM    745  H3  URA R   4       4.236   2.486  -3.829  1.00  0.00      R    H  
ATOM    746  H5  URA R   4       7.489   3.397  -6.293  1.00  0.00      R    H  
ATOM    747  H6  URA R   4       8.896   2.387  -4.714  1.00  0.00      R    H  
ATOM    748  H1' URA R   4       7.964   1.647  -1.262  1.00  0.00      R    H  
ATOM    749  H2' URA R   4       7.851  -1.072  -0.987  1.00  0.00      R    H  
ATOM    750  H3' URA R   4       9.639   0.523  -4.367  1.00  0.00      R    H  
ATOM    751  H4' URA R   4      11.138   0.680  -1.684  1.00  0.00      R    H  
ATOM    752  H5' URA R   4      12.431   2.405  -2.847  1.00  0.00      R    H  
ATOM    753 H2'' URA R   4       7.850  -0.453  -3.265  1.00  0.00      R    H  
ATOM    754 H5'' URA R   4      12.428   0.904  -3.767  1.00  0.00      R    H  
ATOM    755  P   GUA R   5      10.332  -2.184  -4.526  1.00  0.00      R    P  
ATOM    756  O1P GUA R   5      11.240  -3.318  -4.368  1.00  0.00      R    O  
ATOM    757  O2P GUA R   5      10.299  -1.529  -5.892  1.00  0.00      R    O  
ATOM    758  C5' GUA R   5       8.584  -3.567  -3.213  1.00  0.00      R    C  
ATOM    759  O5' GUA R   5       8.810  -2.700  -4.283  1.00  0.00      R    O  
ATOM    760  C4' GUA R   5       7.034  -3.905  -3.058  1.00  0.00      R    C  
ATOM    761  O4' GUA R   5       6.266  -2.748  -2.633  1.00  0.00      R    O  
ATOM    762  C3' GUA R   5       6.263  -4.434  -4.272  1.00  0.00      R    C  
ATOM    763  O3' GUA R   5       6.508  -5.852  -4.433  1.00  0.00      R    O  
ATOM    764  C2' GUA R   5       4.797  -4.246  -3.748  1.00  0.00      R    C  
ATOM    765  O2' GUA R   5       4.392  -5.112  -2.817  1.00  0.00      R    O  
ATOM    766  C1' GUA R   5       4.989  -2.860  -3.163  1.00  0.00      R    C  
ATOM    767  N1  GUA R   5       1.412  -0.361  -6.010  1.00  0.00      R    N  
ATOM    768  C2  GUA R   5       1.227  -1.249  -4.936  1.00  0.00      R    C  
ATOM    769  N2  GUA R   5      -0.044  -1.540  -4.659  1.00  0.00      R    N  
ATOM    770  N3  GUA R   5       2.224  -1.822  -4.249  1.00  0.00      R    N  
ATOM    771  C4  GUA R   5       3.404  -1.378  -4.672  1.00  0.00      R    C  
ATOM    772  C5  GUA R   5       3.714  -0.427  -5.673  1.00  0.00      R    C  
ATOM    773  C6  GUA R   5       2.680   0.070  -6.457  1.00  0.00      R    C  
ATOM    774  O6  GUA R   5       2.845   0.826  -7.431  1.00  0.00      R    O  
ATOM    775  N7  GUA R   5       5.055  -0.269  -5.810  1.00  0.00      R    N  
ATOM    776  C8  GUA R   5       5.563  -1.083  -4.927  1.00  0.00      R    C  
ATOM    777  N9  GUA R   5       4.615  -1.805  -4.194  1.00  0.00      R    N  
ATOM    778  H1  GUA R   5       0.613   0.033  -6.485  1.00  0.00      R    H  
ATOM    779  H8  GUA R   5       6.610  -1.299  -4.711  1.00  0.00      R    H  
ATOM    780  H1' GUA R   5       4.351  -2.738  -2.262  1.00  0.00      R    H  
ATOM    781  H2' GUA R   5       3.952  -5.856  -3.236  1.00  0.00      R    H  
ATOM    782  H21 GUA R   5      -0.800  -1.174  -5.200  1.00  0.00      R    H  
ATOM    783  H3' GUA R   5       6.534  -3.855  -5.181  1.00  0.00      R    H  
ATOM    784  H22 GUA R   5      -0.155  -2.380  -4.126  1.00  0.00      R    H  
ATOM    785  H4' GUA R   5       6.827  -4.575  -2.195  1.00  0.00      R    H  
ATOM    786  H5' GUA R   5       8.933  -3.071  -2.282  1.00  0.00      R    H  
ATOM    787 H2'' GUA R   5       4.120  -4.254  -4.628  1.00  0.00      R    H  
ATOM    788 H5'' GUA R   5       9.231  -4.470  -3.244  1.00  0.00      R    H  
ATOM    789  P   URA R   6       6.512  -6.400  -5.960  1.00  0.00      R    P  
ATOM    790  O1P URA R   6       6.652  -7.910  -5.839  1.00  0.00      R    O  
ATOM    791  O2P URA R   6       7.547  -5.608  -6.675  1.00  0.00      R    O  
ATOM    792  C5' URA R   6       3.933  -6.858  -6.199  1.00  0.00      R    C  
ATOM    793  O5' URA R   6       5.070  -6.026  -6.535  1.00  0.00      R    O  
ATOM    794  C4' URA R   6       2.641  -6.276  -6.710  1.00  0.00      R    C  
ATOM    795  O4' URA R   6       2.599  -4.793  -6.459  1.00  0.00      R    O  
ATOM    796  C3' URA R   6       2.661  -6.437  -8.234  1.00  0.00      R    C  
ATOM    797  O3' URA R   6       2.371  -7.835  -8.568  1.00  0.00      R    O  
ATOM    798  C2' URA R   6       1.611  -5.386  -8.559  1.00  0.00      R    C  
ATOM    799  O2' URA R   6       0.262  -5.779  -8.409  1.00  0.00      R    O  
ATOM    800  C1' URA R   6       1.935  -4.266  -7.650  1.00  0.00      R    C  
ATOM    801  N1  URA R   6       2.681  -3.185  -8.297  1.00  0.00      R    N  
ATOM    802  C2  URA R   6       1.895  -2.383  -9.161  1.00  0.00      R    C  
ATOM    803  O2  URA R   6       0.677  -2.570  -9.243  1.00  0.00      R    O  
ATOM    804  N3  URA R   6       2.633  -1.469  -9.878  1.00  0.00      R    N  
ATOM    805  C4  URA R   6       3.990  -1.356  -9.915  1.00  0.00      R    C  
ATOM    806  O4  URA R   6       4.483  -0.552 -10.749  1.00  0.00      R    O  
ATOM    807  C5  URA R   6       4.740  -2.220  -9.029  1.00  0.00      R    C  
ATOM    808  C6  URA R   6       4.066  -3.210  -8.344  1.00  0.00      R    C  
ATOM    809  H3  URA R   6       2.119  -0.990 -10.603  1.00  0.00      R    H  
ATOM    810  H5  URA R   6       5.829  -2.203  -9.067  1.00  0.00      R    H  
ATOM    811  H6  URA R   6       4.548  -3.936  -7.689  1.00  0.00      R    H  
ATOM    812  H1' URA R   6       0.985  -3.850  -7.252  1.00  0.00      R    H  
ATOM    813  H2' URA R   6      -0.120  -5.774  -9.290  1.00  0.00      R    H  
ATOM    814  H3' URA R   6       3.683  -6.130  -8.542  1.00  0.00      R    H  
ATOM    815  H4' URA R   6       1.739  -6.747  -6.264  1.00  0.00      R    H  
ATOM    816  H5' URA R   6       3.939  -6.841  -5.089  1.00  0.00      R    H  
ATOM    817 H2'' URA R   6       1.766  -5.176  -9.638  1.00  0.00      R    H  
ATOM    818 H5'' URA R   6       4.043  -7.906  -6.552  1.00  0.00      R    H  
ATOM    819  P   ADE R   7       2.582  -8.280 -10.079  1.00  0.00      R    P  
ATOM    820  O1P ADE R   7       2.418  -9.721 -10.180  1.00  0.00      R    O  
ATOM    821  O2P ADE R   7       3.865  -7.778 -10.660  1.00  0.00      R    O  
ATOM    822  C5' ADE R   7       0.000  -8.090 -10.761  1.00  0.00      R    C  
ATOM    823  O5' ADE R   7       1.402  -7.683 -10.943  1.00  0.00      R    O  
ATOM    824  C4' ADE R   7      -0.906  -7.060 -11.419  1.00  0.00      R    C  
ATOM    825  O4' ADE R   7      -0.507  -5.671 -11.142  1.00  0.00      R    O  
ATOM    826  C3' ADE R   7      -0.875  -7.079 -12.922  1.00  0.00      R    C  
ATOM    827  O3' ADE R   7      -1.712  -8.159 -13.400  1.00  0.00      R    O  
ATOM    828  C2' ADE R   7      -1.276  -5.708 -13.368  1.00  0.00      R    C  
ATOM    829  O2' ADE R   7      -2.665  -5.499 -13.374  1.00  0.00      R    O  
ATOM    830  C1' ADE R   7      -0.762  -4.800 -12.302  1.00  0.00      R    C  
ATOM    831  N1  ADE R   7       0.765  -0.697 -14.728  1.00  0.00      R    N  
ATOM    832  C2  ADE R   7      -0.446  -1.143 -14.363  1.00  0.00      R    C  
ATOM    833  N3  ADE R   7      -0.720  -2.276 -13.660  1.00  0.00      R    N  
ATOM    834  C4  ADE R   7       0.384  -2.910 -13.319  1.00  0.00      R    C  
ATOM    835  C5  ADE R   7       1.674  -2.551 -13.646  1.00  0.00      R    C  
ATOM    836  C6  ADE R   7       1.843  -1.371 -14.309  1.00  0.00      R    C  
ATOM    837  N6  ADE R   7       3.027  -0.902 -14.694  1.00  0.00      R    N  
ATOM    838  N7  ADE R   7       2.541  -3.549 -13.226  1.00  0.00      R    N  
ATOM    839  C8  ADE R   7       1.788  -4.385 -12.595  1.00  0.00      R    C  
ATOM    840  N9  ADE R   7       0.463  -4.089 -12.668  1.00  0.00      R    N  
ATOM    841  H2  ADE R   7      -1.230  -0.503 -14.765  1.00  0.00      R    H  
ATOM    842  H8  ADE R   7       2.184  -5.313 -12.184  1.00  0.00      R    H  
ATOM    843  H1' ADE R   7      -1.477  -3.975 -12.095  1.00  0.00      R    H  
ATOM    844  H2' ADE R   7      -2.872  -5.500 -14.312  1.00  0.00      R    H  
ATOM    845  H3' ADE R   7       0.180  -7.175 -13.253  1.00  0.00      R    H  
ATOM    846  H4' ADE R   7      -1.969  -7.185 -11.120  1.00  0.00      R    H  
ATOM    847  H5' ADE R   7      -0.295  -8.167  -9.692  1.00  0.00      R    H  
ATOM    848  H61 ADE R   7       3.745  -1.207 -14.068  1.00  0.00      R    H  
ATOM    849  H62 ADE R   7       3.042   0.066 -14.941  1.00  0.00      R    H  
ATOM    850 H2'' ADE R   7      -0.979  -5.386 -14.389  1.00  0.00      R    H  
ATOM    851 H5'' ADE R   7      -0.176  -9.088 -11.215  1.00  0.00      R    H  
ATOM    852  P   ADE R   8      -1.539  -8.636 -14.876  1.00  0.00      R    P  
ATOM    853  O1P ADE R   8      -2.553  -9.683 -14.969  1.00  0.00      R    O  
ATOM    854  O2P ADE R   8      -0.029  -8.897 -15.125  1.00  0.00      R    O  
ATOM    855  C5' ADE R   8      -3.396  -7.280 -16.140  1.00  0.00      R    C  
ATOM    856  O5' ADE R   8      -2.017  -7.478 -15.770  1.00  0.00      R    O  
ATOM    857  C4' ADE R   8      -3.775  -5.889 -16.705  1.00  0.00      R    C  
ATOM    858  O4' ADE R   8      -3.054  -4.777 -16.035  1.00  0.00      R    O  
ATOM    859  C3' ADE R   8      -3.337  -5.737 -18.117  1.00  0.00      R    C  
ATOM    860  O3' ADE R   8      -4.319  -6.437 -18.954  1.00  0.00      R    O  
ATOM    861  C2' ADE R   8      -3.318  -4.197 -18.277  1.00  0.00      R    C  
ATOM    862  O2' ADE R   8      -4.613  -3.638 -18.369  1.00  0.00      R    O  
ATOM    863  C1' ADE R   8      -2.673  -3.753 -16.943  1.00  0.00      R    C  
ATOM    864  N1  ADE R   8       1.208  -0.739 -18.157  1.00  0.00      R    N  
ATOM    865  C2  ADE R   8      -0.119  -0.487 -18.000  1.00  0.00      R    C  
ATOM    866  N3  ADE R   8      -1.083  -1.325 -17.625  1.00  0.00      R    N  
ATOM    867  C4  ADE R   8      -0.559  -2.567 -17.460  1.00  0.00      R    C  
ATOM    868  C5  ADE R   8       0.774  -2.939 -17.509  1.00  0.00      R    C  
ATOM    869  C6  ADE R   8       1.691  -1.931 -17.826  1.00  0.00      R    C  
ATOM    870  N6  ADE R   8       3.000  -2.032 -17.713  1.00  0.00      R    N  
ATOM    871  N7  ADE R   8       0.891  -4.200 -16.994  1.00  0.00      R    N  
ATOM    872  C8  ADE R   8      -0.304  -4.594 -16.811  1.00  0.00      R    C  
ATOM    873  N9  ADE R   8      -1.243  -3.684 -17.116  1.00  0.00      R    N  
ATOM    874  H2  ADE R   8      -0.332   0.555 -18.239  1.00  0.00      R    H  
ATOM    875  H8  ADE R   8      -0.660  -5.518 -16.358  1.00  0.00      R    H  
ATOM    876  H1' ADE R   8      -3.041  -2.773 -16.574  1.00  0.00      R    H  
ATOM    877  H2' ADE R   8      -4.658  -2.900 -18.981  1.00  0.00      R    H  
ATOM    878  H3' ADE R   8      -2.300  -6.122 -18.222  1.00  0.00      R    H  
ATOM    879  H4' ADE R   8      -4.852  -5.667 -16.541  1.00  0.00      R    H  
ATOM    880  H5' ADE R   8      -4.010  -7.411 -15.224  1.00  0.00      R    H  
ATOM    881  H61 ADE R   8       3.628  -1.256 -17.764  1.00  0.00      R    H  
ATOM    882  H62 ADE R   8       3.430  -2.890 -17.433  1.00  0.00      R    H  
ATOM    883 H2'' ADE R   8      -2.743  -3.926 -19.188  1.00  0.00      R    H  
ATOM    884 H5'' ADE R   8      -3.760  -8.061 -16.841  1.00  0.00      R    H  
ATOM    885  P   GUA R   9      -4.245  -6.690 -20.439  1.00  0.00      R    P  
ATOM    886  O1P GUA R   9      -5.470  -7.406 -20.977  1.00  0.00      R    O  
ATOM    887  O2P GUA R   9      -2.985  -7.426 -20.645  1.00  0.00      R    O  
ATOM    888  C5' GUA R   9      -5.156  -4.447 -21.462  1.00  0.00      R    C  
ATOM    889  O5' GUA R   9      -4.023  -5.310 -21.145  1.00  0.00      R    O  
ATOM    890  C4' GUA R   9      -4.674  -3.068 -21.896  1.00  0.00      R    C  
ATOM    891  O4' GUA R   9      -3.741  -2.461 -20.961  1.00  0.00      R    O  
ATOM    892  C3' GUA R   9      -3.926  -3.022 -23.223  1.00  0.00      R    C  
ATOM    893  O3' GUA R   9      -4.907  -3.133 -24.335  1.00  0.00      R    O  
ATOM    894  C2' GUA R   9      -3.105  -1.714 -23.179  1.00  0.00      R    C  
ATOM    895  O2' GUA R   9      -3.925  -0.595 -23.392  1.00  0.00      R    O  
ATOM    896  C1' GUA R   9      -2.741  -1.803 -21.711  1.00  0.00      R    C  
ATOM    897  N1  GUA R   9       2.273  -0.874 -22.030  1.00  0.00      R    N  
ATOM    898  C2  GUA R   9       1.203  -0.039 -22.384  1.00  0.00      R    C  
ATOM    899  N2  GUA R   9       1.522   1.122 -22.823  1.00  0.00      R    N  
ATOM    900  N3  GUA R   9      -0.080  -0.345 -22.143  1.00  0.00      R    N  
ATOM    901  C4  GUA R   9      -0.202  -1.609 -21.701  1.00  0.00      R    C  
ATOM    902  C5  GUA R   9       0.817  -2.502 -21.222  1.00  0.00      R    C  
ATOM    903  C6  GUA R   9       2.176  -2.043 -21.287  1.00  0.00      R    C  
ATOM    904  O6  GUA R   9       3.126  -2.800 -20.977  1.00  0.00      R    O  
ATOM    905  N7  GUA R   9       0.195  -3.713 -20.797  1.00  0.00      R    N  
ATOM    906  C8  GUA R   9      -1.099  -3.512 -20.932  1.00  0.00      R    C  
ATOM    907  N9  GUA R   9      -1.416  -2.306 -21.479  1.00  0.00      R    N  
ATOM    908  H1  GUA R   9       3.105  -0.333 -21.838  1.00  0.00      R    H  
ATOM    909  H8  GUA R   9      -1.823  -4.324 -20.859  1.00  0.00      R    H  
ATOM    910  H1' GUA R   9      -2.601  -0.769 -21.332  1.00  0.00      R    H  
ATOM    911  H2' GUA R   9      -3.517   0.010 -24.017  1.00  0.00      R    H  
ATOM    912  H21 GUA R   9       2.493   1.292 -22.995  1.00  0.00      R    H  
ATOM    913  H3' GUA R   9      -3.175  -3.840 -23.210  1.00  0.00      R    H  
ATOM    914  H22 GUA R   9       0.807   1.797 -23.006  1.00  0.00      R    H  
ATOM    915  H4' GUA R   9      -5.529  -2.373 -22.041  1.00  0.00      R    H  
ATOM    916  H5' GUA R   9      -5.902  -4.149 -20.695  1.00  0.00      R    H  
ATOM    917 H2'' GUA R   9      -2.247  -1.659 -23.882  1.00  0.00      R    H  
ATOM    918 H5'' GUA R   9      -5.790  -4.878 -22.266  1.00  0.00      R    H  
ATOM    919  P   CYT R  10      -4.547  -3.953 -25.625  1.00  0.00      R    P  
ATOM    920  O1P CYT R  10      -5.604  -3.768 -26.577  1.00  0.00      R    O  
ATOM    921  O2P CYT R  10      -4.245  -5.341 -25.207  1.00  0.00      R    O  
ATOM    922  C5' CYT R  10      -3.305  -1.970 -26.785  1.00  0.00      R    C  
ATOM    923  O5' CYT R  10      -3.231  -3.152 -26.008  1.00  0.00      R    O  
ATOM    924  C4' CYT R  10      -1.867  -1.461 -27.068  1.00  0.00      R    C  
ATOM    925  O4' CYT R  10      -1.019  -1.162 -25.900  1.00  0.00      R    O  
ATOM    926  C3' CYT R  10      -0.973  -2.263 -27.990  1.00  0.00      R    C  
ATOM    927  O3' CYT R  10      -1.423  -2.225 -29.382  1.00  0.00      R    O  
ATOM    928  C2' CYT R  10       0.364  -1.735 -27.727  1.00  0.00      R    C  
ATOM    929  O2' CYT R  10       0.691  -0.510 -28.402  1.00  0.00      R    O  
ATOM    930  C1' CYT R  10       0.343  -1.450 -26.219  1.00  0.00      R    C  
ATOM    931  N1  CYT R  10       0.804  -2.583 -25.389  1.00  0.00      R    N  
ATOM    932  C2  CYT R  10       2.178  -2.790 -25.240  1.00  0.00      R    C  
ATOM    933  O2  CYT R  10       2.936  -2.027 -25.792  1.00  0.00      R    O  
ATOM    934  N3  CYT R  10       2.568  -3.885 -24.490  1.00  0.00      R    N  
ATOM    935  C4  CYT R  10       1.712  -4.730 -23.901  1.00  0.00      R    C  
ATOM    936  N4  CYT R  10       2.180  -5.654 -23.059  1.00  0.00      R    N  
ATOM    937  C5  CYT R  10       0.291  -4.527 -24.074  1.00  0.00      R    C  
ATOM    938  C6  CYT R  10      -0.069  -3.453 -24.764  1.00  0.00      R    C  
ATOM    939  H5  CYT R  10      -0.387  -5.129 -23.469  1.00  0.00      R    H  
ATOM    940  H6  CYT R  10      -1.136  -3.338 -24.951  1.00  0.00      R    H  
ATOM    941  H1' CYT R  10       0.822  -0.451 -26.137  1.00  0.00      R    H  
ATOM    942  H2' CYT R  10       1.526  -0.148 -28.097  1.00  0.00      R    H  
ATOM    943  H3' CYT R  10      -1.049  -3.286 -27.567  1.00  0.00      R    H  
ATOM    944  H4' CYT R  10      -1.956  -0.447 -27.512  1.00  0.00      R    H  
ATOM    945  H41 CYT R  10       3.178  -5.648 -22.996  1.00  0.00      R    H  
ATOM    946  H5' CYT R  10      -3.847  -1.143 -26.280  1.00  0.00      R    H  
ATOM    947  H42 CYT R  10       1.711  -5.933 -22.221  1.00  0.00      R    H  
ATOM    948  H3T CYT R  10      -0.969  -2.947 -29.823  1.00  0.00      R    H  
ATOM    949 H2'' CYT R  10       1.150  -2.484 -27.961  1.00  0.00      R    H  
ATOM    950 H5'' CYT R  10      -3.735  -2.111 -27.800  1.00  0.00      R    H  
TER   
ATOM    951  P   CYT T   9      -8.993   7.632 -27.287  1.00  0.00      TS   P  
ATOM    952  O1P CYT T   9     -10.025   6.864 -26.620  1.00  0.00      TS   O  
ATOM    953  O2P CYT T   9      -8.929   9.062 -26.955  1.00  0.00      TS   O  
ATOM    954  C5' CYT T   9      -6.366   7.702 -27.693  1.00  0.00      TS   C  
ATOM    955  O5' CYT T   9      -7.577   6.916 -27.274  1.00  0.00      TS   O  
ATOM    956  C4' CYT T   9      -5.414   7.905 -26.482  1.00  0.00      TS   C  
ATOM    957  O4' CYT T   9      -5.977   8.912 -25.572  1.00  0.00      TS   O  
ATOM    958  C3' CYT T   9      -5.138   6.609 -25.561  1.00  0.00      TS   C  
ATOM    959  O3' CYT T   9      -3.717   6.257 -25.494  1.00  0.00      TS   O  
ATOM    960  C2' CYT T   9      -5.617   7.007 -24.166  1.00  0.00      TS   C  
ATOM    961  C1' CYT T   9      -5.496   8.599 -24.221  1.00  0.00      TS   C  
ATOM    962  N1  CYT T   9      -6.330   9.377 -23.269  1.00  0.00      TS   N  
ATOM    963  C2  CYT T   9      -5.863  10.473 -22.616  1.00  0.00      TS   C  
ATOM    964  O2  CYT T   9      -4.672  10.755 -22.765  1.00  0.00      TS   O  
ATOM    965  N3  CYT T   9      -6.663  11.168 -21.836  1.00  0.00      TS   N  
ATOM    966  C4  CYT T   9      -7.959  10.911 -21.732  1.00  0.00      TS   C  
ATOM    967  N4  CYT T   9      -8.743  11.641 -20.794  1.00  0.00      TS   N  
ATOM    968  C5  CYT T   9      -8.512   9.818 -22.375  1.00  0.00      TS   C  
ATOM    969  O5T CYT T   9      -9.457   7.589 -28.805  1.00  0.00      TS   O  
ATOM    970  C6  CYT T   9      -7.689   9.105 -23.170  1.00  0.00      TS   C  
ATOM    971  H5  CYT T   9      -9.598   9.726 -22.331  1.00  0.00      TS   H  
ATOM    972  H6  CYT T   9      -8.055   8.228 -23.704  1.00  0.00      TS   H  
ATOM    973  H1' CYT T   9      -4.404   8.781 -24.119  1.00  0.00      TS   H  
ATOM    974  H2' CYT T   9      -5.168   6.454 -23.313  1.00  0.00      TS   H  
ATOM    975  H3' CYT T   9      -5.658   5.705 -25.942  1.00  0.00      TS   H  
ATOM    976  H4' CYT T   9      -4.495   8.319 -26.950  1.00  0.00      TS   H  
ATOM    977  H41 CYT T   9      -8.219  12.441 -20.502  1.00  0.00      TS   H  
ATOM    978  H5' CYT T   9      -6.534   8.661 -28.227  1.00  0.00      TS   H  
ATOM    979  H42 CYT T   9      -9.726  11.744 -20.945  1.00  0.00      TS   H  
ATOM    980  H5T CYT T   9      -9.678   6.684 -29.034  1.00  0.00      TS   H  
ATOM    981 H2'' CYT T   9      -6.704   6.781 -24.125  1.00  0.00      TS   H  
ATOM    982 H5'' CYT T   9      -5.822   7.075 -28.431  1.00  0.00      TS   H  
ATOM    983  P   GUA T  10      -3.188   5.111 -26.425  1.00  0.00      TS   P  
ATOM    984  O1P GUA T  10      -3.863   5.271 -27.744  1.00  0.00      TS   O  
ATOM    985  O2P GUA T  10      -3.365   3.798 -25.846  1.00  0.00      TS   O  
ATOM    986  C5' GUA T  10      -1.205   5.973 -27.803  1.00  0.00      TS   C  
ATOM    987  O5' GUA T  10      -1.609   5.498 -26.486  1.00  0.00      TS   O  
ATOM    988  C4' GUA T  10       0.261   6.518 -27.760  1.00  0.00      TS   C  
ATOM    989  O4' GUA T  10       0.593   7.410 -26.613  1.00  0.00      TS   O  
ATOM    990  C3' GUA T  10       1.353   5.421 -27.641  1.00  0.00      TS   C  
ATOM    991  O3' GUA T  10       2.005   5.361 -28.875  1.00  0.00      TS   O  
ATOM    992  C2' GUA T  10       2.273   5.860 -26.441  1.00  0.00      TS   C  
ATOM    993  C1' GUA T  10       2.024   7.355 -26.489  1.00  0.00      TS   C  
ATOM    994  N1  GUA T  10       1.463   9.964 -22.074  1.00  0.00      TS   N  
ATOM    995  C2  GUA T  10       0.472   9.151 -22.679  1.00  0.00      TS   C  
ATOM    996  N2  GUA T  10      -0.759   9.217 -22.275  1.00  0.00      TS   N  
ATOM    997  N3  GUA T  10       0.745   8.401 -23.770  1.00  0.00      TS   N  
ATOM    998  C4  GUA T  10       1.945   8.584 -24.181  1.00  0.00      TS   C  
ATOM    999  C5  GUA T  10       3.024   9.225 -23.533  1.00  0.00      TS   C  
ATOM   1000  C6  GUA T  10       2.789   9.880 -22.290  1.00  0.00      TS   C  
ATOM   1001  O6  GUA T  10       3.641  10.464 -21.644  1.00  0.00      TS   O  
ATOM   1002  N7  GUA T  10       4.181   9.043 -24.240  1.00  0.00      TS   N  
ATOM   1003  C8  GUA T  10       3.879   8.356 -25.304  1.00  0.00      TS   C  
ATOM   1004  N9  GUA T  10       2.497   8.078 -25.327  1.00  0.00      TS   N  
ATOM   1005  H1  GUA T  10       1.111   9.954 -21.128  1.00  0.00      TS   H  
ATOM   1006  H8  GUA T  10       4.579   8.068 -26.088  1.00  0.00      TS   H  
ATOM   1007  H1' GUA T  10       2.578   7.766 -27.360  1.00  0.00      TS   H  
ATOM   1008  H2' GUA T  10       3.345   5.756 -26.717  1.00  0.00      TS   H  
ATOM   1009  H21 GUA T  10      -1.418   8.756 -22.868  1.00  0.00      TS   H  
ATOM   1010  H3' GUA T  10       0.798   4.484 -27.427  1.00  0.00      TS   H  
ATOM   1011  H22 GUA T  10      -0.958  10.111 -21.872  1.00  0.00      TS   H  
ATOM   1012  H4' GUA T  10       0.280   7.145 -28.676  1.00  0.00      TS   H  
ATOM   1013  H5' GUA T  10      -1.907   6.777 -28.109  1.00  0.00      TS   H  
ATOM   1014 H2'' GUA T  10       1.927   5.501 -25.449  1.00  0.00      TS   H  
ATOM   1015 H5'' GUA T  10      -1.152   5.141 -28.536  1.00  0.00      TS   H  
ATOM   1016  P   THY T  11       2.151   4.158 -29.815  1.00  0.00      TS   P  
ATOM   1017  O1P THY T  11       0.910   3.284 -29.900  1.00  0.00      TS   O  
ATOM   1018  O2P THY T  11       2.730   4.566 -31.095  1.00  0.00      TS   O  
ATOM   1019  C5' THY T  11       4.593   3.848 -28.701  1.00  0.00      TS   C  
ATOM   1020  O5' THY T  11       3.208   3.369 -28.921  1.00  0.00      TS   O  
ATOM   1021  C4' THY T  11       5.646   2.946 -29.369  1.00  0.00      TS   C  
ATOM   1022  O4' THY T  11       5.469   1.591 -28.824  1.00  0.00      TS   O  
ATOM   1023  C3' THY T  11       5.567   2.722 -30.944  1.00  0.00      TS   C  
ATOM   1024  O3' THY T  11       6.808   2.872 -31.514  1.00  0.00      TS   O  
ATOM   1025  C2' THY T  11       5.030   1.274 -31.079  1.00  0.00      TS   C  
ATOM   1026  C1' THY T  11       5.758   0.649 -29.878  1.00  0.00      TS   C  
ATOM   1027  N1  THY T  11       5.389  -0.695 -29.505  1.00  0.00      TS   N  
ATOM   1028  C2  THY T  11       6.197  -1.354 -28.525  1.00  0.00      TS   C  
ATOM   1029  O2  THY T  11       7.280  -0.941 -28.214  1.00  0.00      TS   O  
ATOM   1030  N3  THY T  11       5.675  -2.447 -28.032  1.00  0.00      TS   N  
ATOM   1031  C4  THY T  11       4.597  -3.197 -28.464  1.00  0.00      TS   C  
ATOM   1032  O4  THY T  11       4.271  -4.205 -27.835  1.00  0.00      TS   O  
ATOM   1033  C5  THY T  11       3.888  -2.603 -29.667  1.00  0.00      TS   C  
ATOM   1034  C5M THY T  11       2.601  -3.163 -30.141  1.00  0.00      TS   C  
ATOM   1035  C6  THY T  11       4.334  -1.387 -30.082  1.00  0.00      TS   C  
ATOM   1036  H3  THY T  11       6.249  -2.867 -27.315  1.00  0.00      TS   H  
ATOM   1037  H6  THY T  11       3.968  -0.812 -30.933  1.00  0.00      TS   H  
ATOM   1038  H1' THY T  11       6.855   0.678 -30.048  1.00  0.00      TS   H  
ATOM   1039  H2' THY T  11       5.236   0.840 -32.080  1.00  0.00      TS   H  
ATOM   1040  H3' THY T  11       4.801   3.440 -31.310  1.00  0.00      TS   H  
ATOM   1041  H4' THY T  11       6.684   3.258 -29.124  1.00  0.00      TS   H  
ATOM   1042  H5' THY T  11       4.746   3.987 -27.609  1.00  0.00      TS   H  
ATOM   1043  H51 THY T  11       1.810  -2.404 -29.958  1.00  0.00      TS   H  
ATOM   1044  H52 THY T  11       2.445  -4.102 -29.570  1.00  0.00      TS   H  
ATOM   1045  H53 THY T  11       2.648  -3.438 -31.217  1.00  0.00      TS   H  
ATOM   1046 H2'' THY T  11       3.976   1.316 -30.732  1.00  0.00      TS   H  
ATOM   1047 H5'' THY T  11       4.701   4.880 -29.098  1.00  0.00      TS   H  
ATOM   1048  P   ADE T  12       7.221   4.080 -32.414  1.00  0.00      TS   P  
ATOM   1049  O1P ADE T  12       7.040   5.332 -31.654  1.00  0.00      TS   O  
ATOM   1050  O2P ADE T  12       6.590   3.997 -33.741  1.00  0.00      TS   O  
ATOM   1051  C5' ADE T  12       9.608   4.023 -31.307  1.00  0.00      TS   C  
ATOM   1052  O5' ADE T  12       8.801   3.812 -32.506  1.00  0.00      TS   O  
ATOM   1053  C4' ADE T  12      10.846   3.102 -31.151  1.00  0.00      TS   C  
ATOM   1054  O4' ADE T  12      10.488   1.763 -30.791  1.00  0.00      TS   O  
ATOM   1055  C3' ADE T  12      11.488   2.917 -32.561  1.00  0.00      TS   C  
ATOM   1056  O3' ADE T  12      12.924   2.946 -32.553  1.00  0.00      TS   O  
ATOM   1057  C2' ADE T  12      10.844   1.660 -33.051  1.00  0.00      TS   C  
ATOM   1058  C1' ADE T  12      10.664   0.831 -31.787  1.00  0.00      TS   C  
ATOM   1059  N1  ADE T  12       8.573  -3.725 -30.734  1.00  0.00      TS   N  
ATOM   1060  C2  ADE T  12       9.804  -3.254 -30.493  1.00  0.00      TS   C  
ATOM   1061  N3  ADE T  12      10.304  -2.004 -30.809  1.00  0.00      TS   N  
ATOM   1062  C4  ADE T  12       9.341  -1.223 -31.395  1.00  0.00      TS   C  
ATOM   1063  C5  ADE T  12       8.036  -1.682 -31.767  1.00  0.00      TS   C  
ATOM   1064  C6  ADE T  12       7.654  -2.967 -31.430  1.00  0.00      TS   C  
ATOM   1065  N6  ADE T  12       6.418  -3.522 -31.695  1.00  0.00      TS   N  
ATOM   1066  N7  ADE T  12       7.304  -0.609 -32.355  1.00  0.00      TS   N  
ATOM   1067  C8  ADE T  12       8.262   0.287 -32.422  1.00  0.00      TS   C  
ATOM   1068  N9  ADE T  12       9.451   0.017 -31.877  1.00  0.00      TS   N  
ATOM   1069  H2  ADE T  12      10.458  -3.901 -29.908  1.00  0.00      TS   H  
ATOM   1070  H8  ADE T  12       8.011   1.337 -32.568  1.00  0.00      TS   H  
ATOM   1071  H1' ADE T  12      11.538   0.210 -31.492  1.00  0.00      TS   H  
ATOM   1072  H2' ADE T  12      11.415   1.000 -33.739  1.00  0.00      TS   H  
ATOM   1073  H3' ADE T  12      11.107   3.715 -33.234  1.00  0.00      TS   H  
ATOM   1074  H4' ADE T  12      11.610   3.482 -30.439  1.00  0.00      TS   H  
ATOM   1075  H5' ADE T  12       9.001   4.112 -30.381  1.00  0.00      TS   H  
ATOM   1076  H61 ADE T  12       6.208  -4.493 -31.586  1.00  0.00      TS   H  
ATOM   1077  H62 ADE T  12       5.870  -3.041 -32.380  1.00  0.00      TS   H  
ATOM   1078 H2'' ADE T  12       9.908   1.815 -33.628  1.00  0.00      TS   H  
ATOM   1079 H5'' ADE T  12      10.040   5.047 -31.308  1.00  0.00      TS   H  
ATOM   1080  P   THY T  13      13.641   2.971 -33.887  1.00  0.00      TS   P  
ATOM   1081  O1P THY T  13      14.949   3.641 -33.703  1.00  0.00      TS   O  
ATOM   1082  O2P THY T  13      12.770   3.511 -34.958  1.00  0.00      TS   O  
ATOM   1083  C5' THY T  13      14.773   0.704 -33.361  1.00  0.00      TS   C  
ATOM   1084  O5' THY T  13      13.970   1.543 -34.216  1.00  0.00      TS   O  
ATOM   1085  C4' THY T  13      14.645  -0.809 -33.695  1.00  0.00      TS   C  
ATOM   1086  O4' THY T  13      13.294  -1.295 -33.486  1.00  0.00      TS   O  
ATOM   1087  C3' THY T  13      14.981  -1.122 -35.182  1.00  0.00      TS   C  
ATOM   1088  O3' THY T  13      15.822  -2.312 -35.261  1.00  0.00      TS   O  
ATOM   1089  C2' THY T  13      13.606  -1.530 -35.774  1.00  0.00      TS   C  
ATOM   1090  C1' THY T  13      13.016  -2.232 -34.563  1.00  0.00      TS   C  
ATOM   1091  N1  THY T  13      11.556  -2.378 -34.621  1.00  0.00      TS   N  
ATOM   1092  C2  THY T  13      11.057  -3.558 -34.065  1.00  0.00      TS   C  
ATOM   1093  O2  THY T  13      11.717  -4.485 -33.516  1.00  0.00      TS   O  
ATOM   1094  N3  THY T  13       9.690  -3.674 -34.157  1.00  0.00      TS   N  
ATOM   1095  C4  THY T  13       8.814  -2.855 -34.806  1.00  0.00      TS   C  
ATOM   1096  O4  THY T  13       7.650  -3.242 -34.889  1.00  0.00      TS   O  
ATOM   1097  C5  THY T  13       9.453  -1.715 -35.421  1.00  0.00      TS   C  
ATOM   1098  C5M THY T  13       8.642  -0.826 -36.314  1.00  0.00      TS   C  
ATOM   1099  C6  THY T  13      10.750  -1.484 -35.240  1.00  0.00      TS   C  
ATOM   1100  H3  THY T  13       9.161  -4.374 -33.656  1.00  0.00      TS   H  
ATOM   1101  H6  THY T  13      11.299  -0.553 -35.379  1.00  0.00      TS   H  
ATOM   1102  H1' THY T  13      13.617  -3.158 -34.429  1.00  0.00      TS   H  
ATOM   1103  H2' THY T  13      13.675  -2.218 -36.644  1.00  0.00      TS   H  
ATOM   1104  H3' THY T  13      15.350  -0.202 -35.682  1.00  0.00      TS   H  
ATOM   1105  H4' THY T  13      15.313  -1.365 -33.004  1.00  0.00      TS   H  
ATOM   1106  H5' THY T  13      14.607   0.835 -32.270  1.00  0.00      TS   H  
ATOM   1107  H51 THY T  13       9.195   0.130 -36.441  1.00  0.00      TS   H  
ATOM   1108  H52 THY T  13       7.654  -0.617 -35.851  1.00  0.00      TS   H  
ATOM   1109  H53 THY T  13       8.425  -1.313 -37.288  1.00  0.00      TS   H  
ATOM   1110 H2'' THY T  13      13.124  -0.596 -36.134  1.00  0.00      TS   H  
ATOM   1111 H5'' THY T  13      15.835   0.927 -33.603  1.00  0.00      TS   H  
ATOM   1112  P   ADE T  14      17.353  -2.031 -35.492  1.00  0.00      TS   P  
ATOM   1113  O1P ADE T  14      17.818  -1.049 -34.466  1.00  0.00      TS   O  
ATOM   1114  O2P ADE T  14      17.477  -1.714 -36.929  1.00  0.00      TS   O  
ATOM   1115  C5' ADE T  14      17.943  -4.110 -33.951  1.00  0.00      TS   C  
ATOM   1116  O5' ADE T  14      18.058  -3.418 -35.250  1.00  0.00      TS   O  
ATOM   1117  C4' ADE T  14      17.462  -5.547 -34.146  1.00  0.00      TS   C  
ATOM   1118  O4' ADE T  14      15.965  -5.611 -34.274  1.00  0.00      TS   O  
ATOM   1119  C3' ADE T  14      17.984  -6.311 -35.377  1.00  0.00      TS   C  
ATOM   1120  O3' ADE T  14      18.464  -7.558 -35.000  1.00  0.00      TS   O  
ATOM   1121  C2' ADE T  14      16.713  -6.495 -36.227  1.00  0.00      TS   C  
ATOM   1122  C1' ADE T  14      15.634  -6.587 -35.200  1.00  0.00      TS   C  
ATOM   1123  N1  ADE T  14      10.430  -7.483 -35.918  1.00  0.00      TS   N  
ATOM   1124  C2  ADE T  14      11.399  -8.190 -35.286  1.00  0.00      TS   C  
ATOM   1125  N3  ADE T  14      12.703  -7.935 -35.132  1.00  0.00      TS   N  
ATOM   1126  C4  ADE T  14      13.053  -6.761 -35.690  1.00  0.00      TS   C  
ATOM   1127  C5  ADE T  14      12.152  -5.870 -36.343  1.00  0.00      TS   C  
ATOM   1128  C6  ADE T  14      10.825  -6.244 -36.440  1.00  0.00      TS   C  
ATOM   1129  N6  ADE T  14       9.941  -5.410 -36.917  1.00  0.00      TS   N  
ATOM   1130  N7  ADE T  14      12.846  -4.814 -36.873  1.00  0.00      TS   N  
ATOM   1131  C8  ADE T  14      14.050  -4.945 -36.440  1.00  0.00      TS   C  
ATOM   1132  N9  ADE T  14      14.294  -6.154 -35.739  1.00  0.00      TS   N  
ATOM   1133  H2  ADE T  14      11.007  -9.080 -34.794  1.00  0.00      TS   H  
ATOM   1134  H8  ADE T  14      14.770  -4.134 -36.550  1.00  0.00      TS   H  
ATOM   1135  H1' ADE T  14      15.590  -7.613 -34.778  1.00  0.00      TS   H  
ATOM   1136  H2' ADE T  14      16.794  -7.276 -37.013  1.00  0.00      TS   H  
ATOM   1137  H3' ADE T  14      18.801  -5.737 -35.865  1.00  0.00      TS   H  
ATOM   1138  H4' ADE T  14      17.653  -6.135 -33.223  1.00  0.00      TS   H  
ATOM   1139  H5' ADE T  14      17.259  -3.549 -33.281  1.00  0.00      TS   H  
ATOM   1140  H61 ADE T  14      10.188  -4.603 -37.454  1.00  0.00      TS   H  
ATOM   1141  H62 ADE T  14       8.995  -5.717 -37.020  1.00  0.00      TS   H  
ATOM   1142 H2'' ADE T  14      16.656  -5.540 -36.792  1.00  0.00      TS   H  
ATOM   1143 H5'' ADE T  14      18.919  -4.130 -33.420  1.00  0.00      TS   H  
ATOM   1144  P   THY T  15      19.216  -8.541 -35.964  1.00  0.00      TS   P  
ATOM   1145  O1P THY T  15      20.518  -8.857 -35.207  1.00  0.00      TS   O  
ATOM   1146  O2P THY T  15      19.465  -8.016 -37.337  1.00  0.00      TS   O  
ATOM   1147  C5' THY T  15      17.807 -10.586 -34.852  1.00  0.00      TS   C  
ATOM   1148  O5' THY T  15      18.462  -9.941 -36.043  1.00  0.00      TS   O  
ATOM   1149  C4' THY T  15      16.771 -11.623 -35.235  1.00  0.00      TS   C  
ATOM   1150  O4' THY T  15      15.517 -10.966 -35.801  1.00  0.00      TS   O  
ATOM   1151  C3' THY T  15      17.388 -12.450 -36.398  1.00  0.00      TS   C  
ATOM   1152  O3' THY T  15      17.105 -13.879 -36.334  1.00  0.00      TS   O  
ATOM   1153  C2' THY T  15      16.717 -11.819 -37.662  1.00  0.00      TS   C  
ATOM   1154  C1' THY T  15      15.343 -11.359 -37.186  1.00  0.00      TS   C  
ATOM   1155  N1  THY T  15      14.773 -10.257 -37.994  1.00  0.00      TS   N  
ATOM   1156  C2  THY T  15      13.457 -10.202 -37.932  1.00  0.00      TS   C  
ATOM   1157  O2  THY T  15      12.783 -11.015 -37.257  1.00  0.00      TS   O  
ATOM   1158  N3  THY T  15      12.860  -9.216 -38.675  1.00  0.00      TS   N  
ATOM   1159  C4  THY T  15      13.552  -8.164 -39.384  1.00  0.00      TS   C  
ATOM   1160  O4  THY T  15      12.873  -7.311 -39.893  1.00  0.00      TS   O  
ATOM   1161  C5  THY T  15      15.004  -8.183 -39.199  1.00  0.00      TS   C  
ATOM   1162  C5M THY T  15      15.796  -7.013 -39.794  1.00  0.00      TS   C  
ATOM   1163  C6  THY T  15      15.525  -9.193 -38.462  1.00  0.00      TS   C  
ATOM   1164  H3  THY T  15      11.866  -9.083 -38.552  1.00  0.00      TS   H  
ATOM   1165  H6  THY T  15      16.602  -9.163 -38.298  1.00  0.00      TS   H  
ATOM   1166  H1' THY T  15      14.682 -12.247 -37.271  1.00  0.00      TS   H  
ATOM   1167  H2' THY T  15      16.734 -12.540 -38.508  1.00  0.00      TS   H  
ATOM   1168  H3' THY T  15      18.486 -12.282 -36.402  1.00  0.00      TS   H  
ATOM   1169  H4' THY T  15      16.549 -12.345 -34.421  1.00  0.00      TS   H  
ATOM   1170  H5' THY T  15      17.264  -9.930 -34.138  1.00  0.00      TS   H  
ATOM   1171  H51 THY T  15      15.706  -6.086 -39.187  1.00  0.00      TS   H  
ATOM   1172  H52 THY T  15      15.478  -6.874 -40.848  1.00  0.00      TS   H  
ATOM   1173  H53 THY T  15      16.852  -7.284 -40.008  1.00  0.00      TS   H  
ATOM   1174 H2'' THY T  15      17.313 -10.978 -38.076  1.00  0.00      TS   H  
ATOM   1175 H5'' THY T  15      18.615 -11.035 -34.235  1.00  0.00      TS   H  
ATOM   1176  P   ADE T  16      17.605 -14.923 -37.368  1.00  0.00      TS   P  
ATOM   1177  O1P ADE T  16      17.842 -16.198 -36.667  1.00  0.00      TS   O  
ATOM   1178  O2P ADE T  16      18.738 -14.388 -38.198  1.00  0.00      TS   O  
ATOM   1179  C5' ADE T  16      15.160 -15.751 -37.763  1.00  0.00      TS   C  
ATOM   1180  O5' ADE T  16      16.307 -14.977 -38.350  1.00  0.00      TS   O  
ATOM   1181  C4' ADE T  16      13.885 -15.622 -38.679  1.00  0.00      TS   C  
ATOM   1182  O4' ADE T  16      13.343 -14.297 -38.629  1.00  0.00      TS   O  
ATOM   1183  C3' ADE T  16      14.020 -15.944 -40.201  1.00  0.00      TS   C  
ATOM   1184  O3' ADE T  16      14.005 -17.361 -40.504  1.00  0.00      TS   O  
ATOM   1185  C2' ADE T  16      12.762 -15.269 -40.771  1.00  0.00      TS   C  
ATOM   1186  C1' ADE T  16      12.672 -14.008 -39.850  1.00  0.00      TS   C  
ATOM   1187  N1  ADE T  16      11.700  -9.705 -42.529  1.00  0.00      TS   N  
ATOM   1188  C2  ADE T  16      10.864 -10.683 -42.092  1.00  0.00      TS   C  
ATOM   1189  N3  ADE T  16      11.148 -11.780 -41.404  1.00  0.00      TS   N  
ATOM   1190  C4  ADE T  16      12.536 -11.838 -41.212  1.00  0.00      TS   C  
ATOM   1191  C5  ADE T  16      13.488 -10.842 -41.584  1.00  0.00      TS   C  
ATOM   1192  C6  ADE T  16      13.038  -9.821 -42.292  1.00  0.00      TS   C  
ATOM   1193  N6  ADE T  16      13.836  -8.795 -42.646  1.00  0.00      TS   N  
ATOM   1194  N7  ADE T  16      14.755 -11.191 -41.178  1.00  0.00      TS   N  
ATOM   1195  C8  ADE T  16      14.557 -12.298 -40.456  1.00  0.00      TS   C  
ATOM   1196  N9  ADE T  16      13.236 -12.802 -40.559  1.00  0.00      TS   N  
ATOM   1197  H2  ADE T  16       9.821 -10.529 -42.365  1.00  0.00      TS   H  
ATOM   1198  H8  ADE T  16      15.373 -12.836 -39.974  1.00  0.00      TS   H  
ATOM   1199  H1' ADE T  16      11.608 -13.843 -39.573  1.00  0.00      TS   H  
ATOM   1200  H2' ADE T  16      11.857 -15.860 -40.513  1.00  0.00      TS   H  
ATOM   1201  H3' ADE T  16      14.969 -15.461 -40.518  1.00  0.00      TS   H  
ATOM   1202  H4' ADE T  16      13.000 -16.245 -38.426  1.00  0.00      TS   H  
ATOM   1203  H5' ADE T  16      14.793 -15.396 -36.776  1.00  0.00      TS   H  
ATOM   1204  H61 ADE T  16      14.775  -8.818 -42.988  1.00  0.00      TS   H  
ATOM   1205  H62 ADE T  16      13.313  -8.052 -43.064  1.00  0.00      TS   H  
ATOM   1206 H2'' ADE T  16      12.809 -14.975 -41.841  1.00  0.00      TS   H  
ATOM   1207 H5'' ADE T  16      15.525 -16.789 -37.603  1.00  0.00      TS   H  
ATOM   1208  P   THY T  17      14.472 -17.911 -41.813  1.00  0.00      TS   P  
ATOM   1209  O1P THY T  17      14.581 -19.400 -41.760  1.00  0.00      TS   O  
ATOM   1210  O2P THY T  17      15.723 -17.218 -42.233  1.00  0.00      TS   O  
ATOM   1211  C5' THY T  17      11.979 -17.984 -42.755  1.00  0.00      TS   C  
ATOM   1212  O5' THY T  17      13.335 -17.552 -42.860  1.00  0.00      TS   O  
ATOM   1213  C4' THY T  17      11.189 -17.316 -43.930  1.00  0.00      TS   C  
ATOM   1214  O4' THY T  17      11.200 -15.903 -43.992  1.00  0.00      TS   O  
ATOM   1215  C3' THY T  17      11.591 -17.863 -45.298  1.00  0.00      TS   C  
ATOM   1216  O3' THY T  17      10.472 -18.279 -46.048  1.00  0.00      TS   O  
ATOM   1217  C2' THY T  17      12.242 -16.633 -45.996  1.00  0.00      TS   C  
ATOM   1218  C1' THY T  17      11.499 -15.490 -45.363  1.00  0.00      TS   C  
ATOM   1219  N1  THY T  17      12.254 -14.238 -45.245  1.00  0.00      TS   N  
ATOM   1220  C2  THY T  17      11.610 -12.984 -45.484  1.00  0.00      TS   C  
ATOM   1221  O2  THY T  17      10.421 -12.903 -45.794  1.00  0.00      TS   O  
ATOM   1222  N3  THY T  17      12.457 -11.913 -45.416  1.00  0.00      TS   N  
ATOM   1223  C4  THY T  17      13.823 -11.982 -45.112  1.00  0.00      TS   C  
ATOM   1224  O4  THY T  17      14.491 -10.950 -45.148  1.00  0.00      TS   O  
ATOM   1225  C5  THY T  17      14.299 -13.237 -44.597  1.00  0.00      TS   C  
ATOM   1226  C5M THY T  17      15.738 -13.343 -44.054  1.00  0.00      TS   C  
ATOM   1227  C6  THY T  17      13.574 -14.352 -44.854  1.00  0.00      TS   C  
ATOM   1228  H3  THY T  17      12.096 -11.007 -45.682  1.00  0.00      TS   H  
ATOM   1229  H6  THY T  17      14.012 -15.307 -44.563  1.00  0.00      TS   H  
ATOM   1230  H1' THY T  17      10.561 -15.273 -45.917  1.00  0.00      TS   H  
ATOM   1231  H2' THY T  17      12.025 -16.604 -47.085  1.00  0.00      TS   H  
ATOM   1232  H3' THY T  17      12.257 -18.741 -45.152  1.00  0.00      TS   H  
ATOM   1233  H4' THY T  17      10.164 -17.705 -43.754  1.00  0.00      TS   H  
ATOM   1234  H5' THY T  17      11.537 -17.532 -41.841  1.00  0.00      TS   H  
ATOM   1235  H51 THY T  17      16.431 -12.506 -44.283  1.00  0.00      TS   H  
ATOM   1236  H52 THY T  17      16.337 -14.181 -44.469  1.00  0.00      TS   H  
ATOM   1237  H53 THY T  17      15.732 -13.394 -42.945  1.00  0.00      TS   H  
ATOM   1238 H2'' THY T  17      13.332 -16.732 -45.807  1.00  0.00      TS   H  
ATOM   1239 H5'' THY T  17      11.982 -19.096 -42.736  1.00  0.00      TS   H  
ATOM   1240  P   ADE T  18      10.675 -18.986 -47.455  1.00  0.00      TS   P  
ATOM   1241  O1P ADE T  18       9.720 -20.102 -47.692  1.00  0.00      TS   O  
ATOM   1242  O2P ADE T  18      12.089 -19.268 -47.852  1.00  0.00      TS   O  
ATOM   1243  C5' ADE T  18       8.953 -17.116 -48.173  1.00  0.00      TS   C  
ATOM   1244  O5' ADE T  18      10.190 -17.748 -48.376  1.00  0.00      TS   O  
ATOM   1245  C4' ADE T  18       8.541 -16.223 -49.325  1.00  0.00      TS   C  
ATOM   1246  O4' ADE T  18       9.353 -14.983 -49.277  1.00  0.00      TS   O  
ATOM   1247  C3' ADE T  18       8.809 -16.839 -50.730  1.00  0.00      TS   C  
ATOM   1248  O3' ADE T  18       7.785 -16.396 -51.636  1.00  0.00      TS   O  
ATOM   1249  C2' ADE T  18      10.157 -16.254 -51.078  1.00  0.00      TS   C  
ATOM   1250  C1' ADE T  18      10.234 -14.919 -50.384  1.00  0.00      TS   C  
ATOM   1251  N1  ADE T  18      13.624 -11.296 -48.892  1.00  0.00      TS   N  
ATOM   1252  C2  ADE T  18      12.324 -11.172 -49.210  1.00  0.00      TS   C  
ATOM   1253  N3  ADE T  18      11.510 -12.142 -49.668  1.00  0.00      TS   N  
ATOM   1254  C4  ADE T  18      12.075 -13.409 -49.487  1.00  0.00      TS   C  
ATOM   1255  C5  ADE T  18      13.340 -13.585 -48.972  1.00  0.00      TS   C  
ATOM   1256  C6  ADE T  18      14.163 -12.463 -48.612  1.00  0.00      TS   C  
ATOM   1257  N6  ADE T  18      15.415 -12.517 -48.052  1.00  0.00      TS   N  
ATOM   1258  N7  ADE T  18      13.639 -14.949 -49.031  1.00  0.00      TS   N  
ATOM   1259  C8  ADE T  18      12.562 -15.522 -49.559  1.00  0.00      TS   C  
ATOM   1260  N9  ADE T  18      11.564 -14.609 -49.858  1.00  0.00      TS   N  
ATOM   1261  H2  ADE T  18      11.995 -10.142 -49.340  1.00  0.00      TS   H  
ATOM   1262  H8  ADE T  18      12.316 -16.582 -49.633  1.00  0.00      TS   H  
ATOM   1263  H1' ADE T  18       9.811 -14.153 -51.068  1.00  0.00      TS   H  
ATOM   1264  H2' ADE T  18      10.131 -16.153 -52.183  1.00  0.00      TS   H  
ATOM   1265  H3' ADE T  18       8.826 -17.937 -50.558  1.00  0.00      TS   H  
ATOM   1266  H4' ADE T  18       7.576 -15.721 -49.100  1.00  0.00      TS   H  
ATOM   1267  H5' ADE T  18       8.926 -16.445 -47.289  1.00  0.00      TS   H  
ATOM   1268  H61 ADE T  18      15.950 -13.322 -47.796  1.00  0.00      TS   H  
ATOM   1269  H62 ADE T  18      15.836 -11.617 -47.939  1.00  0.00      TS   H  
ATOM   1270 H2'' ADE T  18      10.946 -16.968 -50.757  1.00  0.00      TS   H  
ATOM   1271 H5'' ADE T  18       8.160 -17.890 -48.077  1.00  0.00      TS   H  
ATOM   1272  P   ADE T  19       6.711 -17.409 -52.148  1.00  0.00      TS   P  
ATOM   1273  O1P ADE T  19       5.786 -17.897 -51.135  1.00  0.00      TS   O  
ATOM   1274  O2P ADE T  19       7.418 -18.469 -52.872  1.00  0.00      TS   O  
ATOM   1275  C5' ADE T  19       5.296 -15.268 -52.930  1.00  0.00      TS   C  
ATOM   1276  O5' ADE T  19       5.912 -16.556 -53.244  1.00  0.00      TS   O  
ATOM   1277  C4' ADE T  19       5.949 -14.115 -53.626  1.00  0.00      TS   C  
ATOM   1278  O4' ADE T  19       7.435 -14.045 -53.462  1.00  0.00      TS   O  
ATOM   1279  C3' ADE T  19       5.766 -14.155 -55.186  1.00  0.00      TS   C  
ATOM   1280  O3' ADE T  19       5.366 -12.851 -55.657  1.00  0.00      TS   O  
ATOM   1281  C2' ADE T  19       7.071 -14.532 -55.688  1.00  0.00      TS   C  
ATOM   1282  C1' ADE T  19       8.042 -13.785 -54.648  1.00  0.00      TS   C  
ATOM   1283  N1  ADE T  19      12.824 -12.747 -53.006  1.00  0.00      TS   N  
ATOM   1284  C2  ADE T  19      11.686 -12.030 -53.006  1.00  0.00      TS   C  
ATOM   1285  N3  ADE T  19      10.478 -12.369 -53.347  1.00  0.00      TS   N  
ATOM   1286  C4  ADE T  19      10.483 -13.604 -53.986  1.00  0.00      TS   C  
ATOM   1287  C5  ADE T  19      11.638 -14.435 -54.131  1.00  0.00      TS   C  
ATOM   1288  C6  ADE T  19      12.809 -13.996 -53.540  1.00  0.00      TS   C  
ATOM   1289  N6  ADE T  19      13.826 -14.865 -53.380  1.00  0.00      TS   N  
ATOM   1290  N7  ADE T  19      11.302 -15.589 -54.742  1.00  0.00      TS   N  
ATOM   1291  C8  ADE T  19      10.016 -15.424 -54.996  1.00  0.00      TS   C  
ATOM   1292  N9  ADE T  19       9.479 -14.265 -54.578  1.00  0.00      TS   N  
ATOM   1293  H2  ADE T  19      11.739 -11.080 -52.476  1.00  0.00      TS   H  
ATOM   1294  H8  ADE T  19       9.394 -16.121 -55.559  1.00  0.00      TS   H  
ATOM   1295  H1' ADE T  19       8.022 -12.686 -54.809  1.00  0.00      TS   H  
ATOM   1296  H2' ADE T  19       7.293 -14.341 -56.760  1.00  0.00      TS   H  
ATOM   1297  H3' ADE T  19       4.991 -14.914 -55.425  1.00  0.00      TS   H  
ATOM   1298  H4' ADE T  19       5.552 -13.184 -53.167  1.00  0.00      TS   H  
ATOM   1299  H5' ADE T  19       5.226 -15.086 -51.835  1.00  0.00      TS   H  
ATOM   1300  H61 ADE T  19      13.655 -15.850 -53.358  1.00  0.00      TS   H  
ATOM   1301  H62 ADE T  19      14.604 -14.521 -52.855  1.00  0.00      TS   H  
ATOM   1302 H2'' ADE T  19       7.298 -15.613 -55.573  1.00  0.00      TS   H  
ATOM   1303 H5'' ADE T  19       4.239 -15.330 -53.268  1.00  0.00      TS   H  
ATOM   1304  P   GUA T  20       4.039 -12.425 -56.236  1.00  0.00      TS   P  
ATOM   1305  O1P GUA T  20       2.984 -12.680 -55.277  1.00  0.00      TS   O  
ATOM   1306  O2P GUA T  20       3.841 -13.045 -57.559  1.00  0.00      TS   O  
ATOM   1307  C5' GUA T  20       4.726  -9.955 -55.451  1.00  0.00      TS   C  
ATOM   1308  O5' GUA T  20       4.214 -10.903 -56.456  1.00  0.00      TS   O  
ATOM   1309  C4' GUA T  20       5.991  -9.149 -55.860  1.00  0.00      TS   C  
ATOM   1310  O4' GUA T  20       7.214 -10.024 -55.814  1.00  0.00      TS   O  
ATOM   1311  C3' GUA T  20       5.907  -8.750 -57.385  1.00  0.00      TS   C  
ATOM   1312  O3' GUA T  20       6.105  -7.335 -57.605  1.00  0.00      TS   O  
ATOM   1313  C2' GUA T  20       6.955  -9.554 -58.121  1.00  0.00      TS   C  
ATOM   1314  C1' GUA T  20       7.986  -9.775 -56.980  1.00  0.00      TS   C  
ATOM   1315  N1  GUA T  20      12.710 -11.851 -56.496  1.00  0.00      TS   N  
ATOM   1316  C2  GUA T  20      12.311 -10.587 -56.232  1.00  0.00      TS   C  
ATOM   1317  N2  GUA T  20      13.298  -9.814 -55.827  1.00  0.00      TS   N  
ATOM   1318  N3  GUA T  20      11.071 -10.145 -56.294  1.00  0.00      TS   N  
ATOM   1319  C4  GUA T  20      10.192 -11.099 -56.836  1.00  0.00      TS   C  
ATOM   1320  C5  GUA T  20      10.570 -12.407 -57.175  1.00  0.00      TS   C  
ATOM   1321  C6  GUA T  20      11.892 -12.826 -56.989  1.00  0.00      TS   C  
ATOM   1322  O6  GUA T  20      12.357 -13.958 -57.319  1.00  0.00      TS   O  
ATOM   1323  N7  GUA T  20       9.480 -13.047 -57.722  1.00  0.00      TS   N  
ATOM   1324  C8  GUA T  20       8.494 -12.103 -57.703  1.00  0.00      TS   C  
ATOM   1325  N9  GUA T  20       8.929 -10.960 -57.138  1.00  0.00      TS   N  
ATOM   1326  H1  GUA T  20      13.680 -12.133 -56.494  1.00  0.00      TS   H  
ATOM   1327  H8  GUA T  20       7.447 -12.153 -58.004  1.00  0.00      TS   H  
ATOM   1328  H1' GUA T  20       8.532  -8.865 -56.649  1.00  0.00      TS   H  
ATOM   1329  H2' GUA T  20       7.433  -9.012 -58.965  1.00  0.00      TS   H  
ATOM   1330  H21 GUA T  20      14.175 -10.248 -55.621  1.00  0.00      TS   H  
ATOM   1331  H3' GUA T  20       4.927  -9.071 -57.798  1.00  0.00      TS   H  
ATOM   1332  H22 GUA T  20      13.076  -8.928 -55.422  1.00  0.00      TS   H  
ATOM   1333  H4' GUA T  20       6.186  -8.259 -55.224  1.00  0.00      TS   H  
ATOM   1334  H5' GUA T  20       4.854 -10.411 -54.447  1.00  0.00      TS   H  
ATOM   1335  H3T GUA T  20       6.500  -7.243 -58.475  1.00  0.00      TS   H  
ATOM   1336 H2'' GUA T  20       6.473 -10.511 -58.413  1.00  0.00      TS   H  
ATOM   1337 H5'' GUA T  20       3.895  -9.279 -55.155  1.00  0.00      TS   H  
TER   
END
