# Supplementary material for: CRISPR-Cas12a exploits R-loop asymmetry to form double-strand breaks
Source: eLife. 2020 Jun 10;9:e55143. doi: 10.7554/eLife.55143 (PMC7286691; doi:10.7554/eLife.55143)
Supplement: Figure 5—source data 2. [file elife-55143-fig5-data2.zip › Figure 5ΓÇöSource Data 2/Example_MD_trajectories/3prime_boundary/3prime_boundary_47.pdb]

ATOM      1  C5' CYT B   1      23.747 -16.135 -55.088  1.00  0.00      BS   C  
ATOM      2  O5' CYT B   1      24.011 -16.870 -53.909  1.00  0.00      BS   O  
ATOM      3  C4' CYT B   1      22.320 -15.455 -55.033  1.00  0.00      BS   C  
ATOM      4  O4' CYT B   1      21.269 -16.316 -55.478  1.00  0.00      BS   O  
ATOM      5  C3' CYT B   1      21.873 -14.996 -53.633  1.00  0.00      BS   C  
ATOM      6  O3' CYT B   1      22.610 -13.866 -53.182  1.00  0.00      BS   O  
ATOM      7  C2' CYT B   1      20.407 -14.744 -53.851  1.00  0.00      BS   C  
ATOM      8  C1' CYT B   1      19.995 -15.784 -54.892  1.00  0.00      BS   C  
ATOM      9  N1  CYT B   1      19.217 -16.947 -54.318  1.00  0.00      BS   N  
ATOM     10  C2  CYT B   1      18.264 -17.633 -55.105  1.00  0.00      BS   C  
ATOM     11  O2  CYT B   1      18.063 -17.366 -56.274  1.00  0.00      BS   O  
ATOM     12  N3  CYT B   1      17.631 -18.725 -54.601  1.00  0.00      BS   N  
ATOM     13  C4  CYT B   1      17.887 -19.113 -53.357  1.00  0.00      BS   C  
ATOM     14  N4  CYT B   1      17.390 -20.209 -52.908  1.00  0.00      BS   N  
ATOM     15  C5  CYT B   1      18.788 -18.429 -52.536  1.00  0.00      BS   C  
ATOM     16  C6  CYT B   1      19.498 -17.371 -53.008  1.00  0.00      BS   C  
ATOM     17  H5  CYT B   1      19.164 -18.816 -51.590  1.00  0.00      BS   H  
ATOM     18  H6  CYT B   1      20.109 -16.827 -52.288  1.00  0.00      BS   H  
ATOM     19  H1' CYT B   1      19.495 -15.300 -55.757  1.00  0.00      BS   H  
ATOM     20  H2' CYT B   1      20.176 -13.777 -54.349  1.00  0.00      BS   H  
ATOM     21  H3' CYT B   1      21.958 -15.885 -52.972  1.00  0.00      BS   H  
ATOM     22  H4' CYT B   1      22.236 -14.485 -55.568  1.00  0.00      BS   H  
ATOM     23  H41 CYT B   1      17.614 -20.456 -51.967  1.00  0.00      BS   H  
ATOM     24  H5' CYT B   1      23.893 -16.791 -55.973  1.00  0.00      BS   H  
ATOM     25  H42 CYT B   1      16.869 -20.795 -53.529  1.00  0.00      BS   H  
ATOM     26  H5T CYT B   1      23.815 -16.250 -53.203  1.00  0.00      BS   H  
ATOM     27 H2'' CYT B   1      19.780 -14.859 -52.942  1.00  0.00      BS   H  
ATOM     28 H5'' CYT B   1      24.533 -15.351 -55.115  1.00  0.00      BS   H  
ATOM     29  P   THY B   2      23.466 -13.911 -51.881  1.00  0.00      BS   P  
ATOM     30  O1P THY B   2      24.515 -12.873 -51.911  1.00  0.00      BS   O  
ATOM     31  O2P THY B   2      23.928 -15.288 -51.611  1.00  0.00      BS   O  
ATOM     32  C5' THY B   2      21.684 -12.224 -50.807  1.00  0.00      BS   C  
ATOM     33  O5' THY B   2      22.367 -13.528 -50.763  1.00  0.00      BS   O  
ATOM     34  C4' THY B   2      20.821 -11.883 -49.583  1.00  0.00      BS   C  
ATOM     35  O4' THY B   2      19.736 -12.850 -49.408  1.00  0.00      BS   O  
ATOM     36  C3' THY B   2      21.479 -11.826 -48.210  1.00  0.00      BS   C  
ATOM     37  O3' THY B   2      21.433 -10.531 -47.608  1.00  0.00      BS   O  
ATOM     38  C2' THY B   2      20.572 -12.786 -47.390  1.00  0.00      BS   C  
ATOM     39  C1' THY B   2      19.257 -12.630 -48.102  1.00  0.00      BS   C  
ATOM     40  N1  THY B   2      18.150 -13.462 -47.765  1.00  0.00      BS   N  
ATOM     41  C2  THY B   2      17.013 -13.348 -48.467  1.00  0.00      BS   C  
ATOM     42  O2  THY B   2      16.852 -12.569 -49.378  1.00  0.00      BS   O  
ATOM     43  N3  THY B   2      16.021 -14.181 -48.078  1.00  0.00      BS   N  
ATOM     44  C4  THY B   2      16.121 -15.316 -47.197  1.00  0.00      BS   C  
ATOM     45  O4  THY B   2      15.286 -16.167 -47.260  1.00  0.00      BS   O  
ATOM     46  C5  THY B   2      17.375 -15.374 -46.461  1.00  0.00      BS   C  
ATOM     47  C5M THY B   2      17.584 -16.299 -45.301  1.00  0.00      BS   C  
ATOM     48  C6  THY B   2      18.321 -14.473 -46.787  1.00  0.00      BS   C  
ATOM     49  H3  THY B   2      15.148 -14.206 -48.584  1.00  0.00      BS   H  
ATOM     50  H6  THY B   2      19.168 -14.272 -46.133  1.00  0.00      BS   H  
ATOM     51  H1' THY B   2      18.968 -11.563 -47.996  1.00  0.00      BS   H  
ATOM     52  H2' THY B   2      20.436 -12.512 -46.322  1.00  0.00      BS   H  
ATOM     53  H3' THY B   2      22.483 -12.299 -48.238  1.00  0.00      BS   H  
ATOM     54  H4' THY B   2      20.260 -10.950 -49.808  1.00  0.00      BS   H  
ATOM     55  H5' THY B   2      20.974 -12.159 -51.659  1.00  0.00      BS   H  
ATOM     56  H51 THY B   2      16.576 -16.415 -44.849  1.00  0.00      BS   H  
ATOM     57  H52 THY B   2      18.194 -15.794 -44.522  1.00  0.00      BS   H  
ATOM     58  H53 THY B   2      18.068 -17.288 -45.454  1.00  0.00      BS   H  
ATOM     59 H2'' THY B   2      20.937 -13.833 -47.460  1.00  0.00      BS   H  
ATOM     60 H5'' THY B   2      22.455 -11.426 -50.741  1.00  0.00      BS   H  
ATOM     61  P   THY B   3      22.670  -9.720 -47.518  1.00  0.00      BS   P  
ATOM     62  O1P THY B   3      23.736 -10.152 -48.452  1.00  0.00      BS   O  
ATOM     63  O2P THY B   3      23.015  -9.674 -46.081  1.00  0.00      BS   O  
ATOM     64  C5' THY B   3      21.304  -8.210 -49.209  1.00  0.00      BS   C  
ATOM     65  O5' THY B   3      22.159  -8.312 -48.036  1.00  0.00      BS   O  
ATOM     66  C4' THY B   3      19.857  -7.824 -48.920  1.00  0.00      BS   C  
ATOM     67  O4' THY B   3      19.063  -8.875 -48.325  1.00  0.00      BS   O  
ATOM     68  C3' THY B   3      19.710  -6.672 -47.960  1.00  0.00      BS   C  
ATOM     69  O3' THY B   3      18.699  -5.771 -48.327  1.00  0.00      BS   O  
ATOM     70  C2' THY B   3      19.398  -7.386 -46.647  1.00  0.00      BS   C  
ATOM     71  C1' THY B   3      18.435  -8.428 -47.188  1.00  0.00      BS   C  
ATOM     72  N1  THY B   3      18.197  -9.625 -46.322  1.00  0.00      BS   N  
ATOM     73  C2  THY B   3      17.126 -10.402 -46.419  1.00  0.00      BS   C  
ATOM     74  O2  THY B   3      16.216 -10.182 -47.234  1.00  0.00      BS   O  
ATOM     75  N3  THY B   3      16.963 -11.389 -45.498  1.00  0.00      BS   N  
ATOM     76  C4  THY B   3      17.932 -11.832 -44.636  1.00  0.00      BS   C  
ATOM     77  O4  THY B   3      17.777 -12.955 -44.106  1.00  0.00      BS   O  
ATOM     78  C5  THY B   3      19.166 -11.056 -44.621  1.00  0.00      BS   C  
ATOM     79  C5M THY B   3      20.267 -11.324 -43.729  1.00  0.00      BS   C  
ATOM     80  C6  THY B   3      19.246 -10.006 -45.487  1.00  0.00      BS   C  
ATOM     81  H3  THY B   3      16.021 -11.742 -45.410  1.00  0.00      BS   H  
ATOM     82  H6  THY B   3      20.246  -9.583 -45.583  1.00  0.00      BS   H  
ATOM     83  H1' THY B   3      17.527  -7.980 -47.645  1.00  0.00      BS   H  
ATOM     84  H2' THY B   3      19.017  -6.668 -45.889  1.00  0.00      BS   H  
ATOM     85  H3' THY B   3      20.697  -6.179 -47.832  1.00  0.00      BS   H  
ATOM     86  H4' THY B   3      19.286  -7.502 -49.817  1.00  0.00      BS   H  
ATOM     87  H5' THY B   3      21.559  -8.943 -50.003  1.00  0.00      BS   H  
ATOM     88  H51 THY B   3      20.727 -12.307 -43.972  1.00  0.00      BS   H  
ATOM     89  H52 THY B   3      20.032 -11.456 -42.651  1.00  0.00      BS   H  
ATOM     90  H53 THY B   3      21.075 -10.562 -43.730  1.00  0.00      BS   H  
ATOM     91 H2'' THY B   3      20.314  -7.906 -46.292  1.00  0.00      BS   H  
ATOM     92 H5'' THY B   3      21.680  -7.278 -49.682  1.00  0.00      BS   H  
ATOM     93  P   ADE B   4      18.901  -4.328 -48.847  1.00  0.00      BS   P  
ATOM     94  O1P ADE B   4      19.746  -4.386 -50.047  1.00  0.00      BS   O  
ATOM     95  O2P ADE B   4      19.411  -3.472 -47.769  1.00  0.00      BS   O  
ATOM     96  C5' ADE B   4      16.816  -4.415 -50.494  1.00  0.00      BS   C  
ATOM     97  O5' ADE B   4      17.495  -3.900 -49.322  1.00  0.00      BS   O  
ATOM     98  C4' ADE B   4      15.299  -4.752 -50.273  1.00  0.00      BS   C  
ATOM     99  O4' ADE B   4      15.189  -5.876 -49.439  1.00  0.00      BS   O  
ATOM    100  C3' ADE B   4      14.473  -3.678 -49.627  1.00  0.00      BS   C  
ATOM    101  O3' ADE B   4      13.140  -3.548 -50.207  1.00  0.00      BS   O  
ATOM    102  C2' ADE B   4      14.337  -4.122 -48.203  1.00  0.00      BS   C  
ATOM    103  C1' ADE B   4      14.360  -5.622 -48.261  1.00  0.00      BS   C  
ATOM    104  N1  ADE B   4      13.937  -9.067 -44.313  1.00  0.00      BS   N  
ATOM    105  C2  ADE B   4      13.108  -8.783 -45.332  1.00  0.00      BS   C  
ATOM    106  N3  ADE B   4      13.329  -7.960 -46.384  1.00  0.00      BS   N  
ATOM    107  C4  ADE B   4      14.479  -7.230 -46.243  1.00  0.00      BS   C  
ATOM    108  C5  ADE B   4      15.349  -7.369 -45.213  1.00  0.00      BS   C  
ATOM    109  C6  ADE B   4      15.101  -8.419 -44.316  1.00  0.00      BS   C  
ATOM    110  N6  ADE B   4      15.920  -8.866 -43.339  1.00  0.00      BS   N  
ATOM    111  N7  ADE B   4      16.398  -6.489 -45.268  1.00  0.00      BS   N  
ATOM    112  C8  ADE B   4      16.215  -5.898 -46.433  1.00  0.00      BS   C  
ATOM    113  N9  ADE B   4      15.005  -6.217 -47.042  1.00  0.00      BS   N  
ATOM    114  H2  ADE B   4      12.135  -9.272 -45.369  1.00  0.00      BS   H  
ATOM    115  H8  ADE B   4      16.787  -5.074 -46.859  1.00  0.00      BS   H  
ATOM    116  H1' ADE B   4      13.385  -6.072 -48.547  1.00  0.00      BS   H  
ATOM    117  H2' ADE B   4      13.473  -3.714 -47.635  1.00  0.00      BS   H  
ATOM    118  H3' ADE B   4      14.985  -2.696 -49.725  1.00  0.00      BS   H  
ATOM    119  H4' ADE B   4      14.788  -4.971 -51.235  1.00  0.00      BS   H  
ATOM    120  H5' ADE B   4      17.271  -5.307 -50.974  1.00  0.00      BS   H  
ATOM    121  H61 ADE B   4      16.911  -8.742 -43.295  1.00  0.00      BS   H  
ATOM    122  H62 ADE B   4      15.543  -9.487 -42.652  1.00  0.00      BS   H  
ATOM    123 H2'' ADE B   4      15.241  -3.659 -47.752  1.00  0.00      BS   H  
ATOM    124 H5'' ADE B   4      16.831  -3.552 -51.194  1.00  0.00      BS   H  
ATOM    125  P   THY B   5      12.311  -2.248 -50.094  1.00  0.00      BS   P  
ATOM    126  O1P THY B   5      11.455  -2.067 -51.295  1.00  0.00      BS   O  
ATOM    127  O2P THY B   5      13.164  -1.139 -49.560  1.00  0.00      BS   O  
ATOM    128  C5' THY B   5      10.295  -3.510 -49.017  1.00  0.00      BS   C  
ATOM    129  O5' THY B   5      11.368  -2.569 -48.890  1.00  0.00      BS   O  
ATOM    130  C4' THY B   5       9.722  -4.064 -47.658  1.00  0.00      BS   C  
ATOM    131  O4' THY B   5      10.946  -4.503 -46.862  1.00  0.00      BS   O  
ATOM    132  C3' THY B   5       9.169  -2.808 -46.847  1.00  0.00      BS   C  
ATOM    133  O3' THY B   5       7.941  -3.080 -46.240  1.00  0.00      BS   O  
ATOM    134  C2' THY B   5      10.207  -2.638 -45.737  1.00  0.00      BS   C  
ATOM    135  C1' THY B   5      10.580  -4.137 -45.521  1.00  0.00      BS   C  
ATOM    136  N1  THY B   5      11.736  -4.403 -44.685  1.00  0.00      BS   N  
ATOM    137  C2  THY B   5      11.677  -5.464 -43.789  1.00  0.00      BS   C  
ATOM    138  O2  THY B   5      10.661  -6.146 -43.693  1.00  0.00      BS   O  
ATOM    139  N3  THY B   5      12.767  -5.613 -43.010  1.00  0.00      BS   N  
ATOM    140  C4  THY B   5      13.848  -4.755 -42.938  1.00  0.00      BS   C  
ATOM    141  O4  THY B   5      14.592  -4.764 -41.988  1.00  0.00      BS   O  
ATOM    142  C5  THY B   5      13.934  -3.797 -43.989  1.00  0.00      BS   C  
ATOM    143  C5M THY B   5      15.104  -2.861 -44.102  1.00  0.00      BS   C  
ATOM    144  C6  THY B   5      12.819  -3.593 -44.696  1.00  0.00      BS   C  
ATOM    145  H3  THY B   5      12.735  -6.364 -42.336  1.00  0.00      BS   H  
ATOM    146  H6  THY B   5      12.741  -2.982 -45.596  1.00  0.00      BS   H  
ATOM    147  H1' THY B   5       9.675  -4.725 -45.258  1.00  0.00      BS   H  
ATOM    148  H2' THY B   5       9.810  -2.169 -44.813  1.00  0.00      BS   H  
ATOM    149  H3' THY B   5       9.105  -1.857 -47.418  1.00  0.00      BS   H  
ATOM    150  H4' THY B   5       8.992  -4.901 -47.706  1.00  0.00      BS   H  
ATOM    151  H5' THY B   5      10.572  -4.394 -49.630  1.00  0.00      BS   H  
ATOM    152  H51 THY B   5      15.075  -1.953 -43.463  1.00  0.00      BS   H  
ATOM    153  H52 THY B   5      15.220  -2.614 -45.179  1.00  0.00      BS   H  
ATOM    154  H53 THY B   5      16.030  -3.433 -43.882  1.00  0.00      BS   H  
ATOM    155 H2'' THY B   5      11.088  -2.053 -46.079  1.00  0.00      BS   H  
ATOM    156 H5'' THY B   5       9.384  -3.114 -49.515  1.00  0.00      BS   H  
ATOM    157  P   ADE B   6       6.698  -2.199 -46.600  1.00  0.00      BS   P  
ATOM    158  O1P ADE B   6       6.426  -2.200 -48.054  1.00  0.00      BS   O  
ATOM    159  O2P ADE B   6       6.930  -0.918 -45.933  1.00  0.00      BS   O  
ATOM    160  C5' ADE B   6       4.926  -4.109 -46.298  1.00  0.00      BS   C  
ATOM    161  O5' ADE B   6       5.517  -2.886 -45.864  1.00  0.00      BS   O  
ATOM    162  C4' ADE B   6       4.520  -5.050 -45.231  1.00  0.00      BS   C  
ATOM    163  O4' ADE B   6       5.649  -5.534 -44.389  1.00  0.00      BS   O  
ATOM    164  C3' ADE B   6       3.399  -4.586 -44.263  1.00  0.00      BS   C  
ATOM    165  O3' ADE B   6       2.373  -5.548 -43.983  1.00  0.00      BS   O  
ATOM    166  C2' ADE B   6       4.158  -4.121 -43.052  1.00  0.00      BS   C  
ATOM    167  C1' ADE B   6       5.404  -5.032 -43.039  1.00  0.00      BS   C  
ATOM    168  N1  ADE B   6       9.687  -5.305 -40.065  1.00  0.00      BS   N  
ATOM    169  C2  ADE B   6       8.665  -6.102 -40.138  1.00  0.00      BS   C  
ATOM    170  N3  ADE B   6       7.647  -6.005 -41.020  1.00  0.00      BS   N  
ATOM    171  C4  ADE B   6       7.615  -4.835 -41.716  1.00  0.00      BS   C  
ATOM    172  C5  ADE B   6       8.559  -3.812 -41.550  1.00  0.00      BS   C  
ATOM    173  C6  ADE B   6       9.707  -4.107 -40.745  1.00  0.00      BS   C  
ATOM    174  N6  ADE B   6      10.832  -3.232 -40.722  1.00  0.00      BS   N  
ATOM    175  N7  ADE B   6       8.240  -2.791 -42.412  1.00  0.00      BS   N  
ATOM    176  C8  ADE B   6       7.100  -3.135 -42.970  1.00  0.00      BS   C  
ATOM    177  N9  ADE B   6       6.651  -4.417 -42.588  1.00  0.00      BS   N  
ATOM    178  H2  ADE B   6       8.616  -7.069 -39.637  1.00  0.00      BS   H  
ATOM    179  H8  ADE B   6       6.513  -2.521 -43.653  1.00  0.00      BS   H  
ATOM    180  H1' ADE B   6       5.208  -5.962 -42.464  1.00  0.00      BS   H  
ATOM    181  H2' ADE B   6       3.621  -4.000 -42.087  1.00  0.00      BS   H  
ATOM    182  H3' ADE B   6       2.915  -3.738 -44.790  1.00  0.00      BS   H  
ATOM    183  H4' ADE B   6       4.132  -5.961 -45.735  1.00  0.00      BS   H  
ATOM    184  H5' ADE B   6       5.583  -4.714 -46.959  1.00  0.00      BS   H  
ATOM    185  H61 ADE B   6      10.795  -2.441 -41.333  1.00  0.00      BS   H  
ATOM    186  H62 ADE B   6      11.630  -3.487 -40.176  1.00  0.00      BS   H  
ATOM    187 H2'' ADE B   6       4.580  -3.119 -43.281  1.00  0.00      BS   H  
ATOM    188 H5'' ADE B   6       4.021  -3.908 -46.909  1.00  0.00      BS   H  
ATOM    189  P   THY B   7       1.115  -5.055 -43.160  1.00  0.00      BS   P  
ATOM    190  O1P THY B   7      -0.083  -5.743 -43.642  1.00  0.00      BS   O  
ATOM    191  O2P THY B   7       0.933  -3.537 -43.064  1.00  0.00      BS   O  
ATOM    192  C5' THY B   7       1.780  -7.022 -41.522  1.00  0.00      BS   C  
ATOM    193  O5' THY B   7       1.238  -5.664 -41.733  1.00  0.00      BS   O  
ATOM    194  C4' THY B   7       2.507  -7.048 -40.211  1.00  0.00      BS   C  
ATOM    195  O4' THY B   7       3.644  -6.150 -40.308  1.00  0.00      BS   O  
ATOM    196  C3' THY B   7       1.741  -6.514 -39.024  1.00  0.00      BS   C  
ATOM    197  O3' THY B   7       1.795  -7.435 -37.851  1.00  0.00      BS   O  
ATOM    198  C2' THY B   7       2.471  -5.275 -38.539  1.00  0.00      BS   C  
ATOM    199  C1' THY B   7       3.839  -5.605 -38.998  1.00  0.00      BS   C  
ATOM    200  N1  THY B   7       4.808  -4.459 -39.091  1.00  0.00      BS   N  
ATOM    201  C2  THY B   7       6.068  -4.657 -38.571  1.00  0.00      BS   C  
ATOM    202  O2  THY B   7       6.385  -5.684 -38.021  1.00  0.00      BS   O  
ATOM    203  N3  THY B   7       6.879  -3.549 -38.649  1.00  0.00      BS   N  
ATOM    204  C4  THY B   7       6.681  -2.401 -39.360  1.00  0.00      BS   C  
ATOM    205  O4  THY B   7       7.538  -1.538 -39.528  1.00  0.00      BS   O  
ATOM    206  C5  THY B   7       5.332  -2.325 -39.969  1.00  0.00      BS   C  
ATOM    207  C5M THY B   7       5.045  -1.015 -40.741  1.00  0.00      BS   C  
ATOM    208  C6  THY B   7       4.454  -3.329 -39.843  1.00  0.00      BS   C  
ATOM    209  H3  THY B   7       7.709  -3.711 -38.096  1.00  0.00      BS   H  
ATOM    210  H6  THY B   7       3.419  -3.428 -40.172  1.00  0.00      BS   H  
ATOM    211  H1' THY B   7       4.145  -6.424 -38.313  1.00  0.00      BS   H  
ATOM    212  H2' THY B   7       2.555  -5.096 -37.446  1.00  0.00      BS   H  
ATOM    213  H3' THY B   7       0.762  -6.042 -39.255  1.00  0.00      BS   H  
ATOM    214  H4' THY B   7       2.839  -8.097 -40.053  1.00  0.00      BS   H  
ATOM    215  H5' THY B   7       2.446  -7.362 -42.344  1.00  0.00      BS   H  
ATOM    216  H51 THY B   7       5.717  -0.177 -40.454  1.00  0.00      BS   H  
ATOM    217  H52 THY B   7       3.995  -0.754 -40.491  1.00  0.00      BS   H  
ATOM    218  H53 THY B   7       5.012  -1.161 -41.843  1.00  0.00      BS   H  
ATOM    219 H2'' THY B   7       2.226  -4.352 -39.107  1.00  0.00      BS   H  
ATOM    220 H5'' THY B   7       0.930  -7.737 -41.530  1.00  0.00      BS   H  
ATOM    221  P   ADE B   8       0.529  -8.346 -37.634  1.00  0.00      BS   P  
ATOM    222  O1P ADE B   8      -0.018  -8.801 -38.962  1.00  0.00      BS   O  
ATOM    223  O2P ADE B   8      -0.486  -7.653 -36.796  1.00  0.00      BS   O  
ATOM    224  C5' ADE B   8       2.271 -10.355 -37.117  1.00  0.00      BS   C  
ATOM    225  O5' ADE B   8       1.127  -9.575 -36.823  1.00  0.00      BS   O  
ATOM    226  C4' ADE B   8       3.225 -10.416 -35.971  1.00  0.00      BS   C  
ATOM    227  O4' ADE B   8       3.847  -9.156 -35.726  1.00  0.00      BS   O  
ATOM    228  C3' ADE B   8       2.669 -10.873 -34.647  1.00  0.00      BS   C  
ATOM    229  O3' ADE B   8       3.593 -11.465 -33.837  1.00  0.00      BS   O  
ATOM    230  C2' ADE B   8       2.310  -9.604 -33.939  1.00  0.00      BS   C  
ATOM    231  C1' ADE B   8       3.465  -8.689 -34.436  1.00  0.00      BS   C  
ATOM    232  N1  ADE B   8       5.338  -3.992 -35.010  1.00  0.00      BS   N  
ATOM    233  C2  ADE B   8       5.876  -5.155 -34.647  1.00  0.00      BS   C  
ATOM    234  N3  ADE B   8       5.288  -6.352 -34.431  1.00  0.00      BS   N  
ATOM    235  C4  ADE B   8       4.008  -6.284 -34.719  1.00  0.00      BS   C  
ATOM    236  C5  ADE B   8       3.267  -5.141 -34.941  1.00  0.00      BS   C  
ATOM    237  C6  ADE B   8       3.995  -3.975 -35.125  1.00  0.00      BS   C  
ATOM    238  N6  ADE B   8       3.484  -2.825 -35.615  1.00  0.00      BS   N  
ATOM    239  N7  ADE B   8       1.891  -5.384 -34.936  1.00  0.00      BS   N  
ATOM    240  C8  ADE B   8       1.838  -6.678 -34.793  1.00  0.00      BS   C  
ATOM    241  N9  ADE B   8       3.085  -7.321 -34.694  1.00  0.00      BS   N  
ATOM    242  H2  ADE B   8       6.905  -5.242 -34.300  1.00  0.00      BS   H  
ATOM    243  H8  ADE B   8       0.867  -7.174 -34.810  1.00  0.00      BS   H  
ATOM    244  H1' ADE B   8       4.350  -8.772 -33.771  1.00  0.00      BS   H  
ATOM    245  H2' ADE B   8       2.048  -9.698 -32.863  1.00  0.00      BS   H  
ATOM    246  H3' ADE B   8       1.794 -11.527 -34.852  1.00  0.00      BS   H  
ATOM    247  H4' ADE B   8       4.072 -11.069 -36.274  1.00  0.00      BS   H  
ATOM    248  H5' ADE B   8       2.838  -9.997 -38.003  1.00  0.00      BS   H  
ATOM    249  H61 ADE B   8       2.558  -2.472 -35.483  1.00  0.00      BS   H  
ATOM    250  H62 ADE B   8       4.171  -2.220 -36.017  1.00  0.00      BS   H  
ATOM    251 H2'' ADE B   8       1.310  -9.421 -34.388  1.00  0.00      BS   H  
ATOM    252 H5'' ADE B   8       2.019 -11.419 -37.311  1.00  0.00      BS   H  
ATOM    253  P   THY B   9       3.214 -12.222 -32.568  1.00  0.00      BS   P  
ATOM    254  O1P THY B   9       4.083 -13.394 -32.367  1.00  0.00      BS   O  
ATOM    255  O2P THY B   9       1.729 -12.441 -32.555  1.00  0.00      BS   O  
ATOM    256  C5' THY B   9       5.032 -10.980 -31.160  1.00  0.00      BS   C  
ATOM    257  O5' THY B   9       3.672 -11.200 -31.485  1.00  0.00      BS   O  
ATOM    258  C4' THY B   9       5.387  -9.801 -30.186  1.00  0.00      BS   C  
ATOM    259  O4' THY B   9       5.075  -8.524 -30.715  1.00  0.00      BS   O  
ATOM    260  C3' THY B   9       4.805  -9.880 -28.817  1.00  0.00      BS   C  
ATOM    261  O3' THY B   9       5.717  -9.571 -27.770  1.00  0.00      BS   O  
ATOM    262  C2' THY B   9       3.726  -8.826 -28.899  1.00  0.00      BS   C  
ATOM    263  C1' THY B   9       4.336  -7.699 -29.739  1.00  0.00      BS   C  
ATOM    264  N1  THY B   9       3.480  -6.817 -30.456  1.00  0.00      BS   N  
ATOM    265  C2  THY B   9       3.964  -5.538 -30.750  1.00  0.00      BS   C  
ATOM    266  O2  THY B   9       5.013  -5.073 -30.314  1.00  0.00      BS   O  
ATOM    267  N3  THY B   9       3.035  -4.748 -31.457  1.00  0.00      BS   N  
ATOM    268  C4  THY B   9       1.720  -5.043 -31.680  1.00  0.00      BS   C  
ATOM    269  O4  THY B   9       0.995  -4.095 -31.955  1.00  0.00      BS   O  
ATOM    270  C5  THY B   9       1.322  -6.372 -31.414  1.00  0.00      BS   C  
ATOM    271  C5M THY B   9      -0.077  -6.887 -31.729  1.00  0.00      BS   C  
ATOM    272  C6  THY B   9       2.218  -7.203 -30.811  1.00  0.00      BS   C  
ATOM    273  H3  THY B   9       3.169  -3.769 -31.665  1.00  0.00      BS   H  
ATOM    274  H6  THY B   9       1.951  -8.237 -30.598  1.00  0.00      BS   H  
ATOM    275  H1' THY B   9       5.049  -7.254 -29.012  1.00  0.00      BS   H  
ATOM    276  H2' THY B   9       3.639  -8.478 -27.848  1.00  0.00      BS   H  
ATOM    277  H3' THY B   9       4.254 -10.828 -28.641  1.00  0.00      BS   H  
ATOM    278  H4' THY B   9       6.487  -9.770 -30.030  1.00  0.00      BS   H  
ATOM    279  H5' THY B   9       5.604 -10.701 -32.071  1.00  0.00      BS   H  
ATOM    280  H51 THY B   9      -0.712  -6.154 -32.273  1.00  0.00      BS   H  
ATOM    281  H52 THY B   9      -0.523  -6.833 -30.713  1.00  0.00      BS   H  
ATOM    282  H53 THY B   9      -0.247  -7.937 -32.050  1.00  0.00      BS   H  
ATOM    283 H2'' THY B   9       2.845  -9.290 -29.390  1.00  0.00      BS   H  
ATOM    284 H5'' THY B   9       5.558 -11.880 -30.777  1.00  0.00      BS   H  
ATOM    285  P   ADE B  10       6.245 -10.432 -26.611  1.00  0.00      BS   P  
ATOM    286  O1P ADE B  10       6.808 -11.719 -27.137  1.00  0.00      BS   O  
ATOM    287  O2P ADE B  10       5.098 -10.523 -25.699  1.00  0.00      BS   O  
ATOM    288  C5' ADE B  10       8.553  -9.185 -26.882  1.00  0.00      BS   C  
ATOM    289  O5' ADE B  10       7.418  -9.662 -26.030  1.00  0.00      BS   O  
ATOM    290  C4' ADE B  10       8.805  -7.642 -26.843  1.00  0.00      BS   C  
ATOM    291  O4' ADE B  10       7.618  -7.007 -27.279  1.00  0.00      BS   O  
ATOM    292  C3' ADE B  10       9.153  -7.099 -25.413  1.00  0.00      BS   C  
ATOM    293  O3' ADE B  10      10.025  -5.995 -25.336  1.00  0.00      BS   O  
ATOM    294  C2' ADE B  10       7.801  -6.566 -24.993  1.00  0.00      BS   C  
ATOM    295  C1' ADE B  10       7.182  -6.071 -26.294  1.00  0.00      BS   C  
ATOM    296  N1  ADE B  10       3.378  -3.099 -27.958  1.00  0.00      BS   N  
ATOM    297  C2  ADE B  10       4.676  -2.813 -27.847  1.00  0.00      BS   C  
ATOM    298  N3  ADE B  10       5.591  -3.585 -27.210  1.00  0.00      BS   N  
ATOM    299  C4  ADE B  10       5.094  -4.898 -26.982  1.00  0.00      BS   C  
ATOM    300  C5  ADE B  10       3.756  -5.230 -27.016  1.00  0.00      BS   C  
ATOM    301  C6  ADE B  10       2.888  -4.316 -27.557  1.00  0.00      BS   C  
ATOM    302  N6  ADE B  10       1.577  -4.545 -27.834  1.00  0.00      BS   N  
ATOM    303  N7  ADE B  10       3.549  -6.483 -26.428  1.00  0.00      BS   N  
ATOM    304  C8  ADE B  10       4.726  -6.919 -26.077  1.00  0.00      BS   C  
ATOM    305  N9  ADE B  10       5.746  -5.944 -26.364  1.00  0.00      BS   N  
ATOM    306  H2  ADE B  10       4.935  -1.778 -28.071  1.00  0.00      BS   H  
ATOM    307  H8  ADE B  10       4.968  -7.818 -25.509  1.00  0.00      BS   H  
ATOM    308  H1' ADE B  10       7.716  -5.125 -26.526  1.00  0.00      BS   H  
ATOM    309  H2' ADE B  10       7.834  -5.757 -24.233  1.00  0.00      BS   H  
ATOM    310  H3' ADE B  10       9.481  -7.969 -24.803  1.00  0.00      BS   H  
ATOM    311  H4' ADE B  10       9.515  -7.233 -27.593  1.00  0.00      BS   H  
ATOM    312  H5' ADE B  10       8.453  -9.514 -27.938  1.00  0.00      BS   H  
ATOM    313  H61 ADE B  10       1.149  -5.441 -27.958  1.00  0.00      BS   H  
ATOM    314  H62 ADE B  10       1.071  -3.737 -28.137  1.00  0.00      BS   H  
ATOM    315 H2'' ADE B  10       7.128  -7.343 -24.570  1.00  0.00      BS   H  
ATOM    316 H5'' ADE B  10       9.497  -9.695 -26.596  1.00  0.00      BS   H  
ATOM    317  P   GUA B  11      10.758  -5.711 -23.954  1.00  0.00      BS   P  
ATOM    318  O1P GUA B  11      12.172  -5.649 -24.368  1.00  0.00      BS   O  
ATOM    319  O2P GUA B  11      10.376  -6.670 -22.853  1.00  0.00      BS   O  
ATOM    320  C5' GUA B  11      10.330  -3.207 -24.530  1.00  0.00      BS   C  
ATOM    321  O5' GUA B  11      10.270  -4.248 -23.611  1.00  0.00      BS   O  
ATOM    322  C4' GUA B  11       9.201  -2.241 -24.405  1.00  0.00      BS   C  
ATOM    323  O4' GUA B  11       7.907  -2.903 -24.542  1.00  0.00      BS   O  
ATOM    324  C3' GUA B  11       9.034  -1.596 -23.005  1.00  0.00      BS   C  
ATOM    325  O3' GUA B  11       9.087  -0.219 -23.080  1.00  0.00      BS   O  
ATOM    326  C2' GUA B  11       7.702  -2.013 -22.513  1.00  0.00      BS   C  
ATOM    327  C1' GUA B  11       6.926  -2.172 -23.857  1.00  0.00      BS   C  
ATOM    328  N1  GUA B  11       1.836  -2.490 -24.567  1.00  0.00      BS   N  
ATOM    329  C2  GUA B  11       2.666  -1.526 -24.977  1.00  0.00      BS   C  
ATOM    330  N2  GUA B  11       2.087  -0.560 -25.652  1.00  0.00      BS   N  
ATOM    331  N3  GUA B  11       3.988  -1.549 -24.754  1.00  0.00      BS   N  
ATOM    332  C4  GUA B  11       4.392  -2.633 -24.105  1.00  0.00      BS   C  
ATOM    333  C5  GUA B  11       3.642  -3.673 -23.729  1.00  0.00      BS   C  
ATOM    334  C6  GUA B  11       2.202  -3.589 -23.881  1.00  0.00      BS   C  
ATOM    335  O6  GUA B  11       1.309  -4.394 -23.625  1.00  0.00      BS   O  
ATOM    336  N7  GUA B  11       4.385  -4.733 -23.246  1.00  0.00      BS   N  
ATOM    337  C8  GUA B  11       5.623  -4.338 -23.285  1.00  0.00      BS   C  
ATOM    338  N9  GUA B  11       5.700  -3.016 -23.766  1.00  0.00      BS   N  
ATOM    339  H1  GUA B  11       0.839  -2.340 -24.616  1.00  0.00      BS   H  
ATOM    340  H8  GUA B  11       6.501  -4.975 -23.179  1.00  0.00      BS   H  
ATOM    341  H1' GUA B  11       6.819  -1.249 -24.464  1.00  0.00      BS   H  
ATOM    342  H2' GUA B  11       7.230  -1.321 -21.782  1.00  0.00      BS   H  
ATOM    343  H21 GUA B  11       1.119  -0.615 -25.895  1.00  0.00      BS   H  
ATOM    344  H3' GUA B  11       9.897  -2.005 -22.438  1.00  0.00      BS   H  
ATOM    345  H22 GUA B  11       2.649   0.156 -26.067  1.00  0.00      BS   H  
ATOM    346  H4' GUA B  11       9.200  -1.506 -25.239  1.00  0.00      BS   H  
ATOM    347  H5' GUA B  11      10.260  -3.443 -25.613  1.00  0.00      BS   H  
ATOM    348 H2'' GUA B  11       7.806  -2.985 -21.983  1.00  0.00      BS   H  
ATOM    349 H5'' GUA B  11      11.239  -2.585 -24.387  1.00  0.00      BS   H  
ATOM    350  P   CYT B  12       9.410   0.649 -21.760  1.00  0.00      BS   P  
ATOM    351  O1P CYT B  12      10.837   1.067 -21.841  1.00  0.00      BS   O  
ATOM    352  O2P CYT B  12       9.086  -0.173 -20.564  1.00  0.00      BS   O  
ATOM    353  C5' CYT B  12       8.652   2.918 -22.796  1.00  0.00      BS   C  
ATOM    354  O5' CYT B  12       8.619   2.022 -21.701  1.00  0.00      BS   O  
ATOM    355  C4' CYT B  12       7.227   3.279 -23.184  1.00  0.00      BS   C  
ATOM    356  O4' CYT B  12       6.521   2.097 -23.626  1.00  0.00      BS   O  
ATOM    357  C3' CYT B  12       6.376   3.788 -22.061  1.00  0.00      BS   C  
ATOM    358  O3' CYT B  12       6.614   5.202 -21.867  1.00  0.00      BS   O  
ATOM    359  C2' CYT B  12       5.001   3.651 -22.702  1.00  0.00      BS   C  
ATOM    360  C1' CYT B  12       5.123   2.273 -23.349  1.00  0.00      BS   C  
ATOM    361  N1  CYT B  12       4.572   1.170 -22.543  1.00  0.00      BS   N  
ATOM    362  C2  CYT B  12       3.244   0.846 -22.580  1.00  0.00      BS   C  
ATOM    363  O2  CYT B  12       2.471   1.503 -23.303  1.00  0.00      BS   O  
ATOM    364  N3  CYT B  12       2.803  -0.120 -21.827  1.00  0.00      BS   N  
ATOM    365  C4  CYT B  12       3.605  -0.839 -20.980  1.00  0.00      BS   C  
ATOM    366  N4  CYT B  12       3.094  -1.929 -20.435  1.00  0.00      BS   N  
ATOM    367  C5  CYT B  12       4.968  -0.503 -20.886  1.00  0.00      BS   C  
ATOM    368  C6  CYT B  12       5.377   0.533 -21.584  1.00  0.00      BS   C  
ATOM    369  H5  CYT B  12       5.619  -1.088 -20.235  1.00  0.00      BS   H  
ATOM    370  H6  CYT B  12       6.444   0.745 -21.646  1.00  0.00      BS   H  
ATOM    371  H1' CYT B  12       4.645   2.320 -24.350  1.00  0.00      BS   H  
ATOM    372  H2' CYT B  12       4.907   4.535 -23.370  1.00  0.00      BS   H  
ATOM    373  H3' CYT B  12       6.541   3.108 -21.198  1.00  0.00      BS   H  
ATOM    374  H4' CYT B  12       7.139   4.055 -23.975  1.00  0.00      BS   H  
ATOM    375  H41 CYT B  12       2.104  -2.066 -20.397  1.00  0.00      BS   H  
ATOM    376  H5' CYT B  12       9.171   2.619 -23.732  1.00  0.00      BS   H  
ATOM    377  H42 CYT B  12       3.698  -2.652 -20.102  1.00  0.00      BS   H  
ATOM    378 H2'' CYT B  12       4.222   3.852 -21.937  1.00  0.00      BS   H  
ATOM    379 H5'' CYT B  12       9.178   3.806 -22.384  1.00  0.00      BS   H  
ATOM    380  P   THY B  13       6.225   5.951 -20.471  1.00  0.00      BS   P  
ATOM    381  O1P THY B  13       6.826   7.344 -20.319  1.00  0.00      BS   O  
ATOM    382  O2P THY B  13       6.417   5.021 -19.337  1.00  0.00      BS   O  
ATOM    383  C5' THY B  13       3.990   7.179 -21.280  1.00  0.00      BS   C  
ATOM    384  O5' THY B  13       4.667   6.123 -20.572  1.00  0.00      BS   O  
ATOM    385  C4' THY B  13       2.534   7.035 -21.025  1.00  0.00      BS   C  
ATOM    386  O4' THY B  13       2.055   5.737 -21.564  1.00  0.00      BS   O  
ATOM    387  C3' THY B  13       1.965   7.153 -19.637  1.00  0.00      BS   C  
ATOM    388  O3' THY B  13       1.757   8.491 -19.280  1.00  0.00      BS   O  
ATOM    389  C2' THY B  13       0.665   6.368 -19.739  1.00  0.00      BS   C  
ATOM    390  C1' THY B  13       0.959   5.235 -20.710  1.00  0.00      BS   C  
ATOM    391  N1  THY B  13       1.303   4.017 -20.057  1.00  0.00      BS   N  
ATOM    392  C2  THY B  13       0.239   3.181 -19.694  1.00  0.00      BS   C  
ATOM    393  O2  THY B  13      -0.993   3.415 -19.836  1.00  0.00      BS   O  
ATOM    394  N3  THY B  13       0.679   2.017 -19.153  1.00  0.00      BS   N  
ATOM    395  C4  THY B  13       1.910   1.622 -18.737  1.00  0.00      BS   C  
ATOM    396  O4  THY B  13       2.011   0.514 -18.174  1.00  0.00      BS   O  
ATOM    397  C5  THY B  13       2.979   2.552 -19.113  1.00  0.00      BS   C  
ATOM    398  C5M THY B  13       4.396   2.357 -18.556  1.00  0.00      BS   C  
ATOM    399  C6  THY B  13       2.579   3.686 -19.678  1.00  0.00      BS   C  
ATOM    400  H3  THY B  13      -0.070   1.433 -18.811  1.00  0.00      BS   H  
ATOM    401  H6  THY B  13       3.317   4.485 -19.750  1.00  0.00      BS   H  
ATOM    402  H1' THY B  13       0.090   5.153 -21.397  1.00  0.00      BS   H  
ATOM    403  H2' THY B  13      -0.183   7.023 -20.033  1.00  0.00      BS   H  
ATOM    404  H3' THY B  13       2.740   6.611 -19.054  1.00  0.00      BS   H  
ATOM    405  H4' THY B  13       2.060   7.807 -21.666  1.00  0.00      BS   H  
ATOM    406  H5' THY B  13       4.175   7.201 -22.375  1.00  0.00      BS   H  
ATOM    407  H51 THY B  13       4.605   3.177 -17.838  1.00  0.00      BS   H  
ATOM    408  H52 THY B  13       5.000   2.481 -19.480  1.00  0.00      BS   H  
ATOM    409  H53 THY B  13       4.523   1.307 -18.214  1.00  0.00      BS   H  
ATOM    410 H2'' THY B  13       0.443   5.913 -18.751  1.00  0.00      BS   H  
ATOM    411 H5'' THY B  13       4.279   8.170 -20.868  1.00  0.00      BS   H  
ATOM    412  P   THY B  14       1.810   8.920 -17.725  1.00  0.00      BS   P  
ATOM    413  O1P THY B  14       1.904  10.366 -17.669  1.00  0.00      BS   O  
ATOM    414  O2P THY B  14       2.824   8.176 -16.970  1.00  0.00      BS   O  
ATOM    415  C5' THY B  14      -0.876   8.880 -17.658  1.00  0.00      BS   C  
ATOM    416  O5' THY B  14       0.377   8.467 -17.160  1.00  0.00      BS   O  
ATOM    417  C4' THY B  14      -2.040   8.066 -16.946  1.00  0.00      BS   C  
ATOM    418  O4' THY B  14      -2.006   6.745 -17.530  1.00  0.00      BS   O  
ATOM    419  C3' THY B  14      -1.901   7.751 -15.462  1.00  0.00      BS   C  
ATOM    420  O3' THY B  14      -2.416   8.798 -14.677  1.00  0.00      BS   O  
ATOM    421  C2' THY B  14      -2.833   6.599 -15.396  1.00  0.00      BS   C  
ATOM    422  C1' THY B  14      -2.484   5.735 -16.598  1.00  0.00      BS   C  
ATOM    423  N1  THY B  14      -1.462   4.762 -16.279  1.00  0.00      BS   N  
ATOM    424  C2  THY B  14      -1.772   3.553 -15.682  1.00  0.00      BS   C  
ATOM    425  O2  THY B  14      -2.922   3.328 -15.409  1.00  0.00      BS   O  
ATOM    426  N3  THY B  14      -0.740   2.651 -15.465  1.00  0.00      BS   N  
ATOM    427  C4  THY B  14       0.617   2.926 -15.615  1.00  0.00      BS   C  
ATOM    428  O4  THY B  14       1.435   2.061 -15.379  1.00  0.00      BS   O  
ATOM    429  C5  THY B  14       0.890   4.252 -16.086  1.00  0.00      BS   C  
ATOM    430  C5M THY B  14       2.251   4.728 -15.994  1.00  0.00      BS   C  
ATOM    431  C6  THY B  14      -0.125   5.104 -16.399  1.00  0.00      BS   C  
ATOM    432  H3  THY B  14      -1.007   1.842 -14.922  1.00  0.00      BS   H  
ATOM    433  H6  THY B  14       0.134   6.020 -16.933  1.00  0.00      BS   H  
ATOM    434  H1' THY B  14      -3.371   5.210 -17.013  1.00  0.00      BS   H  
ATOM    435  H2' THY B  14      -3.851   6.994 -15.199  1.00  0.00      BS   H  
ATOM    436  H3' THY B  14      -0.852   7.474 -15.223  1.00  0.00      BS   H  
ATOM    437  H4' THY B  14      -3.099   8.362 -17.104  1.00  0.00      BS   H  
ATOM    438  H5' THY B  14      -0.958   8.815 -18.764  1.00  0.00      BS   H  
ATOM    439  H51 THY B  14       2.581   4.950 -14.956  1.00  0.00      BS   H  
ATOM    440  H52 THY B  14       2.346   5.711 -16.503  1.00  0.00      BS   H  
ATOM    441  H53 THY B  14       2.996   4.128 -16.558  1.00  0.00      BS   H  
ATOM    442 H2'' THY B  14      -2.700   6.079 -14.424  1.00  0.00      BS   H  
ATOM    443 H5'' THY B  14      -0.998   9.939 -17.343  1.00  0.00      BS   H  
ATOM    444  P   ADE B  15      -2.082   8.864 -13.170  1.00  0.00      BS   P  
ATOM    445  O1P ADE B  15      -2.542  10.172 -12.803  1.00  0.00      BS   O  
ATOM    446  O2P ADE B  15      -0.660   8.540 -12.845  1.00  0.00      BS   O  
ATOM    447  C5' ADE B  15      -4.444   7.844 -12.505  1.00  0.00      BS   C  
ATOM    448  O5' ADE B  15      -3.003   7.792 -12.499  1.00  0.00      BS   O  
ATOM    449  C4' ADE B  15      -5.036   6.822 -11.412  1.00  0.00      BS   C  
ATOM    450  O4' ADE B  15      -4.503   5.466 -11.646  1.00  0.00      BS   O  
ATOM    451  C3' ADE B  15      -4.570   7.143 -10.007  1.00  0.00      BS   C  
ATOM    452  O3' ADE B  15      -5.572   6.859  -9.100  1.00  0.00      BS   O  
ATOM    453  C2' ADE B  15      -3.440   6.123  -9.732  1.00  0.00      BS   C  
ATOM    454  C1' ADE B  15      -3.739   4.921 -10.597  1.00  0.00      BS   C  
ATOM    455  N1  ADE B  15      -0.824   0.638 -10.827  1.00  0.00      BS   N  
ATOM    456  C2  ADE B  15      -2.002   0.923 -10.224  1.00  0.00      BS   C  
ATOM    457  N3  ADE B  15      -2.686   2.016 -10.222  1.00  0.00      BS   N  
ATOM    458  C4  ADE B  15      -2.177   2.895 -10.982  1.00  0.00      BS   C  
ATOM    459  C5  ADE B  15      -1.023   2.815 -11.696  1.00  0.00      BS   C  
ATOM    460  C6  ADE B  15      -0.195   1.653 -11.546  1.00  0.00      BS   C  
ATOM    461  N6  ADE B  15       0.992   1.483 -12.273  1.00  0.00      BS   N  
ATOM    462  N7  ADE B  15      -0.788   4.007 -12.370  1.00  0.00      BS   N  
ATOM    463  C8  ADE B  15      -1.775   4.795 -12.040  1.00  0.00      BS   C  
ATOM    464  N9  ADE B  15      -2.656   4.223 -11.191  1.00  0.00      BS   N  
ATOM    465  H2  ADE B  15      -2.380   0.132  -9.577  1.00  0.00      BS   H  
ATOM    466  H8  ADE B  15      -1.802   5.850 -12.311  1.00  0.00      BS   H  
ATOM    467  H1' ADE B  15      -4.336   4.139 -10.082  1.00  0.00      BS   H  
ATOM    468  H2' ADE B  15      -3.261   5.783  -8.690  1.00  0.00      BS   H  
ATOM    469  H3' ADE B  15      -4.183   8.185  -9.989  1.00  0.00      BS   H  
ATOM    470  H4' ADE B  15      -6.139   6.954 -11.412  1.00  0.00      BS   H  
ATOM    471  H5' ADE B  15      -4.809   7.578 -13.520  1.00  0.00      BS   H  
ATOM    472  H61 ADE B  15       1.397   0.576 -12.388  1.00  0.00      BS   H  
ATOM    473  H62 ADE B  15       1.399   2.310 -12.660  1.00  0.00      BS   H  
ATOM    474 H2'' ADE B  15      -2.470   6.538 -10.077  1.00  0.00      BS   H  
ATOM    475 H5'' ADE B  15      -4.903   8.841 -12.339  1.00  0.00      BS   H  
ATOM    476  P   CYT B  16      -5.482   7.457  -7.652  1.00  0.00      BS   P  
ATOM    477  O1P CYT B  16      -6.865   7.625  -7.196  1.00  0.00      BS   O  
ATOM    478  O2P CYT B  16      -4.679   8.663  -7.694  1.00  0.00      BS   O  
ATOM    479  C5' CYT B  16      -5.256   5.183  -6.260  1.00  0.00      BS   C  
ATOM    480  O5' CYT B  16      -4.728   6.389  -6.768  1.00  0.00      BS   O  
ATOM    481  C4' CYT B  16      -4.214   4.275  -5.640  1.00  0.00      BS   C  
ATOM    482  O4' CYT B  16      -3.281   3.965  -6.687  1.00  0.00      BS   O  
ATOM    483  C3' CYT B  16      -3.330   4.967  -4.575  1.00  0.00      BS   C  
ATOM    484  O3' CYT B  16      -3.146   4.186  -3.351  1.00  0.00      BS   O  
ATOM    485  C2' CYT B  16      -1.990   5.041  -5.229  1.00  0.00      BS   C  
ATOM    486  C1' CYT B  16      -2.040   3.778  -6.077  1.00  0.00      BS   C  
ATOM    487  N1  CYT B  16      -0.907   3.635  -7.107  1.00  0.00      BS   N  
ATOM    488  C2  CYT B  16      -0.139   2.467  -7.219  1.00  0.00      BS   C  
ATOM    489  O2  CYT B  16      -0.404   1.538  -6.453  1.00  0.00      BS   O  
ATOM    490  N3  CYT B  16       0.843   2.467  -8.134  1.00  0.00      BS   N  
ATOM    491  C4  CYT B  16       1.071   3.529  -8.908  1.00  0.00      BS   C  
ATOM    492  N4  CYT B  16       2.212   3.533  -9.631  1.00  0.00      BS   N  
ATOM    493  C5  CYT B  16       0.396   4.739  -8.731  1.00  0.00      BS   C  
ATOM    494  C6  CYT B  16      -0.524   4.780  -7.736  1.00  0.00      BS   C  
ATOM    495  H5  CYT B  16       0.618   5.679  -9.236  1.00  0.00      BS   H  
ATOM    496  H6  CYT B  16      -1.029   5.707  -7.464  1.00  0.00      BS   H  
ATOM    497  H1' CYT B  16      -2.065   2.877  -5.427  1.00  0.00      BS   H  
ATOM    498  H2' CYT B  16      -1.111   5.046  -4.548  1.00  0.00      BS   H  
ATOM    499  H3' CYT B  16      -3.731   6.000  -4.502  1.00  0.00      BS   H  
ATOM    500  H4' CYT B  16      -4.757   3.360  -5.322  1.00  0.00      BS   H  
ATOM    501  H41 CYT B  16       2.776   2.707  -9.654  1.00  0.00      BS   H  
ATOM    502  H5' CYT B  16      -5.666   4.622  -7.128  1.00  0.00      BS   H  
ATOM    503  H42 CYT B  16       2.432   4.199 -10.345  1.00  0.00      BS   H  
ATOM    504 H2'' CYT B  16      -1.943   5.934  -5.889  1.00  0.00      BS   H  
ATOM    505 H5'' CYT B  16      -6.029   5.357  -5.481  1.00  0.00      BS   H  
ATOM    506  P   ADE B  17      -3.348   4.969  -2.011  1.00  0.00      BS   P  
ATOM    507  O1P ADE B  17      -4.744   5.041  -1.610  1.00  0.00      BS   O  
ATOM    508  O2P ADE B  17      -2.624   6.258  -2.188  1.00  0.00      BS   O  
ATOM    509  C5' ADE B  17      -2.735   3.082  -0.232  1.00  0.00      BS   C  
ATOM    510  O5' ADE B  17      -2.419   4.264  -0.985  1.00  0.00      BS   O  
ATOM    511  C4' ADE B  17      -1.798   1.962  -0.334  1.00  0.00      BS   C  
ATOM    512  O4' ADE B  17      -1.650   1.541  -1.664  1.00  0.00      BS   O  
ATOM    513  C3' ADE B  17      -0.349   2.126   0.193  1.00  0.00      BS   C  
ATOM    514  O3' ADE B  17      -0.404   2.034   1.605  1.00  0.00      BS   O  
ATOM    515  C2' ADE B  17       0.297   0.927  -0.419  1.00  0.00      BS   C  
ATOM    516  C1' ADE B  17      -0.343   1.023  -1.877  1.00  0.00      BS   C  
ATOM    517  N1  ADE B  17       3.197   1.082  -5.486  1.00  0.00      BS   N  
ATOM    518  C2  ADE B  17       2.734   0.187  -4.672  1.00  0.00      BS   C  
ATOM    519  N3  ADE B  17       1.740   0.187  -3.745  1.00  0.00      BS   N  
ATOM    520  C4  ADE B  17       1.306   1.452  -3.683  1.00  0.00      BS   C  
ATOM    521  C5  ADE B  17       1.703   2.551  -4.393  1.00  0.00      BS   C  
ATOM    522  C6  ADE B  17       2.715   2.365  -5.367  1.00  0.00      BS   C  
ATOM    523  N6  ADE B  17       3.152   3.398  -6.101  1.00  0.00      BS   N  
ATOM    524  N7  ADE B  17       1.026   3.681  -3.949  1.00  0.00      BS   N  
ATOM    525  C8  ADE B  17       0.215   3.249  -3.016  1.00  0.00      BS   C  
ATOM    526  N9  ADE B  17       0.401   1.888  -2.827  1.00  0.00      BS   N  
ATOM    527  H2  ADE B  17       3.079  -0.783  -5.030  1.00  0.00      BS   H  
ATOM    528  H8  ADE B  17      -0.483   3.796  -2.383  1.00  0.00      BS   H  
ATOM    529  H1' ADE B  17      -0.436  -0.059  -2.113  1.00  0.00      BS   H  
ATOM    530  H2' ADE B  17      -0.035  -0.022   0.052  1.00  0.00      BS   H  
ATOM    531  H3' ADE B  17       0.111   3.073  -0.160  1.00  0.00      BS   H  
ATOM    532  H4' ADE B  17      -2.227   1.094   0.211  1.00  0.00      BS   H  
ATOM    533  H5' ADE B  17      -3.775   2.748  -0.437  1.00  0.00      BS   H  
ATOM    534  H61 ADE B  17       3.679   3.109  -6.902  1.00  0.00      BS   H  
ATOM    535  H62 ADE B  17       2.695   4.283  -6.189  1.00  0.00      BS   H  
ATOM    536 H2'' ADE B  17       1.408   0.951  -0.417  1.00  0.00      BS   H  
ATOM    537 H5'' ADE B  17      -2.712   3.389   0.835  1.00  0.00      BS   H  
ATOM    538  P   ADE B  18       0.777   2.627   2.461  1.00  0.00      BS   P  
ATOM    539  O1P ADE B  18       0.405   2.399   3.917  1.00  0.00      BS   O  
ATOM    540  O2P ADE B  18       1.055   4.069   2.053  1.00  0.00      BS   O  
ATOM    541  C5' ADE B  18       2.159   0.390   2.454  1.00  0.00      BS   C  
ATOM    542  O5' ADE B  18       1.954   1.753   1.959  1.00  0.00      BS   O  
ATOM    543  C4' ADE B  18       3.421  -0.273   1.813  1.00  0.00      BS   C  
ATOM    544  O4' ADE B  18       3.434  -0.226   0.310  1.00  0.00      BS   O  
ATOM    545  C3' ADE B  18       4.698   0.500   2.129  1.00  0.00      BS   C  
ATOM    546  O3' ADE B  18       5.221  -0.004   3.347  1.00  0.00      BS   O  
ATOM    547  C2' ADE B  18       5.626   0.116   1.008  1.00  0.00      BS   C  
ATOM    548  C1' ADE B  18       4.732   0.058  -0.158  1.00  0.00      BS   C  
ATOM    549  N1  ADE B  18       7.397   2.801  -3.453  1.00  0.00      BS   N  
ATOM    550  C2  ADE B  18       7.651   1.835  -2.569  1.00  0.00      BS   C  
ATOM    551  N3  ADE B  18       6.850   1.161  -1.778  1.00  0.00      BS   N  
ATOM    552  C4  ADE B  18       5.669   1.699  -1.751  1.00  0.00      BS   C  
ATOM    553  C5  ADE B  18       5.238   2.733  -2.448  1.00  0.00      BS   C  
ATOM    554  C6  ADE B  18       6.082   3.281  -3.401  1.00  0.00      BS   C  
ATOM    555  N6  ADE B  18       5.733   4.334  -4.221  1.00  0.00      BS   N  
ATOM    556  N7  ADE B  18       3.950   3.053  -2.048  1.00  0.00      BS   N  
ATOM    557  C8  ADE B  18       3.669   2.100  -1.223  1.00  0.00      BS   C  
ATOM    558  N9  ADE B  18       4.644   1.249  -0.962  1.00  0.00      BS   N  
ATOM    559  H2  ADE B  18       8.680   1.476  -2.573  1.00  0.00      BS   H  
ATOM    560  H8  ADE B  18       2.688   2.025  -0.754  1.00  0.00      BS   H  
ATOM    561  H1' ADE B  18       4.777  -0.827  -0.829  1.00  0.00      BS   H  
ATOM    562  H2' ADE B  18       6.165  -0.822   1.259  1.00  0.00      BS   H  
ATOM    563  H3' ADE B  18       4.487   1.588   2.040  1.00  0.00      BS   H  
ATOM    564  H4' ADE B  18       3.591  -1.312   2.170  1.00  0.00      BS   H  
ATOM    565  H5' ADE B  18       1.268  -0.264   2.345  1.00  0.00      BS   H  
ATOM    566  H61 ADE B  18       4.821   4.592  -4.538  1.00  0.00      BS   H  
ATOM    567  H62 ADE B  18       6.524   4.841  -4.563  1.00  0.00      BS   H  
ATOM    568 H2'' ADE B  18       6.339   0.968   0.997  1.00  0.00      BS   H  
ATOM    569 H5'' ADE B  18       2.504   0.495   3.506  1.00  0.00      BS   H  
ATOM    570  P   CYT B  19       5.659   1.022   4.492  1.00  0.00      BS   P  
ATOM    571  O1P CYT B  19       5.970   0.251   5.713  1.00  0.00      BS   O  
ATOM    572  O2P CYT B  19       4.683   2.117   4.661  1.00  0.00      BS   O  
ATOM    573  C5' CYT B  19       8.121   0.811   3.807  1.00  0.00      BS   C  
ATOM    574  O5' CYT B  19       6.977   1.722   3.903  1.00  0.00      BS   O  
ATOM    575  C4' CYT B  19       9.280   1.361   2.982  1.00  0.00      BS   C  
ATOM    576  O4' CYT B  19       8.939   1.315   1.619  1.00  0.00      BS   O  
ATOM    577  C3' CYT B  19       9.803   2.849   3.274  1.00  0.00      BS   C  
ATOM    578  O3' CYT B  19      10.590   2.804   4.509  1.00  0.00      BS   O  
ATOM    579  C2' CYT B  19      10.526   2.976   1.940  1.00  0.00      BS   C  
ATOM    580  C1' CYT B  19       9.596   2.320   0.952  1.00  0.00      BS   C  
ATOM    581  N1  CYT B  19       8.699   3.315   0.306  1.00  0.00      BS   N  
ATOM    582  C2  CYT B  19       9.276   4.206  -0.600  1.00  0.00      BS   C  
ATOM    583  O2  CYT B  19      10.479   3.951  -0.841  1.00  0.00      BS   O  
ATOM    584  N3  CYT B  19       8.594   5.140  -1.223  1.00  0.00      BS   N  
ATOM    585  C4  CYT B  19       7.345   5.306  -0.889  1.00  0.00      BS   C  
ATOM    586  N4  CYT B  19       6.682   6.267  -1.514  1.00  0.00      BS   N  
ATOM    587  C5  CYT B  19       6.684   4.495   0.072  1.00  0.00      BS   C  
ATOM    588  C6  CYT B  19       7.389   3.467   0.639  1.00  0.00      BS   C  
ATOM    589  H5  CYT B  19       5.602   4.470   0.204  1.00  0.00      BS   H  
ATOM    590  H6  CYT B  19       6.925   2.802   1.367  1.00  0.00      BS   H  
ATOM    591  H1' CYT B  19      10.254   1.951   0.136  1.00  0.00      BS   H  
ATOM    592  H2' CYT B  19      11.489   2.429   2.020  1.00  0.00      BS   H  
ATOM    593  H3' CYT B  19       8.903   3.498   3.336  1.00  0.00      BS   H  
ATOM    594  H4' CYT B  19      10.172   0.709   3.086  1.00  0.00      BS   H  
ATOM    595  H41 CYT B  19       6.986   6.638  -2.391  1.00  0.00      BS   H  
ATOM    596  H5' CYT B  19       7.876  -0.240   3.545  1.00  0.00      BS   H  
ATOM    597  H42 CYT B  19       5.752   6.541  -1.269  1.00  0.00      BS   H  
ATOM    598 H2'' CYT B  19      10.732   4.036   1.677  1.00  0.00      BS   H  
ATOM    599 H5'' CYT B  19       8.508   0.745   4.847  1.00  0.00      BS   H  
ATOM    600  P   ADE B  20      10.829   4.146   5.351  1.00  0.00      BS   P  
ATOM    601  O1P ADE B  20      11.188   3.746   6.700  1.00  0.00      BS   O  
ATOM    602  O2P ADE B  20       9.614   4.922   5.127  1.00  0.00      BS   O  
ATOM    603  C5' ADE B  20      13.269   4.096   4.261  1.00  0.00      BS   C  
ATOM    604  O5' ADE B  20      12.016   4.780   4.523  1.00  0.00      BS   O  
ATOM    605  C4' ADE B  20      14.291   5.022   3.556  1.00  0.00      BS   C  
ATOM    606  O4' ADE B  20      13.835   5.499   2.277  1.00  0.00      BS   O  
ATOM    607  C3' ADE B  20      14.600   6.316   4.313  1.00  0.00      BS   C  
ATOM    608  O3' ADE B  20      15.950   6.672   4.419  1.00  0.00      BS   O  
ATOM    609  C2' ADE B  20      13.654   7.402   3.773  1.00  0.00      BS   C  
ATOM    610  C1' ADE B  20      13.632   6.940   2.256  1.00  0.00      BS   C  
ATOM    611  N1  ADE B  20      11.389   9.307  -1.631  1.00  0.00      BS   N  
ATOM    612  C2  ADE B  20      12.586   9.255  -1.210  1.00  0.00      BS   C  
ATOM    613  N3  ADE B  20      13.192   8.424  -0.321  1.00  0.00      BS   N  
ATOM    614  C4  ADE B  20      12.214   7.854   0.427  1.00  0.00      BS   C  
ATOM    615  C5  ADE B  20      10.886   7.883   0.178  1.00  0.00      BS   C  
ATOM    616  C6  ADE B  20      10.410   8.633  -0.894  1.00  0.00      BS   C  
ATOM    617  N6  ADE B  20       9.106   8.802  -1.242  1.00  0.00      BS   N  
ATOM    618  N7  ADE B  20      10.231   7.126   1.111  1.00  0.00      BS   N  
ATOM    619  C8  ADE B  20      11.107   6.746   1.963  1.00  0.00      BS   C  
ATOM    620  N9  ADE B  20      12.343   7.176   1.573  1.00  0.00      BS   N  
ATOM    621  H2  ADE B  20      13.306   9.803  -1.817  1.00  0.00      BS   H  
ATOM    622  H8  ADE B  20      10.897   6.102   2.817  1.00  0.00      BS   H  
ATOM    623  H1' ADE B  20      14.533   7.327   1.733  1.00  0.00      BS   H  
ATOM    624  H2' ADE B  20      14.077   8.429   3.810  1.00  0.00      BS   H  
ATOM    625  H3' ADE B  20      14.376   6.082   5.376  1.00  0.00      BS   H  
ATOM    626  H4' ADE B  20      15.248   4.503   3.332  1.00  0.00      BS   H  
ATOM    627  H5' ADE B  20      13.025   3.172   3.696  1.00  0.00      BS   H  
ATOM    628  H61 ADE B  20       8.407   8.366  -0.675  1.00  0.00      BS   H  
ATOM    629  H62 ADE B  20       8.863   9.306  -2.072  1.00  0.00      BS   H  
ATOM    630  H3T ADE B  20      15.985   7.549   4.808  1.00  0.00      BS   H  
ATOM    631 H2'' ADE B  20      12.588   7.361   4.084  1.00  0.00      BS   H  
ATOM    632 H5'' ADE B  20      13.696   3.865   5.260  1.00  0.00      BS   H  
TER   
ATOM    633  C5' URA R   1      10.606  14.332  -9.705  1.00  0.00      R    C  
ATOM    634  O5' URA R   1       9.236  14.019  -9.530  1.00  0.00      R    O  
ATOM    635  C4' URA R   1      11.672  13.446  -8.915  1.00  0.00      R    C  
ATOM    636  O4' URA R   1      11.647  13.761  -7.515  1.00  0.00      R    O  
ATOM    637  C3' URA R   1      11.589  11.925  -9.013  1.00  0.00      R    C  
ATOM    638  O3' URA R   1      12.136  11.473 -10.266  1.00  0.00      R    O  
ATOM    639  C2' URA R   1      12.439  11.565  -7.755  1.00  0.00      R    C  
ATOM    640  O2' URA R   1      13.833  11.627  -7.989  1.00  0.00      R    O  
ATOM    641  C1' URA R   1      12.121  12.624  -6.756  1.00  0.00      R    C  
ATOM    642  N1  URA R   1      11.117  12.085  -5.819  1.00  0.00      R    N  
ATOM    643  C2  URA R   1      11.476  11.214  -4.796  1.00  0.00      R    C  
ATOM    644  O2  URA R   1      12.621  10.845  -4.717  1.00  0.00      R    O  
ATOM    645  N3  URA R   1      10.472  10.739  -4.001  1.00  0.00      R    N  
ATOM    646  C4  URA R   1       9.138  10.739  -4.338  1.00  0.00      R    C  
ATOM    647  O4  URA R   1       8.381  10.090  -3.695  1.00  0.00      R    O  
ATOM    648  C5  URA R   1       8.837  11.509  -5.460  1.00  0.00      R    C  
ATOM    649  C6  URA R   1       9.789  12.180  -6.136  1.00  0.00      R    C  
ATOM    650  H3  URA R   1      10.785  10.104  -3.281  1.00  0.00      R    H  
ATOM    651  H5  URA R   1       7.831  11.429  -5.873  1.00  0.00      R    H  
ATOM    652  H6  URA R   1       9.567  12.544  -7.139  1.00  0.00      R    H  
ATOM    653  H1' URA R   1      13.018  12.917  -6.168  1.00  0.00      R    H  
ATOM    654  H2' URA R   1      13.974  10.696  -8.178  1.00  0.00      R    H  
ATOM    655  H3' URA R   1      10.527  11.623  -8.893  1.00  0.00      R    H  
ATOM    656  H4' URA R   1      12.701  13.618  -9.296  1.00  0.00      R    H  
ATOM    657  H5' URA R   1      10.894  15.396  -9.563  1.00  0.00      R    H  
ATOM    658  H5T URA R   1       8.717  14.628 -10.058  1.00  0.00      R    H  
ATOM    659 H2'' URA R   1      12.205  10.501  -7.540  1.00  0.00      R    H  
ATOM    660 H5'' URA R   1      10.723  14.095 -10.784  1.00  0.00      R    H  
ATOM    661  P   GUA R   2      11.861   9.997 -10.742  1.00  0.00      R    P  
ATOM    662  O1P GUA R   2      12.359   9.805 -12.105  1.00  0.00      R    O  
ATOM    663  O2P GUA R   2      10.430   9.674 -10.553  1.00  0.00      R    O  
ATOM    664  C5' GUA R   2      14.101   8.758 -10.082  1.00  0.00      R    C  
ATOM    665  O5' GUA R   2      12.743   9.100  -9.744  1.00  0.00      R    O  
ATOM    666  C4' GUA R   2      14.865   8.201  -8.910  1.00  0.00      R    C  
ATOM    667  O4' GUA R   2      14.419   8.880  -7.650  1.00  0.00      R    O  
ATOM    668  C3' GUA R   2      14.559   6.723  -8.586  1.00  0.00      R    C  
ATOM    669  O3' GUA R   2      15.319   5.844  -9.419  1.00  0.00      R    O  
ATOM    670  C2' GUA R   2      14.743   6.644  -7.115  1.00  0.00      R    C  
ATOM    671  O2' GUA R   2      16.120   6.554  -6.784  1.00  0.00      R    O  
ATOM    672  C1' GUA R   2      14.126   7.943  -6.653  1.00  0.00      R    C  
ATOM    673  N1  GUA R   2      10.610   6.281  -3.145  1.00  0.00      R    N  
ATOM    674  C2  GUA R   2      11.977   6.171  -3.092  1.00  0.00      R    C  
ATOM    675  N2  GUA R   2      12.419   5.544  -1.992  1.00  0.00      R    N  
ATOM    676  N3  GUA R   2      12.811   6.633  -4.079  1.00  0.00      R    N  
ATOM    677  C4  GUA R   2      12.164   7.220  -5.054  1.00  0.00      R    C  
ATOM    678  C5  GUA R   2      10.794   7.417  -5.112  1.00  0.00      R    C  
ATOM    679  C6  GUA R   2       9.930   6.998  -4.036  1.00  0.00      R    C  
ATOM    680  O6  GUA R   2       8.692   7.080  -4.038  1.00  0.00      R    O  
ATOM    681  N7  GUA R   2      10.440   8.031  -6.294  1.00  0.00      R    N  
ATOM    682  C8  GUA R   2      11.607   8.262  -6.905  1.00  0.00      R    C  
ATOM    683  N9  GUA R   2      12.729   7.777  -6.226  1.00  0.00      R    N  
ATOM    684  H1  GUA R   2      10.064   5.838  -2.421  1.00  0.00      R    H  
ATOM    685  H8  GUA R   2      11.660   8.730  -7.887  1.00  0.00      R    H  
ATOM    686  H1' GUA R   2      14.648   8.369  -5.770  1.00  0.00      R    H  
ATOM    687  H2' GUA R   2      16.080   6.346  -5.848  1.00  0.00      R    H  
ATOM    688  H21 GUA R   2      11.841   5.021  -1.366  1.00  0.00      R    H  
ATOM    689  H3' GUA R   2      13.457   6.600  -8.662  1.00  0.00      R    H  
ATOM    690  H22 GUA R   2      13.408   5.409  -1.934  1.00  0.00      R    H  
ATOM    691  H4' GUA R   2      15.952   8.355  -9.080  1.00  0.00      R    H  
ATOM    692  H5' GUA R   2      14.695   9.627 -10.439  1.00  0.00      R    H  
ATOM    693 H2'' GUA R   2      14.158   5.780  -6.732  1.00  0.00      R    H  
ATOM    694 H5'' GUA R   2      13.982   8.009 -10.894  1.00  0.00      R    H  
ATOM    695  P   URA R   3      14.742   4.582 -10.129  1.00  0.00      R    P  
ATOM    696  O1P URA R   3      15.835   3.834 -10.740  1.00  0.00      R    O  
ATOM    697  O2P URA R   3      13.684   4.945 -11.054  1.00  0.00      R    O  
ATOM    698  C5' URA R   3      15.065   2.794  -8.393  1.00  0.00      R    C  
ATOM    699  O5' URA R   3      14.112   3.714  -8.947  1.00  0.00      R    O  
ATOM    700  C4' URA R   3      14.710   2.240  -7.023  1.00  0.00      R    C  
ATOM    701  O4' URA R   3      14.207   3.263  -6.075  1.00  0.00      R    O  
ATOM    702  C3' URA R   3      13.600   1.095  -7.125  1.00  0.00      R    C  
ATOM    703  O3' URA R   3      14.160  -0.204  -7.528  1.00  0.00      R    O  
ATOM    704  C2' URA R   3      13.095   1.110  -5.703  1.00  0.00      R    C  
ATOM    705  O2' URA R   3      14.024   0.631  -4.763  1.00  0.00      R    O  
ATOM    706  C1' URA R   3      13.089   2.644  -5.393  1.00  0.00      R    C  
ATOM    707  N1  URA R   3      11.721   3.256  -5.583  1.00  0.00      R    N  
ATOM    708  C2  URA R   3      10.751   3.172  -4.655  1.00  0.00      R    C  
ATOM    709  O2  URA R   3      10.994   2.641  -3.562  1.00  0.00      R    O  
ATOM    710  N3  URA R   3       9.616   3.784  -4.983  1.00  0.00      R    N  
ATOM    711  C4  URA R   3       9.250   4.299  -6.192  1.00  0.00      R    C  
ATOM    712  O4  URA R   3       8.066   4.620  -6.396  1.00  0.00      R    O  
ATOM    713  C5  URA R   3      10.257   4.368  -7.133  1.00  0.00      R    C  
ATOM    714  C6  URA R   3      11.435   3.809  -6.849  1.00  0.00      R    C  
ATOM    715  H3  URA R   3       8.916   3.709  -4.259  1.00  0.00      R    H  
ATOM    716  H5  URA R   3      10.092   4.799  -8.121  1.00  0.00      R    H  
ATOM    717  H6  URA R   3      12.292   3.654  -7.502  1.00  0.00      R    H  
ATOM    718  H1' URA R   3      13.293   2.775  -4.310  1.00  0.00      R    H  
ATOM    719  H2' URA R   3      14.654   1.310  -4.513  1.00  0.00      R    H  
ATOM    720  H3' URA R   3      12.792   1.512  -7.763  1.00  0.00      R    H  
ATOM    721  H4' URA R   3      15.605   1.830  -6.507  1.00  0.00      R    H  
ATOM    722  H5' URA R   3      16.066   3.262  -8.280  1.00  0.00      R    H  
ATOM    723 H2'' URA R   3      12.088   0.676  -5.524  1.00  0.00      R    H  
ATOM    724 H5'' URA R   3      15.198   1.911  -9.055  1.00  0.00      R    H  
ATOM    725  P   URA R   4      13.250  -1.319  -8.182  1.00  0.00      R    P  
ATOM    726  O1P URA R   4      13.911  -2.622  -8.150  1.00  0.00      R    O  
ATOM    727  O2P URA R   4      12.815  -0.858  -9.486  1.00  0.00      R    O  
ATOM    728  C5' URA R   4      12.078  -2.026  -6.105  1.00  0.00      R    C  
ATOM    729  O5' URA R   4      11.984  -1.276  -7.334  1.00  0.00      R    O  
ATOM    730  C4' URA R   4      10.689  -2.243  -5.534  1.00  0.00      R    C  
ATOM    731  O4' URA R   4       9.974  -1.066  -5.172  1.00  0.00      R    O  
ATOM    732  C3' URA R   4       9.674  -2.836  -6.549  1.00  0.00      R    C  
ATOM    733  O3' URA R   4      10.016  -4.209  -6.979  1.00  0.00      R    O  
ATOM    734  C2' URA R   4       8.274  -2.609  -5.941  1.00  0.00      R    C  
ATOM    735  O2' URA R   4       8.013  -3.632  -5.008  1.00  0.00      R    O  
ATOM    736  C1' URA R   4       8.542  -1.224  -5.240  1.00  0.00      R    C  
ATOM    737  N1  URA R   4       7.924  -0.115  -5.955  1.00  0.00      R    N  
ATOM    738  C2  URA R   4       6.646   0.158  -5.577  1.00  0.00      R    C  
ATOM    739  O2  URA R   4       6.078  -0.426  -4.668  1.00  0.00      R    O  
ATOM    740  N3  URA R   4       6.014   1.145  -6.298  1.00  0.00      R    N  
ATOM    741  C4  URA R   4       6.389   1.807  -7.438  1.00  0.00      R    C  
ATOM    742  O4  URA R   4       5.649   2.600  -8.004  1.00  0.00      R    O  
ATOM    743  C5  URA R   4       7.781   1.421  -7.791  1.00  0.00      R    C  
ATOM    744  C6  URA R   4       8.517   0.547  -7.026  1.00  0.00      R    C  
ATOM    745  H3  URA R   4       5.035   1.159  -6.050  1.00  0.00      R    H  
ATOM    746  H5  URA R   4       8.297   1.962  -8.585  1.00  0.00      R    H  
ATOM    747  H6  URA R   4       9.581   0.411  -7.221  1.00  0.00      R    H  
ATOM    748  H1' URA R   4       8.307  -1.421  -4.171  1.00  0.00      R    H  
ATOM    749  H2' URA R   4       7.059  -3.582  -4.915  1.00  0.00      R    H  
ATOM    750  H3' URA R   4       9.711  -2.188  -7.451  1.00  0.00      R    H  
ATOM    751  H4' URA R   4      10.820  -2.809  -4.587  1.00  0.00      R    H  
ATOM    752  H5' URA R   4      12.768  -1.490  -5.418  1.00  0.00      R    H  
ATOM    753 H2'' URA R   4       7.520  -2.585  -6.757  1.00  0.00      R    H  
ATOM    754 H5'' URA R   4      12.359  -3.082  -6.310  1.00  0.00      R    H  
ATOM    755  P   GUA R   5       9.680  -4.751  -8.440  1.00  0.00      R    P  
ATOM    756  O1P GUA R   5      10.667  -5.805  -8.604  1.00  0.00      R    O  
ATOM    757  O2P GUA R   5       9.754  -3.651  -9.419  1.00  0.00      R    O  
ATOM    758  C5' GUA R   5       7.767  -6.129  -7.296  1.00  0.00      R    C  
ATOM    759  O5' GUA R   5       8.155  -5.273  -8.366  1.00  0.00      R    O  
ATOM    760  C4' GUA R   5       6.207  -6.072  -7.106  1.00  0.00      R    C  
ATOM    761  O4' GUA R   5       5.904  -4.702  -6.693  1.00  0.00      R    O  
ATOM    762  C3' GUA R   5       5.422  -6.263  -8.385  1.00  0.00      R    C  
ATOM    763  O3' GUA R   5       5.246  -7.682  -8.710  1.00  0.00      R    O  
ATOM    764  C2' GUA R   5       4.082  -5.444  -8.026  1.00  0.00      R    C  
ATOM    765  O2' GUA R   5       3.202  -6.133  -7.169  1.00  0.00      R    O  
ATOM    766  C1' GUA R   5       4.670  -4.305  -7.213  1.00  0.00      R    C  
ATOM    767  N1  GUA R   5       2.129  -0.023  -8.370  1.00  0.00      R    N  
ATOM    768  C2  GUA R   5       1.757  -1.051  -7.532  1.00  0.00      R    C  
ATOM    769  N2  GUA R   5       0.624  -0.911  -6.880  1.00  0.00      R    N  
ATOM    770  N3  GUA R   5       2.419  -2.218  -7.511  1.00  0.00      R    N  
ATOM    771  C4  GUA R   5       3.655  -2.098  -8.014  1.00  0.00      R    C  
ATOM    772  C5  GUA R   5       4.132  -1.214  -8.976  1.00  0.00      R    C  
ATOM    773  C6  GUA R   5       3.307   0.026  -9.170  1.00  0.00      R    C  
ATOM    774  O6  GUA R   5       3.609   0.998  -9.886  1.00  0.00      R    O  
ATOM    775  N7  GUA R   5       5.394  -1.521  -9.435  1.00  0.00      R    N  
ATOM    776  C8  GUA R   5       5.686  -2.664  -8.814  1.00  0.00      R    C  
ATOM    777  N9  GUA R   5       4.686  -3.061  -7.925  1.00  0.00      R    N  
ATOM    778  H1  GUA R   5       1.541   0.798  -8.378  1.00  0.00      R    H  
ATOM    779  H8  GUA R   5       6.593  -3.261  -8.914  1.00  0.00      R    H  
ATOM    780  H1' GUA R   5       3.941  -4.140  -6.390  1.00  0.00      R    H  
ATOM    781  H2' GUA R   5       2.382  -6.136  -7.668  1.00  0.00      R    H  
ATOM    782  H21 GUA R   5       0.148  -0.058  -6.671  1.00  0.00      R    H  
ATOM    783  H3' GUA R   5       5.909  -5.708  -9.216  1.00  0.00      R    H  
ATOM    784  H22 GUA R   5       0.268  -1.685  -6.356  1.00  0.00      R    H  
ATOM    785  H4' GUA R   5       5.902  -6.799  -6.323  1.00  0.00      R    H  
ATOM    786  H5' GUA R   5       8.175  -5.878  -6.294  1.00  0.00      R    H  
ATOM    787 H2'' GUA R   5       3.487  -5.124  -8.908  1.00  0.00      R    H  
ATOM    788 H5'' GUA R   5       7.906  -7.201  -7.553  1.00  0.00      R    H  
ATOM    789  P   URA R   6       4.687  -8.004 -10.170  1.00  0.00      R    P  
ATOM    790  O1P URA R   6       4.766  -9.456 -10.509  1.00  0.00      R    O  
ATOM    791  O2P URA R   6       5.464  -7.149 -11.094  1.00  0.00      R    O  
ATOM    792  C5' URA R   6       2.217  -8.346  -9.467  1.00  0.00      R    C  
ATOM    793  O5' URA R   6       3.181  -7.593 -10.163  1.00  0.00      R    O  
ATOM    794  C4' URA R   6       0.914  -7.570  -9.278  1.00  0.00      R    C  
ATOM    795  O4' URA R   6       1.100  -6.252  -8.805  1.00  0.00      R    O  
ATOM    796  C3' URA R   6       0.123  -7.324 -10.582  1.00  0.00      R    C  
ATOM    797  O3' URA R   6      -0.549  -8.557 -11.017  1.00  0.00      R    O  
ATOM    798  C2' URA R   6      -0.891  -6.234 -10.033  1.00  0.00      R    C  
ATOM    799  O2' URA R   6      -1.875  -6.811  -9.138  1.00  0.00      R    O  
ATOM    800  C1' URA R   6       0.083  -5.373  -9.280  1.00  0.00      R    C  
ATOM    801  N1  URA R   6       0.603  -4.218 -10.117  1.00  0.00      R    N  
ATOM    802  C2  URA R   6      -0.132  -3.077 -10.123  1.00  0.00      R    C  
ATOM    803  O2  URA R   6      -1.123  -2.927  -9.391  1.00  0.00      R    O  
ATOM    804  N3  URA R   6       0.343  -2.085 -10.941  1.00  0.00      R    N  
ATOM    805  C4  URA R   6       1.539  -2.036 -11.653  1.00  0.00      R    C  
ATOM    806  O4  URA R   6       1.897  -1.075 -12.269  1.00  0.00      R    O  
ATOM    807  C5  URA R   6       2.212  -3.357 -11.665  1.00  0.00      R    C  
ATOM    808  C6  URA R   6       1.706  -4.322 -10.912  1.00  0.00      R    C  
ATOM    809  H3  URA R   6      -0.055  -1.168 -10.804  1.00  0.00      R    H  
ATOM    810  H5  URA R   6       3.012  -3.389 -12.405  1.00  0.00      R    H  
ATOM    811  H6  URA R   6       2.196  -5.293 -10.834  1.00  0.00      R    H  
ATOM    812  H1' URA R   6      -0.434  -5.053  -8.350  1.00  0.00      R    H  
ATOM    813  H2' URA R   6      -2.449  -6.054  -8.997  1.00  0.00      R    H  
ATOM    814  H3' URA R   6       0.718  -6.913 -11.425  1.00  0.00      R    H  
ATOM    815  H4' URA R   6       0.330  -8.067  -8.475  1.00  0.00      R    H  
ATOM    816  H5' URA R   6       2.604  -8.432  -8.430  1.00  0.00      R    H  
ATOM    817 H2'' URA R   6      -1.326  -5.583 -10.822  1.00  0.00      R    H  
ATOM    818 H5'' URA R   6       1.961  -9.301  -9.976  1.00  0.00      R    H  
ATOM    819  P   ADE R   7      -1.364  -8.611 -12.401  1.00  0.00      R    P  
ATOM    820  O1P ADE R   7      -2.261  -9.769 -12.429  1.00  0.00      R    O  
ATOM    821  O2P ADE R   7      -0.434  -8.421 -13.569  1.00  0.00      R    O  
ATOM    822  C5' ADE R   7      -3.652  -7.506 -11.820  1.00  0.00      R    C  
ATOM    823  O5' ADE R   7      -2.349  -7.336 -12.402  1.00  0.00      R    O  
ATOM    824  C4' ADE R   7      -4.529  -6.164 -11.791  1.00  0.00      R    C  
ATOM    825  O4' ADE R   7      -3.861  -5.040 -11.284  1.00  0.00      R    O  
ATOM    826  C3' ADE R   7      -4.962  -5.682 -13.240  1.00  0.00      R    C  
ATOM    827  O3' ADE R   7      -6.056  -6.481 -13.718  1.00  0.00      R    O  
ATOM    828  C2' ADE R   7      -5.345  -4.313 -12.882  1.00  0.00      R    C  
ATOM    829  O2' ADE R   7      -6.526  -4.335 -12.155  1.00  0.00      R    O  
ATOM    830  C1' ADE R   7      -4.201  -3.862 -12.021  1.00  0.00      R    C  
ATOM    831  N1  ADE R   7      -1.826   0.449 -14.098  1.00  0.00      R    N  
ATOM    832  C2  ADE R   7      -3.046   0.289 -13.510  1.00  0.00      R    C  
ATOM    833  N3  ADE R   7      -3.620  -0.877 -13.124  1.00  0.00      R    N  
ATOM    834  C4  ADE R   7      -2.842  -1.899 -13.173  1.00  0.00      R    C  
ATOM    835  C5  ADE R   7      -1.556  -1.870 -13.714  1.00  0.00      R    C  
ATOM    836  C6  ADE R   7      -1.079  -0.633 -14.225  1.00  0.00      R    C  
ATOM    837  N6  ADE R   7       0.055  -0.466 -14.855  1.00  0.00      R    N  
ATOM    838  N7  ADE R   7      -0.983  -3.112 -13.693  1.00  0.00      R    N  
ATOM    839  C8  ADE R   7      -1.892  -3.877 -13.141  1.00  0.00      R    C  
ATOM    840  N9  ADE R   7      -3.116  -3.244 -12.746  1.00  0.00      R    N  
ATOM    841  H2  ADE R   7      -3.639   1.204 -13.477  1.00  0.00      R    H  
ATOM    842  H8  ADE R   7      -1.819  -4.934 -12.884  1.00  0.00      R    H  
ATOM    843  H1' ADE R   7      -4.560  -3.130 -11.266  1.00  0.00      R    H  
ATOM    844  H2' ADE R   7      -6.934  -5.121 -12.524  1.00  0.00      R    H  
ATOM    845  H3' ADE R   7      -4.073  -5.663 -13.905  1.00  0.00      R    H  
ATOM    846  H4' ADE R   7      -5.459  -6.443 -11.250  1.00  0.00      R    H  
ATOM    847  H5' ADE R   7      -3.542  -7.626 -10.721  1.00  0.00      R    H  
ATOM    848  H61 ADE R   7       0.847  -1.042 -14.649  1.00  0.00      R    H  
ATOM    849  H62 ADE R   7       0.360   0.477 -14.987  1.00  0.00      R    H  
ATOM    850 H2'' ADE R   7      -5.379  -3.750 -13.839  1.00  0.00      R    H  
ATOM    851 H5'' ADE R   7      -4.253  -8.291 -12.328  1.00  0.00      R    H  
ATOM    852  P   ADE R   8      -6.024  -6.756 -15.282  1.00  0.00      R    P  
ATOM    853  O1P ADE R   8      -7.171  -7.723 -15.472  1.00  0.00      R    O  
ATOM    854  O2P ADE R   8      -4.697  -7.251 -15.662  1.00  0.00      R    O  
ATOM    855  C5' ADE R   8      -7.512  -4.683 -15.710  1.00  0.00      R    C  
ATOM    856  O5' ADE R   8      -6.271  -5.313 -15.842  1.00  0.00      R    O  
ATOM    857  C4' ADE R   8      -7.558  -3.155 -16.162  1.00  0.00      R    C  
ATOM    858  O4' ADE R   8      -6.395  -2.456 -15.521  1.00  0.00      R    O  
ATOM    859  C3' ADE R   8      -7.344  -2.886 -17.680  1.00  0.00      R    C  
ATOM    860  O3' ADE R   8      -8.548  -3.098 -18.469  1.00  0.00      R    O  
ATOM    861  C2' ADE R   8      -6.862  -1.425 -17.611  1.00  0.00      R    C  
ATOM    862  O2' ADE R   8      -7.909  -0.545 -17.342  1.00  0.00      R    O  
ATOM    863  C1' ADE R   8      -5.991  -1.402 -16.378  1.00  0.00      R    C  
ATOM    864  N1  ADE R   8      -1.629   0.453 -18.596  1.00  0.00      R    N  
ATOM    865  C2  ADE R   8      -2.849   0.998 -18.496  1.00  0.00      R    C  
ATOM    866  N3  ADE R   8      -3.933   0.485 -17.882  1.00  0.00      R    N  
ATOM    867  C4  ADE R   8      -3.667  -0.762 -17.326  1.00  0.00      R    C  
ATOM    868  C5  ADE R   8      -2.511  -1.434 -17.370  1.00  0.00      R    C  
ATOM    869  C6  ADE R   8      -1.447  -0.793 -18.052  1.00  0.00      R    C  
ATOM    870  N6  ADE R   8      -0.183  -1.309 -18.044  1.00  0.00      R    N  
ATOM    871  N7  ADE R   8      -2.621  -2.666 -16.735  1.00  0.00      R    N  
ATOM    872  C8  ADE R   8      -3.844  -2.743 -16.407  1.00  0.00      R    C  
ATOM    873  N9  ADE R   8      -4.550  -1.604 -16.726  1.00  0.00      R    N  
ATOM    874  H2  ADE R   8      -2.913   1.914 -19.082  1.00  0.00      R    H  
ATOM    875  H8  ADE R   8      -4.318  -3.493 -15.774  1.00  0.00      R    H  
ATOM    876  H1' ADE R   8      -6.097  -0.431 -15.849  1.00  0.00      R    H  
ATOM    877  H2' ADE R   8      -7.791   0.285 -17.809  1.00  0.00      R    H  
ATOM    878  H3' ADE R   8      -6.479  -3.534 -17.937  1.00  0.00      R    H  
ATOM    879  H4' ADE R   8      -8.434  -2.594 -15.770  1.00  0.00      R    H  
ATOM    880  H5' ADE R   8      -7.861  -4.714 -14.656  1.00  0.00      R    H  
ATOM    881  H61 ADE R   8       0.037  -2.196 -17.638  1.00  0.00      R    H  
ATOM    882  H62 ADE R   8       0.572  -0.717 -18.326  1.00  0.00      R    H  
ATOM    883 H2'' ADE R   8      -6.322  -1.037 -18.502  1.00  0.00      R    H  
ATOM    884 H5'' ADE R   8      -8.322  -5.141 -16.318  1.00  0.00      R    H  
ATOM    885  P   GUA R   9      -8.271  -3.787 -19.861  1.00  0.00      R    P  
ATOM    886  O1P GUA R   9      -9.606  -4.239 -20.428  1.00  0.00      R    O  
ATOM    887  O2P GUA R   9      -7.139  -4.766 -19.764  1.00  0.00      R    O  
ATOM    888  C5' GUA R   9      -8.496  -1.261 -20.760  1.00  0.00      R    C  
ATOM    889  O5' GUA R   9      -7.757  -2.595 -20.775  1.00  0.00      R    O  
ATOM    890  C4' GUA R   9      -7.742  -0.135 -21.365  1.00  0.00      R    C  
ATOM    891  O4' GUA R   9      -6.545   0.095 -20.602  1.00  0.00      R    O  
ATOM    892  C3' GUA R   9      -7.236  -0.484 -22.787  1.00  0.00      R    C  
ATOM    893  O3' GUA R   9      -8.313  -0.319 -23.732  1.00  0.00      R    O  
ATOM    894  C2' GUA R   9      -6.026   0.458 -22.886  1.00  0.00      R    C  
ATOM    895  O2' GUA R   9      -6.513   1.771 -23.063  1.00  0.00      R    O  
ATOM    896  C1' GUA R   9      -5.428   0.451 -21.509  1.00  0.00      R    C  
ATOM    897  N1  GUA R   9      -0.387  -0.172 -22.070  1.00  0.00      R    N  
ATOM    898  C2  GUA R   9      -1.163   0.910 -22.532  1.00  0.00      R    C  
ATOM    899  N2  GUA R   9      -0.534   1.887 -23.081  1.00  0.00      R    N  
ATOM    900  N3  GUA R   9      -2.492   0.999 -22.385  1.00  0.00      R    N  
ATOM    901  C4  GUA R   9      -3.015  -0.166 -21.801  1.00  0.00      R    C  
ATOM    902  C5  GUA R   9      -2.336  -1.300 -21.375  1.00  0.00      R    C  
ATOM    903  C6  GUA R   9      -0.887  -1.326 -21.432  1.00  0.00      R    C  
ATOM    904  O6  GUA R   9      -0.224  -2.320 -21.109  1.00  0.00      R    O  
ATOM    905  N7  GUA R   9      -3.136  -2.169 -20.684  1.00  0.00      R    N  
ATOM    906  C8  GUA R   9      -4.337  -1.687 -20.748  1.00  0.00      R    C  
ATOM    907  N9  GUA R   9      -4.313  -0.409 -21.380  1.00  0.00      R    N  
ATOM    908  H1  GUA R   9       0.593  -0.187 -22.314  1.00  0.00      R    H  
ATOM    909  H8  GUA R   9      -5.256  -2.161 -20.400  1.00  0.00      R    H  
ATOM    910  H1' GUA R   9      -5.252   1.492 -21.161  1.00  0.00      R    H  
ATOM    911  H2' GUA R   9      -5.759   2.313 -23.309  1.00  0.00      R    H  
ATOM    912  H21 GUA R   9       0.461   1.875 -23.181  1.00  0.00      R    H  
ATOM    913  H3' GUA R   9      -6.965  -1.560 -22.721  1.00  0.00      R    H  
ATOM    914  H22 GUA R   9      -1.076   2.709 -23.258  1.00  0.00      R    H  
ATOM    915  H4' GUA R   9      -8.315   0.815 -21.371  1.00  0.00      R    H  
ATOM    916  H5' GUA R   9      -8.840  -0.927 -19.758  1.00  0.00      R    H  
ATOM    917 H2'' GUA R   9      -5.516   0.046 -23.783  1.00  0.00      R    H  
ATOM    918 H5'' GUA R   9      -9.505  -1.413 -21.201  1.00  0.00      R    H  
ATOM    919  P   CYT R  10      -8.220  -1.182 -25.074  1.00  0.00      R    P  
ATOM    920  O1P CYT R  10      -9.429  -0.806 -25.842  1.00  0.00      R    O  
ATOM    921  O2P CYT R  10      -8.147  -2.642 -24.653  1.00  0.00      R    O  
ATOM    922  C5' CYT R  10      -6.985   0.628 -26.567  1.00  0.00      R    C  
ATOM    923  O5' CYT R  10      -7.019  -0.722 -25.934  1.00  0.00      R    O  
ATOM    924  C4' CYT R  10      -5.534   1.054 -26.912  1.00  0.00      R    C  
ATOM    925  O4' CYT R  10      -4.626   1.013 -25.777  1.00  0.00      R    O  
ATOM    926  C3' CYT R  10      -4.914   0.255 -28.044  1.00  0.00      R    C  
ATOM    927  O3' CYT R  10      -5.447   0.688 -29.347  1.00  0.00      R    O  
ATOM    928  C2' CYT R  10      -3.441   0.596 -27.758  1.00  0.00      R    C  
ATOM    929  O2' CYT R  10      -3.094   1.876 -28.320  1.00  0.00      R    O  
ATOM    930  C1' CYT R  10      -3.403   0.626 -26.266  1.00  0.00      R    C  
ATOM    931  N1  CYT R  10      -2.942  -0.633 -25.703  1.00  0.00      R    N  
ATOM    932  C2  CYT R  10      -1.570  -0.874 -25.646  1.00  0.00      R    C  
ATOM    933  O2  CYT R  10      -0.809  -0.016 -26.106  1.00  0.00      R    O  
ATOM    934  N3  CYT R  10      -1.084  -1.993 -25.040  1.00  0.00      R    N  
ATOM    935  C4  CYT R  10      -1.903  -2.896 -24.563  1.00  0.00      R    C  
ATOM    936  N4  CYT R  10      -1.411  -3.986 -23.958  1.00  0.00      R    N  
ATOM    937  C5  CYT R  10      -3.324  -2.770 -24.703  1.00  0.00      R    C  
ATOM    938  C6  CYT R  10      -3.812  -1.663 -25.328  1.00  0.00      R    C  
ATOM    939  H5  CYT R  10      -3.985  -3.532 -24.289  1.00  0.00      R    H  
ATOM    940  H6  CYT R  10      -4.864  -1.382 -25.379  1.00  0.00      R    H  
ATOM    941  H1' CYT R  10      -2.676   1.397 -25.930  1.00  0.00      R    H  
ATOM    942  H2' CYT R  10      -2.139   1.945 -28.380  1.00  0.00      R    H  
ATOM    943  H3' CYT R  10      -5.098  -0.838 -27.962  1.00  0.00      R    H  
ATOM    944  H4' CYT R  10      -5.558   2.141 -27.141  1.00  0.00      R    H  
ATOM    945  H41 CYT R  10      -0.475  -3.964 -23.607  1.00  0.00      R    H  
ATOM    946  H5' CYT R  10      -7.373   1.419 -25.889  1.00  0.00      R    H  
ATOM    947  H42 CYT R  10      -2.023  -4.739 -23.715  1.00  0.00      R    H  
ATOM    948  H3T CYT R  10      -5.101   0.156 -30.068  1.00  0.00      R    H  
ATOM    949 H2'' CYT R  10      -2.739  -0.121 -28.234  1.00  0.00      R    H  
ATOM    950 H5'' CYT R  10      -7.539   0.590 -27.529  1.00  0.00      R    H  
TER   
ATOM    951  P   CYT T   9      -9.880   7.491 -23.469  1.00  0.00      TS   P  
ATOM    952  O1P CYT T   9     -10.835   8.283 -22.663  1.00  0.00      TS   O  
ATOM    953  O2P CYT T   9     -10.396   6.551 -24.480  1.00  0.00      TS   O  
ATOM    954  C5' CYT T   9      -7.853   9.172 -22.998  1.00  0.00      TS   C  
ATOM    955  O5' CYT T   9      -8.647   8.320 -23.861  1.00  0.00      TS   O  
ATOM    956  C4' CYT T   9      -6.591   8.562 -22.437  1.00  0.00      TS   C  
ATOM    957  O4' CYT T   9      -6.949   7.609 -21.339  1.00  0.00      TS   O  
ATOM    958  C3' CYT T   9      -5.776   7.589 -23.376  1.00  0.00      TS   C  
ATOM    959  O3' CYT T   9      -4.589   8.194 -23.839  1.00  0.00      TS   O  
ATOM    960  C2' CYT T   9      -5.451   6.345 -22.488  1.00  0.00      TS   C  
ATOM    961  C1' CYT T   9      -5.772   6.889 -21.134  1.00  0.00      TS   C  
ATOM    962  N1  CYT T   9      -5.967   5.970 -20.085  1.00  0.00      TS   N  
ATOM    963  C2  CYT T   9      -5.843   6.450 -18.749  1.00  0.00      TS   C  
ATOM    964  O2  CYT T   9      -5.715   7.642 -18.524  1.00  0.00      TS   O  
ATOM    965  N3  CYT T   9      -6.024   5.529 -17.715  1.00  0.00      TS   N  
ATOM    966  C4  CYT T   9      -5.910   4.222 -17.944  1.00  0.00      TS   C  
ATOM    967  N4  CYT T   9      -5.678   3.231 -16.992  1.00  0.00      TS   N  
ATOM    968  C5  CYT T   9      -5.819   3.748 -19.301  1.00  0.00      TS   C  
ATOM    969  O5T CYT T   9      -9.319   6.391 -22.523  1.00  0.00      TS   O  
ATOM    970  C6  CYT T   9      -5.927   4.616 -20.297  1.00  0.00      TS   C  
ATOM    971  H5  CYT T   9      -5.637   2.693 -19.507  1.00  0.00      TS   H  
ATOM    972  H6  CYT T   9      -5.849   4.328 -21.346  1.00  0.00      TS   H  
ATOM    973  H1' CYT T   9      -5.013   7.670 -20.910  1.00  0.00      TS   H  
ATOM    974  H2' CYT T   9      -4.408   6.015 -22.675  1.00  0.00      TS   H  
ATOM    975  H3' CYT T   9      -6.485   7.318 -24.187  1.00  0.00      TS   H  
ATOM    976  H4' CYT T   9      -5.923   9.358 -22.044  1.00  0.00      TS   H  
ATOM    977  H41 CYT T   9      -5.912   2.268 -17.136  1.00  0.00      TS   H  
ATOM    978  H5' CYT T   9      -8.398   9.775 -22.242  1.00  0.00      TS   H  
ATOM    979  H42 CYT T   9      -5.585   3.416 -16.014  1.00  0.00      TS   H  
ATOM    980  H5T CYT T   9      -8.695   6.715 -21.868  1.00  0.00      TS   H  
ATOM    981 H2'' CYT T   9      -6.213   5.571 -22.722  1.00  0.00      TS   H  
ATOM    982 H5'' CYT T   9      -7.474  10.001 -23.634  1.00  0.00      TS   H  
ATOM    983  P   GUA T  10      -4.545   8.911 -25.262  1.00  0.00      TS   P  
ATOM    984  O1P GUA T  10      -5.132  10.264 -25.256  1.00  0.00      TS   O  
ATOM    985  O2P GUA T  10      -4.980   8.011 -26.373  1.00  0.00      TS   O  
ATOM    986  C5' GUA T  10      -2.320   9.597 -26.501  1.00  0.00      TS   C  
ATOM    987  O5' GUA T  10      -2.997   9.082 -25.388  1.00  0.00      TS   O  
ATOM    988  C4' GUA T  10      -0.850   9.326 -26.486  1.00  0.00      TS   C  
ATOM    989  O4' GUA T  10      -0.233   9.967 -25.418  1.00  0.00      TS   O  
ATOM    990  C3' GUA T  10      -0.487   7.831 -26.319  1.00  0.00      TS   C  
ATOM    991  O3' GUA T  10      -0.083   7.239 -27.562  1.00  0.00      TS   O  
ATOM    992  C2' GUA T  10       0.685   7.921 -25.331  1.00  0.00      TS   C  
ATOM    993  C1' GUA T  10       1.046   9.361 -25.384  1.00  0.00      TS   C  
ATOM    994  N1  GUA T  10       1.333  11.148 -20.556  1.00  0.00      TS   N  
ATOM    995  C2  GUA T  10       0.207  10.727 -21.120  1.00  0.00      TS   C  
ATOM    996  N2  GUA T  10      -0.827  11.058 -20.350  1.00  0.00      TS   N  
ATOM    997  N3  GUA T  10       0.157  10.237 -22.344  1.00  0.00      TS   N  
ATOM    998  C4  GUA T  10       1.434  10.191 -22.926  1.00  0.00      TS   C  
ATOM    999  C5  GUA T  10       2.654  10.589 -22.312  1.00  0.00      TS   C  
ATOM   1000  C6  GUA T  10       2.624  11.118 -21.048  1.00  0.00      TS   C  
ATOM   1001  O6  GUA T  10       3.580  11.610 -20.468  1.00  0.00      TS   O  
ATOM   1002  N7  GUA T  10       3.726  10.457 -23.215  1.00  0.00      TS   N  
ATOM   1003  C8  GUA T  10       3.123  10.023 -24.324  1.00  0.00      TS   C  
ATOM   1004  N9  GUA T  10       1.796   9.795 -24.187  1.00  0.00      TS   N  
ATOM   1005  H1  GUA T  10       1.259  11.502 -19.612  1.00  0.00      TS   H  
ATOM   1006  H8  GUA T  10       3.596   9.951 -25.302  1.00  0.00      TS   H  
ATOM   1007  H1' GUA T  10       1.625   9.537 -26.315  1.00  0.00      TS   H  
ATOM   1008  H2' GUA T  10       1.609   7.376 -25.624  1.00  0.00      TS   H  
ATOM   1009  H21 GUA T  10      -1.701  10.744 -20.721  1.00  0.00      TS   H  
ATOM   1010  H3' GUA T  10      -1.270   7.272 -25.765  1.00  0.00      TS   H  
ATOM   1011  H22 GUA T  10      -0.830  11.765 -19.644  1.00  0.00      TS   H  
ATOM   1012  H4' GUA T  10      -0.325   9.771 -27.359  1.00  0.00      TS   H  
ATOM   1013  H5' GUA T  10      -2.494  10.690 -26.601  1.00  0.00      TS   H  
ATOM   1014 H2'' GUA T  10       0.337   7.708 -24.298  1.00  0.00      TS   H  
ATOM   1015 H5'' GUA T  10      -2.806   9.226 -27.429  1.00  0.00      TS   H  
ATOM   1016  P   THY T  11      -0.738   5.897 -28.063  1.00  0.00      TS   P  
ATOM   1017  O1P THY T  11      -0.899   4.880 -26.958  1.00  0.00      TS   O  
ATOM   1018  O2P THY T  11      -1.999   6.230 -28.772  1.00  0.00      TS   O  
ATOM   1019  C5' THY T  11       1.622   5.327 -28.695  1.00  0.00      TS   C  
ATOM   1020  O5' THY T  11       0.265   5.229 -29.020  1.00  0.00      TS   O  
ATOM   1021  C4' THY T  11       2.543   4.425 -29.587  1.00  0.00      TS   C  
ATOM   1022  O4' THY T  11       2.431   3.033 -29.199  1.00  0.00      TS   O  
ATOM   1023  C3' THY T  11       2.201   4.436 -31.095  1.00  0.00      TS   C  
ATOM   1024  O3' THY T  11       3.348   4.379 -31.949  1.00  0.00      TS   O  
ATOM   1025  C2' THY T  11       1.473   3.049 -31.201  1.00  0.00      TS   C  
ATOM   1026  C1' THY T  11       2.300   2.192 -30.362  1.00  0.00      TS   C  
ATOM   1027  N1  THY T  11       1.626   0.894 -30.000  1.00  0.00      TS   N  
ATOM   1028  C2  THY T  11       2.286   0.130 -29.106  1.00  0.00      TS   C  
ATOM   1029  O2  THY T  11       3.299   0.437 -28.546  1.00  0.00      TS   O  
ATOM   1030  N3  THY T  11       1.529  -1.064 -28.773  1.00  0.00      TS   N  
ATOM   1031  C4  THY T  11       0.389  -1.459 -29.333  1.00  0.00      TS   C  
ATOM   1032  O4  THY T  11      -0.120  -2.521 -29.028  1.00  0.00      TS   O  
ATOM   1033  C5  THY T  11      -0.198  -0.669 -30.336  1.00  0.00      TS   C  
ATOM   1034  C5M THY T  11      -1.421  -1.132 -31.064  1.00  0.00      TS   C  
ATOM   1035  C6  THY T  11       0.433   0.522 -30.568  1.00  0.00      TS   C  
ATOM   1036  H3  THY T  11       2.001  -1.728 -28.177  1.00  0.00      TS   H  
ATOM   1037  H6  THY T  11       0.006   1.152 -31.349  1.00  0.00      TS   H  
ATOM   1038  H1' THY T  11       3.233   1.936 -30.907  1.00  0.00      TS   H  
ATOM   1039  H2' THY T  11       1.277   2.605 -32.201  1.00  0.00      TS   H  
ATOM   1040  H3' THY T  11       1.491   5.267 -31.292  1.00  0.00      TS   H  
ATOM   1041  H4' THY T  11       3.564   4.861 -29.603  1.00  0.00      TS   H  
ATOM   1042  H5' THY T  11       1.874   5.202 -27.620  1.00  0.00      TS   H  
ATOM   1043  H51 THY T  11      -2.284  -1.454 -30.445  1.00  0.00      TS   H  
ATOM   1044  H52 THY T  11      -1.056  -1.981 -31.682  1.00  0.00      TS   H  
ATOM   1045  H53 THY T  11      -1.658  -0.362 -31.829  1.00  0.00      TS   H  
ATOM   1046 H2'' THY T  11       0.496   3.209 -30.696  1.00  0.00      TS   H  
ATOM   1047 H5'' THY T  11       1.910   6.368 -28.953  1.00  0.00      TS   H  
ATOM   1048  P   ADE T  12       3.721   5.644 -32.827  1.00  0.00      TS   P  
ATOM   1049  O1P ADE T  12       3.222   6.855 -32.281  1.00  0.00      TS   O  
ATOM   1050  O2P ADE T  12       3.262   5.403 -34.223  1.00  0.00      TS   O  
ATOM   1051  C5' ADE T  12       6.154   5.595 -31.755  1.00  0.00      TS   C  
ATOM   1052  O5' ADE T  12       5.265   5.745 -32.867  1.00  0.00      TS   O  
ATOM   1053  C4' ADE T  12       6.967   4.307 -31.888  1.00  0.00      TS   C  
ATOM   1054  O4' ADE T  12       6.229   3.023 -31.676  1.00  0.00      TS   O  
ATOM   1055  C3' ADE T  12       7.674   4.212 -33.281  1.00  0.00      TS   C  
ATOM   1056  O3' ADE T  12       8.963   3.702 -33.178  1.00  0.00      TS   O  
ATOM   1057  C2' ADE T  12       6.842   3.284 -34.034  1.00  0.00      TS   C  
ATOM   1058  C1' ADE T  12       6.354   2.259 -32.942  1.00  0.00      TS   C  
ATOM   1059  N1  ADE T  12       3.486  -1.750 -31.826  1.00  0.00      TS   N  
ATOM   1060  C2  ADE T  12       4.716  -1.384 -31.363  1.00  0.00      TS   C  
ATOM   1061  N3  ADE T  12       5.517  -0.442 -31.822  1.00  0.00      TS   N  
ATOM   1062  C4  ADE T  12       4.795   0.356 -32.717  1.00  0.00      TS   C  
ATOM   1063  C5  ADE T  12       3.510   0.191 -33.210  1.00  0.00      TS   C  
ATOM   1064  C6  ADE T  12       2.863  -0.956 -32.718  1.00  0.00      TS   C  
ATOM   1065  N6  ADE T  12       1.600  -1.262 -32.926  1.00  0.00      TS   N  
ATOM   1066  N7  ADE T  12       3.156   1.185 -34.067  1.00  0.00      TS   N  
ATOM   1067  C8  ADE T  12       4.138   2.012 -33.971  1.00  0.00      TS   C  
ATOM   1068  N9  ADE T  12       5.094   1.585 -33.165  1.00  0.00      TS   N  
ATOM   1069  H2  ADE T  12       5.133  -2.182 -30.748  1.00  0.00      TS   H  
ATOM   1070  H8  ADE T  12       4.242   2.998 -34.424  1.00  0.00      TS   H  
ATOM   1071  H1' ADE T  12       7.267   1.637 -32.827  1.00  0.00      TS   H  
ATOM   1072  H2' ADE T  12       7.268   2.615 -34.810  1.00  0.00      TS   H  
ATOM   1073  H3' ADE T  12       7.696   5.172 -33.837  1.00  0.00      TS   H  
ATOM   1074  H4' ADE T  12       7.768   4.282 -31.119  1.00  0.00      TS   H  
ATOM   1075  H5' ADE T  12       5.631   5.663 -30.777  1.00  0.00      TS   H  
ATOM   1076  H61 ADE T  12       1.284  -2.135 -32.555  1.00  0.00      TS   H  
ATOM   1077  H62 ADE T  12       0.993  -0.858 -33.611  1.00  0.00      TS   H  
ATOM   1078 H2'' ADE T  12       6.042   3.877 -34.528  1.00  0.00      TS   H  
ATOM   1079 H5'' ADE T  12       6.908   6.411 -31.807  1.00  0.00      TS   H  
ATOM   1080  P   THY T  13      10.326   4.420 -33.200  1.00  0.00      TS   P  
ATOM   1081  O1P THY T  13      10.217   5.706 -32.448  1.00  0.00      TS   O  
ATOM   1082  O2P THY T  13      10.793   4.627 -34.637  1.00  0.00      TS   O  
ATOM   1083  C5' THY T  13      10.753   2.450 -31.441  1.00  0.00      TS   C  
ATOM   1084  O5' THY T  13      11.291   3.467 -32.384  1.00  0.00      TS   O  
ATOM   1085  C4' THY T  13      11.008   1.020 -31.917  1.00  0.00      TS   C  
ATOM   1086  O4' THY T  13       9.731   0.585 -32.563  1.00  0.00      TS   O  
ATOM   1087  C3' THY T  13      12.082   0.785 -33.033  1.00  0.00      TS   C  
ATOM   1088  O3' THY T  13      12.911  -0.409 -33.009  1.00  0.00      TS   O  
ATOM   1089  C2' THY T  13      11.253   0.804 -34.280  1.00  0.00      TS   C  
ATOM   1090  C1' THY T  13      10.093   0.020 -33.853  1.00  0.00      TS   C  
ATOM   1091  N1  THY T  13       8.874  -0.148 -34.739  1.00  0.00      TS   N  
ATOM   1092  C2  THY T  13       7.953  -1.064 -34.413  1.00  0.00      TS   C  
ATOM   1093  O2  THY T  13       8.154  -1.808 -33.517  1.00  0.00      TS   O  
ATOM   1094  N3  THY T  13       6.848  -1.210 -35.277  1.00  0.00      TS   N  
ATOM   1095  C4  THY T  13       6.544  -0.317 -36.317  1.00  0.00      TS   C  
ATOM   1096  O4  THY T  13       5.415  -0.322 -36.848  1.00  0.00      TS   O  
ATOM   1097  C5  THY T  13       7.580   0.704 -36.568  1.00  0.00      TS   C  
ATOM   1098  C5M THY T  13       7.534   1.552 -37.854  1.00  0.00      TS   C  
ATOM   1099  C6  THY T  13       8.695   0.709 -35.805  1.00  0.00      TS   C  
ATOM   1100  H3  THY T  13       6.137  -1.911 -35.123  1.00  0.00      TS   H  
ATOM   1101  H6  THY T  13       9.582   1.334 -35.906  1.00  0.00      TS   H  
ATOM   1102  H1' THY T  13      10.414  -1.004 -33.564  1.00  0.00      TS   H  
ATOM   1103  H2' THY T  13      11.680   0.267 -35.154  1.00  0.00      TS   H  
ATOM   1104  H3' THY T  13      12.773   1.654 -33.014  1.00  0.00      TS   H  
ATOM   1105  H4' THY T  13      11.073   0.304 -31.070  1.00  0.00      TS   H  
ATOM   1106  H5' THY T  13       9.709   2.619 -31.103  1.00  0.00      TS   H  
ATOM   1107  H51 THY T  13       6.512   1.639 -38.278  1.00  0.00      TS   H  
ATOM   1108  H52 THY T  13       8.079   0.993 -38.644  1.00  0.00      TS   H  
ATOM   1109  H53 THY T  13       8.043   2.537 -37.767  1.00  0.00      TS   H  
ATOM   1110 H2'' THY T  13      10.875   1.811 -34.559  1.00  0.00      TS   H  
ATOM   1111 H5'' THY T  13      11.410   2.540 -30.550  1.00  0.00      TS   H  
ATOM   1112  P   ADE T  14      14.261  -0.432 -32.274  1.00  0.00      TS   P  
ATOM   1113  O1P ADE T  14      14.185   0.273 -30.920  1.00  0.00      TS   O  
ATOM   1114  O2P ADE T  14      15.344  -0.009 -33.190  1.00  0.00      TS   O  
ATOM   1115  C5' ADE T  14      13.546  -2.515 -30.908  1.00  0.00      TS   C  
ATOM   1116  O5' ADE T  14      14.406  -1.957 -31.986  1.00  0.00      TS   O  
ATOM   1117  C4' ADE T  14      13.070  -3.919 -31.267  1.00  0.00      TS   C  
ATOM   1118  O4' ADE T  14      12.156  -3.901 -32.380  1.00  0.00      TS   O  
ATOM   1119  C3' ADE T  14      14.230  -4.855 -31.716  1.00  0.00      TS   C  
ATOM   1120  O3' ADE T  14      14.165  -6.102 -31.090  1.00  0.00      TS   O  
ATOM   1121  C2' ADE T  14      14.153  -4.866 -33.248  1.00  0.00      TS   C  
ATOM   1122  C1' ADE T  14      12.637  -4.622 -33.499  1.00  0.00      TS   C  
ATOM   1123  N1  ADE T  14       9.085  -3.430 -37.004  1.00  0.00      TS   N  
ATOM   1124  C2  ADE T  14       9.264  -4.543 -36.293  1.00  0.00      TS   C  
ATOM   1125  N3  ADE T  14      10.268  -4.935 -35.465  1.00  0.00      TS   N  
ATOM   1126  C4  ADE T  14      11.188  -3.936 -35.412  1.00  0.00      TS   C  
ATOM   1127  C5  ADE T  14      11.284  -2.844 -36.273  1.00  0.00      TS   C  
ATOM   1128  C6  ADE T  14      10.132  -2.551 -37.045  1.00  0.00      TS   C  
ATOM   1129  N6  ADE T  14       9.985  -1.465 -37.873  1.00  0.00      TS   N  
ATOM   1130  N7  ADE T  14      12.380  -2.127 -36.043  1.00  0.00      TS   N  
ATOM   1131  C8  ADE T  14      12.938  -2.686 -35.007  1.00  0.00      TS   C  
ATOM   1132  N9  ADE T  14      12.273  -3.822 -34.624  1.00  0.00      TS   N  
ATOM   1133  H2  ADE T  14       8.352  -5.141 -36.320  1.00  0.00      TS   H  
ATOM   1134  H8  ADE T  14      13.819  -2.347 -34.462  1.00  0.00      TS   H  
ATOM   1135  H1' ADE T  14      12.098  -5.587 -33.401  1.00  0.00      TS   H  
ATOM   1136  H2' ADE T  14      14.470  -5.830 -33.698  1.00  0.00      TS   H  
ATOM   1137  H3' ADE T  14      15.229  -4.446 -31.457  1.00  0.00      TS   H  
ATOM   1138  H4' ADE T  14      12.603  -4.421 -30.392  1.00  0.00      TS   H  
ATOM   1139  H5' ADE T  14      12.608  -1.957 -30.702  1.00  0.00      TS   H  
ATOM   1140  H61 ADE T  14      10.420  -0.566 -37.912  1.00  0.00      TS   H  
ATOM   1141  H62 ADE T  14       9.236  -1.526 -38.532  1.00  0.00      TS   H  
ATOM   1142 H2'' ADE T  14      14.780  -4.071 -33.706  1.00  0.00      TS   H  
ATOM   1143 H5'' ADE T  14      14.229  -2.576 -30.033  1.00  0.00      TS   H  
ATOM   1144  P   THY T  15      15.425  -7.095 -31.107  1.00  0.00      TS   P  
ATOM   1145  O1P THY T  15      15.806  -7.460 -29.680  1.00  0.00      TS   O  
ATOM   1146  O2P THY T  15      16.557  -6.570 -31.877  1.00  0.00      TS   O  
ATOM   1147  C5' THY T  15      13.563  -8.577 -32.251  1.00  0.00      TS   C  
ATOM   1148  O5' THY T  15      14.995  -8.401 -31.942  1.00  0.00      TS   O  
ATOM   1149  C4' THY T  15      13.286  -9.085 -33.671  1.00  0.00      TS   C  
ATOM   1150  O4' THY T  15      13.008  -7.951 -34.625  1.00  0.00      TS   O  
ATOM   1151  C3' THY T  15      14.463  -9.801 -34.425  1.00  0.00      TS   C  
ATOM   1152  O3' THY T  15      14.201 -11.148 -34.891  1.00  0.00      TS   O  
ATOM   1153  C2' THY T  15      14.719  -8.902 -35.633  1.00  0.00      TS   C  
ATOM   1154  C1' THY T  15      13.290  -8.448 -35.888  1.00  0.00      TS   C  
ATOM   1155  N1  THY T  15      13.109  -7.242 -36.766  1.00  0.00      TS   N  
ATOM   1156  C2  THY T  15      12.027  -6.913 -37.576  1.00  0.00      TS   C  
ATOM   1157  O2  THY T  15      11.151  -7.655 -37.581  1.00  0.00      TS   O  
ATOM   1158  N3  THY T  15      12.125  -5.740 -38.285  1.00  0.00      TS   N  
ATOM   1159  C4  THY T  15      13.188  -4.926 -38.435  1.00  0.00      TS   C  
ATOM   1160  O4  THY T  15      13.157  -4.050 -39.313  1.00  0.00      TS   O  
ATOM   1161  C5  THY T  15      14.287  -5.376 -37.631  1.00  0.00      TS   C  
ATOM   1162  C5M THY T  15      15.586  -4.630 -37.754  1.00  0.00      TS   C  
ATOM   1163  C6  THY T  15      14.214  -6.466 -36.935  1.00  0.00      TS   C  
ATOM   1164  H3  THY T  15      11.359  -5.672 -38.940  1.00  0.00      TS   H  
ATOM   1165  H6  THY T  15      14.939  -6.573 -36.128  1.00  0.00      TS   H  
ATOM   1166  H1' THY T  15      12.587  -9.282 -36.101  1.00  0.00      TS   H  
ATOM   1167  H2' THY T  15      15.111  -9.440 -36.522  1.00  0.00      TS   H  
ATOM   1168  H3' THY T  15      15.373  -9.875 -33.791  1.00  0.00      TS   H  
ATOM   1169  H4' THY T  15      12.391  -9.743 -33.639  1.00  0.00      TS   H  
ATOM   1170  H5' THY T  15      13.102  -7.569 -32.199  1.00  0.00      TS   H  
ATOM   1171  H51 THY T  15      15.481  -3.642 -37.256  1.00  0.00      TS   H  
ATOM   1172  H52 THY T  15      15.879  -4.604 -38.824  1.00  0.00      TS   H  
ATOM   1173  H53 THY T  15      16.385  -5.137 -37.171  1.00  0.00      TS   H  
ATOM   1174 H2'' THY T  15      15.389  -8.099 -35.258  1.00  0.00      TS   H  
ATOM   1175 H5'' THY T  15      13.073  -9.159 -31.441  1.00  0.00      TS   H  
ATOM   1176  P   ADE T  16      13.506 -12.395 -34.280  1.00  0.00      TS   P  
ATOM   1177  O1P ADE T  16      13.139 -12.279 -32.873  1.00  0.00      TS   O  
ATOM   1178  O2P ADE T  16      14.462 -13.521 -34.551  1.00  0.00      TS   O  
ATOM   1179  C5' ADE T  16      10.952 -12.267 -34.880  1.00  0.00      TS   C  
ATOM   1180  O5' ADE T  16      12.297 -12.571 -35.259  1.00  0.00      TS   O  
ATOM   1181  C4' ADE T  16       9.924 -12.057 -36.026  1.00  0.00      TS   C  
ATOM   1182  O4' ADE T  16      10.286 -11.047 -36.956  1.00  0.00      TS   O  
ATOM   1183  C3' ADE T  16       9.903 -13.333 -36.836  1.00  0.00      TS   C  
ATOM   1184  O3' ADE T  16       8.548 -13.712 -37.215  1.00  0.00      TS   O  
ATOM   1185  C2' ADE T  16      10.864 -13.026 -37.955  1.00  0.00      TS   C  
ATOM   1186  C1' ADE T  16      10.720 -11.544 -38.245  1.00  0.00      TS   C  
ATOM   1187  N1  ADE T  16      12.403  -7.727 -41.152  1.00  0.00      TS   N  
ATOM   1188  C2  ADE T  16      11.201  -8.206 -40.959  1.00  0.00      TS   C  
ATOM   1189  N3  ADE T  16      10.850  -9.284 -40.251  1.00  0.00      TS   N  
ATOM   1190  C4  ADE T  16      11.863  -9.755 -39.547  1.00  0.00      TS   C  
ATOM   1191  C5  ADE T  16      13.200  -9.338 -39.522  1.00  0.00      TS   C  
ATOM   1192  C6  ADE T  16      13.456  -8.186 -40.354  1.00  0.00      TS   C  
ATOM   1193  N6  ADE T  16      14.638  -7.507 -40.360  1.00  0.00      TS   N  
ATOM   1194  N7  ADE T  16      13.981 -10.095 -38.623  1.00  0.00      TS   N  
ATOM   1195  C8  ADE T  16      13.085 -10.961 -38.197  1.00  0.00      TS   C  
ATOM   1196  N9  ADE T  16      11.846 -10.846 -38.675  1.00  0.00      TS   N  
ATOM   1197  H2  ADE T  16      10.434  -7.968 -41.696  1.00  0.00      TS   H  
ATOM   1198  H8  ADE T  16      13.372 -11.650 -37.403  1.00  0.00      TS   H  
ATOM   1199  H1' ADE T  16       9.854 -11.512 -38.940  1.00  0.00      TS   H  
ATOM   1200  H2' ADE T  16      10.510 -13.395 -38.941  1.00  0.00      TS   H  
ATOM   1201  H3' ADE T  16      10.331 -14.209 -36.304  1.00  0.00      TS   H  
ATOM   1202  H4' ADE T  16       8.952 -11.770 -35.570  1.00  0.00      TS   H  
ATOM   1203  H5' ADE T  16      10.889 -11.260 -34.415  1.00  0.00      TS   H  
ATOM   1204  H61 ADE T  16      15.524  -7.920 -40.148  1.00  0.00      TS   H  
ATOM   1205  H62 ADE T  16      14.797  -6.643 -40.836  1.00  0.00      TS   H  
ATOM   1206 H2'' ADE T  16      11.921 -13.305 -37.755  1.00  0.00      TS   H  
ATOM   1207 H5'' ADE T  16      10.565 -13.060 -34.205  1.00  0.00      TS   H  
ATOM   1208  P   THY T  17       8.379 -15.131 -37.900  1.00  0.00      TS   P  
ATOM   1209  O1P THY T  17       7.100 -15.790 -37.688  1.00  0.00      TS   O  
ATOM   1210  O2P THY T  17       9.551 -15.932 -37.682  1.00  0.00      TS   O  
ATOM   1211  C5' THY T  17       7.464 -14.099 -40.138  1.00  0.00      TS   C  
ATOM   1212  O5' THY T  17       8.469 -14.796 -39.379  1.00  0.00      TS   O  
ATOM   1213  C4' THY T  17       7.990 -13.621 -41.523  1.00  0.00      TS   C  
ATOM   1214  O4' THY T  17       9.190 -12.859 -41.475  1.00  0.00      TS   O  
ATOM   1215  C3' THY T  17       8.385 -14.896 -42.427  1.00  0.00      TS   C  
ATOM   1216  O3' THY T  17       7.799 -14.849 -43.750  1.00  0.00      TS   O  
ATOM   1217  C2' THY T  17       9.860 -14.741 -42.660  1.00  0.00      TS   C  
ATOM   1218  C1' THY T  17       9.984 -13.281 -42.587  1.00  0.00      TS   C  
ATOM   1219  N1  THY T  17      11.315 -12.714 -42.326  1.00  0.00      TS   N  
ATOM   1220  C2  THY T  17      11.621 -11.541 -42.961  1.00  0.00      TS   C  
ATOM   1221  O2  THY T  17      10.825 -10.932 -43.682  1.00  0.00      TS   O  
ATOM   1222  N3  THY T  17      12.891 -11.122 -42.773  1.00  0.00      TS   N  
ATOM   1223  C4  THY T  17      13.822 -11.639 -41.830  1.00  0.00      TS   C  
ATOM   1224  O4  THY T  17      14.878 -11.063 -41.655  1.00  0.00      TS   O  
ATOM   1225  C5  THY T  17      13.417 -12.853 -41.144  1.00  0.00      TS   C  
ATOM   1226  C5M THY T  17      14.363 -13.514 -40.248  1.00  0.00      TS   C  
ATOM   1227  C6  THY T  17      12.162 -13.301 -41.448  1.00  0.00      TS   C  
ATOM   1228  H3  THY T  17      13.179 -10.366 -43.375  1.00  0.00      TS   H  
ATOM   1229  H6  THY T  17      11.768 -14.243 -41.068  1.00  0.00      TS   H  
ATOM   1230  H1' THY T  17       9.499 -12.896 -43.509  1.00  0.00      TS   H  
ATOM   1231  H2' THY T  17      10.196 -15.063 -43.669  1.00  0.00      TS   H  
ATOM   1232  H3' THY T  17       8.109 -15.796 -41.837  1.00  0.00      TS   H  
ATOM   1233  H4' THY T  17       7.309 -13.114 -42.239  1.00  0.00      TS   H  
ATOM   1234  H5' THY T  17       7.256 -13.174 -39.559  1.00  0.00      TS   H  
ATOM   1235  H51 THY T  17      14.927 -12.738 -39.687  1.00  0.00      TS   H  
ATOM   1236  H52 THY T  17      15.176 -14.051 -40.780  1.00  0.00      TS   H  
ATOM   1237  H53 THY T  17      13.996 -14.209 -39.462  1.00  0.00      TS   H  
ATOM   1238 H2'' THY T  17      10.400 -15.292 -41.862  1.00  0.00      TS   H  
ATOM   1239 H5'' THY T  17       6.486 -14.624 -40.104  1.00  0.00      TS   H  
ATOM   1240  P   ADE T  18       6.714 -15.747 -44.258  1.00  0.00      TS   P  
ATOM   1241  O1P ADE T  18       5.384 -15.281 -43.805  1.00  0.00      TS   O  
ATOM   1242  O2P ADE T  18       6.917 -17.189 -43.970  1.00  0.00      TS   O  
ATOM   1243  C5' ADE T  18       6.859 -14.213 -46.401  1.00  0.00      TS   C  
ATOM   1244  O5' ADE T  18       6.811 -15.566 -45.859  1.00  0.00      TS   O  
ATOM   1245  C4' ADE T  18       7.788 -14.094 -47.637  1.00  0.00      TS   C  
ATOM   1246  O4' ADE T  18       9.149 -13.799 -47.196  1.00  0.00      TS   O  
ATOM   1247  C3' ADE T  18       7.935 -15.350 -48.545  1.00  0.00      TS   C  
ATOM   1248  O3' ADE T  18       7.978 -15.047 -49.946  1.00  0.00      TS   O  
ATOM   1249  C2' ADE T  18       9.226 -15.962 -48.121  1.00  0.00      TS   C  
ATOM   1250  C1' ADE T  18      10.088 -14.754 -47.820  1.00  0.00      TS   C  
ATOM   1251  N1  ADE T  18      14.293 -12.878 -45.598  1.00  0.00      TS   N  
ATOM   1252  C2  ADE T  18      13.571 -12.356 -46.607  1.00  0.00      TS   C  
ATOM   1253  N3  ADE T  18      12.531 -12.985 -47.152  1.00  0.00      TS   N  
ATOM   1254  C4  ADE T  18      12.193 -14.142 -46.509  1.00  0.00      TS   C  
ATOM   1255  C5  ADE T  18      12.873 -14.791 -45.424  1.00  0.00      TS   C  
ATOM   1256  C6  ADE T  18      13.984 -14.072 -44.942  1.00  0.00      TS   C  
ATOM   1257  N6  ADE T  18      14.730 -14.597 -43.926  1.00  0.00      TS   N  
ATOM   1258  N7  ADE T  18      12.271 -15.966 -45.157  1.00  0.00      TS   N  
ATOM   1259  C8  ADE T  18      11.321 -16.087 -45.975  1.00  0.00      TS   C  
ATOM   1260  N9  ADE T  18      11.155 -15.016 -46.844  1.00  0.00      TS   N  
ATOM   1261  H2  ADE T  18      13.752 -11.348 -46.982  1.00  0.00      TS   H  
ATOM   1262  H8  ADE T  18      10.712 -16.978 -46.119  1.00  0.00      TS   H  
ATOM   1263  H1' ADE T  18      10.556 -14.378 -48.755  1.00  0.00      TS   H  
ATOM   1264  H2' ADE T  18       9.728 -16.544 -48.924  1.00  0.00      TS   H  
ATOM   1265  H3' ADE T  18       7.078 -15.989 -48.246  1.00  0.00      TS   H  
ATOM   1266  H4' ADE T  18       7.487 -13.243 -48.285  1.00  0.00      TS   H  
ATOM   1267  H5' ADE T  18       7.192 -13.421 -45.695  1.00  0.00      TS   H  
ATOM   1268  H61 ADE T  18      14.352 -15.175 -43.201  1.00  0.00      TS   H  
ATOM   1269  H62 ADE T  18      15.674 -14.291 -43.809  1.00  0.00      TS   H  
ATOM   1270 H2'' ADE T  18       9.072 -16.627 -47.245  1.00  0.00      TS   H  
ATOM   1271 H5'' ADE T  18       5.838 -13.878 -46.682  1.00  0.00      TS   H  
ATOM   1272  P   ADE T  19       7.033 -15.842 -50.912  1.00  0.00      TS   P  
ATOM   1273  O1P ADE T  19       5.683 -15.408 -50.602  1.00  0.00      TS   O  
ATOM   1274  O2P ADE T  19       7.271 -17.283 -50.760  1.00  0.00      TS   O  
ATOM   1275  C5' ADE T  19       7.115 -14.148 -52.976  1.00  0.00      TS   C  
ATOM   1276  O5' ADE T  19       7.516 -15.440 -52.405  1.00  0.00      TS   O  
ATOM   1277  C4' ADE T  19       8.201 -13.409 -53.809  1.00  0.00      TS   C  
ATOM   1278  O4' ADE T  19       9.464 -13.458 -53.049  1.00  0.00      TS   O  
ATOM   1279  C3' ADE T  19       8.514 -14.164 -55.209  1.00  0.00      TS   C  
ATOM   1280  O3' ADE T  19       8.964 -13.335 -56.228  1.00  0.00      TS   O  
ATOM   1281  C2' ADE T  19       9.577 -15.153 -54.768  1.00  0.00      TS   C  
ATOM   1282  C1' ADE T  19      10.321 -14.407 -53.641  1.00  0.00      TS   C  
ATOM   1283  N1  ADE T  19      13.763 -14.661 -49.934  1.00  0.00      TS   N  
ATOM   1284  C2  ADE T  19      13.586 -13.741 -50.824  1.00  0.00      TS   C  
ATOM   1285  N3  ADE T  19      12.598 -13.715 -51.691  1.00  0.00      TS   N  
ATOM   1286  C4  ADE T  19      11.853 -14.890 -51.789  1.00  0.00      TS   C  
ATOM   1287  C5  ADE T  19      12.043 -15.977 -50.949  1.00  0.00      TS   C  
ATOM   1288  C6  ADE T  19      13.051 -15.827 -49.928  1.00  0.00      TS   C  
ATOM   1289  N6  ADE T  19      13.165 -16.669 -48.851  1.00  0.00      TS   N  
ATOM   1290  N7  ADE T  19      11.165 -17.016 -51.258  1.00  0.00      TS   N  
ATOM   1291  C8  ADE T  19      10.487 -16.524 -52.286  1.00  0.00      TS   C  
ATOM   1292  N9  ADE T  19      10.896 -15.283 -52.631  1.00  0.00      TS   N  
ATOM   1293  H2  ADE T  19      14.225 -12.873 -50.663  1.00  0.00      TS   H  
ATOM   1294  H8  ADE T  19       9.654 -17.098 -52.693  1.00  0.00      TS   H  
ATOM   1295  H1' ADE T  19      10.993 -13.788 -54.273  1.00  0.00      TS   H  
ATOM   1296  H2' ADE T  19      10.234 -15.518 -55.585  1.00  0.00      TS   H  
ATOM   1297  H3' ADE T  19       7.548 -14.545 -55.601  1.00  0.00      TS   H  
ATOM   1298  H4' ADE T  19       7.916 -12.372 -54.084  1.00  0.00      TS   H  
ATOM   1299  H5' ADE T  19       6.847 -13.474 -52.133  1.00  0.00      TS   H  
ATOM   1300  H61 ADE T  19      12.621 -17.508 -48.808  1.00  0.00      TS   H  
ATOM   1301  H62 ADE T  19      13.846 -16.453 -48.151  1.00  0.00      TS   H  
ATOM   1302 H2'' ADE T  19       8.996 -15.940 -54.239  1.00  0.00      TS   H  
ATOM   1303 H5'' ADE T  19       6.188 -14.255 -53.579  1.00  0.00      TS   H  
ATOM   1304  P   GUA T  20       9.201 -13.948 -57.692  1.00  0.00      TS   P  
ATOM   1305  O1P GUA T  20       8.785 -12.902 -58.745  1.00  0.00      TS   O  
ATOM   1306  O2P GUA T  20       8.539 -15.289 -57.751  1.00  0.00      TS   O  
ATOM   1307  C5' GUA T  20      11.744 -13.020 -57.297  1.00  0.00      TS   C  
ATOM   1308  O5' GUA T  20      10.795 -14.074 -57.614  1.00  0.00      TS   O  
ATOM   1309  C4' GUA T  20      13.153 -13.439 -57.023  1.00  0.00      TS   C  
ATOM   1310  O4' GUA T  20      13.270 -13.945 -55.689  1.00  0.00      TS   O  
ATOM   1311  C3' GUA T  20      13.637 -14.640 -57.825  1.00  0.00      TS   C  
ATOM   1312  O3' GUA T  20      14.283 -14.283 -59.074  1.00  0.00      TS   O  
ATOM   1313  C2' GUA T  20      14.687 -15.294 -56.887  1.00  0.00      TS   C  
ATOM   1314  C1' GUA T  20      14.653 -14.388 -55.657  1.00  0.00      TS   C  
ATOM   1315  N1  GUA T  20      17.451 -14.739 -51.423  1.00  0.00      TS   N  
ATOM   1316  C2  GUA T  20      17.502 -13.746 -52.365  1.00  0.00      TS   C  
ATOM   1317  N2  GUA T  20      18.278 -12.698 -52.076  1.00  0.00      TS   N  
ATOM   1318  N3  GUA T  20      16.720 -13.781 -53.456  1.00  0.00      TS   N  
ATOM   1319  C4  GUA T  20      15.925 -14.831 -53.503  1.00  0.00      TS   C  
ATOM   1320  C5  GUA T  20      15.778 -15.859 -52.638  1.00  0.00      TS   C  
ATOM   1321  C6  GUA T  20      16.555 -15.829 -51.445  1.00  0.00      TS   C  
ATOM   1322  O6  GUA T  20      16.491 -16.769 -50.612  1.00  0.00      TS   O  
ATOM   1323  N7  GUA T  20      14.734 -16.699 -52.970  1.00  0.00      TS   N  
ATOM   1324  C8  GUA T  20      14.288 -16.210 -54.073  1.00  0.00      TS   C  
ATOM   1325  N9  GUA T  20      14.962 -15.072 -54.468  1.00  0.00      TS   N  
ATOM   1326  H1  GUA T  20      17.998 -14.566 -50.592  1.00  0.00      TS   H  
ATOM   1327  H8  GUA T  20      13.565 -16.646 -54.762  1.00  0.00      TS   H  
ATOM   1328  H1' GUA T  20      15.324 -13.517 -55.812  1.00  0.00      TS   H  
ATOM   1329  H2' GUA T  20      15.706 -15.306 -57.330  1.00  0.00      TS   H  
ATOM   1330  H21 GUA T  20      18.695 -12.655 -51.168  1.00  0.00      TS   H  
ATOM   1331  H3' GUA T  20      12.773 -15.300 -58.056  1.00  0.00      TS   H  
ATOM   1332  H22 GUA T  20      18.666 -12.121 -52.795  1.00  0.00      TS   H  
ATOM   1333  H4' GUA T  20      13.769 -12.526 -57.168  1.00  0.00      TS   H  
ATOM   1334  H5' GUA T  20      11.379 -12.368 -56.475  1.00  0.00      TS   H  
ATOM   1335  H3T GUA T  20      13.616 -13.883 -59.637  1.00  0.00      TS   H  
ATOM   1336 H2'' GUA T  20      14.457 -16.365 -56.694  1.00  0.00      TS   H  
ATOM   1337 H5'' GUA T  20      11.841 -12.404 -58.216  1.00  0.00      TS   H  
TER   
END
