# Supplementary material for: CRISPR-Cas12a exploits R-loop asymmetry to form double-strand breaks
Source: eLife. 2020 Jun 10;9:e55143. doi: 10.7554/eLife.55143 (PMC7286691; doi:10.7554/eLife.55143)
Supplement: Figure 5—source data 2. [file elife-55143-fig5-data2.zip › Figure 5ΓÇöSource Data 2/Example_MD_trajectories/3prime_boundary/3prime_boundary_46.pdb]

ATOM      1  C5' CYT B   1      19.908 -16.337 -56.755  1.00  0.00      BS   C  
ATOM      2  O5' CYT B   1      19.547 -17.687 -57.116  1.00  0.00      BS   O  
ATOM      3  C4' CYT B   1      19.122 -15.725 -55.564  1.00  0.00      BS   C  
ATOM      4  O4' CYT B   1      17.834 -15.181 -56.083  1.00  0.00      BS   O  
ATOM      5  C3' CYT B   1      18.717 -16.706 -54.441  1.00  0.00      BS   C  
ATOM      6  O3' CYT B   1      19.066 -16.259 -53.125  1.00  0.00      BS   O  
ATOM      7  C2' CYT B   1      17.168 -16.662 -54.572  1.00  0.00      BS   C  
ATOM      8  C1' CYT B   1      16.933 -15.255 -55.041  1.00  0.00      BS   C  
ATOM      9  N1  CYT B   1      15.593 -14.895 -55.612  1.00  0.00      BS   N  
ATOM     10  C2  CYT B   1      15.242 -13.593 -56.038  1.00  0.00      BS   C  
ATOM     11  O2  CYT B   1      16.107 -12.686 -55.927  1.00  0.00      BS   O  
ATOM     12  N3  CYT B   1      14.066 -13.344 -56.589  1.00  0.00      BS   N  
ATOM     13  C4  CYT B   1      13.233 -14.352 -56.863  1.00  0.00      BS   C  
ATOM     14  N4  CYT B   1      12.072 -14.165 -57.452  1.00  0.00      BS   N  
ATOM     15  C5  CYT B   1      13.518 -15.663 -56.363  1.00  0.00      BS   C  
ATOM     16  C6  CYT B   1      14.687 -15.889 -55.799  1.00  0.00      BS   C  
ATOM     17  H5  CYT B   1      12.787 -16.442 -56.582  1.00  0.00      BS   H  
ATOM     18  H6  CYT B   1      14.939 -16.933 -55.618  1.00  0.00      BS   H  
ATOM     19  H1' CYT B   1      17.200 -14.430 -54.346  1.00  0.00      BS   H  
ATOM     20  H2' CYT B   1      16.765 -16.908 -53.566  1.00  0.00      BS   H  
ATOM     21  H3' CYT B   1      19.138 -17.674 -54.789  1.00  0.00      BS   H  
ATOM     22  H4' CYT B   1      19.729 -14.855 -55.235  1.00  0.00      BS   H  
ATOM     23  H41 CYT B   1      11.408 -14.910 -57.489  1.00  0.00      BS   H  
ATOM     24  H5' CYT B   1      19.864 -15.714 -57.674  1.00  0.00      BS   H  
ATOM     25  H42 CYT B   1      11.602 -13.282 -57.425  1.00  0.00      BS   H  
ATOM     26  H5T CYT B   1      19.887 -18.312 -56.471  1.00  0.00      BS   H  
ATOM     27 H2'' CYT B   1      16.797 -17.458 -55.252  1.00  0.00      BS   H  
ATOM     28 H5'' CYT B   1      20.974 -16.310 -56.445  1.00  0.00      BS   H  
ATOM     29  P   THY B   2      20.457 -16.690 -52.677  1.00  0.00      BS   P  
ATOM     30  O1P THY B   2      21.459 -16.093 -53.587  1.00  0.00      BS   O  
ATOM     31  O2P THY B   2      20.435 -18.179 -52.631  1.00  0.00      BS   O  
ATOM     32  C5' THY B   2      20.247 -14.634 -51.001  1.00  0.00      BS   C  
ATOM     33  O5' THY B   2      20.574 -16.030 -51.274  1.00  0.00      BS   O  
ATOM     34  C4' THY B   2      19.717 -14.351 -49.544  1.00  0.00      BS   C  
ATOM     35  O4' THY B   2      18.424 -14.863 -49.384  1.00  0.00      BS   O  
ATOM     36  C3' THY B   2      20.563 -15.098 -48.471  1.00  0.00      BS   C  
ATOM     37  O3' THY B   2      21.171 -14.243 -47.567  1.00  0.00      BS   O  
ATOM     38  C2' THY B   2      19.446 -15.958 -47.768  1.00  0.00      BS   C  
ATOM     39  C1' THY B   2      18.187 -15.044 -48.018  1.00  0.00      BS   C  
ATOM     40  N1  THY B   2      16.813 -15.590 -47.874  1.00  0.00      BS   N  
ATOM     41  C2  THY B   2      15.689 -14.871 -48.187  1.00  0.00      BS   C  
ATOM     42  O2  THY B   2      15.731 -13.688 -48.495  1.00  0.00      BS   O  
ATOM     43  N3  THY B   2      14.550 -15.571 -48.052  1.00  0.00      BS   N  
ATOM     44  C4  THY B   2      14.385 -16.861 -47.643  1.00  0.00      BS   C  
ATOM     45  O4  THY B   2      13.259 -17.346 -47.700  1.00  0.00      BS   O  
ATOM     46  C5  THY B   2      15.565 -17.437 -47.073  1.00  0.00      BS   C  
ATOM     47  C5M THY B   2      15.472 -18.680 -46.283  1.00  0.00      BS   C  
ATOM     48  C6  THY B   2      16.707 -16.787 -47.258  1.00  0.00      BS   C  
ATOM     49  H3  THY B   2      13.763 -15.196 -48.562  1.00  0.00      BS   H  
ATOM     50  H6  THY B   2      17.677 -17.221 -47.016  1.00  0.00      BS   H  
ATOM     51  H1' THY B   2      18.352 -14.065 -47.519  1.00  0.00      BS   H  
ATOM     52  H2' THY B   2      19.715 -15.908 -46.692  1.00  0.00      BS   H  
ATOM     53  H3' THY B   2      21.316 -15.740 -48.974  1.00  0.00      BS   H  
ATOM     54  H4' THY B   2      19.691 -13.263 -49.318  1.00  0.00      BS   H  
ATOM     55  H5' THY B   2      19.563 -14.207 -51.765  1.00  0.00      BS   H  
ATOM     56  H51 THY B   2      16.230 -19.439 -46.571  1.00  0.00      BS   H  
ATOM     57  H52 THY B   2      14.461 -19.136 -46.335  1.00  0.00      BS   H  
ATOM     58  H53 THY B   2      15.516 -18.535 -45.183  1.00  0.00      BS   H  
ATOM     59 H2'' THY B   2      19.474 -16.924 -48.316  1.00  0.00      BS   H  
ATOM     60 H5'' THY B   2      21.171 -14.023 -51.092  1.00  0.00      BS   H  
ATOM     61  P   THY B   3      22.673 -13.813 -47.747  1.00  0.00      BS   P  
ATOM     62  O1P THY B   3      23.200 -13.995 -49.109  1.00  0.00      BS   O  
ATOM     63  O2P THY B   3      23.394 -14.681 -46.794  1.00  0.00      BS   O  
ATOM     64  C5' THY B   3      22.063 -11.428 -48.416  1.00  0.00      BS   C  
ATOM     65  O5' THY B   3      22.668 -12.315 -47.384  1.00  0.00      BS   O  
ATOM     66  C4' THY B   3      20.929 -10.451 -47.869  1.00  0.00      BS   C  
ATOM     67  O4' THY B   3      19.710 -11.228 -47.489  1.00  0.00      BS   O  
ATOM     68  C3' THY B   3      21.385  -9.707 -46.591  1.00  0.00      BS   C  
ATOM     69  O3' THY B   3      20.958  -8.386 -46.424  1.00  0.00      BS   O  
ATOM     70  C2' THY B   3      20.759 -10.563 -45.511  1.00  0.00      BS   C  
ATOM     71  C1' THY B   3      19.420 -10.973 -46.152  1.00  0.00      BS   C  
ATOM     72  N1  THY B   3      18.700 -12.063 -45.592  1.00  0.00      BS   N  
ATOM     73  C2  THY B   3      17.317 -12.045 -45.558  1.00  0.00      BS   C  
ATOM     74  O2  THY B   3      16.598 -11.072 -45.903  1.00  0.00      BS   O  
ATOM     75  N3  THY B   3      16.688 -13.158 -45.045  1.00  0.00      BS   N  
ATOM     76  C4  THY B   3      17.302 -14.200 -44.357  1.00  0.00      BS   C  
ATOM     77  O4  THY B   3      16.610 -15.046 -43.777  1.00  0.00      BS   O  
ATOM     78  C5  THY B   3      18.704 -14.196 -44.340  1.00  0.00      BS   C  
ATOM     79  C5M THY B   3      19.589 -15.239 -43.615  1.00  0.00      BS   C  
ATOM     80  C6  THY B   3      19.333 -13.119 -44.846  1.00  0.00      BS   C  
ATOM     81  H3  THY B   3      15.687 -13.024 -45.063  1.00  0.00      BS   H  
ATOM     82  H6  THY B   3      20.418 -13.178 -44.915  1.00  0.00      BS   H  
ATOM     83  H1' THY B   3      18.749 -10.089 -46.118  1.00  0.00      BS   H  
ATOM     84  H2' THY B   3      20.575 -10.226 -44.469  1.00  0.00      BS   H  
ATOM     85  H3' THY B   3      22.496  -9.730 -46.628  1.00  0.00      BS   H  
ATOM     86  H4' THY B   3      20.623  -9.815 -48.726  1.00  0.00      BS   H  
ATOM     87  H5' THY B   3      21.795 -11.951 -49.358  1.00  0.00      BS   H  
ATOM     88  H51 THY B   3      19.904 -14.908 -42.602  1.00  0.00      BS   H  
ATOM     89  H52 THY B   3      20.503 -15.467 -44.205  1.00  0.00      BS   H  
ATOM     90  H53 THY B   3      19.088 -16.230 -43.591  1.00  0.00      BS   H  
ATOM     91 H2'' THY B   3      21.457 -11.422 -45.426  1.00  0.00      BS   H  
ATOM     92 H5'' THY B   3      22.766 -10.633 -48.746  1.00  0.00      BS   H  
ATOM     93  P   ADE B   4      21.417  -7.166 -47.301  1.00  0.00      BS   P  
ATOM     94  O1P ADE B   4      21.988  -7.713 -48.557  1.00  0.00      BS   O  
ATOM     95  O2P ADE B   4      22.282  -6.313 -46.479  1.00  0.00      BS   O  
ATOM     96  C5' ADE B   4      19.219  -6.991 -48.606  1.00  0.00      BS   C  
ATOM     97  O5' ADE B   4      20.083  -6.437 -47.586  1.00  0.00      BS   O  
ATOM     98  C4' ADE B   4      17.738  -6.829 -48.414  1.00  0.00      BS   C  
ATOM     99  O4' ADE B   4      17.179  -7.773 -47.470  1.00  0.00      BS   O  
ATOM    100  C3' ADE B   4      17.171  -5.475 -47.933  1.00  0.00      BS   C  
ATOM    101  O3' ADE B   4      15.967  -5.079 -48.642  1.00  0.00      BS   O  
ATOM    102  C2' ADE B   4      16.921  -5.583 -46.411  1.00  0.00      BS   C  
ATOM    103  C1' ADE B   4      16.485  -7.044 -46.385  1.00  0.00      BS   C  
ATOM    104  N1  ADE B   4      14.644 -10.113 -42.650  1.00  0.00      BS   N  
ATOM    105  C2  ADE B   4      13.946  -9.469 -43.600  1.00  0.00      BS   C  
ATOM    106  N3  ADE B   4      14.443  -8.516 -44.497  1.00  0.00      BS   N  
ATOM    107  C4  ADE B   4      15.791  -8.443 -44.361  1.00  0.00      BS   C  
ATOM    108  C5  ADE B   4      16.623  -9.107 -43.430  1.00  0.00      BS   C  
ATOM    109  C6  ADE B   4      15.998 -10.055 -42.619  1.00  0.00      BS   C  
ATOM    110  N6  ADE B   4      16.659 -10.822 -41.672  1.00  0.00      BS   N  
ATOM    111  N7  ADE B   4      17.922  -8.753 -43.625  1.00  0.00      BS   N  
ATOM    112  C8  ADE B   4      17.929  -7.998 -44.680  1.00  0.00      BS   C  
ATOM    113  N9  ADE B   4      16.717  -7.783 -45.211  1.00  0.00      BS   N  
ATOM    114  H2  ADE B   4      12.858  -9.412 -43.639  1.00  0.00      BS   H  
ATOM    115  H8  ADE B   4      18.894  -7.650 -45.050  1.00  0.00      BS   H  
ATOM    116  H1' ADE B   4      15.427  -7.008 -46.723  1.00  0.00      BS   H  
ATOM    117  H2' ADE B   4      16.119  -4.945 -45.979  1.00  0.00      BS   H  
ATOM    118  H3' ADE B   4      18.006  -4.786 -48.186  1.00  0.00      BS   H  
ATOM    119  H4' ADE B   4      17.284  -6.851 -49.428  1.00  0.00      BS   H  
ATOM    120  H5' ADE B   4      19.345  -8.075 -48.814  1.00  0.00      BS   H  
ATOM    121  H61 ADE B   4      17.618 -11.099 -41.738  1.00  0.00      BS   H  
ATOM    122  H62 ADE B   4      16.095 -11.152 -40.914  1.00  0.00      BS   H  
ATOM    123 H2'' ADE B   4      17.873  -5.296 -45.916  1.00  0.00      BS   H  
ATOM    124 H5'' ADE B   4      19.524  -6.415 -49.505  1.00  0.00      BS   H  
ATOM    125  P   THY B   5      15.489  -3.587 -48.760  1.00  0.00      BS   P  
ATOM    126  O1P THY B   5      15.278  -3.371 -50.222  1.00  0.00      BS   O  
ATOM    127  O2P THY B   5      16.536  -2.715 -48.103  1.00  0.00      BS   O  
ATOM    128  C5' THY B   5      13.084  -4.434 -48.060  1.00  0.00      BS   C  
ATOM    129  O5' THY B   5      14.113  -3.444 -47.948  1.00  0.00      BS   O  
ATOM    130  C4' THY B   5      12.263  -4.320 -46.746  1.00  0.00      BS   C  
ATOM    131  O4' THY B   5      12.967  -5.037 -45.696  1.00  0.00      BS   O  
ATOM    132  C3' THY B   5      12.163  -2.850 -46.186  1.00  0.00      BS   C  
ATOM    133  O3' THY B   5      10.789  -2.659 -45.780  1.00  0.00      BS   O  
ATOM    134  C2' THY B   5      13.142  -2.841 -44.976  1.00  0.00      BS   C  
ATOM    135  C1' THY B   5      12.947  -4.283 -44.475  1.00  0.00      BS   C  
ATOM    136  N1  THY B   5      13.945  -4.833 -43.567  1.00  0.00      BS   N  
ATOM    137  C2  THY B   5      13.523  -5.859 -42.661  1.00  0.00      BS   C  
ATOM    138  O2  THY B   5      12.405  -6.365 -42.562  1.00  0.00      BS   O  
ATOM    139  N3  THY B   5      14.567  -6.272 -41.886  1.00  0.00      BS   N  
ATOM    140  C4  THY B   5      15.793  -5.736 -41.712  1.00  0.00      BS   C  
ATOM    141  O4  THY B   5      16.505  -6.112 -40.862  1.00  0.00      BS   O  
ATOM    142  C5  THY B   5      16.215  -4.831 -42.721  1.00  0.00      BS   C  
ATOM    143  C5M THY B   5      17.541  -4.113 -42.503  1.00  0.00      BS   C  
ATOM    144  C6  THY B   5      15.227  -4.317 -43.515  1.00  0.00      BS   C  
ATOM    145  H3  THY B   5      14.221  -6.733 -41.057  1.00  0.00      BS   H  
ATOM    146  H6  THY B   5      15.247  -3.285 -43.864  1.00  0.00      BS   H  
ATOM    147  H1' THY B   5      11.887  -4.393 -44.162  1.00  0.00      BS   H  
ATOM    148  H2' THY B   5      12.769  -1.981 -44.380  1.00  0.00      BS   H  
ATOM    149  H3' THY B   5      12.500  -2.096 -46.930  1.00  0.00      BS   H  
ATOM    150  H4' THY B   5      11.244  -4.751 -46.859  1.00  0.00      BS   H  
ATOM    151  H5' THY B   5      13.482  -5.469 -48.110  1.00  0.00      BS   H  
ATOM    152  H51 THY B   5      18.277  -4.828 -42.074  1.00  0.00      BS   H  
ATOM    153  H52 THY B   5      17.532  -3.154 -41.943  1.00  0.00      BS   H  
ATOM    154  H53 THY B   5      17.929  -3.803 -43.497  1.00  0.00      BS   H  
ATOM    155 H2'' THY B   5      14.160  -2.707 -45.401  1.00  0.00      BS   H  
ATOM    156 H5'' THY B   5      12.398  -4.378 -48.931  1.00  0.00      BS   H  
ATOM    157  P   ADE B   6       9.773  -1.928 -46.786  1.00  0.00      BS   P  
ATOM    158  O1P ADE B   6       9.886  -2.516 -48.144  1.00  0.00      BS   O  
ATOM    159  O2P ADE B   6       9.917  -0.464 -46.580  1.00  0.00      BS   O  
ATOM    160  C5' ADE B   6       7.898  -3.630 -45.840  1.00  0.00      BS   C  
ATOM    161  O5' ADE B   6       8.374  -2.329 -46.019  1.00  0.00      BS   O  
ATOM    162  C4' ADE B   6       7.254  -3.962 -44.531  1.00  0.00      BS   C  
ATOM    163  O4' ADE B   6       8.293  -4.338 -43.545  1.00  0.00      BS   O  
ATOM    164  C3' ADE B   6       6.495  -2.780 -43.811  1.00  0.00      BS   C  
ATOM    165  O3' ADE B   6       5.389  -3.227 -43.003  1.00  0.00      BS   O  
ATOM    166  C2' ADE B   6       7.545  -2.206 -42.891  1.00  0.00      BS   C  
ATOM    167  C1' ADE B   6       8.168  -3.514 -42.397  1.00  0.00      BS   C  
ATOM    168  N1  ADE B   6      11.808  -5.402 -39.247  1.00  0.00      BS   N  
ATOM    169  C2  ADE B   6      10.605  -5.924 -39.571  1.00  0.00      BS   C  
ATOM    170  N3  ADE B   6       9.670  -5.358 -40.407  1.00  0.00      BS   N  
ATOM    171  C4  ADE B   6      10.104  -4.160 -40.882  1.00  0.00      BS   C  
ATOM    172  C5  ADE B   6      11.332  -3.624 -40.682  1.00  0.00      BS   C  
ATOM    173  C6  ADE B   6      12.205  -4.263 -39.796  1.00  0.00      BS   C  
ATOM    174  N6  ADE B   6      13.451  -3.803 -39.499  1.00  0.00      BS   N  
ATOM    175  N7  ADE B   6      11.466  -2.501 -41.444  1.00  0.00      BS   N  
ATOM    176  C8  ADE B   6      10.379  -2.410 -42.088  1.00  0.00      BS   C  
ATOM    177  N9  ADE B   6       9.493  -3.394 -41.786  1.00  0.00      BS   N  
ATOM    178  H2  ADE B   6      10.393  -6.898 -39.128  1.00  0.00      BS   H  
ATOM    179  H8  ADE B   6      10.229  -1.649 -42.853  1.00  0.00      BS   H  
ATOM    180  H1' ADE B   6       7.465  -4.101 -41.768  1.00  0.00      BS   H  
ATOM    181  H2' ADE B   6       6.994  -1.625 -42.120  1.00  0.00      BS   H  
ATOM    182  H3' ADE B   6       6.228  -1.933 -44.479  1.00  0.00      BS   H  
ATOM    183  H4' ADE B   6       6.558  -4.823 -44.613  1.00  0.00      BS   H  
ATOM    184  H5' ADE B   6       8.807  -4.268 -45.881  1.00  0.00      BS   H  
ATOM    185  H61 ADE B   6      13.511  -2.822 -39.313  1.00  0.00      BS   H  
ATOM    186  H62 ADE B   6      14.084  -4.397 -39.004  1.00  0.00      BS   H  
ATOM    187 H2'' ADE B   6       8.210  -1.593 -43.537  1.00  0.00      BS   H  
ATOM    188 H5'' ADE B   6       7.139  -3.884 -46.611  1.00  0.00      BS   H  
ATOM    189  P   THY B   7       4.001  -3.364 -43.431  1.00  0.00      BS   P  
ATOM    190  O1P THY B   7       3.965  -3.611 -44.907  1.00  0.00      BS   O  
ATOM    191  O2P THY B   7       3.185  -2.207 -42.904  1.00  0.00      BS   O  
ATOM    192  C5' THY B   7       4.143  -5.963 -42.995  1.00  0.00      BS   C  
ATOM    193  O5' THY B   7       3.487  -4.639 -42.667  1.00  0.00      BS   O  
ATOM    194  C4' THY B   7       4.240  -6.922 -41.840  1.00  0.00      BS   C  
ATOM    195  O4' THY B   7       5.179  -6.461 -40.865  1.00  0.00      BS   O  
ATOM    196  C3' THY B   7       2.899  -7.139 -41.063  1.00  0.00      BS   C  
ATOM    197  O3' THY B   7       2.733  -8.503 -40.626  1.00  0.00      BS   O  
ATOM    198  C2' THY B   7       2.957  -6.158 -39.915  1.00  0.00      BS   C  
ATOM    199  C1' THY B   7       4.525  -6.036 -39.648  1.00  0.00      BS   C  
ATOM    200  N1  THY B   7       5.087  -4.718 -39.344  1.00  0.00      BS   N  
ATOM    201  C2  THY B   7       6.280  -4.680 -38.624  1.00  0.00      BS   C  
ATOM    202  O2  THY B   7       6.807  -5.787 -38.280  1.00  0.00      BS   O  
ATOM    203  N3  THY B   7       6.869  -3.433 -38.376  1.00  0.00      BS   N  
ATOM    204  C4  THY B   7       6.400  -2.293 -38.916  1.00  0.00      BS   C  
ATOM    205  O4  THY B   7       7.083  -1.257 -38.811  1.00  0.00      BS   O  
ATOM    206  C5  THY B   7       5.178  -2.352 -39.596  1.00  0.00      BS   C  
ATOM    207  C5M THY B   7       4.583  -1.062 -40.083  1.00  0.00      BS   C  
ATOM    208  C6  THY B   7       4.637  -3.537 -39.898  1.00  0.00      BS   C  
ATOM    209  H3  THY B   7       7.802  -3.300 -38.015  1.00  0.00      BS   H  
ATOM    210  H6  THY B   7       3.726  -3.594 -40.494  1.00  0.00      BS   H  
ATOM    211  H1' THY B   7       4.749  -6.775 -38.849  1.00  0.00      BS   H  
ATOM    212  H2' THY B   7       2.609  -6.512 -38.921  1.00  0.00      BS   H  
ATOM    213  H3' THY B   7       2.072  -6.823 -41.735  1.00  0.00      BS   H  
ATOM    214  H4' THY B   7       4.696  -7.846 -42.253  1.00  0.00      BS   H  
ATOM    215  H5' THY B   7       5.169  -5.801 -43.390  1.00  0.00      BS   H  
ATOM    216  H51 THY B   7       3.542  -1.189 -40.448  1.00  0.00      BS   H  
ATOM    217  H52 THY B   7       5.187  -0.827 -40.985  1.00  0.00      BS   H  
ATOM    218  H53 THY B   7       4.658  -0.207 -39.376  1.00  0.00      BS   H  
ATOM    219 H2'' THY B   7       2.408  -5.242 -40.222  1.00  0.00      BS   H  
ATOM    220 H5'' THY B   7       3.534  -6.458 -43.782  1.00  0.00      BS   H  
ATOM    221  P   ADE B   8       1.410  -8.883 -39.863  1.00  0.00      BS   P  
ATOM    222  O1P ADE B   8       1.084 -10.299 -40.252  1.00  0.00      BS   O  
ATOM    223  O2P ADE B   8       0.326  -7.955 -40.259  1.00  0.00      BS   O  
ATOM    224  C5' ADE B   8       2.868  -9.499 -37.778  1.00  0.00      BS   C  
ATOM    225  O5' ADE B   8       1.647  -8.806 -38.248  1.00  0.00      BS   O  
ATOM    226  C4' ADE B   8       3.371  -9.101 -36.329  1.00  0.00      BS   C  
ATOM    227  O4' ADE B   8       3.866  -7.697 -36.430  1.00  0.00      BS   O  
ATOM    228  C3' ADE B   8       2.249  -9.027 -35.212  1.00  0.00      BS   C  
ATOM    229  O3' ADE B   8       2.814  -9.383 -33.983  1.00  0.00      BS   O  
ATOM    230  C2' ADE B   8       1.952  -7.544 -35.218  1.00  0.00      BS   C  
ATOM    231  C1' ADE B   8       3.344  -6.867 -35.321  1.00  0.00      BS   C  
ATOM    232  N1  ADE B   8       5.917  -2.428 -35.622  1.00  0.00      BS   N  
ATOM    233  C2  ADE B   8       6.305  -3.675 -35.198  1.00  0.00      BS   C  
ATOM    234  N3  ADE B   8       5.592  -4.781 -35.066  1.00  0.00      BS   N  
ATOM    235  C4  ADE B   8       4.350  -4.576 -35.538  1.00  0.00      BS   C  
ATOM    236  C5  ADE B   8       3.845  -3.421 -36.121  1.00  0.00      BS   C  
ATOM    237  C6  ADE B   8       4.707  -2.328 -36.169  1.00  0.00      BS   C  
ATOM    238  N6  ADE B   8       4.427  -1.206 -36.649  1.00  0.00      BS   N  
ATOM    239  N7  ADE B   8       2.532  -3.610 -36.529  1.00  0.00      BS   N  
ATOM    240  C8  ADE B   8       2.301  -4.833 -36.196  1.00  0.00      BS   C  
ATOM    241  N9  ADE B   8       3.330  -5.549 -35.639  1.00  0.00      BS   N  
ATOM    242  H2  ADE B   8       7.330  -3.771 -34.839  1.00  0.00      BS   H  
ATOM    243  H8  ADE B   8       1.286  -5.226 -36.250  1.00  0.00      BS   H  
ATOM    244  H1' ADE B   8       3.972  -7.079 -34.430  1.00  0.00      BS   H  
ATOM    245  H2' ADE B   8       1.358  -7.385 -34.292  1.00  0.00      BS   H  
ATOM    246  H3' ADE B   8       1.342  -9.563 -35.563  1.00  0.00      BS   H  
ATOM    247  H4' ADE B   8       4.311  -9.598 -36.002  1.00  0.00      BS   H  
ATOM    248  H5' ADE B   8       3.652  -9.219 -38.513  1.00  0.00      BS   H  
ATOM    249  H61 ADE B   8       3.534  -1.081 -37.082  1.00  0.00      BS   H  
ATOM    250  H62 ADE B   8       5.175  -0.555 -36.778  1.00  0.00      BS   H  
ATOM    251 H2'' ADE B   8       1.281  -7.216 -36.040  1.00  0.00      BS   H  
ATOM    252 H5'' ADE B   8       2.812 -10.605 -37.861  1.00  0.00      BS   H  
ATOM    253  P   THY B   9       2.459 -10.761 -33.473  1.00  0.00      BS   P  
ATOM    254  O1P THY B   9       2.915 -11.787 -34.409  1.00  0.00      BS   O  
ATOM    255  O2P THY B   9       1.005 -10.822 -33.150  1.00  0.00      BS   O  
ATOM    256  C5' THY B   9       4.759 -10.591 -32.075  1.00  0.00      BS   C  
ATOM    257  O5' THY B   9       3.318 -10.870 -32.157  1.00  0.00      BS   O  
ATOM    258  C4' THY B   9       5.154  -9.500 -31.034  1.00  0.00      BS   C  
ATOM    259  O4' THY B   9       4.739  -8.169 -31.549  1.00  0.00      BS   O  
ATOM    260  C3' THY B   9       4.507  -9.609 -29.625  1.00  0.00      BS   C  
ATOM    261  O3' THY B   9       5.360  -9.245 -28.554  1.00  0.00      BS   O  
ATOM    262  C2' THY B   9       3.440  -8.602 -29.688  1.00  0.00      BS   C  
ATOM    263  C1' THY B   9       4.085  -7.496 -30.526  1.00  0.00      BS   C  
ATOM    264  N1  THY B   9       3.139  -6.473 -31.101  1.00  0.00      BS   N  
ATOM    265  C2  THY B   9       3.658  -5.319 -31.467  1.00  0.00      BS   C  
ATOM    266  O2  THY B   9       4.792  -5.050 -31.315  1.00  0.00      BS   O  
ATOM    267  N3  THY B   9       2.785  -4.326 -31.917  1.00  0.00      BS   N  
ATOM    268  C4  THY B   9       1.452  -4.535 -32.198  1.00  0.00      BS   C  
ATOM    269  O4  THY B   9       0.828  -3.652 -32.839  1.00  0.00      BS   O  
ATOM    270  C5  THY B   9       0.990  -5.921 -31.938  1.00  0.00      BS   C  
ATOM    271  C5M THY B   9      -0.549  -6.192 -31.847  1.00  0.00      BS   C  
ATOM    272  C6  THY B   9       1.839  -6.778 -31.364  1.00  0.00      BS   C  
ATOM    273  H3  THY B   9       3.252  -3.491 -32.243  1.00  0.00      BS   H  
ATOM    274  H6  THY B   9       1.661  -7.835 -31.166  1.00  0.00      BS   H  
ATOM    275  H1' THY B   9       4.889  -6.940 -29.996  1.00  0.00      BS   H  
ATOM    276  H2' THY B   9       3.095  -8.312 -28.672  1.00  0.00      BS   H  
ATOM    277  H3' THY B   9       4.137 -10.655 -29.579  1.00  0.00      BS   H  
ATOM    278  H4' THY B   9       6.248  -9.604 -30.868  1.00  0.00      BS   H  
ATOM    279  H5' THY B   9       5.110 -10.225 -33.063  1.00  0.00      BS   H  
ATOM    280  H51 THY B   9      -0.981  -5.518 -31.077  1.00  0.00      BS   H  
ATOM    281  H52 THY B   9      -0.716  -7.276 -31.670  1.00  0.00      BS   H  
ATOM    282  H53 THY B   9      -1.131  -5.903 -32.747  1.00  0.00      BS   H  
ATOM    283 H2'' THY B   9       2.608  -8.980 -30.318  1.00  0.00      BS   H  
ATOM    284 H5'' THY B   9       5.424 -11.466 -31.910  1.00  0.00      BS   H  
ATOM    285  P   ADE B  10       6.077 -10.279 -27.663  1.00  0.00      BS   P  
ATOM    286  O1P ADE B  10       6.482 -11.443 -28.476  1.00  0.00      BS   O  
ATOM    287  O2P ADE B  10       5.265 -10.574 -26.450  1.00  0.00      BS   O  
ATOM    288  C5' ADE B  10       8.350  -8.913 -28.042  1.00  0.00      BS   C  
ATOM    289  O5' ADE B  10       7.486  -9.653 -27.172  1.00  0.00      BS   O  
ATOM    290  C4' ADE B  10       8.535  -7.453 -27.638  1.00  0.00      BS   C  
ATOM    291  O4' ADE B  10       7.386  -6.648 -28.000  1.00  0.00      BS   O  
ATOM    292  C3' ADE B  10       8.633  -7.216 -26.101  1.00  0.00      BS   C  
ATOM    293  O3' ADE B  10       9.570  -6.214 -25.762  1.00  0.00      BS   O  
ATOM    294  C2' ADE B  10       7.213  -6.867 -25.670  1.00  0.00      BS   C  
ATOM    295  C1' ADE B  10       6.890  -5.941 -26.838  1.00  0.00      BS   C  
ATOM    296  N1  ADE B  10       3.248  -2.735 -28.625  1.00  0.00      BS   N  
ATOM    297  C2  ADE B  10       4.586  -2.651 -28.555  1.00  0.00      BS   C  
ATOM    298  N3  ADE B  10       5.485  -3.520 -28.099  1.00  0.00      BS   N  
ATOM    299  C4  ADE B  10       4.913  -4.628 -27.663  1.00  0.00      BS   C  
ATOM    300  C5  ADE B  10       3.571  -4.896 -27.743  1.00  0.00      BS   C  
ATOM    301  C6  ADE B  10       2.692  -3.892 -28.185  1.00  0.00      BS   C  
ATOM    302  N6  ADE B  10       1.307  -3.986 -28.202  1.00  0.00      BS   N  
ATOM    303  N7  ADE B  10       3.277  -6.147 -27.135  1.00  0.00      BS   N  
ATOM    304  C8  ADE B  10       4.472  -6.571 -26.776  1.00  0.00      BS   C  
ATOM    305  N9  ADE B  10       5.518  -5.763 -27.123  1.00  0.00      BS   N  
ATOM    306  H2  ADE B  10       5.052  -1.683 -28.740  1.00  0.00      BS   H  
ATOM    307  H8  ADE B  10       4.738  -7.533 -26.337  1.00  0.00      BS   H  
ATOM    308  H1' ADE B  10       7.334  -4.923 -26.791  1.00  0.00      BS   H  
ATOM    309  H2' ADE B  10       7.123  -6.377 -24.677  1.00  0.00      BS   H  
ATOM    310  H3' ADE B  10       8.766  -8.207 -25.616  1.00  0.00      BS   H  
ATOM    311  H4' ADE B  10       9.314  -6.988 -28.279  1.00  0.00      BS   H  
ATOM    312  H5' ADE B  10       7.940  -8.841 -29.071  1.00  0.00      BS   H  
ATOM    313  H61 ADE B  10       0.757  -3.184 -28.431  1.00  0.00      BS   H  
ATOM    314  H62 ADE B  10       0.833  -4.864 -28.144  1.00  0.00      BS   H  
ATOM    315 H2'' ADE B  10       6.562  -7.767 -25.712  1.00  0.00      BS   H  
ATOM    316 H5'' ADE B  10       9.354  -9.387 -28.013  1.00  0.00      BS   H  
ATOM    317  P   GUA B  11       9.933  -5.926 -24.206  1.00  0.00      BS   P  
ATOM    318  O1P GUA B  11      11.334  -6.171 -23.983  1.00  0.00      BS   O  
ATOM    319  O2P GUA B  11       9.053  -6.720 -23.312  1.00  0.00      BS   O  
ATOM    320  C5' GUA B  11      10.260  -3.458 -25.163  1.00  0.00      BS   C  
ATOM    321  O5' GUA B  11       9.732  -4.370 -24.105  1.00  0.00      BS   O  
ATOM    322  C4' GUA B  11       9.434  -2.204 -25.260  1.00  0.00      BS   C  
ATOM    323  O4' GUA B  11       8.065  -2.545 -25.584  1.00  0.00      BS   O  
ATOM    324  C3' GUA B  11       9.366  -1.427 -23.887  1.00  0.00      BS   C  
ATOM    325  O3' GUA B  11       9.405  -0.061 -23.966  1.00  0.00      BS   O  
ATOM    326  C2' GUA B  11       8.022  -1.930 -23.283  1.00  0.00      BS   C  
ATOM    327  C1' GUA B  11       7.186  -2.083 -24.522  1.00  0.00      BS   C  
ATOM    328  N1  GUA B  11       2.113  -2.568 -25.299  1.00  0.00      BS   N  
ATOM    329  C2  GUA B  11       2.936  -1.508 -25.630  1.00  0.00      BS   C  
ATOM    330  N2  GUA B  11       2.284  -0.508 -26.271  1.00  0.00      BS   N  
ATOM    331  N3  GUA B  11       4.244  -1.469 -25.448  1.00  0.00      BS   N  
ATOM    332  C4  GUA B  11       4.696  -2.608 -24.833  1.00  0.00      BS   C  
ATOM    333  C5  GUA B  11       3.948  -3.740 -24.400  1.00  0.00      BS   C  
ATOM    334  C6  GUA B  11       2.536  -3.758 -24.714  1.00  0.00      BS   C  
ATOM    335  O6  GUA B  11       1.767  -4.732 -24.442  1.00  0.00      BS   O  
ATOM    336  N7  GUA B  11       4.809  -4.678 -23.781  1.00  0.00      BS   N  
ATOM    337  C8  GUA B  11       6.002  -4.174 -23.856  1.00  0.00      BS   C  
ATOM    338  N9  GUA B  11       6.014  -2.908 -24.424  1.00  0.00      BS   N  
ATOM    339  H1  GUA B  11       1.126  -2.484 -25.496  1.00  0.00      BS   H  
ATOM    340  H8  GUA B  11       6.879  -4.664 -23.432  1.00  0.00      BS   H  
ATOM    341  H1' GUA B  11       6.877  -1.101 -24.938  1.00  0.00      BS   H  
ATOM    342  H2' GUA B  11       7.472  -1.145 -22.721  1.00  0.00      BS   H  
ATOM    343  H21 GUA B  11       1.307  -0.529 -26.487  1.00  0.00      BS   H  
ATOM    344  H3' GUA B  11      10.110  -1.904 -23.213  1.00  0.00      BS   H  
ATOM    345  H22 GUA B  11       2.740   0.348 -26.506  1.00  0.00      BS   H  
ATOM    346  H4' GUA B  11       9.719  -1.508 -26.077  1.00  0.00      BS   H  
ATOM    347  H5' GUA B  11      10.300  -3.955 -26.155  1.00  0.00      BS   H  
ATOM    348 H2'' GUA B  11       8.120  -2.875 -22.707  1.00  0.00      BS   H  
ATOM    349 H5'' GUA B  11      11.295  -3.219 -24.841  1.00  0.00      BS   H  
ATOM    350  P   CYT B  12      10.009   0.876 -22.867  1.00  0.00      BS   P  
ATOM    351  O1P CYT B  12      11.273   1.487 -23.420  1.00  0.00      BS   O  
ATOM    352  O2P CYT B  12      10.223   0.138 -21.604  1.00  0.00      BS   O  
ATOM    353  C5' CYT B  12       8.644   2.974 -23.715  1.00  0.00      BS   C  
ATOM    354  O5' CYT B  12       8.879   1.935 -22.705  1.00  0.00      BS   O  
ATOM    355  C4' CYT B  12       7.160   3.323 -23.866  1.00  0.00      BS   C  
ATOM    356  O4' CYT B  12       6.449   2.116 -24.187  1.00  0.00      BS   O  
ATOM    357  C3' CYT B  12       6.468   3.815 -22.612  1.00  0.00      BS   C  
ATOM    358  O3' CYT B  12       6.735   5.191 -22.392  1.00  0.00      BS   O  
ATOM    359  C2' CYT B  12       5.029   3.593 -22.935  1.00  0.00      BS   C  
ATOM    360  C1' CYT B  12       5.071   2.280 -23.802  1.00  0.00      BS   C  
ATOM    361  N1  CYT B  12       4.527   1.048 -23.110  1.00  0.00      BS   N  
ATOM    362  C2  CYT B  12       3.179   0.772 -23.253  1.00  0.00      BS   C  
ATOM    363  O2  CYT B  12       2.512   1.569 -23.897  1.00  0.00      BS   O  
ATOM    364  N3  CYT B  12       2.639  -0.313 -22.637  1.00  0.00      BS   N  
ATOM    365  C4  CYT B  12       3.357  -0.974 -21.709  1.00  0.00      BS   C  
ATOM    366  N4  CYT B  12       2.708  -1.994 -21.140  1.00  0.00      BS   N  
ATOM    367  C5  CYT B  12       4.682  -0.602 -21.419  1.00  0.00      BS   C  
ATOM    368  C6  CYT B  12       5.298   0.363 -22.198  1.00  0.00      BS   C  
ATOM    369  H5  CYT B  12       5.185  -1.196 -20.657  1.00  0.00      BS   H  
ATOM    370  H6  CYT B  12       6.341   0.674 -22.242  1.00  0.00      BS   H  
ATOM    371  H1' CYT B  12       4.579   2.370 -24.794  1.00  0.00      BS   H  
ATOM    372  H2' CYT B  12       4.546   4.431 -23.482  1.00  0.00      BS   H  
ATOM    373  H3' CYT B  12       6.787   3.057 -21.865  1.00  0.00      BS   H  
ATOM    374  H4' CYT B  12       6.987   4.035 -24.701  1.00  0.00      BS   H  
ATOM    375  H41 CYT B  12       1.791  -2.187 -21.487  1.00  0.00      BS   H  
ATOM    376  H5' CYT B  12       8.935   2.565 -24.705  1.00  0.00      BS   H  
ATOM    377  H42 CYT B  12       3.113  -2.592 -20.448  1.00  0.00      BS   H  
ATOM    378 H2'' CYT B  12       4.515   3.372 -21.975  1.00  0.00      BS   H  
ATOM    379 H5'' CYT B  12       9.304   3.842 -23.499  1.00  0.00      BS   H  
ATOM    380  P   THY B  13       6.423   5.840 -21.019  1.00  0.00      BS   P  
ATOM    381  O1P THY B  13       6.886   7.224 -21.171  1.00  0.00      BS   O  
ATOM    382  O2P THY B  13       7.138   5.113 -19.932  1.00  0.00      BS   O  
ATOM    383  C5' THY B  13       4.003   6.934 -21.097  1.00  0.00      BS   C  
ATOM    384  O5' THY B  13       4.844   5.731 -20.918  1.00  0.00      BS   O  
ATOM    385  C4' THY B  13       2.505   6.786 -20.984  1.00  0.00      BS   C  
ATOM    386  O4' THY B  13       2.048   5.624 -21.708  1.00  0.00      BS   O  
ATOM    387  C3' THY B  13       1.911   6.554 -19.547  1.00  0.00      BS   C  
ATOM    388  O3' THY B  13       1.742   7.891 -18.953  1.00  0.00      BS   O  
ATOM    389  C2' THY B  13       0.568   5.977 -19.923  1.00  0.00      BS   C  
ATOM    390  C1' THY B  13       0.925   4.982 -21.086  1.00  0.00      BS   C  
ATOM    391  N1  THY B  13       1.307   3.619 -20.575  1.00  0.00      BS   N  
ATOM    392  C2  THY B  13       0.229   2.795 -20.401  1.00  0.00      BS   C  
ATOM    393  O2  THY B  13      -0.927   3.142 -20.554  1.00  0.00      BS   O  
ATOM    394  N3  THY B  13       0.524   1.571 -19.855  1.00  0.00      BS   N  
ATOM    395  C4  THY B  13       1.813   1.128 -19.485  1.00  0.00      BS   C  
ATOM    396  O4  THY B  13       2.009   0.032 -18.954  1.00  0.00      BS   O  
ATOM    397  C5  THY B  13       2.851   2.060 -19.657  1.00  0.00      BS   C  
ATOM    398  C5M THY B  13       4.315   1.914 -19.212  1.00  0.00      BS   C  
ATOM    399  C6  THY B  13       2.521   3.232 -20.146  1.00  0.00      BS   C  
ATOM    400  H3  THY B  13      -0.188   0.941 -19.511  1.00  0.00      BS   H  
ATOM    401  H6  THY B  13       3.294   3.890 -20.541  1.00  0.00      BS   H  
ATOM    402  H1' THY B  13       0.130   5.001 -21.862  1.00  0.00      BS   H  
ATOM    403  H2' THY B  13      -0.234   6.650 -20.296  1.00  0.00      BS   H  
ATOM    404  H3' THY B  13       2.570   5.867 -18.973  1.00  0.00      BS   H  
ATOM    405  H4' THY B  13       1.867   7.592 -21.405  1.00  0.00      BS   H  
ATOM    406  H5' THY B  13       4.208   7.208 -22.154  1.00  0.00      BS   H  
ATOM    407  H51 THY B  13       4.309   2.315 -18.177  1.00  0.00      BS   H  
ATOM    408  H52 THY B  13       5.089   2.470 -19.783  1.00  0.00      BS   H  
ATOM    409  H53 THY B  13       4.638   0.851 -19.259  1.00  0.00      BS   H  
ATOM    410 H2'' THY B  13       0.079   5.438 -19.084  1.00  0.00      BS   H  
ATOM    411 H5'' THY B  13       4.344   7.845 -20.559  1.00  0.00      BS   H  
ATOM    412  P   THY B  14       1.683   7.823 -17.343  1.00  0.00      BS   P  
ATOM    413  O1P THY B  14       2.145   9.108 -16.782  1.00  0.00      BS   O  
ATOM    414  O2P THY B  14       2.501   6.667 -16.860  1.00  0.00      BS   O  
ATOM    415  C5' THY B  14      -1.019   7.961 -17.414  1.00  0.00      BS   C  
ATOM    416  O5' THY B  14       0.246   7.552 -16.813  1.00  0.00      BS   O  
ATOM    417  C4' THY B  14      -2.109   6.998 -17.075  1.00  0.00      BS   C  
ATOM    418  O4' THY B  14      -1.971   5.756 -17.778  1.00  0.00      BS   O  
ATOM    419  C3' THY B  14      -2.147   6.547 -15.571  1.00  0.00      BS   C  
ATOM    420  O3' THY B  14      -2.779   7.597 -14.810  1.00  0.00      BS   O  
ATOM    421  C2' THY B  14      -3.064   5.345 -15.747  1.00  0.00      BS   C  
ATOM    422  C1' THY B  14      -2.505   4.674 -17.038  1.00  0.00      BS   C  
ATOM    423  N1  THY B  14      -1.500   3.630 -16.788  1.00  0.00      BS   N  
ATOM    424  C2  THY B  14      -1.917   2.404 -16.207  1.00  0.00      BS   C  
ATOM    425  O2  THY B  14      -3.091   2.150 -16.033  1.00  0.00      BS   O  
ATOM    426  N3  THY B  14      -0.918   1.544 -15.899  1.00  0.00      BS   N  
ATOM    427  C4  THY B  14       0.471   1.850 -15.895  1.00  0.00      BS   C  
ATOM    428  O4  THY B  14       1.222   0.985 -15.498  1.00  0.00      BS   O  
ATOM    429  C5  THY B  14       0.815   3.054 -16.420  1.00  0.00      BS   C  
ATOM    430  C5M THY B  14       2.241   3.458 -16.424  1.00  0.00      BS   C  
ATOM    431  C6  THY B  14      -0.141   3.933 -16.787  1.00  0.00      BS   C  
ATOM    432  H3  THY B  14      -1.163   0.604 -15.620  1.00  0.00      BS   H  
ATOM    433  H6  THY B  14       0.183   4.906 -17.159  1.00  0.00      BS   H  
ATOM    434  H1' THY B  14      -3.398   4.224 -17.523  1.00  0.00      BS   H  
ATOM    435  H2' THY B  14      -4.132   5.597 -15.923  1.00  0.00      BS   H  
ATOM    436  H3' THY B  14      -1.154   6.213 -15.202  1.00  0.00      BS   H  
ATOM    437  H4' THY B  14      -3.111   7.389 -17.355  1.00  0.00      BS   H  
ATOM    438  H5' THY B  14      -0.904   8.132 -18.506  1.00  0.00      BS   H  
ATOM    439  H51 THY B  14       2.940   2.607 -16.567  1.00  0.00      BS   H  
ATOM    440  H52 THY B  14       2.579   3.942 -15.483  1.00  0.00      BS   H  
ATOM    441  H53 THY B  14       2.472   4.209 -17.209  1.00  0.00      BS   H  
ATOM    442 H2'' THY B  14      -2.955   4.589 -14.942  1.00  0.00      BS   H  
ATOM    443 H5'' THY B  14      -1.299   8.904 -16.898  1.00  0.00      BS   H  
ATOM    444  P   ADE B  15      -2.029   8.159 -13.517  1.00  0.00      BS   P  
ATOM    445  O1P ADE B  15      -2.239   9.619 -13.473  1.00  0.00      BS   O  
ATOM    446  O2P ADE B  15      -0.617   7.674 -13.510  1.00  0.00      BS   O  
ATOM    447  C5' ADE B  15      -4.126   7.221 -12.259  1.00  0.00      BS   C  
ATOM    448  O5' ADE B  15      -2.747   7.436 -12.284  1.00  0.00      BS   O  
ATOM    449  C4' ADE B  15      -4.594   5.862 -11.566  1.00  0.00      BS   C  
ATOM    450  O4' ADE B  15      -3.920   4.804 -12.208  1.00  0.00      BS   O  
ATOM    451  C3' ADE B  15      -4.187   5.719 -10.112  1.00  0.00      BS   C  
ATOM    452  O3' ADE B  15      -5.212   5.159  -9.331  1.00  0.00      BS   O  
ATOM    453  C2' ADE B  15      -2.998   4.831 -10.130  1.00  0.00      BS   C  
ATOM    454  C1' ADE B  15      -3.346   3.990 -11.340  1.00  0.00      BS   C  
ATOM    455  N1  ADE B  15      -0.509  -0.179 -11.169  1.00  0.00      BS   N  
ATOM    456  C2  ADE B  15      -1.716   0.214 -10.697  1.00  0.00      BS   C  
ATOM    457  N3  ADE B  15      -2.467   1.321 -10.876  1.00  0.00      BS   N  
ATOM    458  C4  ADE B  15      -1.792   2.146 -11.610  1.00  0.00      BS   C  
ATOM    459  C5  ADE B  15      -0.569   1.915 -12.200  1.00  0.00      BS   C  
ATOM    460  C6  ADE B  15       0.118   0.775 -11.966  1.00  0.00      BS   C  
ATOM    461  N6  ADE B  15       1.363   0.538 -12.433  1.00  0.00      BS   N  
ATOM    462  N7  ADE B  15      -0.228   3.005 -12.930  1.00  0.00      BS   N  
ATOM    463  C8  ADE B  15      -1.262   3.853 -12.785  1.00  0.00      BS   C  
ATOM    464  N9  ADE B  15      -2.253   3.326 -11.968  1.00  0.00      BS   N  
ATOM    465  H2  ADE B  15      -2.324  -0.534 -10.187  1.00  0.00      BS   H  
ATOM    466  H8  ADE B  15      -1.353   4.774 -13.362  1.00  0.00      BS   H  
ATOM    467  H1' ADE B  15      -4.143   3.285 -11.019  1.00  0.00      BS   H  
ATOM    468  H2' ADE B  15      -2.842   4.270  -9.184  1.00  0.00      BS   H  
ATOM    469  H3' ADE B  15      -3.935   6.765  -9.833  1.00  0.00      BS   H  
ATOM    470  H4' ADE B  15      -5.702   5.822 -11.643  1.00  0.00      BS   H  
ATOM    471  H5' ADE B  15      -4.647   7.115 -13.234  1.00  0.00      BS   H  
ATOM    472  H61 ADE B  15       1.765  -0.332 -12.148  1.00  0.00      BS   H  
ATOM    473  H62 ADE B  15       1.703   0.842 -13.323  1.00  0.00      BS   H  
ATOM    474 H2'' ADE B  15      -2.084   5.445 -10.281  1.00  0.00      BS   H  
ATOM    475 H5'' ADE B  15      -4.718   8.045 -11.805  1.00  0.00      BS   H  
ATOM    476  P   CYT B  16      -5.949   5.977  -8.220  1.00  0.00      BS   P  
ATOM    477  O1P CYT B  16      -7.319   5.464  -8.021  1.00  0.00      BS   O  
ATOM    478  O2P CYT B  16      -5.727   7.460  -8.201  1.00  0.00      BS   O  
ATOM    479  C5' CYT B  16      -5.310   4.202  -6.489  1.00  0.00      BS   C  
ATOM    480  O5' CYT B  16      -5.206   5.471  -7.083  1.00  0.00      BS   O  
ATOM    481  C4' CYT B  16      -4.052   3.822  -5.764  1.00  0.00      BS   C  
ATOM    482  O4' CYT B  16      -3.002   3.492  -6.832  1.00  0.00      BS   O  
ATOM    483  C3' CYT B  16      -3.362   4.970  -4.955  1.00  0.00      BS   C  
ATOM    484  O3' CYT B  16      -3.036   4.611  -3.588  1.00  0.00      BS   O  
ATOM    485  C2' CYT B  16      -2.023   5.248  -5.768  1.00  0.00      BS   C  
ATOM    486  C1' CYT B  16      -1.816   3.803  -6.225  1.00  0.00      BS   C  
ATOM    487  N1  CYT B  16      -0.726   3.570  -7.195  1.00  0.00      BS   N  
ATOM    488  C2  CYT B  16      -0.247   2.296  -7.453  1.00  0.00      BS   C  
ATOM    489  O2  CYT B  16      -0.672   1.305  -6.824  1.00  0.00      BS   O  
ATOM    490  N3  CYT B  16       0.671   2.121  -8.430  1.00  0.00      BS   N  
ATOM    491  C4  CYT B  16       1.086   3.206  -9.134  1.00  0.00      BS   C  
ATOM    492  N4  CYT B  16       2.049   2.937 -10.029  1.00  0.00      BS   N  
ATOM    493  C5  CYT B  16       0.583   4.500  -8.862  1.00  0.00      BS   C  
ATOM    494  C6  CYT B  16      -0.359   4.630  -7.984  1.00  0.00      BS   C  
ATOM    495  H5  CYT B  16       1.063   5.350  -9.349  1.00  0.00      BS   H  
ATOM    496  H6  CYT B  16      -0.693   5.630  -7.711  1.00  0.00      BS   H  
ATOM    497  H1' CYT B  16      -1.687   3.145  -5.339  1.00  0.00      BS   H  
ATOM    498  H2' CYT B  16      -1.248   5.794  -5.187  1.00  0.00      BS   H  
ATOM    499  H3' CYT B  16      -3.992   5.869  -5.123  1.00  0.00      BS   H  
ATOM    500  H4' CYT B  16      -4.168   2.973  -5.057  1.00  0.00      BS   H  
ATOM    501  H41 CYT B  16       2.403   2.001 -10.045  1.00  0.00      BS   H  
ATOM    502  H5' CYT B  16      -5.523   3.393  -7.221  1.00  0.00      BS   H  
ATOM    503  H42 CYT B  16       2.269   3.504 -10.822  1.00  0.00      BS   H  
ATOM    504 H2'' CYT B  16      -2.343   5.831  -6.659  1.00  0.00      BS   H  
ATOM    505 H5'' CYT B  16      -6.059   4.180  -5.670  1.00  0.00      BS   H  
ATOM    506  P   ADE B  17      -3.138   5.832  -2.594  1.00  0.00      BS   P  
ATOM    507  O1P ADE B  17      -4.513   6.397  -2.661  1.00  0.00      BS   O  
ATOM    508  O2P ADE B  17      -2.113   6.806  -2.930  1.00  0.00      BS   O  
ATOM    509  C5' ADE B  17      -3.285   3.981  -0.535  1.00  0.00      BS   C  
ATOM    510  O5' ADE B  17      -2.796   5.183  -1.154  1.00  0.00      BS   O  
ATOM    511  C4' ADE B  17      -2.271   2.834  -0.542  1.00  0.00      BS   C  
ATOM    512  O4' ADE B  17      -2.014   2.270  -1.863  1.00  0.00      BS   O  
ATOM    513  C3' ADE B  17      -0.815   3.116  -0.026  1.00  0.00      BS   C  
ATOM    514  O3' ADE B  17      -0.760   3.141   1.386  1.00  0.00      BS   O  
ATOM    515  C2' ADE B  17      -0.139   1.877  -0.517  1.00  0.00      BS   C  
ATOM    516  C1' ADE B  17      -0.776   1.649  -1.910  1.00  0.00      BS   C  
ATOM    517  N1  ADE B  17       2.915   1.043  -5.431  1.00  0.00      BS   N  
ATOM    518  C2  ADE B  17       2.280   0.185  -4.544  1.00  0.00      BS   C  
ATOM    519  N3  ADE B  17       1.264   0.370  -3.758  1.00  0.00      BS   N  
ATOM    520  C4  ADE B  17       0.968   1.722  -3.724  1.00  0.00      BS   C  
ATOM    521  C5  ADE B  17       1.474   2.691  -4.555  1.00  0.00      BS   C  
ATOM    522  C6  ADE B  17       2.517   2.332  -5.496  1.00  0.00      BS   C  
ATOM    523  N6  ADE B  17       3.132   3.185  -6.333  1.00  0.00      BS   N  
ATOM    524  N7  ADE B  17       0.931   3.940  -4.270  1.00  0.00      BS   N  
ATOM    525  C8  ADE B  17       0.089   3.640  -3.283  1.00  0.00      BS   C  
ATOM    526  N9  ADE B  17       0.071   2.310  -2.962  1.00  0.00      BS   N  
ATOM    527  H2  ADE B  17       2.687  -0.825  -4.569  1.00  0.00      BS   H  
ATOM    528  H8  ADE B  17      -0.529   4.384  -2.780  1.00  0.00      BS   H  
ATOM    529  H1' ADE B  17      -0.860   0.551  -2.055  1.00  0.00      BS   H  
ATOM    530  H2' ADE B  17      -0.389   1.056   0.189  1.00  0.00      BS   H  
ATOM    531  H3' ADE B  17      -0.480   4.081  -0.462  1.00  0.00      BS   H  
ATOM    532  H4' ADE B  17      -2.615   2.037   0.151  1.00  0.00      BS   H  
ATOM    533  H5' ADE B  17      -4.167   3.647  -1.124  1.00  0.00      BS   H  
ATOM    534  H61 ADE B  17       2.885   4.142  -6.484  1.00  0.00      BS   H  
ATOM    535  H62 ADE B  17       3.949   2.905  -6.839  1.00  0.00      BS   H  
ATOM    536 H2'' ADE B  17       0.958   2.020  -0.608  1.00  0.00      BS   H  
ATOM    537 H5'' ADE B  17      -3.586   4.163   0.519  1.00  0.00      BS   H  
ATOM    538  P   ADE B  18       0.346   4.020   2.085  1.00  0.00      BS   P  
ATOM    539  O1P ADE B  18      -0.084   4.120   3.510  1.00  0.00      BS   O  
ATOM    540  O2P ADE B  18       0.558   5.292   1.314  1.00  0.00      BS   O  
ATOM    541  C5' ADE B  18       1.562   1.836   2.765  1.00  0.00      BS   C  
ATOM    542  O5' ADE B  18       1.545   3.079   2.003  1.00  0.00      BS   O  
ATOM    543  C4' ADE B  18       2.831   1.028   2.393  1.00  0.00      BS   C  
ATOM    544  O4' ADE B  18       2.804   0.607   1.042  1.00  0.00      BS   O  
ATOM    545  C3' ADE B  18       4.187   1.761   2.484  1.00  0.00      BS   C  
ATOM    546  O3' ADE B  18       4.648   1.830   3.805  1.00  0.00      BS   O  
ATOM    547  C2' ADE B  18       5.087   0.845   1.727  1.00  0.00      BS   C  
ATOM    548  C1' ADE B  18       4.184   0.571   0.561  1.00  0.00      BS   C  
ATOM    549  N1  ADE B  18       6.968   2.033  -3.444  1.00  0.00      BS   N  
ATOM    550  C2  ADE B  18       7.101   1.045  -2.563  1.00  0.00      BS   C  
ATOM    551  N3  ADE B  18       6.321   0.770  -1.532  1.00  0.00      BS   N  
ATOM    552  C4  ADE B  18       5.222   1.572  -1.491  1.00  0.00      BS   C  
ATOM    553  C5  ADE B  18       4.973   2.690  -2.341  1.00  0.00      BS   C  
ATOM    554  C6  ADE B  18       5.917   2.855  -3.405  1.00  0.00      BS   C  
ATOM    555  N6  ADE B  18       5.751   3.870  -4.292  1.00  0.00      BS   N  
ATOM    556  N7  ADE B  18       3.869   3.369  -1.884  1.00  0.00      BS   N  
ATOM    557  C8  ADE B  18       3.473   2.715  -0.774  1.00  0.00      BS   C  
ATOM    558  N9  ADE B  18       4.296   1.573  -0.530  1.00  0.00      BS   N  
ATOM    559  H2  ADE B  18       8.074   0.555  -2.598  1.00  0.00      BS   H  
ATOM    560  H8  ADE B  18       2.584   2.878  -0.165  1.00  0.00      BS   H  
ATOM    561  H1' ADE B  18       4.305  -0.485   0.239  1.00  0.00      BS   H  
ATOM    562  H2' ADE B  18       5.298  -0.104   2.265  1.00  0.00      BS   H  
ATOM    563  H3' ADE B  18       3.978   2.651   1.854  1.00  0.00      BS   H  
ATOM    564  H4' ADE B  18       2.866   0.071   2.955  1.00  0.00      BS   H  
ATOM    565  H5' ADE B  18       0.650   1.224   2.599  1.00  0.00      BS   H  
ATOM    566  H61 ADE B  18       4.814   4.203  -4.395  1.00  0.00      BS   H  
ATOM    567  H62 ADE B  18       6.276   3.897  -5.142  1.00  0.00      BS   H  
ATOM    568 H2'' ADE B  18       5.970   1.419   1.372  1.00  0.00      BS   H  
ATOM    569 H5'' ADE B  18       1.707   2.108   3.833  1.00  0.00      BS   H  
ATOM    570  P   CYT B  19       5.045   3.209   4.443  1.00  0.00      BS   P  
ATOM    571  O1P CYT B  19       4.609   2.985   5.821  1.00  0.00      BS   O  
ATOM    572  O2P CYT B  19       4.377   4.258   3.661  1.00  0.00      BS   O  
ATOM    573  C5' CYT B  19       7.536   2.372   4.923  1.00  0.00      BS   C  
ATOM    574  O5' CYT B  19       6.601   3.364   4.420  1.00  0.00      BS   O  
ATOM    575  C4' CYT B  19       8.866   2.328   4.039  1.00  0.00      BS   C  
ATOM    576  O4' CYT B  19       8.515   1.997   2.724  1.00  0.00      BS   O  
ATOM    577  C3' CYT B  19       9.765   3.592   3.948  1.00  0.00      BS   C  
ATOM    578  O3' CYT B  19      10.632   3.692   5.035  1.00  0.00      BS   O  
ATOM    579  C2' CYT B  19      10.520   3.259   2.677  1.00  0.00      BS   C  
ATOM    580  C1' CYT B  19       9.444   2.657   1.830  1.00  0.00      BS   C  
ATOM    581  N1  CYT B  19       8.734   3.590   0.985  1.00  0.00      BS   N  
ATOM    582  C2  CYT B  19       9.251   3.912  -0.279  1.00  0.00      BS   C  
ATOM    583  O2  CYT B  19      10.274   3.330  -0.570  1.00  0.00      BS   O  
ATOM    584  N3  CYT B  19       8.540   4.741  -1.059  1.00  0.00      BS   N  
ATOM    585  C4  CYT B  19       7.426   5.306  -0.710  1.00  0.00      BS   C  
ATOM    586  N4  CYT B  19       6.712   6.099  -1.589  1.00  0.00      BS   N  
ATOM    587  C5  CYT B  19       6.911   5.048   0.625  1.00  0.00      BS   C  
ATOM    588  C6  CYT B  19       7.541   4.175   1.401  1.00  0.00      BS   C  
ATOM    589  H5  CYT B  19       5.954   5.510   0.869  1.00  0.00      BS   H  
ATOM    590  H6  CYT B  19       7.130   3.784   2.331  1.00  0.00      BS   H  
ATOM    591  H1' CYT B  19       9.901   1.879   1.180  1.00  0.00      BS   H  
ATOM    592  H2' CYT B  19      11.316   2.507   2.865  1.00  0.00      BS   H  
ATOM    593  H3' CYT B  19       9.064   4.454   3.940  1.00  0.00      BS   H  
ATOM    594  H4' CYT B  19       9.479   1.431   4.272  1.00  0.00      BS   H  
ATOM    595  H41 CYT B  19       7.023   6.134  -2.539  1.00  0.00      BS   H  
ATOM    596  H5' CYT B  19       7.083   1.365   4.797  1.00  0.00      BS   H  
ATOM    597  H42 CYT B  19       5.766   6.409  -1.512  1.00  0.00      BS   H  
ATOM    598 H2'' CYT B  19      11.109   4.088   2.229  1.00  0.00      BS   H  
ATOM    599 H5'' CYT B  19       7.795   2.555   5.988  1.00  0.00      BS   H  
ATOM    600  P   ADE B  20      11.087   5.188   5.511  1.00  0.00      BS   P  
ATOM    601  O1P ADE B  20      11.813   5.138   6.799  1.00  0.00      BS   O  
ATOM    602  O2P ADE B  20       9.913   6.059   5.519  1.00  0.00      BS   O  
ATOM    603  C5' ADE B  20      13.290   4.871   4.081  1.00  0.00      BS   C  
ATOM    604  O5' ADE B  20      12.001   5.527   4.252  1.00  0.00      BS   O  
ATOM    605  C4' ADE B  20      14.188   5.548   3.080  1.00  0.00      BS   C  
ATOM    606  O4' ADE B  20      13.572   5.858   1.852  1.00  0.00      BS   O  
ATOM    607  C3' ADE B  20      14.722   6.893   3.633  1.00  0.00      BS   C  
ATOM    608  O3' ADE B  20      16.141   7.127   3.482  1.00  0.00      BS   O  
ATOM    609  C2' ADE B  20      13.819   7.961   2.936  1.00  0.00      BS   C  
ATOM    610  C1' ADE B  20      13.569   7.274   1.580  1.00  0.00      BS   C  
ATOM    611  N1  ADE B  20      10.801   9.600  -2.134  1.00  0.00      BS   N  
ATOM    612  C2  ADE B  20      12.113   9.521  -1.934  1.00  0.00      BS   C  
ATOM    613  N3  ADE B  20      12.777   8.946  -0.912  1.00  0.00      BS   N  
ATOM    614  C4  ADE B  20      11.946   8.123  -0.184  1.00  0.00      BS   C  
ATOM    615  C5  ADE B  20      10.598   8.010  -0.390  1.00  0.00      BS   C  
ATOM    616  C6  ADE B  20       9.973   8.826  -1.426  1.00  0.00      BS   C  
ATOM    617  N6  ADE B  20       8.712   8.703  -1.667  1.00  0.00      BS   N  
ATOM    618  N7  ADE B  20      10.068   7.161   0.584  1.00  0.00      BS   N  
ATOM    619  C8  ADE B  20      11.075   6.899   1.408  1.00  0.00      BS   C  
ATOM    620  N9  ADE B  20      12.247   7.478   0.970  1.00  0.00      BS   N  
ATOM    621  H2  ADE B  20      12.788  10.062  -2.597  1.00  0.00      BS   H  
ATOM    622  H8  ADE B  20      11.127   6.305   2.320  1.00  0.00      BS   H  
ATOM    623  H1' ADE B  20      14.420   7.534   0.914  1.00  0.00      BS   H  
ATOM    624  H2' ADE B  20      14.329   8.943   2.837  1.00  0.00      BS   H  
ATOM    625  H3' ADE B  20      14.456   6.864   4.711  1.00  0.00      BS   H  
ATOM    626  H4' ADE B  20      15.157   5.012   3.003  1.00  0.00      BS   H  
ATOM    627  H5' ADE B  20      13.138   3.891   3.581  1.00  0.00      BS   H  
ATOM    628  H61 ADE B  20       8.343   7.808  -1.418  1.00  0.00      BS   H  
ATOM    629  H62 ADE B  20       8.286   8.999  -2.523  1.00  0.00      BS   H  
ATOM    630  H3T ADE B  20      16.192   8.040   3.778  1.00  0.00      BS   H  
ATOM    631 H2'' ADE B  20      12.918   8.168   3.552  1.00  0.00      BS   H  
ATOM    632 H5'' ADE B  20      13.920   4.736   4.986  1.00  0.00      BS   H  
TER   
ATOM    633  C5' URA R   1       8.682  13.186 -10.802  1.00  0.00      R    C  
ATOM    634  O5' URA R   1       7.495  12.754 -10.167  1.00  0.00      R    O  
ATOM    635  C4' URA R   1       9.954  13.067 -10.013  1.00  0.00      R    C  
ATOM    636  O4' URA R   1       9.717  13.734  -8.655  1.00  0.00      R    O  
ATOM    637  C3' URA R   1      10.475  11.670  -9.739  1.00  0.00      R    C  
ATOM    638  O3' URA R   1      11.238  11.118 -10.842  1.00  0.00      R    O  
ATOM    639  C2' URA R   1      11.396  11.990  -8.595  1.00  0.00      R    C  
ATOM    640  O2' URA R   1      12.560  12.790  -8.953  1.00  0.00      R    O  
ATOM    641  C1' URA R   1      10.461  12.958  -7.782  1.00  0.00      R    C  
ATOM    642  N1  URA R   1       9.706  12.181  -6.702  1.00  0.00      R    N  
ATOM    643  C2  URA R   1      10.322  11.666  -5.569  1.00  0.00      R    C  
ATOM    644  O2  URA R   1      11.487  11.867  -5.340  1.00  0.00      R    O  
ATOM    645  N3  URA R   1       9.506  10.889  -4.736  1.00  0.00      R    N  
ATOM    646  C4  URA R   1       8.167  10.595  -4.836  1.00  0.00      R    C  
ATOM    647  O4  URA R   1       7.631   9.898  -3.974  1.00  0.00      R    O  
ATOM    648  C5  URA R   1       7.565  11.268  -5.995  1.00  0.00      R    C  
ATOM    649  C6  URA R   1       8.336  11.918  -6.925  1.00  0.00      R    C  
ATOM    650  H3  URA R   1       9.924  10.611  -3.859  1.00  0.00      R    H  
ATOM    651  H5  URA R   1       6.487  11.108  -6.045  1.00  0.00      R    H  
ATOM    652  H6  URA R   1       7.791  12.423  -7.723  1.00  0.00      R    H  
ATOM    653  H1' URA R   1      11.178  13.572  -7.198  1.00  0.00      R    H  
ATOM    654  H2' URA R   1      12.973  12.367  -9.709  1.00  0.00      R    H  
ATOM    655  H3' URA R   1       9.549  11.148  -9.418  1.00  0.00      R    H  
ATOM    656  H4' URA R   1      10.728  13.654 -10.553  1.00  0.00      R    H  
ATOM    657  H5' URA R   1       8.456  14.199 -11.199  1.00  0.00      R    H  
ATOM    658  H5T URA R   1       6.920  12.524 -10.901  1.00  0.00      R    H  
ATOM    659 H2'' URA R   1      11.708  11.055  -8.083  1.00  0.00      R    H  
ATOM    660 H5'' URA R   1       8.835  12.560 -11.708  1.00  0.00      R    H  
ATOM    661  P   GUA R   2      10.920   9.630 -11.179  1.00  0.00      R    P  
ATOM    662  O1P GUA R   2      11.351   9.270 -12.523  1.00  0.00      R    O  
ATOM    663  O2P GUA R   2       9.523   9.405 -10.947  1.00  0.00      R    O  
ATOM    664  C5' GUA R   2      13.258   8.836 -10.301  1.00  0.00      R    C  
ATOM    665  O5' GUA R   2      11.870   8.823 -10.209  1.00  0.00      R    O  
ATOM    666  C4' GUA R   2      13.934   8.310  -8.976  1.00  0.00      R    C  
ATOM    667  O4' GUA R   2      13.338   9.030  -7.763  1.00  0.00      R    O  
ATOM    668  C3' GUA R   2      13.538   6.854  -8.709  1.00  0.00      R    C  
ATOM    669  O3' GUA R   2      14.324   5.952  -9.519  1.00  0.00      R    O  
ATOM    670  C2' GUA R   2      13.812   6.783  -7.234  1.00  0.00      R    C  
ATOM    671  O2' GUA R   2      15.151   6.815  -6.955  1.00  0.00      R    O  
ATOM    672  C1' GUA R   2      13.208   8.077  -6.713  1.00  0.00      R    C  
ATOM    673  N1  GUA R   2      10.105   6.188  -3.260  1.00  0.00      R    N  
ATOM    674  C2  GUA R   2      11.438   6.253  -3.317  1.00  0.00      R    C  
ATOM    675  N2  GUA R   2      12.050   5.689  -2.285  1.00  0.00      R    N  
ATOM    676  N3  GUA R   2      12.096   6.826  -4.188  1.00  0.00      R    N  
ATOM    677  C4  GUA R   2      11.325   7.352  -5.196  1.00  0.00      R    C  
ATOM    678  C5  GUA R   2       9.979   7.299  -5.299  1.00  0.00      R    C  
ATOM    679  C6  GUA R   2       9.266   6.789  -4.197  1.00  0.00      R    C  
ATOM    680  O6  GUA R   2       8.004   6.750  -4.066  1.00  0.00      R    O  
ATOM    681  N7  GUA R   2       9.530   7.839  -6.530  1.00  0.00      R    N  
ATOM    682  C8  GUA R   2      10.649   8.249  -7.074  1.00  0.00      R    C  
ATOM    683  N9  GUA R   2      11.790   7.882  -6.360  1.00  0.00      R    N  
ATOM    684  H1  GUA R   2       9.652   5.705  -2.498  1.00  0.00      R    H  
ATOM    685  H8  GUA R   2      10.683   8.756  -8.039  1.00  0.00      R    H  
ATOM    686  H1' GUA R   2      13.828   8.321  -5.825  1.00  0.00      R    H  
ATOM    687  H2' GUA R   2      15.603   6.639  -7.783  1.00  0.00      R    H  
ATOM    688  H21 GUA R   2      11.553   5.090  -1.657  1.00  0.00      R    H  
ATOM    689  H3' GUA R   2      12.441   6.799  -8.880  1.00  0.00      R    H  
ATOM    690  H22 GUA R   2      13.021   5.469  -2.377  1.00  0.00      R    H  
ATOM    691  H4' GUA R   2      15.040   8.423  -8.978  1.00  0.00      R    H  
ATOM    692  H5' GUA R   2      13.632   9.872 -10.444  1.00  0.00      R    H  
ATOM    693 H2'' GUA R   2      13.375   5.888  -6.741  1.00  0.00      R    H  
ATOM    694 H5'' GUA R   2      13.583   8.271 -11.200  1.00  0.00      R    H  
ATOM    695  P   URA R   3      13.786   4.524  -9.900  1.00  0.00      R    P  
ATOM    696  O1P URA R   3      14.731   3.751 -10.668  1.00  0.00      R    O  
ATOM    697  O2P URA R   3      12.485   4.671 -10.502  1.00  0.00      R    O  
ATOM    698  C5' URA R   3      14.583   3.044  -7.871  1.00  0.00      R    C  
ATOM    699  O5' URA R   3      13.588   3.816  -8.482  1.00  0.00      R    O  
ATOM    700  C4' URA R   3      14.148   2.345  -6.586  1.00  0.00      R    C  
ATOM    701  O4' URA R   3      13.566   3.242  -5.598  1.00  0.00      R    O  
ATOM    702  C3' URA R   3      13.017   1.279  -6.841  1.00  0.00      R    C  
ATOM    703  O3' URA R   3      13.567   0.134  -7.545  1.00  0.00      R    O  
ATOM    704  C2' URA R   3      12.502   1.137  -5.396  1.00  0.00      R    C  
ATOM    705  O2' URA R   3      13.325   0.373  -4.540  1.00  0.00      R    O  
ATOM    706  C1' URA R   3      12.444   2.622  -4.982  1.00  0.00      R    C  
ATOM    707  N1  URA R   3      11.179   3.250  -5.346  1.00  0.00      R    N  
ATOM    708  C2  URA R   3      10.090   3.030  -4.450  1.00  0.00      R    C  
ATOM    709  O2  URA R   3      10.222   2.357  -3.418  1.00  0.00      R    O  
ATOM    710  N3  URA R   3       8.896   3.462  -4.828  1.00  0.00      R    N  
ATOM    711  C4  URA R   3       8.561   3.954  -6.100  1.00  0.00      R    C  
ATOM    712  O4  URA R   3       7.415   4.173  -6.475  1.00  0.00      R    O  
ATOM    713  C5  URA R   3       9.723   4.217  -6.924  1.00  0.00      R    C  
ATOM    714  C6  URA R   3      10.934   3.817  -6.566  1.00  0.00      R    C  
ATOM    715  H3  URA R   3       8.233   3.082  -4.168  1.00  0.00      R    H  
ATOM    716  H5  URA R   3       9.488   4.558  -7.933  1.00  0.00      R    H  
ATOM    717  H6  URA R   3      11.778   3.925  -7.248  1.00  0.00      R    H  
ATOM    718  H1' URA R   3      12.634   2.646  -3.888  1.00  0.00      R    H  
ATOM    719  H2' URA R   3      12.771   0.016  -3.842  1.00  0.00      R    H  
ATOM    720  H3' URA R   3      12.239   1.791  -7.447  1.00  0.00      R    H  
ATOM    721  H4' URA R   3      15.027   1.839  -6.135  1.00  0.00      R    H  
ATOM    722  H5' URA R   3      15.468   3.672  -7.634  1.00  0.00      R    H  
ATOM    723 H2'' URA R   3      11.444   0.795  -5.385  1.00  0.00      R    H  
ATOM    724 H5'' URA R   3      14.925   2.242  -8.560  1.00  0.00      R    H  
ATOM    725  P   URA R   4      12.638  -0.573  -8.584  1.00  0.00      R    P  
ATOM    726  O1P URA R   4      13.299  -1.760  -9.167  1.00  0.00      R    O  
ATOM    727  O2P URA R   4      12.256   0.441  -9.568  1.00  0.00      R    O  
ATOM    728  C5' URA R   4      11.641  -2.126  -6.866  1.00  0.00      R    C  
ATOM    729  O5' URA R   4      11.456  -1.063  -7.772  1.00  0.00      R    O  
ATOM    730  C4' URA R   4      10.362  -2.432  -6.030  1.00  0.00      R    C  
ATOM    731  O4' URA R   4       9.700  -1.360  -5.338  1.00  0.00      R    O  
ATOM    732  C3' URA R   4       9.198  -3.077  -6.903  1.00  0.00      R    C  
ATOM    733  O3' URA R   4       9.528  -4.453  -7.187  1.00  0.00      R    O  
ATOM    734  C2' URA R   4       8.050  -2.917  -5.939  1.00  0.00      R    C  
ATOM    735  O2' URA R   4       8.162  -3.952  -4.920  1.00  0.00      R    O  
ATOM    736  C1' URA R   4       8.323  -1.563  -5.353  1.00  0.00      R    C  
ATOM    737  N1  URA R   4       7.537  -0.542  -6.077  1.00  0.00      R    N  
ATOM    738  C2  URA R   4       6.186  -0.339  -5.807  1.00  0.00      R    C  
ATOM    739  O2  URA R   4       5.542  -1.040  -5.011  1.00  0.00      R    O  
ATOM    740  N3  URA R   4       5.574   0.648  -6.557  1.00  0.00      R    N  
ATOM    741  C4  URA R   4       6.146   1.318  -7.636  1.00  0.00      R    C  
ATOM    742  O4  URA R   4       5.501   2.156  -8.251  1.00  0.00      R    O  
ATOM    743  C5  URA R   4       7.485   0.950  -7.971  1.00  0.00      R    C  
ATOM    744  C6  URA R   4       8.143   0.128  -7.120  1.00  0.00      R    C  
ATOM    745  H3  URA R   4       4.579   0.763  -6.429  1.00  0.00      R    H  
ATOM    746  H5  URA R   4       8.017   1.424  -8.795  1.00  0.00      R    H  
ATOM    747  H6  URA R   4       9.229   0.079  -7.197  1.00  0.00      R    H  
ATOM    748  H1' URA R   4       8.008  -1.527  -4.287  1.00  0.00      R    H  
ATOM    749  H2' URA R   4       8.282  -4.814  -5.327  1.00  0.00      R    H  
ATOM    750  H3' URA R   4       9.104  -2.449  -7.815  1.00  0.00      R    H  
ATOM    751  H4' URA R   4      10.604  -3.265  -5.336  1.00  0.00      R    H  
ATOM    752  H5' URA R   4      12.427  -1.861  -6.126  1.00  0.00      R    H  
ATOM    753 H2'' URA R   4       7.037  -3.004  -6.384  1.00  0.00      R    H  
ATOM    754 H5'' URA R   4      12.072  -3.003  -7.394  1.00  0.00      R    H  
ATOM    755  P   GUA R   5       8.874  -5.111  -8.476  1.00  0.00      R    P  
ATOM    756  O1P GUA R   5       9.654  -6.307  -8.886  1.00  0.00      R    O  
ATOM    757  O2P GUA R   5       8.764  -4.084  -9.536  1.00  0.00      R    O  
ATOM    758  C5' GUA R   5       7.214  -6.536  -7.041  1.00  0.00      R    C  
ATOM    759  O5' GUA R   5       7.428  -5.588  -8.066  1.00  0.00      R    O  
ATOM    760  C4' GUA R   5       5.762  -6.536  -6.546  1.00  0.00      R    C  
ATOM    761  O4' GUA R   5       5.465  -5.250  -5.907  1.00  0.00      R    O  
ATOM    762  C3' GUA R   5       4.720  -6.661  -7.655  1.00  0.00      R    C  
ATOM    763  O3' GUA R   5       4.448  -8.048  -7.946  1.00  0.00      R    O  
ATOM    764  C2' GUA R   5       3.509  -5.911  -7.136  1.00  0.00      R    C  
ATOM    765  O2' GUA R   5       2.716  -6.615  -6.159  1.00  0.00      R    O  
ATOM    766  C1' GUA R   5       4.234  -4.810  -6.373  1.00  0.00      R    C  
ATOM    767  N1  GUA R   5       1.797  -0.622  -8.258  1.00  0.00      R    N  
ATOM    768  C2  GUA R   5       1.430  -1.468  -7.218  1.00  0.00      R    C  
ATOM    769  N2  GUA R   5       0.161  -1.351  -6.749  1.00  0.00      R    N  
ATOM    770  N3  GUA R   5       2.161  -2.432  -6.688  1.00  0.00      R    N  
ATOM    771  C4  GUA R   5       3.351  -2.468  -7.340  1.00  0.00      R    C  
ATOM    772  C5  GUA R   5       3.871  -1.668  -8.420  1.00  0.00      R    C  
ATOM    773  C6  GUA R   5       2.952  -0.752  -8.996  1.00  0.00      R    C  
ATOM    774  O6  GUA R   5       3.195   0.011  -9.961  1.00  0.00      R    O  
ATOM    775  N7  GUA R   5       5.077  -2.143  -8.884  1.00  0.00      R    N  
ATOM    776  C8  GUA R   5       5.254  -3.272  -8.206  1.00  0.00      R    C  
ATOM    777  N9  GUA R   5       4.340  -3.540  -7.219  1.00  0.00      R    N  
ATOM    778  H1  GUA R   5       1.167   0.107  -8.564  1.00  0.00      R    H  
ATOM    779  H8  GUA R   5       6.087  -3.926  -8.469  1.00  0.00      R    H  
ATOM    780  H1' GUA R   5       3.665  -4.448  -5.490  1.00  0.00      R    H  
ATOM    781  H2' GUA R   5       1.820  -6.570  -6.499  1.00  0.00      R    H  
ATOM    782  H21 GUA R   5      -0.450  -0.666  -7.147  1.00  0.00      R    H  
ATOM    783  H3' GUA R   5       5.054  -6.095  -8.551  1.00  0.00      R    H  
ATOM    784  H22 GUA R   5      -0.205  -2.082  -6.174  1.00  0.00      R    H  
ATOM    785  H4' GUA R   5       5.551  -7.336  -5.805  1.00  0.00      R    H  
ATOM    786  H5' GUA R   5       7.830  -6.252  -6.161  1.00  0.00      R    H  
ATOM    787 H2'' GUA R   5       2.847  -5.442  -7.894  1.00  0.00      R    H  
ATOM    788 H5'' GUA R   5       7.470  -7.541  -7.439  1.00  0.00      R    H  
ATOM    789  P   URA R   6       4.017  -8.650  -9.271  1.00  0.00      R    P  
ATOM    790  O1P URA R   6       4.115 -10.096  -9.363  1.00  0.00      R    O  
ATOM    791  O2P URA R   6       4.844  -8.116 -10.353  1.00  0.00      R    O  
ATOM    792  C5' URA R   6       1.518  -8.738  -8.640  1.00  0.00      R    C  
ATOM    793  O5' URA R   6       2.546  -8.250  -9.542  1.00  0.00      R    O  
ATOM    794  C4' URA R   6       0.246  -7.902  -8.734  1.00  0.00      R    C  
ATOM    795  O4' URA R   6       0.583  -6.582  -8.235  1.00  0.00      R    O  
ATOM    796  C3' URA R   6      -0.364  -7.647 -10.110  1.00  0.00      R    C  
ATOM    797  O3' URA R   6      -1.101  -8.821 -10.415  1.00  0.00      R    O  
ATOM    798  C2' URA R   6      -1.203  -6.449  -9.839  1.00  0.00      R    C  
ATOM    799  O2' URA R   6      -2.469  -6.604  -9.209  1.00  0.00      R    O  
ATOM    800  C1' URA R   6      -0.220  -5.686  -8.926  1.00  0.00      R    C  
ATOM    801  N1  URA R   6       0.637  -4.710  -9.744  1.00  0.00      R    N  
ATOM    802  C2  URA R   6      -0.009  -3.557 -10.132  1.00  0.00      R    C  
ATOM    803  O2  URA R   6      -1.205  -3.434  -9.970  1.00  0.00      R    O  
ATOM    804  N3  URA R   6       0.678  -2.673 -10.918  1.00  0.00      R    N  
ATOM    805  C4  URA R   6       1.929  -2.891 -11.358  1.00  0.00      R    C  
ATOM    806  O4  URA R   6       2.418  -2.113 -12.180  1.00  0.00      R    O  
ATOM    807  C5  URA R   6       2.646  -4.016 -10.769  1.00  0.00      R    C  
ATOM    808  C6  URA R   6       1.931  -4.969 -10.096  1.00  0.00      R    C  
ATOM    809  H3  URA R   6       0.264  -1.759 -11.029  1.00  0.00      R    H  
ATOM    810  H5  URA R   6       3.652  -4.176 -11.156  1.00  0.00      R    H  
ATOM    811  H6  URA R   6       2.232  -5.997  -9.889  1.00  0.00      R    H  
ATOM    812  H1' URA R   6      -0.848  -5.164  -8.172  1.00  0.00      R    H  
ATOM    813  H2' URA R   6      -3.218  -6.634  -9.810  1.00  0.00      R    H  
ATOM    814  H3' URA R   6       0.495  -7.368 -10.758  1.00  0.00      R    H  
ATOM    815  H4' URA R   6      -0.466  -8.346  -8.006  1.00  0.00      R    H  
ATOM    816  H5' URA R   6       1.788  -8.610  -7.570  1.00  0.00      R    H  
ATOM    817 H2'' URA R   6      -1.346  -5.870 -10.778  1.00  0.00      R    H  
ATOM    818 H5'' URA R   6       1.396  -9.819  -8.865  1.00  0.00      R    H  
ATOM    819  P   ADE R   7      -1.668  -9.241 -11.832  1.00  0.00      R    P  
ATOM    820  O1P ADE R   7      -2.565 -10.361 -11.717  1.00  0.00      R    O  
ATOM    821  O2P ADE R   7      -0.587  -9.229 -12.866  1.00  0.00      R    O  
ATOM    822  C5' ADE R   7      -4.028  -8.044 -11.704  1.00  0.00      R    C  
ATOM    823  O5' ADE R   7      -2.645  -7.990 -12.164  1.00  0.00      R    O  
ATOM    824  C4' ADE R   7      -4.872  -6.813 -12.068  1.00  0.00      R    C  
ATOM    825  O4' ADE R   7      -4.171  -5.658 -11.465  1.00  0.00      R    O  
ATOM    826  C3' ADE R   7      -4.923  -6.473 -13.537  1.00  0.00      R    C  
ATOM    827  O3' ADE R   7      -5.999  -7.211 -14.152  1.00  0.00      R    O  
ATOM    828  C2' ADE R   7      -5.071  -4.949 -13.574  1.00  0.00      R    C  
ATOM    829  O2' ADE R   7      -6.384  -4.529 -13.220  1.00  0.00      R    O  
ATOM    830  C1' ADE R   7      -4.171  -4.592 -12.392  1.00  0.00      R    C  
ATOM    831  N1  ADE R   7      -1.909  -0.898 -14.883  1.00  0.00      R    N  
ATOM    832  C2  ADE R   7      -3.159  -1.037 -14.448  1.00  0.00      R    C  
ATOM    833  N3  ADE R   7      -3.615  -2.010 -13.670  1.00  0.00      R    N  
ATOM    834  C4  ADE R   7      -2.704  -2.947 -13.366  1.00  0.00      R    C  
ATOM    835  C5  ADE R   7      -1.431  -2.955 -13.871  1.00  0.00      R    C  
ATOM    836  C6  ADE R   7      -0.947  -1.847 -14.551  1.00  0.00      R    C  
ATOM    837  N6  ADE R   7       0.362  -1.589 -14.847  1.00  0.00      R    N  
ATOM    838  N7  ADE R   7      -0.749  -4.175 -13.583  1.00  0.00      R    N  
ATOM    839  C8  ADE R   7      -1.750  -4.903 -13.089  1.00  0.00      R    C  
ATOM    840  N9  ADE R   7      -2.904  -4.202 -12.907  1.00  0.00      R    N  
ATOM    841  H2  ADE R   7      -3.818  -0.181 -14.593  1.00  0.00      R    H  
ATOM    842  H8  ADE R   7      -1.630  -5.943 -12.788  1.00  0.00      R    H  
ATOM    843  H1' ADE R   7      -4.529  -3.765 -11.741  1.00  0.00      R    H  
ATOM    844  H2' ADE R   7      -6.715  -3.889 -13.855  1.00  0.00      R    H  
ATOM    845  H3' ADE R   7      -3.917  -6.764 -13.910  1.00  0.00      R    H  
ATOM    846  H4' ADE R   7      -5.920  -6.839 -11.698  1.00  0.00      R    H  
ATOM    847  H5' ADE R   7      -4.178  -8.270 -10.628  1.00  0.00      R    H  
ATOM    848  H61 ADE R   7       0.677  -0.668 -15.077  1.00  0.00      R    H  
ATOM    849  H62 ADE R   7       1.062  -2.173 -14.439  1.00  0.00      R    H  
ATOM    850 H2'' ADE R   7      -4.677  -4.504 -14.513  1.00  0.00      R    H  
ATOM    851 H5'' ADE R   7      -4.597  -8.854 -12.207  1.00  0.00      R    H  
ATOM    852  P   ADE R   8      -5.881  -7.607 -15.665  1.00  0.00      R    P  
ATOM    853  O1P ADE R   8      -6.887  -8.669 -15.917  1.00  0.00      R    O  
ATOM    854  O2P ADE R   8      -4.498  -7.952 -16.066  1.00  0.00      R    O  
ATOM    855  C5' ADE R   8      -7.532  -5.618 -16.388  1.00  0.00      R    C  
ATOM    856  O5' ADE R   8      -6.341  -6.388 -16.575  1.00  0.00      R    O  
ATOM    857  C4' ADE R   8      -7.431  -4.133 -16.684  1.00  0.00      R    C  
ATOM    858  O4' ADE R   8      -6.255  -3.426 -16.117  1.00  0.00      R    O  
ATOM    859  C3' ADE R   8      -7.117  -3.936 -18.169  1.00  0.00      R    C  
ATOM    860  O3' ADE R   8      -8.255  -4.114 -18.999  1.00  0.00      R    O  
ATOM    861  C2' ADE R   8      -6.708  -2.470 -18.209  1.00  0.00      R    C  
ATOM    862  O2' ADE R   8      -7.797  -1.621 -17.952  1.00  0.00      R    O  
ATOM    863  C1' ADE R   8      -5.764  -2.452 -17.015  1.00  0.00      R    C  
ATOM    864  N1  ADE R   8      -1.404  -0.216 -18.773  1.00  0.00      R    N  
ATOM    865  C2  ADE R   8      -2.629   0.260 -18.504  1.00  0.00      R    C  
ATOM    866  N3  ADE R   8      -3.784  -0.438 -18.157  1.00  0.00      R    N  
ATOM    867  C4  ADE R   8      -3.458  -1.694 -17.908  1.00  0.00      R    C  
ATOM    868  C5  ADE R   8      -2.252  -2.299 -18.044  1.00  0.00      R    C  
ATOM    869  C6  ADE R   8      -1.209  -1.508 -18.563  1.00  0.00      R    C  
ATOM    870  N6  ADE R   8      -0.000  -1.977 -18.811  1.00  0.00      R    N  
ATOM    871  N7  ADE R   8      -2.319  -3.627 -17.578  1.00  0.00      R    N  
ATOM    872  C8  ADE R   8      -3.520  -3.807 -17.237  1.00  0.00      R    C  
ATOM    873  N9  ADE R   8      -4.288  -2.696 -17.369  1.00  0.00      R    N  
ATOM    874  H2  ADE R   8      -2.816   1.308 -18.741  1.00  0.00      R    H  
ATOM    875  H8  ADE R   8      -4.004  -4.734 -16.931  1.00  0.00      R    H  
ATOM    876  H1' ADE R   8      -5.826  -1.509 -16.432  1.00  0.00      R    H  
ATOM    877  H2' ADE R   8      -7.602  -0.698 -18.134  1.00  0.00      R    H  
ATOM    878  H3' ADE R   8      -6.247  -4.594 -18.379  1.00  0.00      R    H  
ATOM    879  H4' ADE R   8      -8.358  -3.594 -16.390  1.00  0.00      R    H  
ATOM    880  H5' ADE R   8      -7.837  -5.757 -15.329  1.00  0.00      R    H  
ATOM    881  H61 ADE R   8       0.843  -1.439 -18.839  1.00  0.00      R    H  
ATOM    882  H62 ADE R   8       0.167  -2.937 -18.589  1.00  0.00      R    H  
ATOM    883 H2'' ADE R   8      -6.275  -2.151 -19.181  1.00  0.00      R    H  
ATOM    884 H5'' ADE R   8      -8.356  -6.042 -17.002  1.00  0.00      R    H  
ATOM    885  P   GUA R   9      -7.915  -4.539 -20.517  1.00  0.00      R    P  
ATOM    886  O1P GUA R   9      -9.180  -4.892 -21.246  1.00  0.00      R    O  
ATOM    887  O2P GUA R   9      -6.941  -5.646 -20.432  1.00  0.00      R    O  
ATOM    888  C5' GUA R   9      -8.200  -2.211 -21.540  1.00  0.00      R    C  
ATOM    889  O5' GUA R   9      -7.239  -3.286 -21.244  1.00  0.00      R    O  
ATOM    890  C4' GUA R   9      -7.422  -0.869 -22.005  1.00  0.00      R    C  
ATOM    891  O4' GUA R   9      -6.305  -0.604 -21.056  1.00  0.00      R    O  
ATOM    892  C3' GUA R   9      -6.848  -0.832 -23.379  1.00  0.00      R    C  
ATOM    893  O3' GUA R   9      -7.850  -0.628 -24.418  1.00  0.00      R    O  
ATOM    894  C2' GUA R   9      -5.814   0.293 -23.162  1.00  0.00      R    C  
ATOM    895  O2' GUA R   9      -6.385   1.560 -23.189  1.00  0.00      R    O  
ATOM    896  C1' GUA R   9      -5.261   0.039 -21.776  1.00  0.00      R    C  
ATOM    897  N1  GUA R   9      -0.252  -0.087 -22.884  1.00  0.00      R    N  
ATOM    898  C2  GUA R   9      -1.222   0.889 -23.151  1.00  0.00      R    C  
ATOM    899  N2  GUA R   9      -0.727   1.944 -23.682  1.00  0.00      R    N  
ATOM    900  N3  GUA R   9      -2.504   0.766 -22.948  1.00  0.00      R    N  
ATOM    901  C4  GUA R   9      -2.819  -0.388 -22.382  1.00  0.00      R    C  
ATOM    902  C5  GUA R   9      -1.981  -1.501 -22.187  1.00  0.00      R    C  
ATOM    903  C6  GUA R   9      -0.607  -1.422 -22.454  1.00  0.00      R    C  
ATOM    904  O6  GUA R   9       0.225  -2.280 -22.257  1.00  0.00      R    O  
ATOM    905  N7  GUA R   9      -2.642  -2.511 -21.531  1.00  0.00      R    N  
ATOM    906  C8  GUA R   9      -3.858  -1.994 -21.409  1.00  0.00      R    C  
ATOM    907  N9  GUA R   9      -4.045  -0.760 -21.906  1.00  0.00      R    N  
ATOM    908  H1  GUA R   9       0.691   0.090 -23.199  1.00  0.00      R    H  
ATOM    909  H8  GUA R   9      -4.647  -2.575 -20.932  1.00  0.00      R    H  
ATOM    910  H1' GUA R   9      -5.026   0.984 -21.239  1.00  0.00      R    H  
ATOM    911  H2' GUA R   9      -5.630   2.131 -23.354  1.00  0.00      R    H  
ATOM    912  H21 GUA R   9       0.191   2.097 -24.048  1.00  0.00      R    H  
ATOM    913  H3' GUA R   9      -6.264  -1.748 -23.611  1.00  0.00      R    H  
ATOM    914  H22 GUA R   9      -1.376   2.687 -23.843  1.00  0.00      R    H  
ATOM    915  H4' GUA R   9      -8.083  -0.015 -21.742  1.00  0.00      R    H  
ATOM    916  H5' GUA R   9      -8.801  -1.947 -20.644  1.00  0.00      R    H  
ATOM    917 H2'' GUA R   9      -5.093   0.232 -24.005  1.00  0.00      R    H  
ATOM    918 H5'' GUA R   9      -8.841  -2.598 -22.361  1.00  0.00      R    H  
ATOM    919  P   CYT R  10      -7.685  -1.301 -25.819  1.00  0.00      R    P  
ATOM    920  O1P CYT R  10      -8.700  -0.801 -26.761  1.00  0.00      R    O  
ATOM    921  O2P CYT R  10      -7.613  -2.765 -25.676  1.00  0.00      R    O  
ATOM    922  C5' CYT R  10      -6.362   0.694 -26.854  1.00  0.00      R    C  
ATOM    923  O5' CYT R  10      -6.376  -0.688 -26.423  1.00  0.00      R    O  
ATOM    924  C4' CYT R  10      -4.979   1.045 -27.351  1.00  0.00      R    C  
ATOM    925  O4' CYT R  10      -4.063   0.858 -26.297  1.00  0.00      R    O  
ATOM    926  C3' CYT R  10      -4.312   0.211 -28.506  1.00  0.00      R    C  
ATOM    927  O3' CYT R  10      -4.685   0.630 -29.802  1.00  0.00      R    O  
ATOM    928  C2' CYT R  10      -2.830   0.448 -28.231  1.00  0.00      R    C  
ATOM    929  O2' CYT R  10      -2.351   1.599 -28.836  1.00  0.00      R    O  
ATOM    930  C1' CYT R  10      -2.771   0.444 -26.698  1.00  0.00      R    C  
ATOM    931  N1  CYT R  10      -2.444  -0.981 -26.073  1.00  0.00      R    N  
ATOM    932  C2  CYT R  10      -1.146  -1.383 -26.237  1.00  0.00      R    C  
ATOM    933  O2  CYT R  10      -0.335  -0.632 -26.783  1.00  0.00      R    O  
ATOM    934  N3  CYT R  10      -0.753  -2.614 -25.812  1.00  0.00      R    N  
ATOM    935  C4  CYT R  10      -1.674  -3.467 -25.269  1.00  0.00      R    C  
ATOM    936  N4  CYT R  10      -1.197  -4.554 -24.775  1.00  0.00      R    N  
ATOM    937  C5  CYT R  10      -3.063  -3.097 -25.268  1.00  0.00      R    C  
ATOM    938  C6  CYT R  10      -3.431  -1.899 -25.617  1.00  0.00      R    C  
ATOM    939  H5  CYT R  10      -3.683  -3.877 -24.824  1.00  0.00      R    H  
ATOM    940  H6  CYT R  10      -4.468  -1.573 -25.554  1.00  0.00      R    H  
ATOM    941  H1' CYT R  10      -2.116   1.220 -26.250  1.00  0.00      R    H  
ATOM    942  H2' CYT R  10      -1.491   1.820 -28.471  1.00  0.00      R    H  
ATOM    943  H3' CYT R  10      -4.683  -0.820 -28.324  1.00  0.00      R    H  
ATOM    944  H4' CYT R  10      -4.789   2.100 -27.640  1.00  0.00      R    H  
ATOM    945  H41 CYT R  10      -0.201  -4.634 -24.740  1.00  0.00      R    H  
ATOM    946  H5' CYT R  10      -6.472   1.377 -25.984  1.00  0.00      R    H  
ATOM    947  H42 CYT R  10      -1.768  -5.239 -24.325  1.00  0.00      R    H  
ATOM    948  H3T CYT R  10      -4.195   1.433 -29.990  1.00  0.00      R    H  
ATOM    949 H2'' CYT R  10      -2.383  -0.434 -28.739  1.00  0.00      R    H  
ATOM    950 H5'' CYT R  10      -6.950   0.907 -27.772  1.00  0.00      R    H  
TER   
ATOM    951  P   CYT T   9      -7.826   5.459 -25.076  1.00  0.00      TS   P  
ATOM    952  O1P CYT T   9      -9.124   5.922 -25.698  1.00  0.00      TS   O  
ATOM    953  O2P CYT T   9      -6.748   5.091 -25.990  1.00  0.00      TS   O  
ATOM    954  C5' CYT T   9      -7.815   7.670 -23.668  1.00  0.00      TS   C  
ATOM    955  O5' CYT T   9      -7.278   6.404 -23.900  1.00  0.00      TS   O  
ATOM    956  C4' CYT T   9      -7.115   8.328 -22.513  1.00  0.00      TS   C  
ATOM    957  O4' CYT T   9      -7.469   7.736 -21.276  1.00  0.00      TS   O  
ATOM    958  C3' CYT T   9      -5.586   8.238 -22.341  1.00  0.00      TS   C  
ATOM    959  O3' CYT T   9      -4.930   9.193 -23.188  1.00  0.00      TS   O  
ATOM    960  C2' CYT T   9      -5.366   8.639 -20.851  1.00  0.00      TS   C  
ATOM    961  C1' CYT T   9      -6.789   8.483 -20.250  1.00  0.00      TS   C  
ATOM    962  N1  CYT T   9      -6.917   7.728 -19.059  1.00  0.00      TS   N  
ATOM    963  C2  CYT T   9      -7.881   7.980 -18.105  1.00  0.00      TS   C  
ATOM    964  O2  CYT T   9      -8.695   8.912 -18.286  1.00  0.00      TS   O  
ATOM    965  N3  CYT T   9      -7.991   7.190 -16.983  1.00  0.00      TS   N  
ATOM    966  C4  CYT T   9      -7.135   6.138 -16.841  1.00  0.00      TS   C  
ATOM    967  N4  CYT T   9      -7.243   5.456 -15.647  1.00  0.00      TS   N  
ATOM    968  C5  CYT T   9      -6.196   5.798 -17.800  1.00  0.00      TS   C  
ATOM    969  O5T CYT T   9      -8.067   4.163 -24.291  1.00  0.00      TS   O  
ATOM    970  C6  CYT T   9      -6.112   6.597 -18.830  1.00  0.00      TS   C  
ATOM    971  H5  CYT T   9      -5.596   4.896 -17.680  1.00  0.00      TS   H  
ATOM    972  H6  CYT T   9      -5.369   6.356 -19.591  1.00  0.00      TS   H  
ATOM    973  H1' CYT T   9      -7.241   9.495 -20.315  1.00  0.00      TS   H  
ATOM    974  H2' CYT T   9      -5.148   9.725 -20.761  1.00  0.00      TS   H  
ATOM    975  H3' CYT T   9      -5.353   7.178 -22.571  1.00  0.00      TS   H  
ATOM    976  H4' CYT T   9      -7.272   9.427 -22.541  1.00  0.00      TS   H  
ATOM    977  H41 CYT T   9      -6.836   4.545 -15.582  1.00  0.00      TS   H  
ATOM    978  H5' CYT T   9      -8.911   7.568 -23.512  1.00  0.00      TS   H  
ATOM    979  H42 CYT T   9      -7.962   5.750 -15.017  1.00  0.00      TS   H  
ATOM    980  H5T CYT T   9      -7.516   4.035 -23.514  1.00  0.00      TS   H  
ATOM    981 H2'' CYT T   9      -4.508   8.115 -20.377  1.00  0.00      TS   H  
ATOM    982 H5'' CYT T   9      -7.729   8.292 -24.584  1.00  0.00      TS   H  
ATOM    983  P   GUA T  10      -4.549   8.854 -24.636  1.00  0.00      TS   P  
ATOM    984  O1P GUA T  10      -5.410   9.638 -25.575  1.00  0.00      TS   O  
ATOM    985  O2P GUA T  10      -4.340   7.404 -24.898  1.00  0.00      TS   O  
ATOM    986  C5' GUA T  10      -2.557   9.717 -25.951  1.00  0.00      TS   C  
ATOM    987  O5' GUA T  10      -3.097   9.516 -24.601  1.00  0.00      TS   O  
ATOM    988  C4' GUA T  10      -0.997   9.555 -26.022  1.00  0.00      TS   C  
ATOM    989  O4' GUA T  10      -0.381  10.095 -24.817  1.00  0.00      TS   O  
ATOM    990  C3' GUA T  10      -0.544   8.085 -25.974  1.00  0.00      TS   C  
ATOM    991  O3' GUA T  10      -0.055   7.779 -27.246  1.00  0.00      TS   O  
ATOM    992  C2' GUA T  10       0.597   8.095 -24.938  1.00  0.00      TS   C  
ATOM    993  C1' GUA T  10       0.914   9.596 -24.818  1.00  0.00      TS   C  
ATOM    994  N1  GUA T  10       1.064  10.971 -19.827  1.00  0.00      TS   N  
ATOM    995  C2  GUA T  10      -0.030  10.808 -20.608  1.00  0.00      TS   C  
ATOM    996  N2  GUA T  10      -1.170  10.824 -19.897  1.00  0.00      TS   N  
ATOM    997  N3  GUA T  10       0.008  10.565 -21.885  1.00  0.00      TS   N  
ATOM    998  C4  GUA T  10       1.298  10.436 -22.374  1.00  0.00      TS   C  
ATOM    999  C5  GUA T  10       2.447  10.577 -21.616  1.00  0.00      TS   C  
ATOM   1000  C6  GUA T  10       2.384  10.955 -20.191  1.00  0.00      TS   C  
ATOM   1001  O6  GUA T  10       3.352  11.165 -19.454  1.00  0.00      TS   O  
ATOM   1002  N7  GUA T  10       3.565  10.367 -22.416  1.00  0.00      TS   N  
ATOM   1003  C8  GUA T  10       3.079   9.997 -23.611  1.00  0.00      TS   C  
ATOM   1004  N9  GUA T  10       1.719  10.033 -23.601  1.00  0.00      TS   N  
ATOM   1005  H1  GUA T  10       0.914  11.191 -18.853  1.00  0.00      TS   H  
ATOM   1006  H8  GUA T  10       3.696   9.791 -24.485  1.00  0.00      TS   H  
ATOM   1007  H1' GUA T  10       1.374  10.036 -25.729  1.00  0.00      TS   H  
ATOM   1008  H2' GUA T  10       1.433   7.444 -25.274  1.00  0.00      TS   H  
ATOM   1009  H21 GUA T  10      -2.023  10.657 -20.392  1.00  0.00      TS   H  
ATOM   1010  H3' GUA T  10      -1.357   7.443 -25.573  1.00  0.00      TS   H  
ATOM   1011  H22 GUA T  10      -1.170  11.208 -18.974  1.00  0.00      TS   H  
ATOM   1012  H4' GUA T  10      -0.617  10.045 -26.944  1.00  0.00      TS   H  
ATOM   1013  H5' GUA T  10      -2.895  10.682 -26.385  1.00  0.00      TS   H  
ATOM   1014 H2'' GUA T  10       0.305   7.686 -23.946  1.00  0.00      TS   H  
ATOM   1015 H5'' GUA T  10      -2.865   8.907 -26.644  1.00  0.00      TS   H  
ATOM   1016  P   THY T  11      -0.719   6.676 -28.150  1.00  0.00      TS   P  
ATOM   1017  O1P THY T  11      -1.104   5.533 -27.270  1.00  0.00      TS   O  
ATOM   1018  O2P THY T  11      -1.730   7.226 -29.026  1.00  0.00      TS   O  
ATOM   1019  C5' THY T  11       1.804   5.939 -28.446  1.00  0.00      TS   C  
ATOM   1020  O5' THY T  11       0.488   6.238 -29.029  1.00  0.00      TS   O  
ATOM   1021  C4' THY T  11       2.687   5.083 -29.436  1.00  0.00      TS   C  
ATOM   1022  O4' THY T  11       2.451   3.642 -29.223  1.00  0.00      TS   O  
ATOM   1023  C3' THY T  11       2.417   5.219 -30.960  1.00  0.00      TS   C  
ATOM   1024  O3' THY T  11       3.586   5.344 -31.726  1.00  0.00      TS   O  
ATOM   1025  C2' THY T  11       1.610   3.972 -31.338  1.00  0.00      TS   C  
ATOM   1026  C1' THY T  11       2.311   3.001 -30.514  1.00  0.00      TS   C  
ATOM   1027  N1  THY T  11       1.569   1.691 -30.300  1.00  0.00      TS   N  
ATOM   1028  C2  THY T  11       2.262   0.668 -29.713  1.00  0.00      TS   C  
ATOM   1029  O2  THY T  11       3.409   0.718 -29.320  1.00  0.00      TS   O  
ATOM   1030  N3  THY T  11       1.608  -0.537 -29.600  1.00  0.00      TS   N  
ATOM   1031  C4  THY T  11       0.393  -0.815 -30.204  1.00  0.00      TS   C  
ATOM   1032  O4  THY T  11      -0.090  -1.932 -30.076  1.00  0.00      TS   O  
ATOM   1033  C5  THY T  11      -0.161   0.169 -31.086  1.00  0.00      TS   C  
ATOM   1034  C5M THY T  11      -1.289  -0.174 -32.036  1.00  0.00      TS   C  
ATOM   1035  C6  THY T  11       0.448   1.343 -31.148  1.00  0.00      TS   C  
ATOM   1036  H3  THY T  11       2.017  -1.211 -28.969  1.00  0.00      TS   H  
ATOM   1037  H6  THY T  11       0.029   2.107 -31.802  1.00  0.00      TS   H  
ATOM   1038  H1' THY T  11       3.289   2.901 -31.032  1.00  0.00      TS   H  
ATOM   1039  H2' THY T  11       1.540   3.787 -32.432  1.00  0.00      TS   H  
ATOM   1040  H3' THY T  11       1.640   6.013 -30.985  1.00  0.00      TS   H  
ATOM   1041  H4' THY T  11       3.716   5.377 -29.142  1.00  0.00      TS   H  
ATOM   1042  H5' THY T  11       1.777   5.437 -27.455  1.00  0.00      TS   H  
ATOM   1043  H51 THY T  11      -1.427  -1.256 -32.247  1.00  0.00      TS   H  
ATOM   1044  H52 THY T  11      -1.058   0.288 -33.020  1.00  0.00      TS   H  
ATOM   1045  H53 THY T  11      -2.175   0.421 -31.727  1.00  0.00      TS   H  
ATOM   1046 H2'' THY T  11       0.568   3.928 -30.955  1.00  0.00      TS   H  
ATOM   1047 H5'' THY T  11       2.315   6.900 -28.225  1.00  0.00      TS   H  
ATOM   1048  P   ADE T  12       3.970   6.746 -32.405  1.00  0.00      TS   P  
ATOM   1049  O1P ADE T  12       3.759   7.815 -31.348  1.00  0.00      TS   O  
ATOM   1050  O2P ADE T  12       3.206   6.841 -33.671  1.00  0.00      TS   O  
ATOM   1051  C5' ADE T  12       6.437   6.095 -31.721  1.00  0.00      TS   C  
ATOM   1052  O5' ADE T  12       5.501   6.574 -32.705  1.00  0.00      TS   O  
ATOM   1053  C4' ADE T  12       7.042   4.664 -31.734  1.00  0.00      TS   C  
ATOM   1054  O4' ADE T  12       5.935   3.720 -31.848  1.00  0.00      TS   O  
ATOM   1055  C3' ADE T  12       8.016   4.305 -32.924  1.00  0.00      TS   C  
ATOM   1056  O3' ADE T  12       9.158   3.554 -32.458  1.00  0.00      TS   O  
ATOM   1057  C2' ADE T  12       7.185   3.408 -33.806  1.00  0.00      TS   C  
ATOM   1058  C1' ADE T  12       6.355   2.716 -32.745  1.00  0.00      TS   C  
ATOM   1059  N1  ADE T  12       3.467  -1.618 -32.562  1.00  0.00      TS   N  
ATOM   1060  C2  ADE T  12       4.632  -1.279 -32.002  1.00  0.00      TS   C  
ATOM   1061  N3  ADE T  12       5.365  -0.158 -32.125  1.00  0.00      TS   N  
ATOM   1062  C4  ADE T  12       4.706   0.774 -32.819  1.00  0.00      TS   C  
ATOM   1063  C5  ADE T  12       3.455   0.594 -33.397  1.00  0.00      TS   C  
ATOM   1064  C6  ADE T  12       2.855  -0.676 -33.285  1.00  0.00      TS   C  
ATOM   1065  N6  ADE T  12       1.611  -1.047 -33.706  1.00  0.00      TS   N  
ATOM   1066  N7  ADE T  12       3.172   1.688 -34.117  1.00  0.00      TS   N  
ATOM   1067  C8  ADE T  12       4.129   2.549 -33.965  1.00  0.00      TS   C  
ATOM   1068  N9  ADE T  12       5.109   2.072 -33.141  1.00  0.00      TS   N  
ATOM   1069  H2  ADE T  12       5.093  -2.106 -31.462  1.00  0.00      TS   H  
ATOM   1070  H8  ADE T  12       4.194   3.484 -34.522  1.00  0.00      TS   H  
ATOM   1071  H1' ADE T  12       6.909   1.975 -32.131  1.00  0.00      TS   H  
ATOM   1072  H2' ADE T  12       7.898   2.753 -34.351  1.00  0.00      TS   H  
ATOM   1073  H3' ADE T  12       8.289   5.307 -33.317  1.00  0.00      TS   H  
ATOM   1074  H4' ADE T  12       7.543   4.498 -30.757  1.00  0.00      TS   H  
ATOM   1075  H5' ADE T  12       6.104   6.336 -30.689  1.00  0.00      TS   H  
ATOM   1076  H61 ADE T  12       1.354  -1.959 -33.385  1.00  0.00      TS   H  
ATOM   1077  H62 ADE T  12       1.334  -0.713 -34.607  1.00  0.00      TS   H  
ATOM   1078 H2'' ADE T  12       6.533   4.015 -34.471  1.00  0.00      TS   H  
ATOM   1079 H5'' ADE T  12       7.346   6.732 -31.780  1.00  0.00      TS   H  
ATOM   1080  P   THY T  13      10.552   4.269 -32.375  1.00  0.00      TS   P  
ATOM   1081  O1P THY T  13      10.595   5.106 -31.125  1.00  0.00      TS   O  
ATOM   1082  O2P THY T  13      10.950   4.984 -33.620  1.00  0.00      TS   O  
ATOM   1083  C5' THY T  13      11.651   2.208 -31.197  1.00  0.00      TS   C  
ATOM   1084  O5' THY T  13      11.674   3.124 -32.276  1.00  0.00      TS   O  
ATOM   1085  C4' THY T  13      11.856   0.784 -31.687  1.00  0.00      TS   C  
ATOM   1086  O4' THY T  13      10.708   0.370 -32.469  1.00  0.00      TS   O  
ATOM   1087  C3' THY T  13      13.072   0.623 -32.649  1.00  0.00      TS   C  
ATOM   1088  O3' THY T  13      13.840  -0.612 -32.482  1.00  0.00      TS   O  
ATOM   1089  C2' THY T  13      12.470   0.702 -34.018  1.00  0.00      TS   C  
ATOM   1090  C1' THY T  13      11.142  -0.074 -33.791  1.00  0.00      TS   C  
ATOM   1091  N1  THY T  13      10.052   0.102 -34.733  1.00  0.00      TS   N  
ATOM   1092  C2  THY T  13       9.007  -0.851 -34.836  1.00  0.00      TS   C  
ATOM   1093  O2  THY T  13       8.930  -1.889 -34.197  1.00  0.00      TS   O  
ATOM   1094  N3  THY T  13       7.994  -0.421 -35.742  1.00  0.00      TS   N  
ATOM   1095  C4  THY T  13       7.934   0.752 -36.485  1.00  0.00      TS   C  
ATOM   1096  O4  THY T  13       6.950   1.045 -37.116  1.00  0.00      TS   O  
ATOM   1097  C5  THY T  13       9.127   1.657 -36.314  1.00  0.00      TS   C  
ATOM   1098  C5M THY T  13       9.125   2.922 -37.097  1.00  0.00      TS   C  
ATOM   1099  C6  THY T  13      10.063   1.294 -35.417  1.00  0.00      TS   C  
ATOM   1100  H3  THY T  13       7.120  -0.927 -35.745  1.00  0.00      TS   H  
ATOM   1101  H6  THY T  13      10.720   1.979 -34.882  1.00  0.00      TS   H  
ATOM   1102  H1' THY T  13      11.363  -1.145 -33.604  1.00  0.00      TS   H  
ATOM   1103  H2' THY T  13      13.123   0.150 -34.728  1.00  0.00      TS   H  
ATOM   1104  H3' THY T  13      13.761   1.492 -32.562  1.00  0.00      TS   H  
ATOM   1105  H4' THY T  13      11.916   0.050 -30.855  1.00  0.00      TS   H  
ATOM   1106  H5' THY T  13      10.710   2.177 -30.606  1.00  0.00      TS   H  
ATOM   1107  H51 THY T  13       8.916   3.808 -36.461  1.00  0.00      TS   H  
ATOM   1108  H52 THY T  13       8.379   2.987 -37.918  1.00  0.00      TS   H  
ATOM   1109  H53 THY T  13      10.142   3.044 -37.528  1.00  0.00      TS   H  
ATOM   1110 H2'' THY T  13      12.344   1.775 -34.275  1.00  0.00      TS   H  
ATOM   1111 H5'' THY T  13      12.477   2.607 -30.571  1.00  0.00      TS   H  
ATOM   1112  P   ADE T  14      15.184  -0.567 -31.720  1.00  0.00      TS   P  
ATOM   1113  O1P ADE T  14      15.002  -0.049 -30.332  1.00  0.00      TS   O  
ATOM   1114  O2P ADE T  14      16.219   0.009 -32.516  1.00  0.00      TS   O  
ATOM   1115  C5' ADE T  14      14.585  -3.083 -31.161  1.00  0.00      TS   C  
ATOM   1116  O5' ADE T  14      15.489  -2.143 -31.681  1.00  0.00      TS   O  
ATOM   1117  C4' ADE T  14      14.274  -4.262 -32.145  1.00  0.00      TS   C  
ATOM   1118  O4' ADE T  14      13.403  -3.655 -33.142  1.00  0.00      TS   O  
ATOM   1119  C3' ADE T  14      15.569  -4.668 -32.988  1.00  0.00      TS   C  
ATOM   1120  O3' ADE T  14      15.705  -6.103 -33.204  1.00  0.00      TS   O  
ATOM   1121  C2' ADE T  14      15.280  -4.004 -34.291  1.00  0.00      TS   C  
ATOM   1122  C1' ADE T  14      13.796  -4.151 -34.383  1.00  0.00      TS   C  
ATOM   1123  N1  ADE T  14       9.592  -3.336 -37.303  1.00  0.00      TS   N  
ATOM   1124  C2  ADE T  14       9.812  -4.182 -36.326  1.00  0.00      TS   C  
ATOM   1125  N3  ADE T  14      10.892  -4.378 -35.603  1.00  0.00      TS   N  
ATOM   1126  C4  ADE T  14      11.897  -3.494 -35.940  1.00  0.00      TS   C  
ATOM   1127  C5  ADE T  14      11.863  -2.597 -36.999  1.00  0.00      TS   C  
ATOM   1128  C6  ADE T  14      10.614  -2.447 -37.694  1.00  0.00      TS   C  
ATOM   1129  N6  ADE T  14      10.233  -1.498 -38.525  1.00  0.00      TS   N  
ATOM   1130  N7  ADE T  14      13.096  -1.895 -37.100  1.00  0.00      TS   N  
ATOM   1131  C8  ADE T  14      13.862  -2.440 -36.206  1.00  0.00      TS   C  
ATOM   1132  N9  ADE T  14      13.223  -3.395 -35.483  1.00  0.00      TS   N  
ATOM   1133  H2  ADE T  14       8.941  -4.756 -36.009  1.00  0.00      TS   H  
ATOM   1134  H8  ADE T  14      14.926  -2.223 -36.100  1.00  0.00      TS   H  
ATOM   1135  H1' ADE T  14      13.441  -5.201 -34.461  1.00  0.00      TS   H  
ATOM   1136  H2' ADE T  14      15.927  -4.405 -35.101  1.00  0.00      TS   H  
ATOM   1137  H3' ADE T  14      16.509  -4.290 -32.531  1.00  0.00      TS   H  
ATOM   1138  H4' ADE T  14      13.741  -5.151 -31.744  1.00  0.00      TS   H  
ATOM   1139  H5' ADE T  14      13.671  -2.664 -30.689  1.00  0.00      TS   H  
ATOM   1140  H61 ADE T  14      10.878  -0.815 -38.870  1.00  0.00      TS   H  
ATOM   1141  H62 ADE T  14       9.266  -1.274 -38.650  1.00  0.00      TS   H  
ATOM   1142 H2'' ADE T  14      15.609  -2.949 -34.166  1.00  0.00      TS   H  
ATOM   1143 H5'' ADE T  14      15.138  -3.692 -30.415  1.00  0.00      TS   H  
ATOM   1144  P   THY T  15      16.444  -7.026 -32.153  1.00  0.00      TS   P  
ATOM   1145  O1P THY T  15      16.460  -6.404 -30.803  1.00  0.00      TS   O  
ATOM   1146  O2P THY T  15      17.687  -7.275 -32.755  1.00  0.00      TS   O  
ATOM   1147  C5' THY T  15      14.420  -8.586 -31.544  1.00  0.00      TS   C  
ATOM   1148  O5' THY T  15      15.607  -8.394 -32.220  1.00  0.00      TS   O  
ATOM   1149  C4' THY T  15      13.164  -9.183 -32.195  1.00  0.00      TS   C  
ATOM   1150  O4' THY T  15      12.726  -8.415 -33.354  1.00  0.00      TS   O  
ATOM   1151  C3' THY T  15      13.283 -10.603 -32.774  1.00  0.00      TS   C  
ATOM   1152  O3' THY T  15      12.019 -11.323 -32.868  1.00  0.00      TS   O  
ATOM   1153  C2' THY T  15      13.853 -10.308 -34.162  1.00  0.00      TS   C  
ATOM   1154  C1' THY T  15      13.002  -9.146 -34.552  1.00  0.00      TS   C  
ATOM   1155  N1  THY T  15      13.573  -8.094 -35.537  1.00  0.00      TS   N  
ATOM   1156  C2  THY T  15      12.777  -7.385 -36.336  1.00  0.00      TS   C  
ATOM   1157  O2  THY T  15      11.568  -7.592 -36.465  1.00  0.00      TS   O  
ATOM   1158  N3  THY T  15      13.430  -6.513 -37.083  1.00  0.00      TS   N  
ATOM   1159  C4  THY T  15      14.745  -6.228 -37.181  1.00  0.00      TS   C  
ATOM   1160  O4  THY T  15      15.152  -5.326 -37.855  1.00  0.00      TS   O  
ATOM   1161  C5  THY T  15      15.596  -7.238 -36.427  1.00  0.00      TS   C  
ATOM   1162  C5M THY T  15      17.099  -7.006 -36.342  1.00  0.00      TS   C  
ATOM   1163  C6  THY T  15      14.886  -8.075 -35.566  1.00  0.00      TS   C  
ATOM   1164  H3  THY T  15      12.956  -6.048 -37.844  1.00  0.00      TS   H  
ATOM   1165  H6  THY T  15      15.424  -8.418 -34.681  1.00  0.00      TS   H  
ATOM   1166  H1' THY T  15      12.083  -9.484 -35.075  1.00  0.00      TS   H  
ATOM   1167  H2' THY T  15      13.724 -11.149 -34.877  1.00  0.00      TS   H  
ATOM   1168  H3' THY T  15      13.939 -11.071 -32.009  1.00  0.00      TS   H  
ATOM   1169  H4' THY T  15      12.275  -9.123 -31.532  1.00  0.00      TS   H  
ATOM   1170  H5' THY T  15      13.925  -7.698 -31.096  1.00  0.00      TS   H  
ATOM   1171  H51 THY T  15      17.457  -6.408 -37.207  1.00  0.00      TS   H  
ATOM   1172  H52 THY T  15      17.737  -7.914 -36.406  1.00  0.00      TS   H  
ATOM   1173  H53 THY T  15      17.399  -6.377 -35.478  1.00  0.00      TS   H  
ATOM   1174 H2'' THY T  15      14.922 -10.118 -33.928  1.00  0.00      TS   H  
ATOM   1175 H5'' THY T  15      14.713  -9.212 -30.675  1.00  0.00      TS   H  
ATOM   1176  P   ADE T  16      12.194 -12.883 -32.997  1.00  0.00      TS   P  
ATOM   1177  O1P ADE T  16      11.422 -13.446 -31.872  1.00  0.00      TS   O  
ATOM   1178  O2P ADE T  16      13.661 -13.244 -33.073  1.00  0.00      TS   O  
ATOM   1179  C5' ADE T  16      10.111 -12.439 -34.593  1.00  0.00      TS   C  
ATOM   1180  O5' ADE T  16      11.353 -13.145 -34.349  1.00  0.00      TS   O  
ATOM   1181  C4' ADE T  16       9.758 -12.492 -36.076  1.00  0.00      TS   C  
ATOM   1182  O4' ADE T  16      10.509 -11.520 -36.785  1.00  0.00      TS   O  
ATOM   1183  C3' ADE T  16       9.870 -13.800 -36.853  1.00  0.00      TS   C  
ATOM   1184  O3' ADE T  16       8.715 -14.070 -37.655  1.00  0.00      TS   O  
ATOM   1185  C2' ADE T  16      11.119 -13.619 -37.695  1.00  0.00      TS   C  
ATOM   1186  C1' ADE T  16      11.070 -12.142 -37.901  1.00  0.00      TS   C  
ATOM   1187  N1  ADE T  16      13.438  -8.253 -40.003  1.00  0.00      TS   N  
ATOM   1188  C2  ADE T  16      12.178  -8.683 -40.053  1.00  0.00      TS   C  
ATOM   1189  N3  ADE T  16      11.648  -9.711 -39.416  1.00  0.00      TS   N  
ATOM   1190  C4  ADE T  16      12.592 -10.451 -38.724  1.00  0.00      TS   C  
ATOM   1191  C5  ADE T  16      13.928 -10.169 -38.713  1.00  0.00      TS   C  
ATOM   1192  C6  ADE T  16      14.391  -9.054 -39.426  1.00  0.00      TS   C  
ATOM   1193  N6  ADE T  16      15.687  -8.588 -39.475  1.00  0.00      TS   N  
ATOM   1194  N7  ADE T  16      14.549 -11.172 -38.023  1.00  0.00      TS   N  
ATOM   1195  C8  ADE T  16      13.580 -12.020 -37.644  1.00  0.00      TS   C  
ATOM   1196  N9  ADE T  16      12.353 -11.599 -38.097  1.00  0.00      TS   N  
ATOM   1197  H2  ADE T  16      11.462  -8.097 -40.629  1.00  0.00      TS   H  
ATOM   1198  H8  ADE T  16      13.685 -13.050 -37.301  1.00  0.00      TS   H  
ATOM   1199  H1' ADE T  16      10.304 -11.807 -38.633  1.00  0.00      TS   H  
ATOM   1200  H2' ADE T  16      11.212 -14.182 -38.649  1.00  0.00      TS   H  
ATOM   1201  H3' ADE T  16       9.981 -14.508 -36.003  1.00  0.00      TS   H  
ATOM   1202  H4' ADE T  16       8.745 -12.041 -36.131  1.00  0.00      TS   H  
ATOM   1203  H5' ADE T  16       9.981 -11.445 -34.114  1.00  0.00      TS   H  
ATOM   1204  H61 ADE T  16      16.471  -9.016 -39.026  1.00  0.00      TS   H  
ATOM   1205  H62 ADE T  16      15.832  -7.667 -39.840  1.00  0.00      TS   H  
ATOM   1206 H2'' ADE T  16      12.032 -13.920 -37.138  1.00  0.00      TS   H  
ATOM   1207 H5'' ADE T  16       9.310 -12.969 -34.033  1.00  0.00      TS   H  
ATOM   1208  P   THY T  17       8.500 -15.566 -38.065  1.00  0.00      TS   P  
ATOM   1209  O1P THY T  17       7.349 -16.038 -37.339  1.00  0.00      TS   O  
ATOM   1210  O2P THY T  17       9.743 -16.362 -37.878  1.00  0.00      TS   O  
ATOM   1211  C5' THY T  17       7.176 -14.591 -40.168  1.00  0.00      TS   C  
ATOM   1212  O5' THY T  17       8.109 -15.598 -39.556  1.00  0.00      TS   O  
ATOM   1213  C4' THY T  17       7.693 -13.997 -41.436  1.00  0.00      TS   C  
ATOM   1214  O4' THY T  17       8.956 -13.337 -41.275  1.00  0.00      TS   O  
ATOM   1215  C3' THY T  17       7.916 -14.877 -42.624  1.00  0.00      TS   C  
ATOM   1216  O3' THY T  17       7.391 -14.283 -43.798  1.00  0.00      TS   O  
ATOM   1217  C2' THY T  17       9.348 -15.065 -42.726  1.00  0.00      TS   C  
ATOM   1218  C1' THY T  17       9.845 -13.685 -42.345  1.00  0.00      TS   C  
ATOM   1219  N1  THY T  17      11.268 -13.575 -41.868  1.00  0.00      TS   N  
ATOM   1220  C2  THY T  17      11.932 -12.415 -42.086  1.00  0.00      TS   C  
ATOM   1221  O2  THY T  17      11.374 -11.482 -42.724  1.00  0.00      TS   O  
ATOM   1222  N3  THY T  17      13.221 -12.341 -41.603  1.00  0.00      TS   N  
ATOM   1223  C4  THY T  17      13.982 -13.365 -41.090  1.00  0.00      TS   C  
ATOM   1224  O4  THY T  17      15.059 -13.089 -40.590  1.00  0.00      TS   O  
ATOM   1225  C5  THY T  17      13.254 -14.605 -40.990  1.00  0.00      TS   C  
ATOM   1226  C5M THY T  17      14.020 -15.844 -40.436  1.00  0.00      TS   C  
ATOM   1227  C6  THY T  17      11.940 -14.640 -41.307  1.00  0.00      TS   C  
ATOM   1228  H3  THY T  17      13.744 -11.520 -41.873  1.00  0.00      TS   H  
ATOM   1229  H6  THY T  17      11.326 -15.525 -41.138  1.00  0.00      TS   H  
ATOM   1230  H1' THY T  17       9.644 -12.883 -43.086  1.00  0.00      TS   H  
ATOM   1231  H2' THY T  17       9.601 -15.370 -43.764  1.00  0.00      TS   H  
ATOM   1232  H3' THY T  17       7.526 -15.900 -42.432  1.00  0.00      TS   H  
ATOM   1233  H4' THY T  17       6.914 -13.246 -41.684  1.00  0.00      TS   H  
ATOM   1234  H5' THY T  17       7.084 -13.768 -39.428  1.00  0.00      TS   H  
ATOM   1235  H51 THY T  17      13.665 -16.847 -40.754  1.00  0.00      TS   H  
ATOM   1236  H52 THY T  17      13.820 -15.880 -39.344  1.00  0.00      TS   H  
ATOM   1237  H53 THY T  17      15.068 -15.863 -40.805  1.00  0.00      TS   H  
ATOM   1238 H2'' THY T  17       9.720 -15.828 -42.010  1.00  0.00      TS   H  
ATOM   1239 H5'' THY T  17       6.166 -15.013 -40.358  1.00  0.00      TS   H  
ATOM   1240  P   ADE T  18       5.980 -14.681 -44.313  1.00  0.00      TS   P  
ATOM   1241  O1P ADE T  18       4.915 -14.019 -43.478  1.00  0.00      TS   O  
ATOM   1242  O2P ADE T  18       6.040 -16.141 -44.336  1.00  0.00      TS   O  
ATOM   1243  C5' ADE T  18       6.033 -12.622 -45.912  1.00  0.00      TS   C  
ATOM   1244  O5' ADE T  18       5.912 -14.079 -45.787  1.00  0.00      TS   O  
ATOM   1245  C4' ADE T  18       7.115 -12.244 -46.821  1.00  0.00      TS   C  
ATOM   1246  O4' ADE T  18       8.445 -12.397 -46.284  1.00  0.00      TS   O  
ATOM   1247  C3' ADE T  18       7.126 -13.084 -48.117  1.00  0.00      TS   C  
ATOM   1248  O3' ADE T  18       7.396 -12.282 -49.301  1.00  0.00      TS   O  
ATOM   1249  C2' ADE T  18       8.153 -14.146 -48.012  1.00  0.00      TS   C  
ATOM   1250  C1' ADE T  18       9.147 -13.294 -47.146  1.00  0.00      TS   C  
ATOM   1251  N1  ADE T  18      13.729 -13.231 -44.902  1.00  0.00      TS   N  
ATOM   1252  C2  ADE T  18      13.008 -12.210 -45.401  1.00  0.00      TS   C  
ATOM   1253  N3  ADE T  18      11.787 -12.271 -45.894  1.00  0.00      TS   N  
ATOM   1254  C4  ADE T  18      11.305 -13.571 -45.854  1.00  0.00      TS   C  
ATOM   1255  C5  ADE T  18      12.008 -14.677 -45.473  1.00  0.00      TS   C  
ATOM   1256  C6  ADE T  18      13.261 -14.472 -44.818  1.00  0.00      TS   C  
ATOM   1257  N6  ADE T  18      13.994 -15.373 -44.210  1.00  0.00      TS   N  
ATOM   1258  N7  ADE T  18      11.293 -15.850 -45.695  1.00  0.00      TS   N  
ATOM   1259  C8  ADE T  18      10.158 -15.461 -46.260  1.00  0.00      TS   C  
ATOM   1260  N9  ADE T  18      10.130 -14.099 -46.368  1.00  0.00      TS   N  
ATOM   1261  H2  ADE T  18      13.521 -11.267 -45.587  1.00  0.00      TS   H  
ATOM   1262  H8  ADE T  18       9.243 -16.021 -46.454  1.00  0.00      TS   H  
ATOM   1263  H1' ADE T  18       9.749 -12.671 -47.842  1.00  0.00      TS   H  
ATOM   1264  H2' ADE T  18       8.572 -14.410 -49.007  1.00  0.00      TS   H  
ATOM   1265  H3' ADE T  18       6.108 -13.523 -48.059  1.00  0.00      TS   H  
ATOM   1266  H4' ADE T  18       6.940 -11.204 -47.171  1.00  0.00      TS   H  
ATOM   1267  H5' ADE T  18       6.311 -12.167 -44.937  1.00  0.00      TS   H  
ATOM   1268  H61 ADE T  18      13.652 -16.299 -44.366  1.00  0.00      TS   H  
ATOM   1269  H62 ADE T  18      14.979 -15.222 -44.128  1.00  0.00      TS   H  
ATOM   1270 H2'' ADE T  18       7.727 -15.027 -47.487  1.00  0.00      TS   H  
ATOM   1271 H5'' ADE T  18       5.061 -12.142 -46.159  1.00  0.00      TS   H  
ATOM   1272  P   ADE T  19       6.265 -12.075 -50.315  1.00  0.00      TS   P  
ATOM   1273  O1P ADE T  19       5.081 -11.392 -49.713  1.00  0.00      TS   O  
ATOM   1274  O2P ADE T  19       6.138 -13.283 -51.186  1.00  0.00      TS   O  
ATOM   1275  C5' ADE T  19       7.158  -9.653 -50.712  1.00  0.00      TS   C  
ATOM   1276  O5' ADE T  19       6.918 -11.030 -51.262  1.00  0.00      TS   O  
ATOM   1277  C4' ADE T  19       8.571  -9.040 -51.055  1.00  0.00      TS   C  
ATOM   1278  O4' ADE T  19       9.585  -9.970 -50.589  1.00  0.00      TS   O  
ATOM   1279  C3' ADE T  19       8.732  -8.843 -52.510  1.00  0.00      TS   C  
ATOM   1280  O3' ADE T  19       9.647  -7.797 -52.833  1.00  0.00      TS   O  
ATOM   1281  C2' ADE T  19       9.395 -10.138 -52.961  1.00  0.00      TS   C  
ATOM   1282  C1' ADE T  19      10.179 -10.618 -51.741  1.00  0.00      TS   C  
ATOM   1283  N1  ADE T  19      12.310 -14.171 -48.867  1.00  0.00      TS   N  
ATOM   1284  C2  ADE T  19      12.671 -12.887 -49.121  1.00  0.00      TS   C  
ATOM   1285  N3  ADE T  19      12.099 -11.962 -49.817  1.00  0.00      TS   N  
ATOM   1286  C4  ADE T  19      11.139 -12.576 -50.569  1.00  0.00      TS   C  
ATOM   1287  C5  ADE T  19      10.783 -13.916 -50.608  1.00  0.00      TS   C  
ATOM   1288  C6  ADE T  19      11.378 -14.712 -49.596  1.00  0.00      TS   C  
ATOM   1289  N6  ADE T  19      11.248 -16.006 -49.464  1.00  0.00      TS   N  
ATOM   1290  N7  ADE T  19       9.716 -14.178 -51.457  1.00  0.00      TS   N  
ATOM   1291  C8  ADE T  19       9.450 -12.999 -51.948  1.00  0.00      TS   C  
ATOM   1292  N9  ADE T  19      10.226 -11.999 -51.464  1.00  0.00      TS   N  
ATOM   1293  H2  ADE T  19      13.478 -12.451 -48.532  1.00  0.00      TS   H  
ATOM   1294  H8  ADE T  19       8.691 -12.751 -52.689  1.00  0.00      TS   H  
ATOM   1295  H1' ADE T  19      11.236 -10.275 -51.780  1.00  0.00      TS   H  
ATOM   1296  H2' ADE T  19       9.962  -9.990 -53.904  1.00  0.00      TS   H  
ATOM   1297  H3' ADE T  19       7.736  -8.590 -52.933  1.00  0.00      TS   H  
ATOM   1298  H4' ADE T  19       8.759  -8.120 -50.461  1.00  0.00      TS   H  
ATOM   1299  H5' ADE T  19       6.976  -9.704 -49.618  1.00  0.00      TS   H  
ATOM   1300  H61 ADE T  19      10.784 -16.475 -50.215  1.00  0.00      TS   H  
ATOM   1301  H62 ADE T  19      11.619 -16.518 -48.688  1.00  0.00      TS   H  
ATOM   1302 H2'' ADE T  19       8.554 -10.837 -53.156  1.00  0.00      TS   H  
ATOM   1303 H5'' ADE T  19       6.387  -8.948 -51.090  1.00  0.00      TS   H  
ATOM   1304  P   GUA T  20       9.541  -7.118 -54.209  1.00  0.00      TS   P  
ATOM   1305  O1P GUA T  20       9.475  -5.657 -54.010  1.00  0.00      TS   O  
ATOM   1306  O2P GUA T  20       8.462  -7.741 -55.073  1.00  0.00      TS   O  
ATOM   1307  C5' GUA T  20      12.054  -7.019 -54.014  1.00  0.00      TS   C  
ATOM   1308  O5' GUA T  20      10.976  -7.485 -54.831  1.00  0.00      TS   O  
ATOM   1309  C4' GUA T  20      13.290  -7.962 -54.014  1.00  0.00      TS   C  
ATOM   1310  O4' GUA T  20      13.089  -9.200 -53.352  1.00  0.00      TS   O  
ATOM   1311  C3' GUA T  20      13.752  -8.316 -55.462  1.00  0.00      TS   C  
ATOM   1312  O3' GUA T  20      14.882  -7.589 -55.973  1.00  0.00      TS   O  
ATOM   1313  C2' GUA T  20      13.898  -9.816 -55.389  1.00  0.00      TS   C  
ATOM   1314  C1' GUA T  20      13.998 -10.091 -53.925  1.00  0.00      TS   C  
ATOM   1315  N1  GUA T  20      15.638 -14.157 -51.491  1.00  0.00      TS   N  
ATOM   1316  C2  GUA T  20      16.150 -12.960 -51.623  1.00  0.00      TS   C  
ATOM   1317  N2  GUA T  20      17.347 -12.752 -50.935  1.00  0.00      TS   N  
ATOM   1318  N3  GUA T  20      15.666 -12.030 -52.336  1.00  0.00      TS   N  
ATOM   1319  C4  GUA T  20      14.484 -12.345 -52.868  1.00  0.00      TS   C  
ATOM   1320  C5  GUA T  20      13.788 -13.519 -52.742  1.00  0.00      TS   C  
ATOM   1321  C6  GUA T  20      14.457 -14.543 -52.067  1.00  0.00      TS   C  
ATOM   1322  O6  GUA T  20      13.910 -15.632 -51.941  1.00  0.00      TS   O  
ATOM   1323  N7  GUA T  20      12.545 -13.453 -53.379  1.00  0.00      TS   N  
ATOM   1324  C8  GUA T  20      12.474 -12.219 -53.856  1.00  0.00      TS   C  
ATOM   1325  N9  GUA T  20      13.628 -11.468 -53.610  1.00  0.00      TS   N  
ATOM   1326  H1  GUA T  20      16.023 -14.828 -50.843  1.00  0.00      TS   H  
ATOM   1327  H8  GUA T  20      11.598 -11.808 -54.358  1.00  0.00      TS   H  
ATOM   1328  H1' GUA T  20      15.050  -9.876 -53.641  1.00  0.00      TS   H  
ATOM   1329  H2' GUA T  20      14.823 -10.175 -55.888  1.00  0.00      TS   H  
ATOM   1330  H21 GUA T  20      17.665 -13.356 -50.205  1.00  0.00      TS   H  
ATOM   1331  H3' GUA T  20      12.908  -8.108 -56.154  1.00  0.00      TS   H  
ATOM   1332  H22 GUA T  20      17.693 -11.815 -50.997  1.00  0.00      TS   H  
ATOM   1333  H4' GUA T  20      14.174  -7.501 -53.524  1.00  0.00      TS   H  
ATOM   1334  H5' GUA T  20      11.836  -6.857 -52.937  1.00  0.00      TS   H  
ATOM   1335  H3T GUA T  20      15.155  -8.111 -56.730  1.00  0.00      TS   H  
ATOM   1336 H2'' GUA T  20      13.038 -10.311 -55.888  1.00  0.00      TS   H  
ATOM   1337 H5'' GUA T  20      12.417  -6.038 -54.390  1.00  0.00      TS   H  
TER   
END
