# Supplementary material for: CRISPR-Cas12a exploits R-loop asymmetry to form double-strand breaks
Source: eLife. 2020 Jun 10;9:e55143. doi: 10.7554/eLife.55143 (PMC7286691; doi:10.7554/eLife.55143)
Supplement: Figure 5—source data 2. [file elife-55143-fig5-data2.zip › Figure 5ΓÇöSource Data 2/Example_MD_trajectories/3prime_boundary/3prime_boundary_44.pdb]

ATOM      1  C5' CYT B   1      23.453 -12.245 -58.601  1.00  0.00      BS   C  
ATOM      2  O5' CYT B   1      23.415 -13.129 -57.480  1.00  0.00      BS   O  
ATOM      3  C4' CYT B   1      22.158 -11.375 -58.938  1.00  0.00      BS   C  
ATOM      4  O4' CYT B   1      21.249 -12.300 -59.652  1.00  0.00      BS   O  
ATOM      5  C3' CYT B   1      21.481 -11.021 -57.549  1.00  0.00      BS   C  
ATOM      6  O3' CYT B   1      20.844  -9.738 -57.577  1.00  0.00      BS   O  
ATOM      7  C2' CYT B   1      20.452 -12.142 -57.446  1.00  0.00      BS   C  
ATOM      8  C1' CYT B   1      20.077 -12.549 -58.905  1.00  0.00      BS   C  
ATOM      9  N1  CYT B   1      19.711 -13.931 -59.159  1.00  0.00      BS   N  
ATOM     10  C2  CYT B   1      18.765 -14.211 -60.129  1.00  0.00      BS   C  
ATOM     11  O2  CYT B   1      18.121 -13.371 -60.762  1.00  0.00      BS   O  
ATOM     12  N3  CYT B   1      18.510 -15.488 -60.310  1.00  0.00      BS   N  
ATOM     13  C4  CYT B   1      19.003 -16.451 -59.540  1.00  0.00      BS   C  
ATOM     14  N4  CYT B   1      18.636 -17.723 -59.791  1.00  0.00      BS   N  
ATOM     15  C5  CYT B   1      20.103 -16.141 -58.698  1.00  0.00      BS   C  
ATOM     16  C6  CYT B   1      20.352 -14.868 -58.427  1.00  0.00      BS   C  
ATOM     17  H5  CYT B   1      20.640 -16.928 -58.169  1.00  0.00      BS   H  
ATOM     18  H6  CYT B   1      21.189 -14.627 -57.772  1.00  0.00      BS   H  
ATOM     19  H1' CYT B   1      19.364 -11.773 -59.257  1.00  0.00      BS   H  
ATOM     20  H2' CYT B   1      19.606 -11.850 -56.786  1.00  0.00      BS   H  
ATOM     21  H3' CYT B   1      22.257 -11.120 -56.760  1.00  0.00      BS   H  
ATOM     22  H4' CYT B   1      22.286 -10.448 -59.536  1.00  0.00      BS   H  
ATOM     23  H41 CYT B   1      19.068 -18.492 -59.319  1.00  0.00      BS   H  
ATOM     24  H5' CYT B   1      23.725 -12.723 -59.565  1.00  0.00      BS   H  
ATOM     25  H42 CYT B   1      17.935 -17.997 -60.450  1.00  0.00      BS   H  
ATOM     26  H5T CYT B   1      24.330 -13.035 -57.204  1.00  0.00      BS   H  
ATOM     27 H2'' CYT B   1      21.025 -12.980 -56.996  1.00  0.00      BS   H  
ATOM     28 H5'' CYT B   1      24.280 -11.511 -58.498  1.00  0.00      BS   H  
ATOM     29  P   THY B   2      20.919  -8.905 -56.240  1.00  0.00      BS   P  
ATOM     30  O1P THY B   2      20.358  -7.566 -56.549  1.00  0.00      BS   O  
ATOM     31  O2P THY B   2      22.331  -8.981 -55.750  1.00  0.00      BS   O  
ATOM     32  C5' THY B   2      18.597  -9.102 -55.004  1.00  0.00      BS   C  
ATOM     33  O5' THY B   2      19.940  -9.622 -55.267  1.00  0.00      BS   O  
ATOM     34  C4' THY B   2      18.160  -9.296 -53.562  1.00  0.00      BS   C  
ATOM     35  O4' THY B   2      18.052 -10.605 -53.139  1.00  0.00      BS   O  
ATOM     36  C3' THY B   2      19.001  -8.669 -52.416  1.00  0.00      BS   C  
ATOM     37  O3' THY B   2      18.347  -7.579 -51.669  1.00  0.00      BS   O  
ATOM     38  C2' THY B   2      19.258  -9.772 -51.417  1.00  0.00      BS   C  
ATOM     39  C1' THY B   2      18.035 -10.630 -51.734  1.00  0.00      BS   C  
ATOM     40  N1  THY B   2      18.084 -11.936 -51.210  1.00  0.00      BS   N  
ATOM     41  C2  THY B   2      17.157 -12.853 -51.578  1.00  0.00      BS   C  
ATOM     42  O2  THY B   2      16.180 -12.601 -52.289  1.00  0.00      BS   O  
ATOM     43  N3  THY B   2      17.359 -14.119 -51.156  1.00  0.00      BS   N  
ATOM     44  C4  THY B   2      18.367 -14.481 -50.146  1.00  0.00      BS   C  
ATOM     45  O4  THY B   2      18.506 -15.602 -49.779  1.00  0.00      BS   O  
ATOM     46  C5  THY B   2      18.997 -13.327 -49.543  1.00  0.00      BS   C  
ATOM     47  C5M THY B   2      19.692 -13.407 -48.236  1.00  0.00      BS   C  
ATOM     48  C6  THY B   2      18.811 -12.106 -50.093  1.00  0.00      BS   C  
ATOM     49  H3  THY B   2      16.881 -14.899 -51.584  1.00  0.00      BS   H  
ATOM     50  H6  THY B   2      19.413 -11.297 -49.678  1.00  0.00      BS   H  
ATOM     51  H1' THY B   2      17.124 -10.037 -51.501  1.00  0.00      BS   H  
ATOM     52  H2' THY B   2      19.298  -9.338 -50.396  1.00  0.00      BS   H  
ATOM     53  H3' THY B   2      19.969  -8.372 -52.874  1.00  0.00      BS   H  
ATOM     54  H4' THY B   2      17.093  -8.997 -53.479  1.00  0.00      BS   H  
ATOM     55  H5' THY B   2      17.858  -9.492 -55.736  1.00  0.00      BS   H  
ATOM     56  H51 THY B   2      19.932 -12.400 -47.830  1.00  0.00      BS   H  
ATOM     57  H52 THY B   2      20.725 -13.763 -48.437  1.00  0.00      BS   H  
ATOM     58  H53 THY B   2      19.166 -13.935 -47.413  1.00  0.00      BS   H  
ATOM     59 H2'' THY B   2      20.205 -10.250 -51.749  1.00  0.00      BS   H  
ATOM     60 H5'' THY B   2      18.493  -7.998 -55.072  1.00  0.00      BS   H  
ATOM     61  P   THY B   3      18.761  -6.081 -51.816  1.00  0.00      BS   P  
ATOM     62  O1P THY B   3      19.171  -5.760 -53.206  1.00  0.00      BS   O  
ATOM     63  O2P THY B   3      19.847  -5.796 -50.800  1.00  0.00      BS   O  
ATOM     64  C5' THY B   3      16.401  -5.236 -52.590  1.00  0.00      BS   C  
ATOM     65  O5' THY B   3      17.332  -5.447 -51.438  1.00  0.00      BS   O  
ATOM     66  C4' THY B   3      14.958  -5.705 -52.286  1.00  0.00      BS   C  
ATOM     67  O4' THY B   3      14.902  -7.078 -51.855  1.00  0.00      BS   O  
ATOM     68  C3' THY B   3      14.201  -4.757 -51.274  1.00  0.00      BS   C  
ATOM     69  O3' THY B   3      12.869  -4.491 -51.705  1.00  0.00      BS   O  
ATOM     70  C2' THY B   3      14.209  -5.654 -49.927  1.00  0.00      BS   C  
ATOM     71  C1' THY B   3      14.285  -7.075 -50.510  1.00  0.00      BS   C  
ATOM     72  N1  THY B   3      15.024  -8.028 -49.668  1.00  0.00      BS   N  
ATOM     73  C2  THY B   3      14.512  -9.281 -49.488  1.00  0.00      BS   C  
ATOM     74  O2  THY B   3      13.485  -9.657 -50.054  1.00  0.00      BS   O  
ATOM     75  N3  THY B   3      15.172 -10.125 -48.657  1.00  0.00      BS   N  
ATOM     76  C4  THY B   3      16.467  -9.896 -48.160  1.00  0.00      BS   C  
ATOM     77  O4  THY B   3      17.079 -10.807 -47.637  1.00  0.00      BS   O  
ATOM     78  C5  THY B   3      17.038  -8.602 -48.473  1.00  0.00      BS   C  
ATOM     79  C5M THY B   3      18.383  -8.250 -48.091  1.00  0.00      BS   C  
ATOM     80  C6  THY B   3      16.299  -7.732 -49.170  1.00  0.00      BS   C  
ATOM     81  H3  THY B   3      14.845 -11.079 -48.698  1.00  0.00      BS   H  
ATOM     82  H6  THY B   3      16.634  -6.787 -49.596  1.00  0.00      BS   H  
ATOM     83  H1' THY B   3      13.214  -7.314 -50.682  1.00  0.00      BS   H  
ATOM     84  H2' THY B   3      13.244  -5.427 -49.426  1.00  0.00      BS   H  
ATOM     85  H3' THY B   3      14.890  -3.934 -50.990  1.00  0.00      BS   H  
ATOM     86  H4' THY B   3      14.360  -5.573 -53.213  1.00  0.00      BS   H  
ATOM     87  H5' THY B   3      16.754  -5.755 -53.507  1.00  0.00      BS   H  
ATOM     88  H51 THY B   3      19.057  -9.131 -48.028  1.00  0.00      BS   H  
ATOM     89  H52 THY B   3      18.423  -7.711 -47.120  1.00  0.00      BS   H  
ATOM     90  H53 THY B   3      18.749  -7.489 -48.813  1.00  0.00      BS   H  
ATOM     91 H2'' THY B   3      15.017  -5.373 -49.219  1.00  0.00      BS   H  
ATOM     92 H5'' THY B   3      16.512  -4.167 -52.876  1.00  0.00      BS   H  
ATOM     93  P   ADE B   4      12.606  -3.079 -52.233  1.00  0.00      BS   P  
ATOM     94  O1P ADE B   4      12.117  -3.209 -53.644  1.00  0.00      BS   O  
ATOM     95  O2P ADE B   4      13.707  -2.139 -52.020  1.00  0.00      BS   O  
ATOM     96  C5' ADE B   4      10.075  -2.912 -51.508  1.00  0.00      BS   C  
ATOM     97  O5' ADE B   4      11.426  -2.630 -51.299  1.00  0.00      BS   O  
ATOM     98  C4' ADE B   4       9.338  -3.301 -50.226  1.00  0.00      BS   C  
ATOM     99  O4' ADE B   4      10.045  -4.357 -49.563  1.00  0.00      BS   O  
ATOM    100  C3' ADE B   4       9.265  -2.206 -49.226  1.00  0.00      BS   C  
ATOM    101  O3' ADE B   4       7.963  -2.108 -48.585  1.00  0.00      BS   O  
ATOM    102  C2' ADE B   4      10.324  -2.521 -48.175  1.00  0.00      BS   C  
ATOM    103  C1' ADE B   4      10.199  -4.033 -48.171  1.00  0.00      BS   C  
ATOM    104  N1  ADE B   4      12.571  -8.540 -47.003  1.00  0.00      BS   N  
ATOM    105  C2  ADE B   4      11.457  -8.285 -47.683  1.00  0.00      BS   C  
ATOM    106  N3  ADE B   4      10.904  -7.159 -47.960  1.00  0.00      BS   N  
ATOM    107  C4  ADE B   4      11.638  -6.156 -47.506  1.00  0.00      BS   C  
ATOM    108  C5  ADE B   4      12.877  -6.232 -46.812  1.00  0.00      BS   C  
ATOM    109  C6  ADE B   4      13.353  -7.518 -46.544  1.00  0.00      BS   C  
ATOM    110  N6  ADE B   4      14.514  -7.790 -45.859  1.00  0.00      BS   N  
ATOM    111  N7  ADE B   4      13.370  -4.994 -46.509  1.00  0.00      BS   N  
ATOM    112  C8  ADE B   4      12.468  -4.158 -47.029  1.00  0.00      BS   C  
ATOM    113  N9  ADE B   4      11.334  -4.789 -47.599  1.00  0.00      BS   N  
ATOM    114  H2  ADE B   4      10.958  -9.183 -48.050  1.00  0.00      BS   H  
ATOM    115  H8  ADE B   4      12.600  -3.078 -47.104  1.00  0.00      BS   H  
ATOM    116  H1' ADE B   4       9.227  -4.326 -47.719  1.00  0.00      BS   H  
ATOM    117  H2' ADE B   4      10.079  -2.132 -47.164  1.00  0.00      BS   H  
ATOM    118  H3' ADE B   4       9.607  -1.328 -49.815  1.00  0.00      BS   H  
ATOM    119  H4' ADE B   4       8.302  -3.666 -50.396  1.00  0.00      BS   H  
ATOM    120  H5' ADE B   4       9.861  -3.724 -52.235  1.00  0.00      BS   H  
ATOM    121  H61 ADE B   4      14.810  -7.017 -45.298  1.00  0.00      BS   H  
ATOM    122  H62 ADE B   4      14.730  -8.736 -45.618  1.00  0.00      BS   H  
ATOM    123 H2'' ADE B   4      11.320  -2.233 -48.574  1.00  0.00      BS   H  
ATOM    124 H5'' ADE B   4       9.492  -2.043 -51.883  1.00  0.00      BS   H  
ATOM    125  P   THY B   5       6.864  -1.165 -49.253  1.00  0.00      BS   P  
ATOM    126  O1P THY B   5       6.941  -1.291 -50.768  1.00  0.00      BS   O  
ATOM    127  O2P THY B   5       6.945   0.202 -48.718  1.00  0.00      BS   O  
ATOM    128  C5' THY B   5       5.276  -3.174 -48.695  1.00  0.00      BS   C  
ATOM    129  O5' THY B   5       5.495  -1.782 -48.851  1.00  0.00      BS   O  
ATOM    130  C4' THY B   5       4.897  -3.577 -47.277  1.00  0.00      BS   C  
ATOM    131  O4' THY B   5       6.197  -3.868 -46.679  1.00  0.00      BS   O  
ATOM    132  C3' THY B   5       4.352  -2.450 -46.286  1.00  0.00      BS   C  
ATOM    133  O3' THY B   5       3.399  -2.945 -45.317  1.00  0.00      BS   O  
ATOM    134  C2' THY B   5       5.592  -2.051 -45.574  1.00  0.00      BS   C  
ATOM    135  C1' THY B   5       6.281  -3.388 -45.397  1.00  0.00      BS   C  
ATOM    136  N1  THY B   5       7.746  -3.338 -45.019  1.00  0.00      BS   N  
ATOM    137  C2  THY B   5       8.295  -4.575 -44.626  1.00  0.00      BS   C  
ATOM    138  O2  THY B   5       7.711  -5.632 -44.534  1.00  0.00      BS   O  
ATOM    139  N3  THY B   5       9.576  -4.432 -44.186  1.00  0.00      BS   N  
ATOM    140  C4  THY B   5      10.286  -3.239 -44.086  1.00  0.00      BS   C  
ATOM    141  O4  THY B   5      11.487  -3.352 -43.724  1.00  0.00      BS   O  
ATOM    142  C5  THY B   5       9.698  -2.024 -44.604  1.00  0.00      BS   C  
ATOM    143  C5M THY B   5      10.442  -0.801 -44.578  1.00  0.00      BS   C  
ATOM    144  C6  THY B   5       8.501  -2.173 -45.068  1.00  0.00      BS   C  
ATOM    145  H3  THY B   5       9.934  -5.305 -43.826  1.00  0.00      BS   H  
ATOM    146  H6  THY B   5       7.945  -1.282 -45.363  1.00  0.00      BS   H  
ATOM    147  H1' THY B   5       5.659  -4.068 -44.775  1.00  0.00      BS   H  
ATOM    148  H2' THY B   5       5.425  -1.568 -44.587  1.00  0.00      BS   H  
ATOM    149  H3' THY B   5       3.905  -1.542 -46.745  1.00  0.00      BS   H  
ATOM    150  H4' THY B   5       4.297  -4.493 -47.465  1.00  0.00      BS   H  
ATOM    151  H5' THY B   5       6.086  -3.799 -49.127  1.00  0.00      BS   H  
ATOM    152  H51 THY B   5      11.398  -0.900 -45.135  1.00  0.00      BS   H  
ATOM    153  H52 THY B   5      10.577  -0.463 -43.528  1.00  0.00      BS   H  
ATOM    154  H53 THY B   5       9.882   0.006 -45.097  1.00  0.00      BS   H  
ATOM    155 H2'' THY B   5       6.186  -1.329 -46.174  1.00  0.00      BS   H  
ATOM    156 H5'' THY B   5       4.392  -3.463 -49.304  1.00  0.00      BS   H  
ATOM    157  P   ADE B   6       1.861  -2.968 -45.496  1.00  0.00      BS   P  
ATOM    158  O1P ADE B   6       1.489  -3.022 -46.942  1.00  0.00      BS   O  
ATOM    159  O2P ADE B   6       1.349  -1.936 -44.613  1.00  0.00      BS   O  
ATOM    160  C5' ADE B   6       1.374  -5.519 -45.516  1.00  0.00      BS   C  
ATOM    161  O5' ADE B   6       1.660  -4.328 -44.798  1.00  0.00      BS   O  
ATOM    162  C4' ADE B   6       1.592  -6.809 -44.588  1.00  0.00      BS   C  
ATOM    163  O4' ADE B   6       3.010  -6.704 -44.104  1.00  0.00      BS   O  
ATOM    164  C3' ADE B   6       0.762  -6.686 -43.310  1.00  0.00      BS   C  
ATOM    165  O3' ADE B   6       0.133  -7.924 -42.966  1.00  0.00      BS   O  
ATOM    166  C2' ADE B   6       1.687  -6.155 -42.258  1.00  0.00      BS   C  
ATOM    167  C1' ADE B   6       3.083  -6.659 -42.705  1.00  0.00      BS   C  
ATOM    168  N1  ADE B   6       7.975  -5.838 -40.799  1.00  0.00      BS   N  
ATOM    169  C2  ADE B   6       7.335  -7.018 -41.067  1.00  0.00      BS   C  
ATOM    170  N3  ADE B   6       6.150  -7.205 -41.633  1.00  0.00      BS   N  
ATOM    171  C4  ADE B   6       5.534  -6.051 -41.980  1.00  0.00      BS   C  
ATOM    172  C5  ADE B   6       6.085  -4.777 -41.794  1.00  0.00      BS   C  
ATOM    173  C6  ADE B   6       7.297  -4.691 -41.080  1.00  0.00      BS   C  
ATOM    174  N6  ADE B   6       7.807  -3.510 -40.751  1.00  0.00      BS   N  
ATOM    175  N7  ADE B   6       5.259  -3.775 -42.250  1.00  0.00      BS   N  
ATOM    176  C8  ADE B   6       4.157  -4.389 -42.557  1.00  0.00      BS   C  
ATOM    177  N9  ADE B   6       4.206  -5.775 -42.435  1.00  0.00      BS   N  
ATOM    178  H2  ADE B   6       7.868  -7.921 -40.770  1.00  0.00      BS   H  
ATOM    179  H8  ADE B   6       3.270  -3.938 -43.000  1.00  0.00      BS   H  
ATOM    180  H1' ADE B   6       3.296  -7.719 -42.450  1.00  0.00      BS   H  
ATOM    181  H2' ADE B   6       1.499  -6.542 -41.234  1.00  0.00      BS   H  
ATOM    182  H3' ADE B   6      -0.099  -6.008 -43.495  1.00  0.00      BS   H  
ATOM    183  H4' ADE B   6       1.362  -7.741 -45.149  1.00  0.00      BS   H  
ATOM    184  H5' ADE B   6       2.099  -5.643 -46.348  1.00  0.00      BS   H  
ATOM    185  H61 ADE B   6       7.434  -2.619 -41.010  1.00  0.00      BS   H  
ATOM    186  H62 ADE B   6       8.705  -3.600 -40.321  1.00  0.00      BS   H  
ATOM    187 H2'' ADE B   6       1.611  -5.047 -42.274  1.00  0.00      BS   H  
ATOM    188 H5'' ADE B   6       0.376  -5.572 -46.002  1.00  0.00      BS   H  
ATOM    189  P   THY B   7      -1.125  -8.055 -42.047  1.00  0.00      BS   P  
ATOM    190  O1P THY B   7      -1.899  -9.204 -42.484  1.00  0.00      BS   O  
ATOM    191  O2P THY B   7      -1.811  -6.677 -42.143  1.00  0.00      BS   O  
ATOM    192  C5' THY B   7       0.486  -9.496 -40.636  1.00  0.00      BS   C  
ATOM    193  O5' THY B   7      -0.399  -8.308 -40.625  1.00  0.00      BS   O  
ATOM    194  C4' THY B   7       1.502  -9.495 -39.444  1.00  0.00      BS   C  
ATOM    195  O4' THY B   7       2.725  -8.853 -39.761  1.00  0.00      BS   O  
ATOM    196  C3' THY B   7       1.064  -8.799 -38.132  1.00  0.00      BS   C  
ATOM    197  O3' THY B   7       0.232  -9.693 -37.339  1.00  0.00      BS   O  
ATOM    198  C2' THY B   7       2.427  -8.729 -37.400  1.00  0.00      BS   C  
ATOM    199  C1' THY B   7       3.421  -8.457 -38.559  1.00  0.00      BS   C  
ATOM    200  N1  THY B   7       3.867  -7.050 -38.695  1.00  0.00      BS   N  
ATOM    201  C2  THY B   7       5.191  -6.786 -38.220  1.00  0.00      BS   C  
ATOM    202  O2  THY B   7       5.911  -7.643 -37.735  1.00  0.00      BS   O  
ATOM    203  N3  THY B   7       5.581  -5.476 -38.447  1.00  0.00      BS   N  
ATOM    204  C4  THY B   7       4.770  -4.391 -38.787  1.00  0.00      BS   C  
ATOM    205  O4  THY B   7       5.289  -3.270 -38.809  1.00  0.00      BS   O  
ATOM    206  C5  THY B   7       3.344  -4.693 -39.016  1.00  0.00      BS   C  
ATOM    207  C5M THY B   7       2.485  -3.528 -39.479  1.00  0.00      BS   C  
ATOM    208  C6  THY B   7       2.954  -6.026 -38.972  1.00  0.00      BS   C  
ATOM    209  H3  THY B   7       6.512  -5.256 -38.124  1.00  0.00      BS   H  
ATOM    210  H6  THY B   7       1.979  -6.303 -39.373  1.00  0.00      BS   H  
ATOM    211  H1' THY B   7       4.225  -9.212 -38.426  1.00  0.00      BS   H  
ATOM    212  H2' THY B   7       2.668  -9.693 -36.903  1.00  0.00      BS   H  
ATOM    213  H3' THY B   7       0.548  -7.845 -38.372  1.00  0.00      BS   H  
ATOM    214  H4' THY B   7       1.800 -10.551 -39.266  1.00  0.00      BS   H  
ATOM    215  H5' THY B   7       1.002  -9.787 -41.576  1.00  0.00      BS   H  
ATOM    216  H51 THY B   7       2.721  -3.394 -40.557  1.00  0.00      BS   H  
ATOM    217  H52 THY B   7       2.775  -2.608 -38.927  1.00  0.00      BS   H  
ATOM    218  H53 THY B   7       1.400  -3.686 -39.303  1.00  0.00      BS   H  
ATOM    219 H2'' THY B   7       2.402  -7.952 -36.605  1.00  0.00      BS   H  
ATOM    220 H5'' THY B   7      -0.187 -10.379 -40.573  1.00  0.00      BS   H  
ATOM    221  P   ADE B   8      -0.401  -9.088 -36.026  1.00  0.00      BS   P  
ATOM    222  O1P ADE B   8      -1.699  -9.726 -35.733  1.00  0.00      BS   O  
ATOM    223  O2P ADE B   8      -0.423  -7.643 -36.144  1.00  0.00      BS   O  
ATOM    224  C5' ADE B   8       1.280 -10.764 -34.779  1.00  0.00      BS   C  
ATOM    225  O5' ADE B   8       0.593  -9.439 -34.888  1.00  0.00      BS   O  
ATOM    226  C4' ADE B   8       2.636 -10.663 -33.924  1.00  0.00      BS   C  
ATOM    227  O4' ADE B   8       3.450  -9.571 -34.408  1.00  0.00      BS   O  
ATOM    228  C3' ADE B   8       2.371 -10.415 -32.416  1.00  0.00      BS   C  
ATOM    229  O3' ADE B   8       3.346 -10.960 -31.615  1.00  0.00      BS   O  
ATOM    230  C2' ADE B   8       2.334  -8.889 -32.346  1.00  0.00      BS   C  
ATOM    231  C1' ADE B   8       3.576  -8.579 -33.289  1.00  0.00      BS   C  
ATOM    232  N1  ADE B   8       6.196  -4.103 -34.468  1.00  0.00      BS   N  
ATOM    233  C2  ADE B   8       6.535  -5.229 -33.803  1.00  0.00      BS   C  
ATOM    234  N3  ADE B   8       5.827  -6.368 -33.585  1.00  0.00      BS   N  
ATOM    235  C4  ADE B   8       4.587  -6.286 -33.993  1.00  0.00      BS   C  
ATOM    236  C5  ADE B   8       4.071  -5.271 -34.695  1.00  0.00      BS   C  
ATOM    237  C6  ADE B   8       4.951  -4.095 -34.891  1.00  0.00      BS   C  
ATOM    238  N6  ADE B   8       4.469  -3.091 -35.516  1.00  0.00      BS   N  
ATOM    239  N7  ADE B   8       2.824  -5.558 -35.143  1.00  0.00      BS   N  
ATOM    240  C8  ADE B   8       2.583  -6.768 -34.611  1.00  0.00      BS   C  
ATOM    241  N9  ADE B   8       3.602  -7.283 -33.904  1.00  0.00      BS   N  
ATOM    242  H2  ADE B   8       7.504  -5.202 -33.303  1.00  0.00      BS   H  
ATOM    243  H8  ADE B   8       1.640  -7.301 -34.734  1.00  0.00      BS   H  
ATOM    244  H1' ADE B   8       4.505  -8.714 -32.697  1.00  0.00      BS   H  
ATOM    245  H2' ADE B   8       2.701  -8.559 -31.352  1.00  0.00      BS   H  
ATOM    246  H3' ADE B   8       1.360 -10.820 -32.193  1.00  0.00      BS   H  
ATOM    247  H4' ADE B   8       3.186 -11.620 -34.052  1.00  0.00      BS   H  
ATOM    248  H5' ADE B   8       1.519 -11.100 -35.811  1.00  0.00      BS   H  
ATOM    249  H61 ADE B   8       5.134  -2.387 -35.766  1.00  0.00      BS   H  
ATOM    250  H62 ADE B   8       3.604  -3.046 -36.016  1.00  0.00      BS   H  
ATOM    251 H2'' ADE B   8       1.367  -8.366 -32.513  1.00  0.00      BS   H  
ATOM    252 H5'' ADE B   8       0.609 -11.458 -34.228  1.00  0.00      BS   H  
ATOM    253  P   THY B   9       3.262 -11.283 -30.141  1.00  0.00      BS   P  
ATOM    254  O1P THY B   9       3.271 -12.753 -29.947  1.00  0.00      BS   O  
ATOM    255  O2P THY B   9       2.115 -10.589 -29.458  1.00  0.00      BS   O  
ATOM    256  C5' THY B   9       5.841 -11.010 -30.186  1.00  0.00      BS   C  
ATOM    257  O5' THY B   9       4.583 -10.637 -29.568  1.00  0.00      BS   O  
ATOM    258  C4' THY B   9       6.943 -10.048 -29.761  1.00  0.00      BS   C  
ATOM    259  O4' THY B   9       6.575  -8.806 -30.392  1.00  0.00      BS   O  
ATOM    260  C3' THY B   9       7.137  -9.718 -28.241  1.00  0.00      BS   C  
ATOM    261  O3' THY B   9       8.490  -9.591 -27.776  1.00  0.00      BS   O  
ATOM    262  C2' THY B   9       6.418  -8.440 -28.009  1.00  0.00      BS   C  
ATOM    263  C1' THY B   9       6.536  -7.749 -29.374  1.00  0.00      BS   C  
ATOM    264  N1  THY B   9       5.528  -6.721 -29.774  1.00  0.00      BS   N  
ATOM    265  C2  THY B   9       6.045  -5.616 -30.410  1.00  0.00      BS   C  
ATOM    266  O2  THY B   9       7.268  -5.333 -30.564  1.00  0.00      BS   O  
ATOM    267  N3  THY B   9       5.071  -4.739 -30.802  1.00  0.00      BS   N  
ATOM    268  C4  THY B   9       3.674  -4.939 -30.825  1.00  0.00      BS   C  
ATOM    269  O4  THY B   9       2.897  -4.240 -31.559  1.00  0.00      BS   O  
ATOM    270  C5  THY B   9       3.307  -6.013 -29.873  1.00  0.00      BS   C  
ATOM    271  C5M THY B   9       1.841  -6.310 -29.793  1.00  0.00      BS   C  
ATOM    272  C6  THY B   9       4.196  -6.888 -29.500  1.00  0.00      BS   C  
ATOM    273  H3  THY B   9       5.448  -3.887 -31.192  1.00  0.00      BS   H  
ATOM    274  H6  THY B   9       3.943  -7.762 -28.899  1.00  0.00      BS   H  
ATOM    275  H1' THY B   9       7.571  -7.348 -29.322  1.00  0.00      BS   H  
ATOM    276  H2' THY B   9       6.893  -7.853 -27.193  1.00  0.00      BS   H  
ATOM    277  H3' THY B   9       6.661 -10.662 -27.897  1.00  0.00      BS   H  
ATOM    278  H4' THY B   9       7.900 -10.386 -30.211  1.00  0.00      BS   H  
ATOM    279  H5' THY B   9       5.658 -11.010 -31.282  1.00  0.00      BS   H  
ATOM    280  H51 THY B   9       1.167  -5.428 -29.766  1.00  0.00      BS   H  
ATOM    281  H52 THY B   9       1.619  -6.986 -28.940  1.00  0.00      BS   H  
ATOM    282  H53 THY B   9       1.476  -6.801 -30.721  1.00  0.00      BS   H  
ATOM    283 H2'' THY B   9       5.398  -8.668 -27.634  1.00  0.00      BS   H  
ATOM    284 H5'' THY B   9       6.190 -12.003 -29.830  1.00  0.00      BS   H  
ATOM    285  P   ADE B  10       8.979 -10.306 -26.534  1.00  0.00      BS   P  
ATOM    286  O1P ADE B  10       9.764 -11.445 -27.043  1.00  0.00      BS   O  
ATOM    287  O2P ADE B  10       7.784 -10.722 -25.746  1.00  0.00      BS   O  
ATOM    288  C5' ADE B  10      10.268  -8.061 -26.087  1.00  0.00      BS   C  
ATOM    289  O5' ADE B  10       9.945  -9.401 -25.723  1.00  0.00      BS   O  
ATOM    290  C4' ADE B  10       9.721  -7.029 -25.032  1.00  0.00      BS   C  
ATOM    291  O4' ADE B  10       8.470  -6.491 -25.523  1.00  0.00      BS   O  
ATOM    292  C3' ADE B  10       9.405  -7.377 -23.538  1.00  0.00      BS   C  
ATOM    293  O3' ADE B  10       9.820  -6.350 -22.644  1.00  0.00      BS   O  
ATOM    294  C2' ADE B  10       7.858  -7.316 -23.496  1.00  0.00      BS   C  
ATOM    295  C1' ADE B  10       7.599  -6.232 -24.454  1.00  0.00      BS   C  
ATOM    296  N1  ADE B  10       4.436  -3.673 -27.372  1.00  0.00      BS   N  
ATOM    297  C2  ADE B  10       5.735  -3.656 -27.263  1.00  0.00      BS   C  
ATOM    298  N3  ADE B  10       6.524  -4.410 -26.514  1.00  0.00      BS   N  
ATOM    299  C4  ADE B  10       5.794  -5.311 -25.848  1.00  0.00      BS   C  
ATOM    300  C5  ADE B  10       4.394  -5.564 -25.970  1.00  0.00      BS   C  
ATOM    301  C6  ADE B  10       3.679  -4.636 -26.730  1.00  0.00      BS   C  
ATOM    302  N6  ADE B  10       2.285  -4.622 -27.022  1.00  0.00      BS   N  
ATOM    303  N7  ADE B  10       4.012  -6.574 -25.121  1.00  0.00      BS   N  
ATOM    304  C8  ADE B  10       5.115  -7.029 -24.610  1.00  0.00      BS   C  
ATOM    305  N9  ADE B  10       6.208  -6.215 -24.909  1.00  0.00      BS   N  
ATOM    306  H2  ADE B  10       6.191  -2.935 -27.942  1.00  0.00      BS   H  
ATOM    307  H8  ADE B  10       5.351  -7.889 -23.982  1.00  0.00      BS   H  
ATOM    308  H1' ADE B  10       8.006  -5.261 -24.102  1.00  0.00      BS   H  
ATOM    309  H2' ADE B  10       7.354  -7.111 -22.527  1.00  0.00      BS   H  
ATOM    310  H3' ADE B  10       9.852  -8.372 -23.328  1.00  0.00      BS   H  
ATOM    311  H4' ADE B  10      10.398  -6.155 -25.142  1.00  0.00      BS   H  
ATOM    312  H5' ADE B  10       9.895  -7.706 -27.072  1.00  0.00      BS   H  
ATOM    313  H61 ADE B  10       2.019  -4.099 -27.833  1.00  0.00      BS   H  
ATOM    314  H62 ADE B  10       1.708  -5.275 -26.532  1.00  0.00      BS   H  
ATOM    315 H2'' ADE B  10       7.538  -8.316 -23.860  1.00  0.00      BS   H  
ATOM    316 H5'' ADE B  10      11.373  -7.972 -26.160  1.00  0.00      BS   H  
ATOM    317  P   GUA B  11      10.748  -6.815 -21.402  1.00  0.00      BS   P  
ATOM    318  O1P GUA B  11      11.965  -7.458 -21.882  1.00  0.00      BS   O  
ATOM    319  O2P GUA B  11       9.949  -7.639 -20.442  1.00  0.00      BS   O  
ATOM    320  C5' GUA B  11      11.959  -4.548 -21.366  1.00  0.00      BS   C  
ATOM    321  O5' GUA B  11      11.087  -5.453 -20.637  1.00  0.00      BS   O  
ATOM    322  C4' GUA B  11      11.264  -3.210 -21.639  1.00  0.00      BS   C  
ATOM    323  O4' GUA B  11       9.931  -3.483 -22.192  1.00  0.00      BS   O  
ATOM    324  C3' GUA B  11      11.011  -2.272 -20.392  1.00  0.00      BS   C  
ATOM    325  O3' GUA B  11      11.067  -0.900 -20.679  1.00  0.00      BS   O  
ATOM    326  C2' GUA B  11       9.553  -2.653 -20.007  1.00  0.00      BS   C  
ATOM    327  C1' GUA B  11       8.886  -2.840 -21.359  1.00  0.00      BS   C  
ATOM    328  N1  GUA B  11       4.338  -3.847 -23.188  1.00  0.00      BS   N  
ATOM    329  C2  GUA B  11       5.130  -2.769 -23.547  1.00  0.00      BS   C  
ATOM    330  N2  GUA B  11       4.694  -2.021 -24.518  1.00  0.00      BS   N  
ATOM    331  N3  GUA B  11       6.327  -2.665 -23.011  1.00  0.00      BS   N  
ATOM    332  C4  GUA B  11       6.612  -3.636 -22.073  1.00  0.00      BS   C  
ATOM    333  C5  GUA B  11       5.908  -4.696 -21.688  1.00  0.00      BS   C  
ATOM    334  C6  GUA B  11       4.632  -4.889 -22.258  1.00  0.00      BS   C  
ATOM    335  O6  GUA B  11       3.854  -5.803 -22.057  1.00  0.00      BS   O  
ATOM    336  N7  GUA B  11       6.616  -5.465 -20.728  1.00  0.00      BS   N  
ATOM    337  C8  GUA B  11       7.722  -4.829 -20.506  1.00  0.00      BS   C  
ATOM    338  N9  GUA B  11       7.763  -3.731 -21.372  1.00  0.00      BS   N  
ATOM    339  H1  GUA B  11       3.419  -3.874 -23.606  1.00  0.00      BS   H  
ATOM    340  H8  GUA B  11       8.669  -5.104 -20.043  1.00  0.00      BS   H  
ATOM    341  H1' GUA B  11       8.655  -1.836 -21.776  1.00  0.00      BS   H  
ATOM    342  H2' GUA B  11       9.062  -1.827 -19.449  1.00  0.00      BS   H  
ATOM    343  H21 GUA B  11       3.759  -2.012 -24.873  1.00  0.00      BS   H  
ATOM    344  H3' GUA B  11      11.667  -2.603 -19.558  1.00  0.00      BS   H  
ATOM    345  H22 GUA B  11       5.294  -1.279 -24.818  1.00  0.00      BS   H  
ATOM    346  H4' GUA B  11      11.902  -2.625 -22.334  1.00  0.00      BS   H  
ATOM    347  H5' GUA B  11      12.405  -4.911 -22.317  1.00  0.00      BS   H  
ATOM    348 H2'' GUA B  11       9.566  -3.582 -19.398  1.00  0.00      BS   H  
ATOM    349 H5'' GUA B  11      12.889  -4.447 -20.768  1.00  0.00      BS   H  
ATOM    350  P   CYT B  12      11.016   0.147 -19.486  1.00  0.00      BS   P  
ATOM    351  O1P CYT B  12      12.207   0.982 -19.662  1.00  0.00      BS   O  
ATOM    352  O2P CYT B  12      10.865  -0.552 -18.166  1.00  0.00      BS   O  
ATOM    353  C5' CYT B  12       9.699   2.023 -20.765  1.00  0.00      BS   C  
ATOM    354  O5' CYT B  12       9.717   1.063 -19.664  1.00  0.00      BS   O  
ATOM    355  C4' CYT B  12       8.286   2.230 -21.297  1.00  0.00      BS   C  
ATOM    356  O4' CYT B  12       7.636   1.031 -21.691  1.00  0.00      BS   O  
ATOM    357  C3' CYT B  12       7.336   2.775 -20.310  1.00  0.00      BS   C  
ATOM    358  O3' CYT B  12       7.438   4.218 -20.225  1.00  0.00      BS   O  
ATOM    359  C2' CYT B  12       5.966   2.456 -20.890  1.00  0.00      BS   C  
ATOM    360  C1' CYT B  12       6.211   1.117 -21.502  1.00  0.00      BS   C  
ATOM    361  N1  CYT B  12       5.669  -0.026 -20.816  1.00  0.00      BS   N  
ATOM    362  C2  CYT B  12       4.344  -0.377 -20.977  1.00  0.00      BS   C  
ATOM    363  O2  CYT B  12       3.607   0.278 -21.747  1.00  0.00      BS   O  
ATOM    364  N3  CYT B  12       3.845  -1.482 -20.290  1.00  0.00      BS   N  
ATOM    365  C4  CYT B  12       4.570  -2.041 -19.275  1.00  0.00      BS   C  
ATOM    366  N4  CYT B  12       4.135  -3.188 -18.703  1.00  0.00      BS   N  
ATOM    367  C5  CYT B  12       5.869  -1.459 -18.947  1.00  0.00      BS   C  
ATOM    368  C6  CYT B  12       6.374  -0.486 -19.759  1.00  0.00      BS   C  
ATOM    369  H5  CYT B  12       6.400  -1.929 -18.120  1.00  0.00      BS   H  
ATOM    370  H6  CYT B  12       7.410  -0.155 -19.844  1.00  0.00      BS   H  
ATOM    371  H1' CYT B  12       5.743   1.161 -22.509  1.00  0.00      BS   H  
ATOM    372  H2' CYT B  12       5.617   3.203 -21.635  1.00  0.00      BS   H  
ATOM    373  H3' CYT B  12       7.577   2.252 -19.359  1.00  0.00      BS   H  
ATOM    374  H4' CYT B  12       8.357   2.899 -22.181  1.00  0.00      BS   H  
ATOM    375  H41 CYT B  12       3.210  -3.463 -18.963  1.00  0.00      BS   H  
ATOM    376  H5' CYT B  12      10.392   1.687 -21.565  1.00  0.00      BS   H  
ATOM    377  H42 CYT B  12       4.517  -3.406 -17.805  1.00  0.00      BS   H  
ATOM    378 H2'' CYT B  12       5.329   2.473 -19.979  1.00  0.00      BS   H  
ATOM    379 H5'' CYT B  12       9.987   3.055 -20.474  1.00  0.00      BS   H  
ATOM    380  P   THY B  13       6.850   5.039 -19.036  1.00  0.00      BS   P  
ATOM    381  O1P THY B  13       7.230   6.489 -19.146  1.00  0.00      BS   O  
ATOM    382  O2P THY B  13       7.321   4.309 -17.835  1.00  0.00      BS   O  
ATOM    383  C5' THY B  13       4.582   5.458 -20.278  1.00  0.00      BS   C  
ATOM    384  O5' THY B  13       5.294   4.938 -19.132  1.00  0.00      BS   O  
ATOM    385  C4' THY B  13       3.135   5.113 -20.228  1.00  0.00      BS   C  
ATOM    386  O4' THY B  13       2.997   3.693 -20.304  1.00  0.00      BS   O  
ATOM    387  C3' THY B  13       2.521   5.510 -18.917  1.00  0.00      BS   C  
ATOM    388  O3' THY B  13       2.029   6.837 -18.968  1.00  0.00      BS   O  
ATOM    389  C2' THY B  13       1.323   4.598 -19.020  1.00  0.00      BS   C  
ATOM    390  C1' THY B  13       1.859   3.259 -19.581  1.00  0.00      BS   C  
ATOM    391  N1  THY B  13       2.426   2.260 -18.578  1.00  0.00      BS   N  
ATOM    392  C2  THY B  13       1.410   1.460 -18.082  1.00  0.00      BS   C  
ATOM    393  O2  THY B  13       0.196   1.623 -18.294  1.00  0.00      BS   O  
ATOM    394  N3  THY B  13       1.850   0.417 -17.282  1.00  0.00      BS   N  
ATOM    395  C4  THY B  13       3.088   0.234 -16.706  1.00  0.00      BS   C  
ATOM    396  O4  THY B  13       3.369  -0.748 -15.982  1.00  0.00      BS   O  
ATOM    397  C5  THY B  13       4.059   1.263 -17.070  1.00  0.00      BS   C  
ATOM    398  C5M THY B  13       5.415   1.331 -16.523  1.00  0.00      BS   C  
ATOM    399  C6  THY B  13       3.749   2.213 -18.013  1.00  0.00      BS   C  
ATOM    400  H3  THY B  13       1.051  -0.125 -16.984  1.00  0.00      BS   H  
ATOM    401  H6  THY B  13       4.217   3.196 -18.057  1.00  0.00      BS   H  
ATOM    402  H1' THY B  13       1.059   2.878 -20.252  1.00  0.00      BS   H  
ATOM    403  H2' THY B  13       0.507   4.924 -19.701  1.00  0.00      BS   H  
ATOM    404  H3' THY B  13       3.183   5.252 -18.063  1.00  0.00      BS   H  
ATOM    405  H4' THY B  13       2.721   5.641 -21.115  1.00  0.00      BS   H  
ATOM    406  H5' THY B  13       5.097   5.073 -21.184  1.00  0.00      BS   H  
ATOM    407  H51 THY B  13       5.683   2.227 -15.925  1.00  0.00      BS   H  
ATOM    408  H52 THY B  13       6.197   1.276 -17.309  1.00  0.00      BS   H  
ATOM    409  H53 THY B  13       5.586   0.486 -15.823  1.00  0.00      BS   H  
ATOM    410 H2'' THY B  13       0.883   4.257 -18.058  1.00  0.00      BS   H  
ATOM    411 H5'' THY B  13       4.739   6.557 -20.334  1.00  0.00      BS   H  
ATOM    412  P   THY B  14       1.591   7.661 -17.663  1.00  0.00      BS   P  
ATOM    413  O1P THY B  14       1.245   9.032 -18.158  1.00  0.00      BS   O  
ATOM    414  O2P THY B  14       2.634   7.558 -16.581  1.00  0.00      BS   O  
ATOM    415  C5' THY B  14      -0.943   7.279 -18.048  1.00  0.00      BS   C  
ATOM    416  O5' THY B  14       0.292   7.004 -17.311  1.00  0.00      BS   O  
ATOM    417  C4' THY B  14      -2.218   6.648 -17.435  1.00  0.00      BS   C  
ATOM    418  O4' THY B  14      -2.020   5.207 -17.556  1.00  0.00      BS   O  
ATOM    419  C3' THY B  14      -2.235   6.916 -15.939  1.00  0.00      BS   C  
ATOM    420  O3' THY B  14      -3.032   8.082 -15.655  1.00  0.00      BS   O  
ATOM    421  C2' THY B  14      -3.086   5.751 -15.544  1.00  0.00      BS   C  
ATOM    422  C1' THY B  14      -2.653   4.605 -16.458  1.00  0.00      BS   C  
ATOM    423  N1  THY B  14      -1.622   3.738 -15.819  1.00  0.00      BS   N  
ATOM    424  C2  THY B  14      -2.143   2.588 -15.215  1.00  0.00      BS   C  
ATOM    425  O2  THY B  14      -3.350   2.302 -15.238  1.00  0.00      BS   O  
ATOM    426  N3  THY B  14      -1.219   1.810 -14.610  1.00  0.00      BS   N  
ATOM    427  C4  THY B  14       0.120   2.175 -14.492  1.00  0.00      BS   C  
ATOM    428  O4  THY B  14       0.892   1.395 -13.943  1.00  0.00      BS   O  
ATOM    429  C5  THY B  14       0.594   3.343 -15.153  1.00  0.00      BS   C  
ATOM    430  C5M THY B  14       2.051   3.771 -15.123  1.00  0.00      BS   C  
ATOM    431  C6  THY B  14      -0.345   4.112 -15.674  1.00  0.00      BS   C  
ATOM    432  H3  THY B  14      -1.449   0.997 -14.057  1.00  0.00      BS   H  
ATOM    433  H6  THY B  14      -0.048   5.089 -16.057  1.00  0.00      BS   H  
ATOM    434  H1' THY B  14      -3.538   4.101 -16.901  1.00  0.00      BS   H  
ATOM    435  H2' THY B  14      -4.191   5.765 -15.661  1.00  0.00      BS   H  
ATOM    436  H3' THY B  14      -1.268   6.860 -15.395  1.00  0.00      BS   H  
ATOM    437  H4' THY B  14      -3.189   6.854 -17.934  1.00  0.00      BS   H  
ATOM    438  H5' THY B  14      -0.855   6.843 -19.066  1.00  0.00      BS   H  
ATOM    439  H51 THY B  14       2.486   3.906 -16.136  1.00  0.00      BS   H  
ATOM    440  H52 THY B  14       2.648   2.960 -14.653  1.00  0.00      BS   H  
ATOM    441  H53 THY B  14       2.060   4.767 -14.631  1.00  0.00      BS   H  
ATOM    442 H2'' THY B  14      -2.868   5.476 -14.491  1.00  0.00      BS   H  
ATOM    443 H5'' THY B  14      -1.136   8.365 -18.178  1.00  0.00      BS   H  
ATOM    444  P   ADE B  15      -2.551   9.193 -14.664  1.00  0.00      BS   P  
ATOM    445  O1P ADE B  15      -3.478  10.330 -14.900  1.00  0.00      BS   O  
ATOM    446  O2P ADE B  15      -1.131   9.473 -14.809  1.00  0.00      BS   O  
ATOM    447  C5' ADE B  15      -4.266   8.117 -13.034  1.00  0.00      BS   C  
ATOM    448  O5' ADE B  15      -2.928   8.678 -13.202  1.00  0.00      BS   O  
ATOM    449  C4' ADE B  15      -4.282   7.104 -11.933  1.00  0.00      BS   C  
ATOM    450  O4' ADE B  15      -3.369   6.005 -12.110  1.00  0.00      BS   O  
ATOM    451  C3' ADE B  15      -3.925   7.647 -10.570  1.00  0.00      BS   C  
ATOM    452  O3' ADE B  15      -5.087   7.543  -9.670  1.00  0.00      BS   O  
ATOM    453  C2' ADE B  15      -2.810   6.843 -10.052  1.00  0.00      BS   C  
ATOM    454  C1' ADE B  15      -2.993   5.518 -10.826  1.00  0.00      BS   C  
ATOM    455  N1  ADE B  15      -0.685   0.890 -10.162  1.00  0.00      BS   N  
ATOM    456  C2  ADE B  15      -1.860   1.401  -9.836  1.00  0.00      BS   C  
ATOM    457  N3  ADE B  15      -2.390   2.619  -9.997  1.00  0.00      BS   N  
ATOM    458  C4  ADE B  15      -1.561   3.459 -10.556  1.00  0.00      BS   C  
ATOM    459  C5  ADE B  15      -0.285   3.147 -10.994  1.00  0.00      BS   C  
ATOM    460  C6  ADE B  15       0.199   1.818 -10.697  1.00  0.00      BS   C  
ATOM    461  N6  ADE B  15       1.473   1.502 -10.953  1.00  0.00      BS   N  
ATOM    462  N7  ADE B  15       0.291   4.162 -11.712  1.00  0.00      BS   N  
ATOM    463  C8  ADE B  15      -0.635   5.103 -11.694  1.00  0.00      BS   C  
ATOM    464  N9  ADE B  15      -1.794   4.745 -11.031  1.00  0.00      BS   N  
ATOM    465  H2  ADE B  15      -2.523   0.615  -9.475  1.00  0.00      BS   H  
ATOM    466  H8  ADE B  15      -0.609   6.062 -12.210  1.00  0.00      BS   H  
ATOM    467  H1' ADE B  15      -3.878   4.999 -10.397  1.00  0.00      BS   H  
ATOM    468  H2' ADE B  15      -2.852   6.668  -8.956  1.00  0.00      BS   H  
ATOM    469  H3' ADE B  15      -3.629   8.699 -10.773  1.00  0.00      BS   H  
ATOM    470  H4' ADE B  15      -5.303   6.665 -11.906  1.00  0.00      BS   H  
ATOM    471  H5' ADE B  15      -4.606   7.542 -13.921  1.00  0.00      BS   H  
ATOM    472  H61 ADE B  15       1.954   2.057 -11.631  1.00  0.00      BS   H  
ATOM    473  H62 ADE B  15       1.767   0.549 -10.885  1.00  0.00      BS   H  
ATOM    474 H2'' ADE B  15      -1.827   7.330 -10.224  1.00  0.00      BS   H  
ATOM    475 H5'' ADE B  15      -5.033   8.885 -12.800  1.00  0.00      BS   H  
ATOM    476  P   CYT B  16      -5.271   8.588  -8.493  1.00  0.00      BS   P  
ATOM    477  O1P CYT B  16      -6.692   8.860  -8.340  1.00  0.00      BS   O  
ATOM    478  O2P CYT B  16      -4.389   9.776  -8.725  1.00  0.00      BS   O  
ATOM    479  C5' CYT B  16      -5.492   6.644  -6.886  1.00  0.00      BS   C  
ATOM    480  O5' CYT B  16      -4.786   7.849  -7.234  1.00  0.00      BS   O  
ATOM    481  C4' CYT B  16      -4.594   5.769  -5.928  1.00  0.00      BS   C  
ATOM    482  O4' CYT B  16      -3.505   5.173  -6.718  1.00  0.00      BS   O  
ATOM    483  C3' CYT B  16      -3.831   6.607  -4.845  1.00  0.00      BS   C  
ATOM    484  O3' CYT B  16      -4.133   6.086  -3.508  1.00  0.00      BS   O  
ATOM    485  C2' CYT B  16      -2.371   6.461  -5.210  1.00  0.00      BS   C  
ATOM    486  C1' CYT B  16      -2.386   5.142  -5.908  1.00  0.00      BS   C  
ATOM    487  N1  CYT B  16      -1.206   4.807  -6.704  1.00  0.00      BS   N  
ATOM    488  C2  CYT B  16      -0.794   3.497  -6.802  1.00  0.00      BS   C  
ATOM    489  O2  CYT B  16      -1.437   2.658  -6.222  1.00  0.00      BS   O  
ATOM    490  N3  CYT B  16       0.283   3.132  -7.522  1.00  0.00      BS   N  
ATOM    491  C4  CYT B  16       1.059   4.114  -8.008  1.00  0.00      BS   C  
ATOM    492  N4  CYT B  16       2.292   3.722  -8.331  1.00  0.00      BS   N  
ATOM    493  C5  CYT B  16       0.656   5.508  -7.951  1.00  0.00      BS   C  
ATOM    494  C6  CYT B  16      -0.491   5.771  -7.389  1.00  0.00      BS   C  
ATOM    495  H5  CYT B  16       1.210   6.337  -8.390  1.00  0.00      BS   H  
ATOM    496  H6  CYT B  16      -0.839   6.801  -7.323  1.00  0.00      BS   H  
ATOM    497  H1' CYT B  16      -2.632   4.382  -5.136  1.00  0.00      BS   H  
ATOM    498  H2' CYT B  16      -1.750   6.505  -4.290  1.00  0.00      BS   H  
ATOM    499  H3' CYT B  16      -4.188   7.657  -4.910  1.00  0.00      BS   H  
ATOM    500  H4' CYT B  16      -5.052   4.889  -5.427  1.00  0.00      BS   H  
ATOM    501  H41 CYT B  16       2.613   2.777  -8.269  1.00  0.00      BS   H  
ATOM    502  H5' CYT B  16      -5.749   5.982  -7.740  1.00  0.00      BS   H  
ATOM    503  H42 CYT B  16       2.877   4.279  -8.921  1.00  0.00      BS   H  
ATOM    504 H2'' CYT B  16      -2.069   7.360  -5.788  1.00  0.00      BS   H  
ATOM    505 H5'' CYT B  16      -6.435   6.941  -6.381  1.00  0.00      BS   H  
ATOM    506  P   ADE B  17      -3.906   6.886  -2.210  1.00  0.00      BS   P  
ATOM    507  O1P ADE B  17      -5.152   7.297  -1.545  1.00  0.00      BS   O  
ATOM    508  O2P ADE B  17      -2.992   7.981  -2.469  1.00  0.00      BS   O  
ATOM    509  C5' ADE B  17      -3.928   4.915  -0.529  1.00  0.00      BS   C  
ATOM    510  O5' ADE B  17      -3.201   5.852  -1.322  1.00  0.00      BS   O  
ATOM    511  C4' ADE B  17      -3.025   3.781   0.018  1.00  0.00      BS   C  
ATOM    512  O4' ADE B  17      -2.734   2.995  -1.139  1.00  0.00      BS   O  
ATOM    513  C3' ADE B  17      -1.690   4.130   0.537  1.00  0.00      BS   C  
ATOM    514  O3' ADE B  17      -1.877   4.458   1.925  1.00  0.00      BS   O  
ATOM    515  C2' ADE B  17      -0.865   2.835   0.287  1.00  0.00      BS   C  
ATOM    516  C1' ADE B  17      -1.413   2.370  -1.079  1.00  0.00      BS   C  
ATOM    517  N1  ADE B  17       2.946   2.012  -3.747  1.00  0.00      BS   N  
ATOM    518  C2  ADE B  17       2.424   1.271  -2.773  1.00  0.00      BS   C  
ATOM    519  N3  ADE B  17       1.296   1.478  -2.058  1.00  0.00      BS   N  
ATOM    520  C4  ADE B  17       0.644   2.556  -2.515  1.00  0.00      BS   C  
ATOM    521  C5  ADE B  17       1.065   3.438  -3.487  1.00  0.00      BS   C  
ATOM    522  C6  ADE B  17       2.234   3.077  -4.158  1.00  0.00      BS   C  
ATOM    523  N6  ADE B  17       2.760   3.763  -5.068  1.00  0.00      BS   N  
ATOM    524  N7  ADE B  17       0.124   4.422  -3.708  1.00  0.00      BS   N  
ATOM    525  C8  ADE B  17      -0.830   4.061  -2.865  1.00  0.00      BS   C  
ATOM    526  N9  ADE B  17      -0.638   2.926  -2.125  1.00  0.00      BS   N  
ATOM    527  H2  ADE B  17       2.950   0.348  -2.530  1.00  0.00      BS   H  
ATOM    528  H8  ADE B  17      -1.777   4.574  -2.695  1.00  0.00      BS   H  
ATOM    529  H1' ADE B  17      -1.591   1.280  -1.202  1.00  0.00      BS   H  
ATOM    530  H2' ADE B  17      -1.020   2.205   1.190  1.00  0.00      BS   H  
ATOM    531  H3' ADE B  17      -1.227   4.963  -0.035  1.00  0.00      BS   H  
ATOM    532  H4' ADE B  17      -3.623   3.164   0.722  1.00  0.00      BS   H  
ATOM    533  H5' ADE B  17      -4.780   4.486  -1.100  1.00  0.00      BS   H  
ATOM    534  H61 ADE B  17       2.500   4.707  -5.272  1.00  0.00      BS   H  
ATOM    535  H62 ADE B  17       3.625   3.553  -5.524  1.00  0.00      BS   H  
ATOM    536 H2'' ADE B  17       0.205   3.132   0.267  1.00  0.00      BS   H  
ATOM    537 H5'' ADE B  17      -4.429   5.406   0.333  1.00  0.00      BS   H  
ATOM    538  P   ADE B  18      -0.865   5.297   2.741  1.00  0.00      BS   P  
ATOM    539  O1P ADE B  18      -1.223   5.225   4.184  1.00  0.00      BS   O  
ATOM    540  O2P ADE B  18      -0.871   6.656   2.121  1.00  0.00      BS   O  
ATOM    541  C5' ADE B  18       0.804   3.454   3.283  1.00  0.00      BS   C  
ATOM    542  O5' ADE B  18       0.591   4.707   2.578  1.00  0.00      BS   O  
ATOM    543  C4' ADE B  18       2.224   2.931   2.987  1.00  0.00      BS   C  
ATOM    544  O4' ADE B  18       2.333   2.447   1.660  1.00  0.00      BS   O  
ATOM    545  C3' ADE B  18       3.311   3.924   3.048  1.00  0.00      BS   C  
ATOM    546  O3' ADE B  18       3.641   4.253   4.454  1.00  0.00      BS   O  
ATOM    547  C2' ADE B  18       4.435   3.195   2.398  1.00  0.00      BS   C  
ATOM    548  C1' ADE B  18       3.738   2.667   1.201  1.00  0.00      BS   C  
ATOM    549  N1  ADE B  18       6.003   4.375  -3.192  1.00  0.00      BS   N  
ATOM    550  C2  ADE B  18       6.250   3.404  -2.314  1.00  0.00      BS   C  
ATOM    551  N3  ADE B  18       5.665   3.015  -1.201  1.00  0.00      BS   N  
ATOM    552  C4  ADE B  18       4.592   3.759  -0.995  1.00  0.00      BS   C  
ATOM    553  C5  ADE B  18       4.118   4.771  -1.863  1.00  0.00      BS   C  
ATOM    554  C6  ADE B  18       4.917   5.100  -3.006  1.00  0.00      BS   C  
ATOM    555  N6  ADE B  18       4.665   6.198  -3.793  1.00  0.00      BS   N  
ATOM    556  N7  ADE B  18       2.934   5.316  -1.317  1.00  0.00      BS   N  
ATOM    557  C8  ADE B  18       2.783   4.595  -0.209  1.00  0.00      BS   C  
ATOM    558  N9  ADE B  18       3.705   3.625   0.087  1.00  0.00      BS   N  
ATOM    559  H2  ADE B  18       7.147   2.829  -2.542  1.00  0.00      BS   H  
ATOM    560  H8  ADE B  18       1.978   4.649   0.524  1.00  0.00      BS   H  
ATOM    561  H1' ADE B  18       4.111   1.675   0.870  1.00  0.00      BS   H  
ATOM    562  H2' ADE B  18       4.821   2.422   3.098  1.00  0.00      BS   H  
ATOM    563  H3' ADE B  18       3.032   4.845   2.492  1.00  0.00      BS   H  
ATOM    564  H4' ADE B  18       2.483   2.042   3.598  1.00  0.00      BS   H  
ATOM    565  H5' ADE B  18      -0.044   2.763   3.089  1.00  0.00      BS   H  
ATOM    566  H61 ADE B  18       5.412   6.511  -4.379  1.00  0.00      BS   H  
ATOM    567  H62 ADE B  18       3.765   6.633  -3.808  1.00  0.00      BS   H  
ATOM    568 H2'' ADE B  18       5.337   3.797   2.157  1.00  0.00      BS   H  
ATOM    569 H5'' ADE B  18       0.821   3.602   4.384  1.00  0.00      BS   H  
ATOM    570  P   CYT B  19       3.358   5.705   4.989  1.00  0.00      BS   P  
ATOM    571  O1P CYT B  19       2.330   5.604   6.081  1.00  0.00      BS   O  
ATOM    572  O2P CYT B  19       3.117   6.710   3.930  1.00  0.00      BS   O  
ATOM    573  C5' CYT B  19       5.676   5.192   6.421  1.00  0.00      BS   C  
ATOM    574  O5' CYT B  19       4.723   6.074   5.694  1.00  0.00      BS   O  
ATOM    575  C4' CYT B  19       7.185   5.313   6.009  1.00  0.00      BS   C  
ATOM    576  O4' CYT B  19       7.147   5.244   4.561  1.00  0.00      BS   O  
ATOM    577  C3' CYT B  19       7.957   6.606   6.360  1.00  0.00      BS   C  
ATOM    578  O3' CYT B  19       9.385   6.459   6.688  1.00  0.00      BS   O  
ATOM    579  C2' CYT B  19       7.780   7.450   5.112  1.00  0.00      BS   C  
ATOM    580  C1' CYT B  19       7.850   6.391   4.065  1.00  0.00      BS   C  
ATOM    581  N1  CYT B  19       7.353   6.721   2.712  1.00  0.00      BS   N  
ATOM    582  C2  CYT B  19       8.132   6.802   1.528  1.00  0.00      BS   C  
ATOM    583  O2  CYT B  19       9.330   6.507   1.577  1.00  0.00      BS   O  
ATOM    584  N3  CYT B  19       7.519   7.174   0.323  1.00  0.00      BS   N  
ATOM    585  C4  CYT B  19       6.222   7.337   0.310  1.00  0.00      BS   C  
ATOM    586  N4  CYT B  19       5.679   7.490  -0.869  1.00  0.00      BS   N  
ATOM    587  C5  CYT B  19       5.398   7.318   1.513  1.00  0.00      BS   C  
ATOM    588  C6  CYT B  19       6.051   7.122   2.665  1.00  0.00      BS   C  
ATOM    589  H5  CYT B  19       4.353   7.610   1.399  1.00  0.00      BS   H  
ATOM    590  H6  CYT B  19       5.620   7.174   3.665  1.00  0.00      BS   H  
ATOM    591  H1' CYT B  19       8.918   6.085   4.066  1.00  0.00      BS   H  
ATOM    592  H2' CYT B  19       8.433   8.314   4.862  1.00  0.00      BS   H  
ATOM    593  H3' CYT B  19       7.400   7.018   7.229  1.00  0.00      BS   H  
ATOM    594  H4' CYT B  19       7.654   4.414   6.464  1.00  0.00      BS   H  
ATOM    595  H41 CYT B  19       6.398   7.849  -1.463  1.00  0.00      BS   H  
ATOM    596  H5' CYT B  19       5.305   4.146   6.455  1.00  0.00      BS   H  
ATOM    597  H42 CYT B  19       4.688   7.539  -0.997  1.00  0.00      BS   H  
ATOM    598 H2'' CYT B  19       6.747   7.855   5.059  1.00  0.00      BS   H  
ATOM    599 H5'' CYT B  19       5.583   5.485   7.489  1.00  0.00      BS   H  
ATOM    600  P   ADE B  20      10.063   7.722   7.363  1.00  0.00      BS   P  
ATOM    601  O1P ADE B  20      10.907   7.223   8.470  1.00  0.00      BS   O  
ATOM    602  O2P ADE B  20       9.039   8.782   7.757  1.00  0.00      BS   O  
ATOM    603  C5' ADE B  20      12.199   7.425   5.798  1.00  0.00      BS   C  
ATOM    604  O5' ADE B  20      11.126   8.319   6.290  1.00  0.00      BS   O  
ATOM    605  C4' ADE B  20      13.260   8.175   4.894  1.00  0.00      BS   C  
ATOM    606  O4' ADE B  20      12.681   8.411   3.553  1.00  0.00      BS   O  
ATOM    607  C3' ADE B  20      13.612   9.575   5.396  1.00  0.00      BS   C  
ATOM    608  O3' ADE B  20      15.064   9.761   5.307  1.00  0.00      BS   O  
ATOM    609  C2' ADE B  20      12.786  10.537   4.545  1.00  0.00      BS   C  
ATOM    610  C1' ADE B  20      12.571   9.792   3.244  1.00  0.00      BS   C  
ATOM    611  N1  ADE B  20      10.184  10.759  -1.208  1.00  0.00      BS   N  
ATOM    612  C2  ADE B  20      11.508  10.641  -0.869  1.00  0.00      BS   C  
ATOM    613  N3  ADE B  20      11.953  10.210   0.276  1.00  0.00      BS   N  
ATOM    614  C4  ADE B  20      11.017  10.038   1.210  1.00  0.00      BS   C  
ATOM    615  C5  ADE B  20       9.648  10.156   1.015  1.00  0.00      BS   C  
ATOM    616  C6  ADE B  20       9.225  10.524  -0.282  1.00  0.00      BS   C  
ATOM    617  N6  ADE B  20       7.946  10.641  -0.660  1.00  0.00      BS   N  
ATOM    618  N7  ADE B  20       8.977  10.027   2.223  1.00  0.00      BS   N  
ATOM    619  C8  ADE B  20       9.953   9.931   3.086  1.00  0.00      BS   C  
ATOM    620  N9  ADE B  20      11.223   9.929   2.541  1.00  0.00      BS   N  
ATOM    621  H2  ADE B  20      12.239  10.847  -1.652  1.00  0.00      BS   H  
ATOM    622  H8  ADE B  20       9.905   9.637   4.135  1.00  0.00      BS   H  
ATOM    623  H1' ADE B  20      13.390   9.900   2.502  1.00  0.00      BS   H  
ATOM    624  H2' ADE B  20      13.409  11.446   4.400  1.00  0.00      BS   H  
ATOM    625  H3' ADE B  20      13.240   9.773   6.424  1.00  0.00      BS   H  
ATOM    626  H4' ADE B  20      14.157   7.544   4.713  1.00  0.00      BS   H  
ATOM    627  H5' ADE B  20      11.730   6.596   5.227  1.00  0.00      BS   H  
ATOM    628  H61 ADE B  20       7.171  10.628  -0.028  1.00  0.00      BS   H  
ATOM    629  H62 ADE B  20       7.814  10.848  -1.629  1.00  0.00      BS   H  
ATOM    630  H3T ADE B  20      15.283  10.682   5.462  1.00  0.00      BS   H  
ATOM    631 H2'' ADE B  20      11.848  10.854   5.047  1.00  0.00      BS   H  
ATOM    632 H5'' ADE B  20      12.785   7.005   6.642  1.00  0.00      BS   H  
TER   
ATOM    633  C5' URA R   1       9.866  12.738 -10.397  1.00  0.00      R    C  
ATOM    634  O5' URA R   1       8.557  12.157 -10.121  1.00  0.00      R    O  
ATOM    635  C4' URA R   1      10.920  12.628  -9.308  1.00  0.00      R    C  
ATOM    636  O4' URA R   1      10.371  13.301  -8.103  1.00  0.00      R    O  
ATOM    637  C3' URA R   1      11.272  11.287  -8.838  1.00  0.00      R    C  
ATOM    638  O3' URA R   1      12.088  10.598  -9.803  1.00  0.00      R    O  
ATOM    639  C2' URA R   1      11.920  11.578  -7.471  1.00  0.00      R    C  
ATOM    640  O2' URA R   1      13.193  12.100  -7.561  1.00  0.00      R    O  
ATOM    641  C1' URA R   1      10.918  12.658  -7.007  1.00  0.00      R    C  
ATOM    642  N1  URA R   1       9.895  12.127  -6.071  1.00  0.00      R    N  
ATOM    643  C2  URA R   1      10.276  12.038  -4.714  1.00  0.00      R    C  
ATOM    644  O2  URA R   1      11.311  12.488  -4.290  1.00  0.00      R    O  
ATOM    645  N3  URA R   1       9.324  11.365  -3.948  1.00  0.00      R    N  
ATOM    646  C4  URA R   1       8.129  10.777  -4.380  1.00  0.00      R    C  
ATOM    647  O4  URA R   1       7.445  10.198  -3.586  1.00  0.00      R    O  
ATOM    648  C5  URA R   1       7.886  10.909  -5.833  1.00  0.00      R    C  
ATOM    649  C6  URA R   1       8.779  11.546  -6.562  1.00  0.00      R    C  
ATOM    650  H3  URA R   1       9.418  11.234  -2.951  1.00  0.00      R    H  
ATOM    651  H5  URA R   1       7.091  10.480  -6.442  1.00  0.00      R    H  
ATOM    652  H6  URA R   1       8.706  11.620  -7.646  1.00  0.00      R    H  
ATOM    653  H1' URA R   1      11.568  13.453  -6.584  1.00  0.00      R    H  
ATOM    654  H2' URA R   1      13.654  11.747  -6.797  1.00  0.00      R    H  
ATOM    655  H3' URA R   1      10.254  10.843  -8.807  1.00  0.00      R    H  
ATOM    656  H4' URA R   1      11.793  13.263  -9.575  1.00  0.00      R    H  
ATOM    657  H5' URA R   1       9.814  13.827 -10.604  1.00  0.00      R    H  
ATOM    658  H5T URA R   1       8.006  12.843  -9.737  1.00  0.00      R    H  
ATOM    659 H2'' URA R   1      11.979  10.677  -6.824  1.00  0.00      R    H  
ATOM    660 H5'' URA R   1      10.265  12.302 -11.338  1.00  0.00      R    H  
ATOM    661  P   GUA R   2      12.094   9.061  -9.666  1.00  0.00      R    P  
ATOM    662  O1P GUA R   2      12.790   8.386 -10.789  1.00  0.00      R    O  
ATOM    663  O2P GUA R   2      10.652   8.658  -9.474  1.00  0.00      R    O  
ATOM    664  C5' GUA R   2      14.301   8.906  -8.158  1.00  0.00      R    C  
ATOM    665  O5' GUA R   2      12.824   8.782  -8.329  1.00  0.00      R    O  
ATOM    666  C4' GUA R   2      14.771   8.783  -6.698  1.00  0.00      R    C  
ATOM    667  O4' GUA R   2      14.008   9.576  -5.787  1.00  0.00      R    O  
ATOM    668  C3' GUA R   2      14.607   7.389  -6.245  1.00  0.00      R    C  
ATOM    669  O3' GUA R   2      15.778   6.592  -6.539  1.00  0.00      R    O  
ATOM    670  C2' GUA R   2      14.397   7.470  -4.738  1.00  0.00      R    C  
ATOM    671  O2' GUA R   2      15.601   7.580  -4.013  1.00  0.00      R    O  
ATOM    672  C1' GUA R   2      13.681   8.783  -4.660  1.00  0.00      R    C  
ATOM    673  N1  GUA R   2       9.922   7.134  -1.586  1.00  0.00      R    N  
ATOM    674  C2  GUA R   2      11.287   7.266  -1.298  1.00  0.00      R    C  
ATOM    675  N2  GUA R   2      11.672   6.966  -0.021  1.00  0.00      R    N  
ATOM    676  N3  GUA R   2      12.208   7.755  -2.164  1.00  0.00      R    N  
ATOM    677  C4  GUA R   2      11.597   7.972  -3.345  1.00  0.00      R    C  
ATOM    678  C5  GUA R   2      10.278   7.888  -3.752  1.00  0.00      R    C  
ATOM    679  C6  GUA R   2       9.323   7.431  -2.813  1.00  0.00      R    C  
ATOM    680  O6  GUA R   2       8.109   7.335  -2.994  1.00  0.00      R    O  
ATOM    681  N7  GUA R   2      10.091   8.174  -5.094  1.00  0.00      R    N  
ATOM    682  C8  GUA R   2      11.289   8.437  -5.544  1.00  0.00      R    C  
ATOM    683  N9  GUA R   2      12.238   8.445  -4.523  1.00  0.00      R    N  
ATOM    684  H1  GUA R   2       9.309   6.879  -0.826  1.00  0.00      R    H  
ATOM    685  H8  GUA R   2      11.461   8.652  -6.598  1.00  0.00      R    H  
ATOM    686  H1' GUA R   2      13.941   9.395  -3.769  1.00  0.00      R    H  
ATOM    687  H2' GUA R   2      15.272   7.545  -3.112  1.00  0.00      R    H  
ATOM    688  H21 GUA R   2      11.065   6.410   0.546  1.00  0.00      R    H  
ATOM    689  H3' GUA R   2      13.661   7.040  -6.713  1.00  0.00      R    H  
ATOM    690  H22 GUA R   2      12.610   6.960   0.326  1.00  0.00      R    H  
ATOM    691  H4' GUA R   2      15.856   8.990  -6.580  1.00  0.00      R    H  
ATOM    692  H5' GUA R   2      14.639   9.922  -8.454  1.00  0.00      R    H  
ATOM    693 H2'' GUA R   2      13.822   6.604  -4.346  1.00  0.00      R    H  
ATOM    694 H5'' GUA R   2      14.885   8.078  -8.614  1.00  0.00      R    H  
ATOM    695  P   URA R   3      15.556   5.094  -6.959  1.00  0.00      R    P  
ATOM    696  O1P URA R   3      16.892   4.409  -7.013  1.00  0.00      R    O  
ATOM    697  O2P URA R   3      14.769   5.135  -8.165  1.00  0.00      R    O  
ATOM    698  C5' URA R   3      15.284   4.061  -4.662  1.00  0.00      R    C  
ATOM    699  O5' URA R   3      14.667   4.550  -5.827  1.00  0.00      R    O  
ATOM    700  C4' URA R   3      14.127   3.440  -3.857  1.00  0.00      R    C  
ATOM    701  O4' URA R   3      13.217   4.480  -3.301  1.00  0.00      R    O  
ATOM    702  C3' URA R   3      13.129   2.438  -4.575  1.00  0.00      R    C  
ATOM    703  O3' URA R   3      13.732   1.140  -4.859  1.00  0.00      R    O  
ATOM    704  C2' URA R   3      12.131   2.387  -3.453  1.00  0.00      R    C  
ATOM    705  O2' URA R   3      12.584   1.670  -2.307  1.00  0.00      R    O  
ATOM    706  C1' URA R   3      11.998   3.854  -3.062  1.00  0.00      R    C  
ATOM    707  N1  URA R   3      10.982   4.460  -3.884  1.00  0.00      R    N  
ATOM    708  C2  URA R   3       9.634   4.294  -3.608  1.00  0.00      R    C  
ATOM    709  O2  URA R   3       9.363   3.750  -2.533  1.00  0.00      R    O  
ATOM    710  N3  URA R   3       8.688   4.771  -4.485  1.00  0.00      R    N  
ATOM    711  C4  URA R   3       8.988   5.177  -5.775  1.00  0.00      R    C  
ATOM    712  O4  URA R   3       8.092   5.573  -6.513  1.00  0.00      R    O  
ATOM    713  C5  URA R   3      10.371   5.107  -6.122  1.00  0.00      R    C  
ATOM    714  C6  URA R   3      11.319   4.866  -5.137  1.00  0.00      R    C  
ATOM    715  H3  URA R   3       7.724   4.671  -4.201  1.00  0.00      R    H  
ATOM    716  H5  URA R   3      10.699   5.362  -7.130  1.00  0.00      R    H  
ATOM    717  H6  URA R   3      12.360   4.880  -5.457  1.00  0.00      R    H  
ATOM    718  H1' URA R   3      11.749   3.932  -1.982  1.00  0.00      R    H  
ATOM    719  H2' URA R   3      11.872   1.641  -1.664  1.00  0.00      R    H  
ATOM    720  H3' URA R   3      12.861   3.029  -5.476  1.00  0.00      R    H  
ATOM    721  H4' URA R   3      14.619   2.941  -2.995  1.00  0.00      R    H  
ATOM    722  H5' URA R   3      15.812   4.878  -4.125  1.00  0.00      R    H  
ATOM    723 H2'' URA R   3      11.059   2.132  -3.594  1.00  0.00      R    H  
ATOM    724 H5'' URA R   3      15.941   3.187  -4.860  1.00  0.00      R    H  
ATOM    725  P   URA R   4      13.029   0.140  -5.837  1.00  0.00      R    P  
ATOM    726  O1P URA R   4      14.026  -0.989  -5.903  1.00  0.00      R    O  
ATOM    727  O2P URA R   4      12.737   0.767  -7.145  1.00  0.00      R    O  
ATOM    728  C5' URA R   4      11.731  -1.272  -4.073  1.00  0.00      R    C  
ATOM    729  O5' URA R   4      11.651  -0.294  -5.165  1.00  0.00      R    O  
ATOM    730  C4' URA R   4      10.376  -1.450  -3.364  1.00  0.00      R    C  
ATOM    731  O4' URA R   4       9.622  -0.214  -3.192  1.00  0.00      R    O  
ATOM    732  C3' URA R   4       9.323  -2.340  -3.924  1.00  0.00      R    C  
ATOM    733  O3' URA R   4       9.575  -3.744  -3.638  1.00  0.00      R    O  
ATOM    734  C2' URA R   4       8.015  -1.859  -3.363  1.00  0.00      R    C  
ATOM    735  O2' URA R   4       7.610  -2.393  -2.119  1.00  0.00      R    O  
ATOM    736  C1' URA R   4       8.280  -0.382  -3.148  1.00  0.00      R    C  
ATOM    737  N1  URA R   4       7.498   0.545  -4.078  1.00  0.00      R    N  
ATOM    738  C2  URA R   4       6.153   0.621  -3.846  1.00  0.00      R    C  
ATOM    739  O2  URA R   4       5.528  -0.042  -3.040  1.00  0.00      R    O  
ATOM    740  N3  URA R   4       5.534   1.451  -4.776  1.00  0.00      R    N  
ATOM    741  C4  URA R   4       6.048   2.145  -5.869  1.00  0.00      R    C  
ATOM    742  O4  URA R   4       5.374   3.017  -6.424  1.00  0.00      R    O  
ATOM    743  C5  URA R   4       7.468   1.905  -5.982  1.00  0.00      R    C  
ATOM    744  C6  URA R   4       8.100   1.066  -5.189  1.00  0.00      R    C  
ATOM    745  H3  URA R   4       4.535   1.529  -4.654  1.00  0.00      R    H  
ATOM    746  H5  URA R   4       8.143   2.475  -6.621  1.00  0.00      R    H  
ATOM    747  H6  URA R   4       9.187   1.077  -5.103  1.00  0.00      R    H  
ATOM    748  H1' URA R   4       7.909  -0.172  -2.123  1.00  0.00      R    H  
ATOM    749  H2' URA R   4       6.660  -2.520  -2.068  1.00  0.00      R    H  
ATOM    750  H3' URA R   4       9.389  -2.178  -5.021  1.00  0.00      R    H  
ATOM    751  H4' URA R   4      10.482  -1.871  -2.341  1.00  0.00      R    H  
ATOM    752  H5' URA R   4      12.342  -0.920  -3.215  1.00  0.00      R    H  
ATOM    753 H2'' URA R   4       7.190  -1.960  -4.099  1.00  0.00      R    H  
ATOM    754 H5'' URA R   4      12.048  -2.250  -4.495  1.00  0.00      R    H  
ATOM    755  P   GUA R   5       9.022  -4.850  -4.605  1.00  0.00      R    P  
ATOM    756  O1P GUA R   5       9.281  -6.184  -4.033  1.00  0.00      R    O  
ATOM    757  O2P GUA R   5       9.431  -4.593  -6.037  1.00  0.00      R    O  
ATOM    758  C5' GUA R   5       6.618  -5.263  -3.520  1.00  0.00      R    C  
ATOM    759  O5' GUA R   5       7.461  -4.636  -4.591  1.00  0.00      R    O  
ATOM    760  C4' GUA R   5       5.189  -4.817  -3.481  1.00  0.00      R    C  
ATOM    761  O4' GUA R   5       5.057  -3.408  -3.274  1.00  0.00      R    O  
ATOM    762  C3' GUA R   5       4.251  -5.200  -4.607  1.00  0.00      R    C  
ATOM    763  O3' GUA R   5       4.017  -6.613  -4.380  1.00  0.00      R    O  
ATOM    764  C2' GUA R   5       3.027  -4.243  -4.319  1.00  0.00      R    C  
ATOM    765  O2' GUA R   5       2.334  -4.854  -3.247  1.00  0.00      R    O  
ATOM    766  C1' GUA R   5       3.788  -2.949  -3.893  1.00  0.00      R    C  
ATOM    767  N1  GUA R   5       1.730   0.430  -7.025  1.00  0.00      R    N  
ATOM    768  C2  GUA R   5       1.214  -0.203  -5.922  1.00  0.00      R    C  
ATOM    769  N2  GUA R   5      -0.063   0.144  -5.627  1.00  0.00      R    N  
ATOM    770  N3  GUA R   5       1.947  -0.930  -5.112  1.00  0.00      R    N  
ATOM    771  C4  GUA R   5       3.152  -1.164  -5.562  1.00  0.00      R    C  
ATOM    772  C5  GUA R   5       3.858  -0.554  -6.571  1.00  0.00      R    C  
ATOM    773  C6  GUA R   5       3.116   0.307  -7.389  1.00  0.00      R    C  
ATOM    774  O6  GUA R   5       3.503   1.076  -8.319  1.00  0.00      R    O  
ATOM    775  N7  GUA R   5       5.165  -1.048  -6.692  1.00  0.00      R    N  
ATOM    776  C8  GUA R   5       5.252  -1.926  -5.685  1.00  0.00      R    C  
ATOM    777  N9  GUA R   5       4.015  -2.076  -5.053  1.00  0.00      R    N  
ATOM    778  H1  GUA R   5       1.220   1.111  -7.570  1.00  0.00      R    H  
ATOM    779  H8  GUA R   5       6.097  -2.586  -5.498  1.00  0.00      R    H  
ATOM    780  H1' GUA R   5       3.147  -2.505  -3.102  1.00  0.00      R    H  
ATOM    781  H2' GUA R   5       1.640  -5.453  -3.530  1.00  0.00      R    H  
ATOM    782  H21 GUA R   5      -0.528   0.844  -6.168  1.00  0.00      R    H  
ATOM    783  H3' GUA R   5       4.549  -4.937  -5.646  1.00  0.00      R    H  
ATOM    784  H22 GUA R   5      -0.356  -0.172  -4.724  1.00  0.00      R    H  
ATOM    785  H4' GUA R   5       4.723  -5.247  -2.569  1.00  0.00      R    H  
ATOM    786  H5' GUA R   5       7.122  -5.165  -2.535  1.00  0.00      R    H  
ATOM    787 H2'' GUA R   5       2.293  -3.998  -5.116  1.00  0.00      R    H  
ATOM    788 H5'' GUA R   5       6.549  -6.352  -3.728  1.00  0.00      R    H  
ATOM    789  P   URA R   6       3.394  -7.468  -5.515  1.00  0.00      R    P  
ATOM    790  O1P URA R   6       3.053  -8.783  -4.902  1.00  0.00      R    O  
ATOM    791  O2P URA R   6       4.309  -7.466  -6.635  1.00  0.00      R    O  
ATOM    792  C5' URA R   6       0.816  -7.132  -5.272  1.00  0.00      R    C  
ATOM    793  O5' URA R   6       2.061  -6.780  -5.910  1.00  0.00      R    O  
ATOM    794  C4' URA R   6      -0.332  -6.341  -5.841  1.00  0.00      R    C  
ATOM    795  O4' URA R   6       0.079  -4.932  -5.834  1.00  0.00      R    O  
ATOM    796  C3' URA R   6      -0.755  -6.588  -7.260  1.00  0.00      R    C  
ATOM    797  O3' URA R   6      -1.533  -7.789  -7.447  1.00  0.00      R    O  
ATOM    798  C2' URA R   6      -1.475  -5.298  -7.581  1.00  0.00      R    C  
ATOM    799  O2' URA R   6      -2.791  -5.371  -7.126  1.00  0.00      R    O  
ATOM    800  C1' URA R   6      -0.657  -4.280  -6.718  1.00  0.00      R    C  
ATOM    801  N1  URA R   6       0.152  -3.430  -7.611  1.00  0.00      R    N  
ATOM    802  C2  URA R   6      -0.482  -2.374  -8.265  1.00  0.00      R    C  
ATOM    803  O2  URA R   6      -1.705  -2.128  -8.101  1.00  0.00      R    O  
ATOM    804  N3  URA R   6       0.308  -1.682  -9.179  1.00  0.00      R    N  
ATOM    805  C4  URA R   6       1.457  -2.142  -9.755  1.00  0.00      R    C  
ATOM    806  O4  URA R   6       1.950  -1.539 -10.696  1.00  0.00      R    O  
ATOM    807  C5  URA R   6       1.945  -3.332  -9.176  1.00  0.00      R    C  
ATOM    808  C6  URA R   6       1.365  -3.905  -8.069  1.00  0.00      R    C  
ATOM    809  H3  URA R   6      -0.180  -0.905  -9.601  1.00  0.00      R    H  
ATOM    810  H5  URA R   6       2.892  -3.647  -9.612  1.00  0.00      R    H  
ATOM    811  H6  URA R   6       1.771  -4.692  -7.434  1.00  0.00      R    H  
ATOM    812  H1' URA R   6      -1.284  -3.577  -6.130  1.00  0.00      R    H  
ATOM    813  H2' URA R   6      -3.388  -5.434  -7.875  1.00  0.00      R    H  
ATOM    814  H3' URA R   6       0.188  -6.611  -7.848  1.00  0.00      R    H  
ATOM    815  H4' URA R   6      -1.280  -6.319  -5.261  1.00  0.00      R    H  
ATOM    816  H5' URA R   6       0.737  -6.943  -4.180  1.00  0.00      R    H  
ATOM    817 H2'' URA R   6      -1.434  -5.198  -8.687  1.00  0.00      R    H  
ATOM    818 H5'' URA R   6       0.493  -8.186  -5.410  1.00  0.00      R    H  
ATOM    819  P   ADE R   7      -1.694  -8.446  -8.859  1.00  0.00      R    P  
ATOM    820  O1P ADE R   7      -2.299  -9.812  -8.679  1.00  0.00      R    O  
ATOM    821  O2P ADE R   7      -0.417  -8.319  -9.616  1.00  0.00      R    O  
ATOM    822  C5' ADE R   7      -4.235  -7.631  -9.393  1.00  0.00      R    C  
ATOM    823  O5' ADE R   7      -2.748  -7.557  -9.602  1.00  0.00      R    O  
ATOM    824  C4' ADE R   7      -5.050  -6.433 -10.080  1.00  0.00      R    C  
ATOM    825  O4' ADE R   7      -4.572  -5.071  -9.538  1.00  0.00      R    O  
ATOM    826  C3' ADE R   7      -5.106  -6.217 -11.614  1.00  0.00      R    C  
ATOM    827  O3' ADE R   7      -6.040  -7.140 -12.208  1.00  0.00      R    O  
ATOM    828  C2' ADE R   7      -5.575  -4.825 -11.606  1.00  0.00      R    C  
ATOM    829  O2' ADE R   7      -6.919  -4.647 -11.265  1.00  0.00      R    O  
ATOM    830  C1' ADE R   7      -4.746  -4.149 -10.510  1.00  0.00      R    C  
ATOM    831  N1  ADE R   7      -2.470  -0.357 -13.112  1.00  0.00      R    N  
ATOM    832  C2  ADE R   7      -3.721  -0.572 -12.827  1.00  0.00      R    C  
ATOM    833  N3  ADE R   7      -4.261  -1.546 -12.068  1.00  0.00      R    N  
ATOM    834  C4  ADE R   7      -3.375  -2.432 -11.700  1.00  0.00      R    C  
ATOM    835  C5  ADE R   7      -1.995  -2.399 -11.995  1.00  0.00      R    C  
ATOM    836  C6  ADE R   7      -1.534  -1.274 -12.661  1.00  0.00      R    C  
ATOM    837  N6  ADE R   7      -0.217  -1.022 -12.823  1.00  0.00      R    N  
ATOM    838  N7  ADE R   7      -1.335  -3.565 -11.648  1.00  0.00      R    N  
ATOM    839  C8  ADE R   7      -2.331  -4.274 -11.120  1.00  0.00      R    C  
ATOM    840  N9  ADE R   7      -3.495  -3.659 -11.062  1.00  0.00      R    N  
ATOM    841  H2  ADE R   7      -4.319   0.198 -13.314  1.00  0.00      R    H  
ATOM    842  H8  ADE R   7      -2.203  -5.265 -10.684  1.00  0.00      R    H  
ATOM    843  H1' ADE R   7      -5.212  -3.324  -9.930  1.00  0.00      R    H  
ATOM    844  H2' ADE R   7      -7.175  -3.767 -11.549  1.00  0.00      R    H  
ATOM    845  H3' ADE R   7      -4.078  -6.328 -12.023  1.00  0.00      R    H  
ATOM    846  H4' ADE R   7      -6.092  -6.577  -9.725  1.00  0.00      R    H  
ATOM    847  H5' ADE R   7      -4.572  -7.715  -8.338  1.00  0.00      R    H  
ATOM    848  H61 ADE R   7       0.100  -0.091 -13.000  1.00  0.00      R    H  
ATOM    849  H62 ADE R   7       0.524  -1.692 -12.807  1.00  0.00      R    H  
ATOM    850 H2'' ADE R   7      -5.474  -4.314 -12.588  1.00  0.00      R    H  
ATOM    851 H5'' ADE R   7      -4.655  -8.572  -9.810  1.00  0.00      R    H  
ATOM    852  P   ADE R   8      -6.066  -7.370 -13.760  1.00  0.00      R    P  
ATOM    853  O1P ADE R   8      -7.294  -8.191 -13.955  1.00  0.00      R    O  
ATOM    854  O2P ADE R   8      -4.810  -7.998 -14.289  1.00  0.00      R    O  
ATOM    855  C5' ADE R   8      -7.442  -5.342 -14.735  1.00  0.00      R    C  
ATOM    856  O5' ADE R   8      -6.221  -5.998 -14.416  1.00  0.00      R    O  
ATOM    857  C4' ADE R   8      -7.199  -4.017 -15.452  1.00  0.00      R    C  
ATOM    858  O4' ADE R   8      -6.371  -3.029 -14.678  1.00  0.00      R    O  
ATOM    859  C3' ADE R   8      -6.419  -4.182 -16.753  1.00  0.00      R    C  
ATOM    860  O3' ADE R   8      -7.300  -4.754 -17.683  1.00  0.00      R    O  
ATOM    861  C2' ADE R   8      -5.989  -2.691 -17.016  1.00  0.00      R    C  
ATOM    862  O2' ADE R   8      -7.037  -1.803 -17.451  1.00  0.00      R    O  
ATOM    863  C1' ADE R   8      -5.505  -2.317 -15.613  1.00  0.00      R    C  
ATOM    864  N1  ADE R   8      -0.598  -1.248 -16.868  1.00  0.00      R    N  
ATOM    865  C2  ADE R   8      -1.748  -0.650 -17.106  1.00  0.00      R    C  
ATOM    866  N3  ADE R   8      -2.947  -0.808 -16.584  1.00  0.00      R    N  
ATOM    867  C4  ADE R   8      -2.983  -1.954 -15.806  1.00  0.00      R    C  
ATOM    868  C5  ADE R   8      -1.848  -2.730 -15.526  1.00  0.00      R    C  
ATOM    869  C6  ADE R   8      -0.600  -2.331 -16.036  1.00  0.00      R    C  
ATOM    870  N6  ADE R   8       0.626  -2.760 -15.697  1.00  0.00      R    N  
ATOM    871  N7  ADE R   8      -2.185  -3.841 -14.783  1.00  0.00      R    N  
ATOM    872  C8  ADE R   8      -3.517  -3.763 -14.807  1.00  0.00      R    C  
ATOM    873  N9  ADE R   8      -4.062  -2.683 -15.414  1.00  0.00      R    N  
ATOM    874  H2  ADE R   8      -1.646   0.144 -17.844  1.00  0.00      R    H  
ATOM    875  H8  ADE R   8      -4.044  -4.573 -14.302  1.00  0.00      R    H  
ATOM    876  H1' ADE R   8      -5.520  -1.209 -15.524  1.00  0.00      R    H  
ATOM    877  H2' ADE R   8      -6.989  -1.710 -18.406  1.00  0.00      R    H  
ATOM    878  H3' ADE R   8      -5.541  -4.819 -16.514  1.00  0.00      R    H  
ATOM    879  H4' ADE R   8      -8.161  -3.508 -15.676  1.00  0.00      R    H  
ATOM    880  H5' ADE R   8      -8.130  -5.311 -13.864  1.00  0.00      R    H  
ATOM    881  H61 ADE R   8       1.458  -2.247 -15.907  1.00  0.00      R    H  
ATOM    882  H62 ADE R   8       0.695  -3.758 -15.693  1.00  0.00      R    H  
ATOM    883 H2'' ADE R   8      -5.128  -2.663 -17.718  1.00  0.00      R    H  
ATOM    884 H5'' ADE R   8      -7.941  -5.903 -15.555  1.00  0.00      R    H  
ATOM    885  P   GUA R   9      -6.663  -5.480 -18.948  1.00  0.00      R    P  
ATOM    886  O1P GUA R   9      -7.710  -6.161 -19.716  1.00  0.00      R    O  
ATOM    887  O2P GUA R   9      -5.401  -6.166 -18.564  1.00  0.00      R    O  
ATOM    888  C5' GUA R   9      -7.053  -3.258 -20.428  1.00  0.00      R    C  
ATOM    889  O5' GUA R   9      -6.312  -4.357 -19.931  1.00  0.00      R    O  
ATOM    890  C4' GUA R   9      -6.245  -2.206 -21.000  1.00  0.00      R    C  
ATOM    891  O4' GUA R   9      -5.433  -1.609 -20.080  1.00  0.00      R    O  
ATOM    892  C3' GUA R   9      -5.369  -2.595 -22.224  1.00  0.00      R    C  
ATOM    893  O3' GUA R   9      -6.143  -2.798 -23.421  1.00  0.00      R    O  
ATOM    894  C2' GUA R   9      -4.475  -1.382 -22.266  1.00  0.00      R    C  
ATOM    895  O2' GUA R   9      -5.125  -0.263 -22.841  1.00  0.00      R    O  
ATOM    896  C1' GUA R   9      -4.247  -1.141 -20.759  1.00  0.00      R    C  
ATOM    897  N1  GUA R   9       0.940  -1.416 -20.428  1.00  0.00      R    N  
ATOM    898  C2  GUA R   9       0.163  -0.471 -20.994  1.00  0.00      R    C  
ATOM    899  N2  GUA R   9       0.796   0.484 -21.640  1.00  0.00      R    N  
ATOM    900  N3  GUA R   9      -1.210  -0.474 -21.023  1.00  0.00      R    N  
ATOM    901  C4  GUA R   9      -1.682  -1.610 -20.445  1.00  0.00      R    C  
ATOM    902  C5  GUA R   9      -0.966  -2.709 -19.858  1.00  0.00      R    C  
ATOM    903  C6  GUA R   9       0.435  -2.652 -19.946  1.00  0.00      R    C  
ATOM    904  O6  GUA R   9       1.223  -3.459 -19.545  1.00  0.00      R    O  
ATOM    905  N7  GUA R   9      -1.876  -3.569 -19.257  1.00  0.00      R    N  
ATOM    906  C8  GUA R   9      -3.049  -3.100 -19.575  1.00  0.00      R    C  
ATOM    907  N9  GUA R   9      -3.057  -1.943 -20.268  1.00  0.00      R    N  
ATOM    908  H1  GUA R   9       1.935  -1.253 -20.386  1.00  0.00      R    H  
ATOM    909  H8  GUA R   9      -3.968  -3.602 -19.274  1.00  0.00      R    H  
ATOM    910  H1' GUA R   9      -4.138  -0.058 -20.536  1.00  0.00      R    H  
ATOM    911  H2' GUA R   9      -4.607   0.172 -23.523  1.00  0.00      R    H  
ATOM    912  H21 GUA R   9       1.778   0.482 -21.828  1.00  0.00      R    H  
ATOM    913  H3' GUA R   9      -4.829  -3.518 -21.921  1.00  0.00      R    H  
ATOM    914  H22 GUA R   9       0.093   1.114 -21.969  1.00  0.00      R    H  
ATOM    915  H4' GUA R   9      -6.918  -1.430 -21.424  1.00  0.00      R    H  
ATOM    916  H5' GUA R   9      -7.723  -2.846 -19.645  1.00  0.00      R    H  
ATOM    917 H2'' GUA R   9      -3.575  -1.622 -22.870  1.00  0.00      R    H  
ATOM    918 H5'' GUA R   9      -7.775  -3.513 -21.233  1.00  0.00      R    H  
ATOM    919  P   CYT R  10      -5.511  -3.733 -24.525  1.00  0.00      R    P  
ATOM    920  O1P CYT R  10      -6.518  -4.092 -25.584  1.00  0.00      R    O  
ATOM    921  O2P CYT R  10      -4.938  -4.955 -23.920  1.00  0.00      R    O  
ATOM    922  C5' CYT R  10      -4.511  -1.806 -26.091  1.00  0.00      R    C  
ATOM    923  O5' CYT R  10      -4.347  -2.867 -25.098  1.00  0.00      R    O  
ATOM    924  C4' CYT R  10      -3.223  -1.161 -26.357  1.00  0.00      R    C  
ATOM    925  O4' CYT R  10      -2.493  -0.875 -25.158  1.00  0.00      R    O  
ATOM    926  C3' CYT R  10      -2.291  -2.051 -27.085  1.00  0.00      R    C  
ATOM    927  O3' CYT R  10      -2.745  -2.184 -28.433  1.00  0.00      R    O  
ATOM    928  C2' CYT R  10      -0.968  -1.347 -26.889  1.00  0.00      R    C  
ATOM    929  O2' CYT R  10      -1.000  -0.113 -27.652  1.00  0.00      R    O  
ATOM    930  C1' CYT R  10      -1.079  -1.090 -25.391  1.00  0.00      R    C  
ATOM    931  N1  CYT R  10      -0.418  -2.123 -24.518  1.00  0.00      R    N  
ATOM    932  C2  CYT R  10       0.915  -2.331 -24.488  1.00  0.00      R    C  
ATOM    933  O2  CYT R  10       1.631  -1.469 -25.044  1.00  0.00      R    O  
ATOM    934  N3  CYT R  10       1.472  -3.367 -23.793  1.00  0.00      R    N  
ATOM    935  C4  CYT R  10       0.664  -4.241 -23.117  1.00  0.00      R    C  
ATOM    936  N4  CYT R  10       1.245  -5.257 -22.435  1.00  0.00      R    N  
ATOM    937  C5  CYT R  10      -0.734  -4.095 -23.147  1.00  0.00      R    C  
ATOM    938  C6  CYT R  10      -1.232  -3.060 -23.895  1.00  0.00      R    C  
ATOM    939  H5  CYT R  10      -1.423  -4.901 -22.900  1.00  0.00      R    H  
ATOM    940  H6  CYT R  10      -2.278  -2.754 -23.901  1.00  0.00      R    H  
ATOM    941  H1' CYT R  10      -0.601  -0.101 -25.224  1.00  0.00      R    H  
ATOM    942  H2' CYT R  10      -0.148   0.287 -27.462  1.00  0.00      R    H  
ATOM    943  H3' CYT R  10      -2.243  -3.045 -26.592  1.00  0.00      R    H  
ATOM    944  H4' CYT R  10      -3.428  -0.271 -26.990  1.00  0.00      R    H  
ATOM    945  H41 CYT R  10       2.221  -5.437 -22.310  1.00  0.00      R    H  
ATOM    946  H5' CYT R  10      -5.067  -0.952 -25.649  1.00  0.00      R    H  
ATOM    947  H42 CYT R  10       0.710  -5.891 -21.875  1.00  0.00      R    H  
ATOM    948  H3T CYT R  10      -2.181  -2.889 -28.760  1.00  0.00      R    H  
ATOM    949 H2'' CYT R  10      -0.066  -1.884 -27.253  1.00  0.00      R    H  
ATOM    950 H5'' CYT R  10      -4.943  -2.170 -27.047  1.00  0.00      R    H  
TER   
ATOM    951  P   CYT T   9      -9.419   6.528 -24.420  1.00  0.00      TS   P  
ATOM    952  O1P CYT T   9     -10.439   7.555 -24.026  1.00  0.00      TS   O  
ATOM    953  O2P CYT T   9      -9.849   5.372 -25.197  1.00  0.00      TS   O  
ATOM    954  C5' CYT T   9      -7.482   8.389 -24.529  1.00  0.00      TS   C  
ATOM    955  O5' CYT T   9      -8.257   7.335 -25.009  1.00  0.00      TS   O  
ATOM    956  C4' CYT T   9      -6.276   8.020 -23.681  1.00  0.00      TS   C  
ATOM    957  O4' CYT T   9      -6.771   7.592 -22.379  1.00  0.00      TS   O  
ATOM    958  C3' CYT T   9      -5.414   6.882 -24.300  1.00  0.00      TS   C  
ATOM    959  O3' CYT T   9      -4.013   7.303 -24.536  1.00  0.00      TS   O  
ATOM    960  C2' CYT T   9      -5.522   5.810 -23.155  1.00  0.00      TS   C  
ATOM    961  C1' CYT T   9      -5.714   6.733 -21.961  1.00  0.00      TS   C  
ATOM    962  N1  CYT T   9      -6.115   6.087 -20.668  1.00  0.00      TS   N  
ATOM    963  C2  CYT T   9      -6.136   6.725 -19.406  1.00  0.00      TS   C  
ATOM    964  O2  CYT T   9      -5.818   7.924 -19.325  1.00  0.00      TS   O  
ATOM    965  N3  CYT T   9      -6.410   6.054 -18.302  1.00  0.00      TS   N  
ATOM    966  C4  CYT T   9      -6.902   4.796 -18.417  1.00  0.00      TS   C  
ATOM    967  N4  CYT T   9      -7.260   4.086 -17.366  1.00  0.00      TS   N  
ATOM    968  C5  CYT T   9      -7.142   4.207 -19.680  1.00  0.00      TS   C  
ATOM    969  O5T CYT T   9      -9.001   5.915 -23.011  1.00  0.00      TS   O  
ATOM    970  C6  CYT T   9      -6.766   4.892 -20.769  1.00  0.00      TS   C  
ATOM    971  H5  CYT T   9      -7.637   3.236 -19.671  1.00  0.00      TS   H  
ATOM    972  H6  CYT T   9      -6.853   4.485 -21.777  1.00  0.00      TS   H  
ATOM    973  H1' CYT T   9      -4.750   7.275 -21.856  1.00  0.00      TS   H  
ATOM    974  H2' CYT T   9      -4.583   5.231 -23.027  1.00  0.00      TS   H  
ATOM    975  H3' CYT T   9      -5.819   6.586 -25.292  1.00  0.00      TS   H  
ATOM    976  H4' CYT T   9      -5.663   8.944 -23.620  1.00  0.00      TS   H  
ATOM    977  H41 CYT T   9      -7.090   4.465 -16.456  1.00  0.00      TS   H  
ATOM    978  H5' CYT T   9      -8.051   9.075 -23.865  1.00  0.00      TS   H  
ATOM    979  H42 CYT T   9      -7.412   3.097 -17.362  1.00  0.00      TS   H  
ATOM    980  H5T CYT T   9      -8.253   6.464 -22.768  1.00  0.00      TS   H  
ATOM    981 H2'' CYT T   9      -6.352   5.144 -23.476  1.00  0.00      TS   H  
ATOM    982 H5'' CYT T   9      -7.164   9.008 -25.395  1.00  0.00      TS   H  
ATOM    983  P   GUA T  10      -3.755   8.095 -25.847  1.00  0.00      TS   P  
ATOM    984  O1P GUA T  10      -4.319   9.447 -25.927  1.00  0.00      TS   O  
ATOM    985  O2P GUA T  10      -3.992   7.249 -27.050  1.00  0.00      TS   O  
ATOM    986  C5' GUA T  10      -1.568   8.883 -26.924  1.00  0.00      TS   C  
ATOM    987  O5' GUA T  10      -2.142   8.345 -25.714  1.00  0.00      TS   O  
ATOM    988  C4' GUA T  10      -0.025   9.119 -26.833  1.00  0.00      TS   C  
ATOM    989  O4' GUA T  10       0.365  10.182 -25.906  1.00  0.00      TS   O  
ATOM    990  C3' GUA T  10       0.867   8.007 -26.436  1.00  0.00      TS   C  
ATOM    991  O3' GUA T  10       1.051   6.989 -27.445  1.00  0.00      TS   O  
ATOM    992  C2' GUA T  10       2.180   8.817 -26.330  1.00  0.00      TS   C  
ATOM    993  C1' GUA T  10       1.773  10.260 -25.964  1.00  0.00      TS   C  
ATOM    994  N1  GUA T  10       2.292  10.236 -20.795  1.00  0.00      TS   N  
ATOM    995  C2  GUA T  10       1.351   9.571 -21.550  1.00  0.00      TS   C  
ATOM    996  N2  GUA T  10       0.567   8.764 -20.858  1.00  0.00      TS   N  
ATOM    997  N3  GUA T  10       1.232   9.657 -22.896  1.00  0.00      TS   N  
ATOM    998  C4  GUA T  10       2.146  10.485 -23.394  1.00  0.00      TS   C  
ATOM    999  C5  GUA T  10       2.975  11.302 -22.729  1.00  0.00      TS   C  
ATOM   1000  C6  GUA T  10       3.168  11.078 -21.334  1.00  0.00      TS   C  
ATOM   1001  O6  GUA T  10       4.083  11.710 -20.757  1.00  0.00      TS   O  
ATOM   1002  N7  GUA T  10       3.741  12.107 -23.561  1.00  0.00      TS   N  
ATOM   1003  C8  GUA T  10       3.341  11.742 -24.734  1.00  0.00      TS   C  
ATOM   1004  N9  GUA T  10       2.367  10.795 -24.710  1.00  0.00      TS   N  
ATOM   1005  H1  GUA T  10       2.227  10.134 -19.792  1.00  0.00      TS   H  
ATOM   1006  H8  GUA T  10       3.661  12.276 -25.628  1.00  0.00      TS   H  
ATOM   1007  H1' GUA T  10       1.849  10.967 -26.817  1.00  0.00      TS   H  
ATOM   1008  H2' GUA T  10       2.718   8.765 -27.300  1.00  0.00      TS   H  
ATOM   1009  H21 GUA T  10       0.011   8.132 -21.399  1.00  0.00      TS   H  
ATOM   1010  H3' GUA T  10       0.453   7.655 -25.468  1.00  0.00      TS   H  
ATOM   1011  H22 GUA T  10       0.734   8.543 -19.896  1.00  0.00      TS   H  
ATOM   1012  H4' GUA T  10       0.259   9.486 -27.842  1.00  0.00      TS   H  
ATOM   1013  H5' GUA T  10      -2.030   9.859 -27.188  1.00  0.00      TS   H  
ATOM   1014 H2'' GUA T  10       2.905   8.336 -25.637  1.00  0.00      TS   H  
ATOM   1015 H5'' GUA T  10      -1.683   8.165 -27.764  1.00  0.00      TS   H  
ATOM   1016  P   THY T  11       0.440   5.542 -27.203  1.00  0.00      TS   P  
ATOM   1017  O1P THY T  11       0.153   5.328 -25.757  1.00  0.00      TS   O  
ATOM   1018  O2P THY T  11      -0.622   5.351 -28.238  1.00  0.00      TS   O  
ATOM   1019  C5' THY T  11       2.954   4.736 -27.313  1.00  0.00      TS   C  
ATOM   1020  O5' THY T  11       1.633   4.594 -27.645  1.00  0.00      TS   O  
ATOM   1021  C4' THY T  11       3.844   4.031 -28.390  1.00  0.00      TS   C  
ATOM   1022  O4' THY T  11       3.640   2.571 -28.299  1.00  0.00      TS   O  
ATOM   1023  C3' THY T  11       3.618   4.317 -29.873  1.00  0.00      TS   C  
ATOM   1024  O3' THY T  11       4.913   4.526 -30.545  1.00  0.00      TS   O  
ATOM   1025  C2' THY T  11       3.045   3.106 -30.463  1.00  0.00      TS   C  
ATOM   1026  C1' THY T  11       3.649   2.045 -29.625  1.00  0.00      TS   C  
ATOM   1027  N1  THY T  11       3.038   0.743 -29.584  1.00  0.00      TS   N  
ATOM   1028  C2  THY T  11       3.662  -0.249 -28.853  1.00  0.00      TS   C  
ATOM   1029  O2  THY T  11       4.745  -0.007 -28.300  1.00  0.00      TS   O  
ATOM   1030  N3  THY T  11       3.016  -1.411 -28.856  1.00  0.00      TS   N  
ATOM   1031  C4  THY T  11       1.822  -1.732 -29.493  1.00  0.00      TS   C  
ATOM   1032  O4  THY T  11       1.212  -2.799 -29.174  1.00  0.00      TS   O  
ATOM   1033  C5  THY T  11       1.366  -0.733 -30.453  1.00  0.00      TS   C  
ATOM   1034  C5M THY T  11       0.133  -0.977 -31.311  1.00  0.00      TS   C  
ATOM   1035  C6  THY T  11       1.975   0.451 -30.445  1.00  0.00      TS   C  
ATOM   1036  H3  THY T  11       3.494  -2.147 -28.358  1.00  0.00      TS   H  
ATOM   1037  H6  THY T  11       1.487   1.292 -30.938  1.00  0.00      TS   H  
ATOM   1038  H1' THY T  11       4.714   2.014 -29.940  1.00  0.00      TS   H  
ATOM   1039  H2' THY T  11       3.273   3.063 -31.550  1.00  0.00      TS   H  
ATOM   1040  H3' THY T  11       2.989   5.223 -30.009  1.00  0.00      TS   H  
ATOM   1041  H4' THY T  11       4.911   4.209 -28.138  1.00  0.00      TS   H  
ATOM   1042  H5' THY T  11       3.198   4.246 -26.346  1.00  0.00      TS   H  
ATOM   1043  H51 THY T  11      -0.028  -2.074 -31.394  1.00  0.00      TS   H  
ATOM   1044  H52 THY T  11       0.172  -0.606 -32.357  1.00  0.00      TS   H  
ATOM   1045  H53 THY T  11      -0.760  -0.494 -30.861  1.00  0.00      TS   H  
ATOM   1046 H2'' THY T  11       1.938   3.025 -30.433  1.00  0.00      TS   H  
ATOM   1047 H5'' THY T  11       3.251   5.806 -27.282  1.00  0.00      TS   H  
ATOM   1048  P   ADE T  12       5.291   5.900 -31.009  1.00  0.00      TS   P  
ATOM   1049  O1P ADE T  12       4.848   7.030 -30.047  1.00  0.00      TS   O  
ATOM   1050  O2P ADE T  12       4.894   6.060 -32.425  1.00  0.00      TS   O  
ATOM   1051  C5' ADE T  12       7.657   5.522 -29.770  1.00  0.00      TS   C  
ATOM   1052  O5' ADE T  12       6.888   5.959 -30.906  1.00  0.00      TS   O  
ATOM   1053  C4' ADE T  12       8.824   4.581 -30.107  1.00  0.00      TS   C  
ATOM   1054  O4' ADE T  12       8.200   3.224 -30.066  1.00  0.00      TS   O  
ATOM   1055  C3' ADE T  12       9.571   4.652 -31.499  1.00  0.00      TS   C  
ATOM   1056  O3' ADE T  12      11.018   4.493 -31.436  1.00  0.00      TS   O  
ATOM   1057  C2' ADE T  12       8.910   3.603 -32.348  1.00  0.00      TS   C  
ATOM   1058  C1' ADE T  12       8.456   2.548 -31.311  1.00  0.00      TS   C  
ATOM   1059  N1  ADE T  12       6.275  -2.087 -31.215  1.00  0.00      TS   N  
ATOM   1060  C2  ADE T  12       7.476  -1.653 -30.783  1.00  0.00      TS   C  
ATOM   1061  N3  ADE T  12       7.941  -0.392 -30.769  1.00  0.00      TS   N  
ATOM   1062  C4  ADE T  12       7.116   0.478 -31.514  1.00  0.00      TS   C  
ATOM   1063  C5  ADE T  12       5.899   0.069 -32.055  1.00  0.00      TS   C  
ATOM   1064  C6  ADE T  12       5.475  -1.252 -31.903  1.00  0.00      TS   C  
ATOM   1065  N6  ADE T  12       4.256  -1.694 -32.380  1.00  0.00      TS   N  
ATOM   1066  N7  ADE T  12       5.322   1.150 -32.701  1.00  0.00      TS   N  
ATOM   1067  C8  ADE T  12       6.126   2.144 -32.412  1.00  0.00      TS   C  
ATOM   1068  N9  ADE T  12       7.274   1.800 -31.711  1.00  0.00      TS   N  
ATOM   1069  H2  ADE T  12       8.015  -2.328 -30.119  1.00  0.00      TS   H  
ATOM   1070  H8  ADE T  12       5.906   3.154 -32.758  1.00  0.00      TS   H  
ATOM   1071  H1' ADE T  12       9.270   1.799 -31.206  1.00  0.00      TS   H  
ATOM   1072  H2' ADE T  12       9.588   3.242 -33.151  1.00  0.00      TS   H  
ATOM   1073  H3' ADE T  12       9.378   5.703 -31.803  1.00  0.00      TS   H  
ATOM   1074  H4' ADE T  12       9.583   4.574 -29.296  1.00  0.00      TS   H  
ATOM   1075  H5' ADE T  12       7.076   5.159 -28.895  1.00  0.00      TS   H  
ATOM   1076  H61 ADE T  12       3.973  -2.650 -32.459  1.00  0.00      TS   H  
ATOM   1077  H62 ADE T  12       3.623  -1.086 -32.861  1.00  0.00      TS   H  
ATOM   1078 H2'' ADE T  12       7.943   3.977 -32.748  1.00  0.00      TS   H  
ATOM   1079 H5'' ADE T  12       8.211   6.447 -29.502  1.00  0.00      TS   H  
ATOM   1080  P   THY T  13      11.880   4.517 -32.740  1.00  0.00      TS   P  
ATOM   1081  O1P THY T  13      13.165   5.224 -32.549  1.00  0.00      TS   O  
ATOM   1082  O2P THY T  13      11.135   5.063 -33.954  1.00  0.00      TS   O  
ATOM   1083  C5' THY T  13      12.738   2.221 -31.732  1.00  0.00      TS   C  
ATOM   1084  O5' THY T  13      12.279   2.962 -32.911  1.00  0.00      TS   O  
ATOM   1085  C4' THY T  13      12.410   0.724 -31.902  1.00  0.00      TS   C  
ATOM   1086  O4' THY T  13      11.105   0.641 -32.368  1.00  0.00      TS   O  
ATOM   1087  C3' THY T  13      13.223  -0.009 -33.009  1.00  0.00      TS   C  
ATOM   1088  O3' THY T  13      14.090  -1.027 -32.463  1.00  0.00      TS   O  
ATOM   1089  C2' THY T  13      12.147  -0.678 -33.871  1.00  0.00      TS   C  
ATOM   1090  C1' THY T  13      10.967  -0.618 -32.949  1.00  0.00      TS   C  
ATOM   1091  N1  THY T  13       9.686  -0.661 -33.639  1.00  0.00      TS   N  
ATOM   1092  C2  THY T  13       8.924  -1.821 -33.586  1.00  0.00      TS   C  
ATOM   1093  O2  THY T  13       9.282  -2.812 -33.006  1.00  0.00      TS   O  
ATOM   1094  N3  THY T  13       7.812  -1.815 -34.357  1.00  0.00      TS   N  
ATOM   1095  C4  THY T  13       7.325  -0.785 -35.153  1.00  0.00      TS   C  
ATOM   1096  O4  THY T  13       6.284  -0.933 -35.821  1.00  0.00      TS   O  
ATOM   1097  C5  THY T  13       8.126   0.417 -35.124  1.00  0.00      TS   C  
ATOM   1098  C5M THY T  13       7.762   1.512 -36.033  1.00  0.00      TS   C  
ATOM   1099  C6  THY T  13       9.243   0.421 -34.373  1.00  0.00      TS   C  
ATOM   1100  H3  THY T  13       7.364  -2.714 -34.466  1.00  0.00      TS   H  
ATOM   1101  H6  THY T  13       9.813   1.326 -34.159  1.00  0.00      TS   H  
ATOM   1102  H1' THY T  13      11.017  -1.328 -32.096  1.00  0.00      TS   H  
ATOM   1103  H2' THY T  13      12.271  -1.752 -34.130  1.00  0.00      TS   H  
ATOM   1104  H3' THY T  13      13.918   0.668 -33.549  1.00  0.00      TS   H  
ATOM   1105  H4' THY T  13      12.508   0.146 -30.958  1.00  0.00      TS   H  
ATOM   1106  H5' THY T  13      12.321   2.592 -30.771  1.00  0.00      TS   H  
ATOM   1107  H51 THY T  13       8.135   1.287 -37.055  1.00  0.00      TS   H  
ATOM   1108  H52 THY T  13       8.276   2.456 -35.750  1.00  0.00      TS   H  
ATOM   1109  H53 THY T  13       6.681   1.761 -36.088  1.00  0.00      TS   H  
ATOM   1110 H2'' THY T  13      12.168  -0.090 -34.814  1.00  0.00      TS   H  
ATOM   1111 H5'' THY T  13      13.832   2.358 -31.599  1.00  0.00      TS   H  
ATOM   1112  P   ADE T  14      15.159  -1.756 -33.289  1.00  0.00      TS   P  
ATOM   1113  O1P ADE T  14      16.472  -1.957 -32.537  1.00  0.00      TS   O  
ATOM   1114  O2P ADE T  14      15.317  -1.004 -34.528  1.00  0.00      TS   O  
ATOM   1115  C5' ADE T  14      14.473  -4.283 -32.804  1.00  0.00      TS   C  
ATOM   1116  O5' ADE T  14      14.582  -3.179 -33.711  1.00  0.00      TS   O  
ATOM   1117  C4' ADE T  14      14.318  -5.720 -33.481  1.00  0.00      TS   C  
ATOM   1118  O4' ADE T  14      12.984  -5.688 -34.041  1.00  0.00      TS   O  
ATOM   1119  C3' ADE T  14      15.293  -6.018 -34.669  1.00  0.00      TS   C  
ATOM   1120  O3' ADE T  14      15.733  -7.424 -34.628  1.00  0.00      TS   O  
ATOM   1121  C2' ADE T  14      14.471  -5.718 -35.961  1.00  0.00      TS   C  
ATOM   1122  C1' ADE T  14      13.037  -5.816 -35.486  1.00  0.00      TS   C  
ATOM   1123  N1  ADE T  14       8.191  -4.662 -37.022  1.00  0.00      TS   N  
ATOM   1124  C2  ADE T  14       8.691  -5.804 -36.547  1.00  0.00      TS   C  
ATOM   1125  N3  ADE T  14       9.906  -6.087 -36.081  1.00  0.00      TS   N  
ATOM   1126  C4  ADE T  14      10.745  -5.067 -36.364  1.00  0.00      TS   C  
ATOM   1127  C5  ADE T  14      10.387  -3.902 -36.992  1.00  0.00      TS   C  
ATOM   1128  C6  ADE T  14       8.997  -3.725 -37.382  1.00  0.00      TS   C  
ATOM   1129  N6  ADE T  14       8.436  -2.533 -37.815  1.00  0.00      TS   N  
ATOM   1130  N7  ADE T  14      11.454  -3.092 -37.077  1.00  0.00      TS   N  
ATOM   1131  C8  ADE T  14      12.441  -3.748 -36.524  1.00  0.00      TS   C  
ATOM   1132  N9  ADE T  14      12.115  -4.992 -36.116  1.00  0.00      TS   N  
ATOM   1133  H2  ADE T  14       7.962  -6.562 -36.263  1.00  0.00      TS   H  
ATOM   1134  H8  ADE T  14      13.425  -3.285 -36.448  1.00  0.00      TS   H  
ATOM   1135  H1' ADE T  14      12.715  -6.849 -35.737  1.00  0.00      TS   H  
ATOM   1136  H2' ADE T  14      14.671  -6.430 -36.790  1.00  0.00      TS   H  
ATOM   1137  H3' ADE T  14      16.114  -5.272 -34.718  1.00  0.00      TS   H  
ATOM   1138  H4' ADE T  14      14.308  -6.569 -32.765  1.00  0.00      TS   H  
ATOM   1139  H5' ADE T  14      13.565  -4.146 -32.178  1.00  0.00      TS   H  
ATOM   1140  H61 ADE T  14       7.455  -2.593 -37.996  1.00  0.00      TS   H  
ATOM   1141  H62 ADE T  14       9.011  -1.834 -38.240  1.00  0.00      TS   H  
ATOM   1142 H2'' ADE T  14      14.753  -4.708 -36.328  1.00  0.00      TS   H  
ATOM   1143 H5'' ADE T  14      15.346  -4.368 -32.123  1.00  0.00      TS   H  
ATOM   1144  P   THY T  15      16.953  -7.669 -35.661  1.00  0.00      TS   P  
ATOM   1145  O1P THY T  15      17.913  -8.648 -35.066  1.00  0.00      TS   O  
ATOM   1146  O2P THY T  15      17.536  -6.460 -36.238  1.00  0.00      TS   O  
ATOM   1147  C5' THY T  15      15.212  -9.497 -36.337  1.00  0.00      TS   C  
ATOM   1148  O5' THY T  15      16.157  -8.460 -36.779  1.00  0.00      TS   O  
ATOM   1149  C4' THY T  15      14.187  -9.712 -37.447  1.00  0.00      TS   C  
ATOM   1150  O4' THY T  15      13.258  -8.584 -37.653  1.00  0.00      TS   O  
ATOM   1151  C3' THY T  15      14.924  -9.895 -38.753  1.00  0.00      TS   C  
ATOM   1152  O3' THY T  15      14.458 -10.930 -39.543  1.00  0.00      TS   O  
ATOM   1153  C2' THY T  15      14.651  -8.614 -39.475  1.00  0.00      TS   C  
ATOM   1154  C1' THY T  15      13.153  -8.380 -39.086  1.00  0.00      TS   C  
ATOM   1155  N1  THY T  15      12.639  -7.044 -39.471  1.00  0.00      TS   N  
ATOM   1156  C2  THY T  15      11.260  -7.019 -39.649  1.00  0.00      TS   C  
ATOM   1157  O2  THY T  15      10.544  -7.987 -39.379  1.00  0.00      TS   O  
ATOM   1158  N3  THY T  15      10.754  -5.781 -39.896  1.00  0.00      TS   N  
ATOM   1159  C4  THY T  15      11.430  -4.665 -40.197  1.00  0.00      TS   C  
ATOM   1160  O4  THY T  15      10.818  -3.643 -40.594  1.00  0.00      TS   O  
ATOM   1161  C5  THY T  15      12.873  -4.723 -39.949  1.00  0.00      TS   C  
ATOM   1162  C5M THY T  15      13.692  -3.454 -40.066  1.00  0.00      TS   C  
ATOM   1163  C6  THY T  15      13.366  -5.915 -39.618  1.00  0.00      TS   C  
ATOM   1164  H3  THY T  15       9.805  -5.822 -40.239  1.00  0.00      TS   H  
ATOM   1165  H6  THY T  15      14.420  -5.985 -39.349  1.00  0.00      TS   H  
ATOM   1166  H1' THY T  15      12.592  -9.226 -39.537  1.00  0.00      TS   H  
ATOM   1167  H2' THY T  15      14.865  -8.722 -40.559  1.00  0.00      TS   H  
ATOM   1168  H3' THY T  15      15.997 -10.009 -38.494  1.00  0.00      TS   H  
ATOM   1169  H4' THY T  15      13.507 -10.573 -37.272  1.00  0.00      TS   H  
ATOM   1170  H5' THY T  15      14.501  -9.248 -35.522  1.00  0.00      TS   H  
ATOM   1171  H51 THY T  15      13.206  -2.589 -39.567  1.00  0.00      TS   H  
ATOM   1172  H52 THY T  15      13.901  -3.391 -41.155  1.00  0.00      TS   H  
ATOM   1173  H53 THY T  15      14.725  -3.513 -39.659  1.00  0.00      TS   H  
ATOM   1174 H2'' THY T  15      15.310  -7.840 -39.025  1.00  0.00      TS   H  
ATOM   1175 H5'' THY T  15      15.725 -10.463 -36.141  1.00  0.00      TS   H  
ATOM   1176  P   ADE T  16      15.350 -12.249 -39.836  1.00  0.00      TS   P  
ATOM   1177  O1P ADE T  16      16.116 -12.596 -38.608  1.00  0.00      TS   O  
ATOM   1178  O2P ADE T  16      16.130 -12.026 -41.095  1.00  0.00      TS   O  
ATOM   1179  C5' ADE T  16      13.020 -13.367 -39.302  1.00  0.00      TS   C  
ATOM   1180  O5' ADE T  16      14.180 -13.223 -40.172  1.00  0.00      TS   O  
ATOM   1181  C4' ADE T  16      11.637 -13.207 -39.913  1.00  0.00      TS   C  
ATOM   1182  O4' ADE T  16      11.542 -11.756 -40.358  1.00  0.00      TS   O  
ATOM   1183  C3' ADE T  16      11.431 -14.087 -41.150  1.00  0.00      TS   C  
ATOM   1184  O3' ADE T  16      10.075 -14.584 -41.268  1.00  0.00      TS   O  
ATOM   1185  C2' ADE T  16      11.739 -13.124 -42.254  1.00  0.00      TS   C  
ATOM   1186  C1' ADE T  16      11.226 -11.774 -41.712  1.00  0.00      TS   C  
ATOM   1187  N1  ADE T  16      10.481  -6.933 -43.311  1.00  0.00      TS   N  
ATOM   1188  C2  ADE T  16       9.624  -7.896 -42.942  1.00  0.00      TS   C  
ATOM   1189  N3  ADE T  16       9.915  -9.151 -42.591  1.00  0.00      TS   N  
ATOM   1190  C4  ADE T  16      11.227  -9.332 -42.435  1.00  0.00      TS   C  
ATOM   1191  C5  ADE T  16      12.229  -8.458 -42.826  1.00  0.00      TS   C  
ATOM   1192  C6  ADE T  16      11.801  -7.148 -43.214  1.00  0.00      TS   C  
ATOM   1193  N6  ADE T  16      12.669  -6.089 -43.464  1.00  0.00      TS   N  
ATOM   1194  N7  ADE T  16      13.473  -9.093 -42.844  1.00  0.00      TS   N  
ATOM   1195  C8  ADE T  16      13.263 -10.317 -42.463  1.00  0.00      TS   C  
ATOM   1196  N9  ADE T  16      11.869 -10.509 -42.159  1.00  0.00      TS   N  
ATOM   1197  H2  ADE T  16       8.553  -7.690 -42.931  1.00  0.00      TS   H  
ATOM   1198  H8  ADE T  16      13.970 -11.120 -42.263  1.00  0.00      TS   H  
ATOM   1199  H1' ADE T  16      10.115 -11.787 -41.698  1.00  0.00      TS   H  
ATOM   1200  H2' ADE T  16      11.240 -13.454 -43.190  1.00  0.00      TS   H  
ATOM   1201  H3' ADE T  16      12.180 -14.896 -41.283  1.00  0.00      TS   H  
ATOM   1202  H4' ADE T  16      10.786 -13.370 -39.217  1.00  0.00      TS   H  
ATOM   1203  H5' ADE T  16      13.057 -12.552 -38.549  1.00  0.00      TS   H  
ATOM   1204  H61 ADE T  16      12.247  -5.240 -43.784  1.00  0.00      TS   H  
ATOM   1205  H62 ADE T  16      13.639  -6.106 -43.222  1.00  0.00      TS   H  
ATOM   1206 H2'' ADE T  16      12.847 -13.071 -42.305  1.00  0.00      TS   H  
ATOM   1207 H5'' ADE T  16      13.054 -14.298 -38.696  1.00  0.00      TS   H  
ATOM   1208  P   THY T  17       9.875 -16.099 -41.119  1.00  0.00      TS   P  
ATOM   1209  O1P THY T  17       8.467 -16.386 -40.880  1.00  0.00      TS   O  
ATOM   1210  O2P THY T  17      10.841 -16.601 -40.105  1.00  0.00      TS   O  
ATOM   1211  C5' THY T  17       9.570 -16.753 -43.760  1.00  0.00      TS   C  
ATOM   1212  O5' THY T  17      10.388 -16.607 -42.596  1.00  0.00      TS   O  
ATOM   1213  C4' THY T  17      10.308 -16.465 -45.053  1.00  0.00      TS   C  
ATOM   1214  O4' THY T  17      10.469 -15.030 -45.225  1.00  0.00      TS   O  
ATOM   1215  C3' THY T  17      11.689 -17.001 -45.307  1.00  0.00      TS   C  
ATOM   1216  O3' THY T  17      11.576 -18.415 -45.551  1.00  0.00      TS   O  
ATOM   1217  C2' THY T  17      11.948 -16.236 -46.612  1.00  0.00      TS   C  
ATOM   1218  C1' THY T  17      11.224 -14.851 -46.416  1.00  0.00      TS   C  
ATOM   1219  N1  THY T  17      12.115 -13.720 -46.129  1.00  0.00      TS   N  
ATOM   1220  C2  THY T  17      11.960 -12.505 -46.790  1.00  0.00      TS   C  
ATOM   1221  O2  THY T  17      11.123 -12.285 -47.625  1.00  0.00      TS   O  
ATOM   1222  N3  THY T  17      12.870 -11.515 -46.457  1.00  0.00      TS   N  
ATOM   1223  C4  THY T  17      13.943 -11.671 -45.662  1.00  0.00      TS   C  
ATOM   1224  O4  THY T  17      14.736 -10.785 -45.483  1.00  0.00      TS   O  
ATOM   1225  C5  THY T  17      14.056 -12.927 -44.974  1.00  0.00      TS   C  
ATOM   1226  C5M THY T  17      15.196 -13.293 -43.954  1.00  0.00      TS   C  
ATOM   1227  C6  THY T  17      13.120 -13.859 -45.200  1.00  0.00      TS   C  
ATOM   1228  H3  THY T  17      12.753 -10.592 -46.849  1.00  0.00      TS   H  
ATOM   1229  H6  THY T  17      13.110 -14.807 -44.662  1.00  0.00      TS   H  
ATOM   1230  H1' THY T  17      10.513 -14.608 -47.234  1.00  0.00      TS   H  
ATOM   1231  H2' THY T  17      11.577 -16.847 -47.463  1.00  0.00      TS   H  
ATOM   1232  H3' THY T  17      12.401 -16.737 -44.497  1.00  0.00      TS   H  
ATOM   1233  H4' THY T  17       9.715 -16.775 -45.940  1.00  0.00      TS   H  
ATOM   1234  H5' THY T  17       8.652 -16.143 -43.620  1.00  0.00      TS   H  
ATOM   1235  H51 THY T  17      15.917 -12.519 -43.614  1.00  0.00      TS   H  
ATOM   1236  H52 THY T  17      15.779 -14.066 -44.499  1.00  0.00      TS   H  
ATOM   1237  H53 THY T  17      14.687 -13.706 -43.057  1.00  0.00      TS   H  
ATOM   1238 H2'' THY T  17      13.022 -16.048 -46.825  1.00  0.00      TS   H  
ATOM   1239 H5'' THY T  17       9.178 -17.792 -43.746  1.00  0.00      TS   H  
ATOM   1240  P   ADE T  18      12.860 -19.187 -45.979  1.00  0.00      TS   P  
ATOM   1241  O1P ADE T  18      12.750 -20.587 -45.584  1.00  0.00      TS   O  
ATOM   1242  O2P ADE T  18      14.035 -18.407 -45.427  1.00  0.00      TS   O  
ATOM   1243  C5' ADE T  18      11.787 -19.657 -48.306  1.00  0.00      TS   C  
ATOM   1244  O5' ADE T  18      12.852 -19.165 -47.511  1.00  0.00      TS   O  
ATOM   1245  C4' ADE T  18      11.858 -19.198 -49.828  1.00  0.00      TS   C  
ATOM   1246  O4' ADE T  18      12.297 -17.791 -50.046  1.00  0.00      TS   O  
ATOM   1247  C3' ADE T  18      12.872 -20.004 -50.645  1.00  0.00      TS   C  
ATOM   1248  O3' ADE T  18      12.451 -20.207 -51.957  1.00  0.00      TS   O  
ATOM   1249  C2' ADE T  18      14.130 -19.241 -50.556  1.00  0.00      TS   C  
ATOM   1250  C1' ADE T  18      13.682 -17.760 -50.445  1.00  0.00      TS   C  
ATOM   1251  N1  ADE T  18      14.717 -12.989 -48.917  1.00  0.00      TS   N  
ATOM   1252  C2  ADE T  18      14.043 -13.486 -49.980  1.00  0.00      TS   C  
ATOM   1253  N3  ADE T  18      13.848 -14.812 -50.308  1.00  0.00      TS   N  
ATOM   1254  C4  ADE T  18      14.401 -15.607 -49.427  1.00  0.00      TS   C  
ATOM   1255  C5  ADE T  18      15.182 -15.243 -48.337  1.00  0.00      TS   C  
ATOM   1256  C6  ADE T  18      15.335 -13.878 -48.107  1.00  0.00      TS   C  
ATOM   1257  N6  ADE T  18      16.163 -13.310 -47.290  1.00  0.00      TS   N  
ATOM   1258  N7  ADE T  18      15.622 -16.350 -47.597  1.00  0.00      TS   N  
ATOM   1259  C8  ADE T  18      15.171 -17.374 -48.321  1.00  0.00      TS   C  
ATOM   1260  N9  ADE T  18      14.405 -16.950 -49.437  1.00  0.00      TS   N  
ATOM   1261  H2  ADE T  18      13.625 -12.749 -50.666  1.00  0.00      TS   H  
ATOM   1262  H8  ADE T  18      15.413 -18.399 -48.041  1.00  0.00      TS   H  
ATOM   1263  H1' ADE T  18      13.613 -17.350 -51.474  1.00  0.00      TS   H  
ATOM   1264  H2' ADE T  18      14.759 -19.473 -51.442  1.00  0.00      TS   H  
ATOM   1265  H3' ADE T  18      13.196 -21.006 -50.292  1.00  0.00      TS   H  
ATOM   1266  H4' ADE T  18      10.914 -19.213 -50.412  1.00  0.00      TS   H  
ATOM   1267  H5' ADE T  18      10.817 -19.274 -47.920  1.00  0.00      TS   H  
ATOM   1268  H61 ADE T  18      16.850 -13.783 -46.738  1.00  0.00      TS   H  
ATOM   1269  H62 ADE T  18      16.295 -12.323 -47.393  1.00  0.00      TS   H  
ATOM   1270 H2'' ADE T  18      14.718 -19.578 -49.675  1.00  0.00      TS   H  
ATOM   1271 H5'' ADE T  18      11.759 -20.766 -48.367  1.00  0.00      TS   H  
ATOM   1272  P   ADE T  19      12.294 -21.564 -52.699  1.00  0.00      TS   P  
ATOM   1273  O1P ADE T  19      11.078 -22.263 -52.161  1.00  0.00      TS   O  
ATOM   1274  O2P ADE T  19      13.608 -22.240 -52.622  1.00  0.00      TS   O  
ATOM   1275  C5' ADE T  19      10.727 -20.650 -54.616  1.00  0.00      TS   C  
ATOM   1276  O5' ADE T  19      11.964 -21.128 -54.123  1.00  0.00      TS   O  
ATOM   1277  C4' ADE T  19      10.701 -19.488 -55.672  1.00  0.00      TS   C  
ATOM   1278  O4' ADE T  19      11.687 -18.512 -55.308  1.00  0.00      TS   O  
ATOM   1279  C3' ADE T  19      11.035 -19.907 -57.147  1.00  0.00      TS   C  
ATOM   1280  O3' ADE T  19      10.383 -19.071 -58.151  1.00  0.00      TS   O  
ATOM   1281  C2' ADE T  19      12.564 -19.651 -57.207  1.00  0.00      TS   C  
ATOM   1282  C1' ADE T  19      12.794 -18.491 -56.275  1.00  0.00      TS   C  
ATOM   1283  N1  ADE T  19      15.857 -15.933 -52.962  1.00  0.00      TS   N  
ATOM   1284  C2  ADE T  19      14.851 -15.522 -53.707  1.00  0.00      TS   C  
ATOM   1285  N3  ADE T  19      14.111 -16.239 -54.593  1.00  0.00      TS   N  
ATOM   1286  C4  ADE T  19      14.476 -17.557 -54.716  1.00  0.00      TS   C  
ATOM   1287  C5  ADE T  19      15.556 -18.108 -54.105  1.00  0.00      TS   C  
ATOM   1288  C6  ADE T  19      16.215 -17.280 -53.202  1.00  0.00      TS   C  
ATOM   1289  N6  ADE T  19      17.153 -17.663 -52.481  1.00  0.00      TS   N  
ATOM   1290  N7  ADE T  19      15.862 -19.391 -54.606  1.00  0.00      TS   N  
ATOM   1291  C8  ADE T  19      14.814 -19.623 -55.354  1.00  0.00      TS   C  
ATOM   1292  N9  ADE T  19      13.957 -18.557 -55.522  1.00  0.00      TS   N  
ATOM   1293  H2  ADE T  19      14.546 -14.485 -53.565  1.00  0.00      TS   H  
ATOM   1294  H8  ADE T  19      14.591 -20.550 -55.883  1.00  0.00      TS   H  
ATOM   1295  H1' ADE T  19      12.750 -17.554 -56.870  1.00  0.00      TS   H  
ATOM   1296  H2' ADE T  19      12.896 -19.330 -58.217  1.00  0.00      TS   H  
ATOM   1297  H3' ADE T  19      10.880 -20.996 -57.303  1.00  0.00      TS   H  
ATOM   1298  H4' ADE T  19       9.692 -19.065 -55.868  1.00  0.00      TS   H  
ATOM   1299  H5' ADE T  19      10.164 -20.351 -53.707  1.00  0.00      TS   H  
ATOM   1300  H61 ADE T  19      17.314 -18.649 -52.528  1.00  0.00      TS   H  
ATOM   1301  H62 ADE T  19      17.485 -17.148 -51.690  1.00  0.00      TS   H  
ATOM   1302 H2'' ADE T  19      13.010 -20.635 -56.949  1.00  0.00      TS   H  
ATOM   1303 H5'' ADE T  19      10.139 -21.486 -55.052  1.00  0.00      TS   H  
ATOM   1304  P   GUA T  20      10.636 -19.363 -59.644  1.00  0.00      TS   P  
ATOM   1305  O1P GUA T  20       9.451 -18.983 -60.424  1.00  0.00      TS   O  
ATOM   1306  O2P GUA T  20      11.244 -20.731 -59.811  1.00  0.00      TS   O  
ATOM   1307  C5' GUA T  20      11.411 -16.897 -59.627  1.00  0.00      TS   C  
ATOM   1308  O5' GUA T  20      11.709 -18.285 -60.030  1.00  0.00      TS   O  
ATOM   1309  C4' GUA T  20      12.702 -16.052 -59.780  1.00  0.00      TS   C  
ATOM   1310  O4' GUA T  20      13.566 -16.173 -58.562  1.00  0.00      TS   O  
ATOM   1311  C3' GUA T  20      13.692 -16.432 -60.833  1.00  0.00      TS   C  
ATOM   1312  O3' GUA T  20      13.445 -15.909 -62.144  1.00  0.00      TS   O  
ATOM   1313  C2' GUA T  20      15.075 -15.981 -60.317  1.00  0.00      TS   C  
ATOM   1314  C1' GUA T  20      14.709 -15.428 -58.880  1.00  0.00      TS   C  
ATOM   1315  N1  GUA T  20      17.522 -13.628 -55.047  1.00  0.00      TS   N  
ATOM   1316  C2  GUA T  20      16.546 -12.974 -55.749  1.00  0.00      TS   C  
ATOM   1317  N2  GUA T  20      16.410 -11.681 -55.416  1.00  0.00      TS   N  
ATOM   1318  N3  GUA T  20      15.807 -13.485 -56.725  1.00  0.00      TS   N  
ATOM   1319  C4  GUA T  20      16.177 -14.797 -56.916  1.00  0.00      TS   C  
ATOM   1320  C5  GUA T  20      17.113 -15.556 -56.232  1.00  0.00      TS   C  
ATOM   1321  C6  GUA T  20      17.884 -14.911 -55.275  1.00  0.00      TS   C  
ATOM   1322  O6  GUA T  20      18.770 -15.399 -54.588  1.00  0.00      TS   O  
ATOM   1323  N7  GUA T  20      17.259 -16.813 -56.769  1.00  0.00      TS   N  
ATOM   1324  C8  GUA T  20      16.325 -16.875 -57.692  1.00  0.00      TS   C  
ATOM   1325  N9  GUA T  20      15.674 -15.661 -57.862  1.00  0.00      TS   N  
ATOM   1326  H1  GUA T  20      18.067 -13.086 -54.393  1.00  0.00      TS   H  
ATOM   1327  H8  GUA T  20      16.066 -17.795 -58.216  1.00  0.00      TS   H  
ATOM   1328  H1' GUA T  20      14.471 -14.372 -59.130  1.00  0.00      TS   H  
ATOM   1329  H2' GUA T  20      15.426 -15.183 -61.007  1.00  0.00      TS   H  
ATOM   1330  H21 GUA T  20      16.875 -11.298 -54.618  1.00  0.00      TS   H  
ATOM   1331  H3' GUA T  20      13.657 -17.542 -60.817  1.00  0.00      TS   H  
ATOM   1332  H22 GUA T  20      15.686 -11.154 -55.861  1.00  0.00      TS   H  
ATOM   1333  H4' GUA T  20      12.419 -14.988 -59.926  1.00  0.00      TS   H  
ATOM   1334  H5' GUA T  20      11.116 -16.770 -58.563  1.00  0.00      TS   H  
ATOM   1335  H3T GUA T  20      14.128 -16.227 -62.739  1.00  0.00      TS   H  
ATOM   1336 H2'' GUA T  20      15.816 -16.802 -60.216  1.00  0.00      TS   H  
ATOM   1337 H5'' GUA T  20      10.643 -16.421 -60.274  1.00  0.00      TS   H  
TER   
END
