# Supplementary material for: CRISPR-Cas12a exploits R-loop asymmetry to form double-strand breaks
Source: eLife. 2020 Jun 10;9:e55143. doi: 10.7554/eLife.55143 (PMC7286691; doi:10.7554/eLife.55143)
Supplement: Figure 5—source data 2. [file elife-55143-fig5-data2.zip › Figure 5ΓÇöSource Data 2/Example_MD_trajectories/3prime_boundary/3prime_boundary_50.pdb]

ATOM      1  C5' CYT B   1      20.225 -16.154 -57.502  1.00  0.00      BS   C  
ATOM      2  O5' CYT B   1      19.209 -17.052 -57.017  1.00  0.00      BS   O  
ATOM      3  C4' CYT B   1      19.775 -14.734 -57.774  1.00  0.00      BS   C  
ATOM      4  O4' CYT B   1      18.673 -14.632 -58.763  1.00  0.00      BS   O  
ATOM      5  C3' CYT B   1      19.337 -14.002 -56.546  1.00  0.00      BS   C  
ATOM      6  O3' CYT B   1      20.018 -12.702 -56.489  1.00  0.00      BS   O  
ATOM      7  C2' CYT B   1      17.874 -13.765 -56.796  1.00  0.00      BS   C  
ATOM      8  C1' CYT B   1      17.753 -13.701 -58.269  1.00  0.00      BS   C  
ATOM      9  N1  CYT B   1      16.372 -14.052 -58.784  1.00  0.00      BS   N  
ATOM     10  C2  CYT B   1      15.553 -13.081 -59.382  1.00  0.00      BS   C  
ATOM     11  O2  CYT B   1      15.938 -11.905 -59.423  1.00  0.00      BS   O  
ATOM     12  N3  CYT B   1      14.334 -13.536 -59.878  1.00  0.00      BS   N  
ATOM     13  C4  CYT B   1      13.979 -14.873 -59.825  1.00  0.00      BS   C  
ATOM     14  N4  CYT B   1      12.917 -15.315 -60.468  1.00  0.00      BS   N  
ATOM     15  C5  CYT B   1      14.817 -15.844 -59.199  1.00  0.00      BS   C  
ATOM     16  C6  CYT B   1      15.926 -15.379 -58.675  1.00  0.00      BS   C  
ATOM     17  H5  CYT B   1      14.423 -16.837 -58.990  1.00  0.00      BS   H  
ATOM     18  H6  CYT B   1      16.642 -15.942 -58.076  1.00  0.00      BS   H  
ATOM     19  H1' CYT B   1      18.000 -12.698 -58.677  1.00  0.00      BS   H  
ATOM     20  H2' CYT B   1      17.414 -12.964 -56.179  1.00  0.00      BS   H  
ATOM     21  H3' CYT B   1      19.428 -14.517 -55.566  1.00  0.00      BS   H  
ATOM     22  H4' CYT B   1      20.587 -14.164 -58.272  1.00  0.00      BS   H  
ATOM     23  H41 CYT B   1      12.775 -16.303 -60.515  1.00  0.00      BS   H  
ATOM     24  H5' CYT B   1      20.639 -16.647 -58.407  1.00  0.00      BS   H  
ATOM     25  H42 CYT B   1      12.305 -14.703 -60.970  1.00  0.00      BS   H  
ATOM     26  H5T CYT B   1      19.160 -17.664 -57.756  1.00  0.00      BS   H  
ATOM     27 H2'' CYT B   1      17.389 -14.712 -56.476  1.00  0.00      BS   H  
ATOM     28 H5'' CYT B   1      21.032 -16.112 -56.738  1.00  0.00      BS   H  
ATOM     29  P   THY B   2      21.220 -12.596 -55.655  1.00  0.00      BS   P  
ATOM     30  O1P THY B   2      21.906 -11.408 -56.193  1.00  0.00      BS   O  
ATOM     31  O2P THY B   2      21.972 -13.817 -55.682  1.00  0.00      BS   O  
ATOM     32  C5' THY B   2      19.939 -11.067 -53.991  1.00  0.00      BS   C  
ATOM     33  O5' THY B   2      20.655 -12.355 -54.179  1.00  0.00      BS   O  
ATOM     34  C4' THY B   2      19.595 -10.791 -52.469  1.00  0.00      BS   C  
ATOM     35  O4' THY B   2      18.739 -11.764 -51.894  1.00  0.00      BS   O  
ATOM     36  C3' THY B   2      20.874 -10.820 -51.468  1.00  0.00      BS   C  
ATOM     37  O3' THY B   2      20.837  -9.612 -50.854  1.00  0.00      BS   O  
ATOM     38  C2' THY B   2      20.613 -11.948 -50.444  1.00  0.00      BS   C  
ATOM     39  C1' THY B   2      19.063 -11.826 -50.481  1.00  0.00      BS   C  
ATOM     40  N1  THY B   2      18.266 -12.965 -49.848  1.00  0.00      BS   N  
ATOM     41  C2  THY B   2      16.955 -12.768 -49.793  1.00  0.00      BS   C  
ATOM     42  O2  THY B   2      16.467 -11.689 -50.096  1.00  0.00      BS   O  
ATOM     43  N3  THY B   2      16.147 -13.782 -49.426  1.00  0.00      BS   N  
ATOM     44  C4  THY B   2      16.577 -15.014 -49.070  1.00  0.00      BS   C  
ATOM     45  O4  THY B   2      15.759 -15.886 -48.925  1.00  0.00      BS   O  
ATOM     46  C5  THY B   2      18.004 -15.205 -49.073  1.00  0.00      BS   C  
ATOM     47  C5M THY B   2      18.561 -16.512 -48.621  1.00  0.00      BS   C  
ATOM     48  C6  THY B   2      18.732 -14.197 -49.555  1.00  0.00      BS   C  
ATOM     49  H3  THY B   2      15.163 -13.632 -49.590  1.00  0.00      BS   H  
ATOM     50  H6  THY B   2      19.813 -14.329 -49.508  1.00  0.00      BS   H  
ATOM     51  H1' THY B   2      18.731 -10.854 -50.055  1.00  0.00      BS   H  
ATOM     52  H2' THY B   2      21.047 -11.731 -49.445  1.00  0.00      BS   H  
ATOM     53  H3' THY B   2      21.864 -11.009 -51.933  1.00  0.00      BS   H  
ATOM     54  H4' THY B   2      19.056  -9.825 -52.369  1.00  0.00      BS   H  
ATOM     55  H5' THY B   2      18.963 -11.045 -54.523  1.00  0.00      BS   H  
ATOM     56  H51 THY B   2      18.026 -17.435 -48.936  1.00  0.00      BS   H  
ATOM     57  H52 THY B   2      18.806 -16.480 -47.538  1.00  0.00      BS   H  
ATOM     58  H53 THY B   2      19.594 -16.550 -49.029  1.00  0.00      BS   H  
ATOM     59 H2'' THY B   2      20.960 -12.918 -50.859  1.00  0.00      BS   H  
ATOM     60 H5'' THY B   2      20.572 -10.192 -54.246  1.00  0.00      BS   H  
ATOM     61  P   THY B   3      21.675  -8.391 -51.344  1.00  0.00      BS   P  
ATOM     62  O1P THY B   3      21.378  -8.040 -52.764  1.00  0.00      BS   O  
ATOM     63  O2P THY B   3      23.087  -8.801 -51.109  1.00  0.00      BS   O  
ATOM     64  C5' THY B   3      19.945  -6.614 -50.661  1.00  0.00      BS   C  
ATOM     65  O5' THY B   3      21.273  -7.239 -50.396  1.00  0.00      BS   O  
ATOM     66  C4' THY B   3      18.962  -6.631 -49.509  1.00  0.00      BS   C  
ATOM     67  O4' THY B   3      18.554  -7.963 -49.065  1.00  0.00      BS   O  
ATOM     68  C3' THY B   3      19.389  -5.908 -48.237  1.00  0.00      BS   C  
ATOM     69  O3' THY B   3      18.506  -4.903 -47.861  1.00  0.00      BS   O  
ATOM     70  C2' THY B   3      19.345  -7.001 -47.191  1.00  0.00      BS   C  
ATOM     71  C1' THY B   3      18.205  -7.917 -47.691  1.00  0.00      BS   C  
ATOM     72  N1  THY B   3      18.048  -9.250 -47.066  1.00  0.00      BS   N  
ATOM     73  C2  THY B   3      16.841  -9.840 -46.934  1.00  0.00      BS   C  
ATOM     74  O2  THY B   3      15.823  -9.299 -47.280  1.00  0.00      BS   O  
ATOM     75  N3  THY B   3      16.820 -11.104 -46.448  1.00  0.00      BS   N  
ATOM     76  C4  THY B   3      17.937 -11.880 -46.275  1.00  0.00      BS   C  
ATOM     77  O4  THY B   3      17.756 -13.005 -45.829  1.00  0.00      BS   O  
ATOM     78  C5  THY B   3      19.200 -11.281 -46.524  1.00  0.00      BS   C  
ATOM     79  C5M THY B   3      20.392 -12.140 -46.279  1.00  0.00      BS   C  
ATOM     80  C6  THY B   3      19.214 -10.003 -46.960  1.00  0.00      BS   C  
ATOM     81  H3  THY B   3      15.920 -11.544 -46.318  1.00  0.00      BS   H  
ATOM     82  H6  THY B   3      20.166  -9.577 -47.276  1.00  0.00      BS   H  
ATOM     83  H1' THY B   3      17.279  -7.311 -47.586  1.00  0.00      BS   H  
ATOM     84  H2' THY B   3      19.117  -6.634 -46.167  1.00  0.00      BS   H  
ATOM     85  H3' THY B   3      20.382  -5.460 -48.451  1.00  0.00      BS   H  
ATOM     86  H4' THY B   3      18.003  -6.144 -49.790  1.00  0.00      BS   H  
ATOM     87  H5' THY B   3      19.446  -7.091 -51.531  1.00  0.00      BS   H  
ATOM     88  H51 THY B   3      20.284 -12.523 -45.241  1.00  0.00      BS   H  
ATOM     89  H52 THY B   3      21.343 -11.565 -46.256  1.00  0.00      BS   H  
ATOM     90  H53 THY B   3      20.517 -12.963 -47.015  1.00  0.00      BS   H  
ATOM     91 H2'' THY B   3      20.310  -7.533 -47.330  1.00  0.00      BS   H  
ATOM     92 H5'' THY B   3      19.954  -5.555 -50.997  1.00  0.00      BS   H  
ATOM     93  P   ADE B   4      18.999  -3.444 -47.817  1.00  0.00      BS   P  
ATOM     94  O1P ADE B   4      20.190  -3.241 -48.688  1.00  0.00      BS   O  
ATOM     95  O2P ADE B   4      19.117  -3.058 -46.404  1.00  0.00      BS   O  
ATOM     96  C5' ADE B   4      17.068  -2.936 -49.621  1.00  0.00      BS   C  
ATOM     97  O5' ADE B   4      17.761  -2.553 -48.377  1.00  0.00      BS   O  
ATOM     98  C4' ADE B   4      15.713  -3.351 -49.493  1.00  0.00      BS   C  
ATOM     99  O4' ADE B   4      15.629  -4.646 -48.746  1.00  0.00      BS   O  
ATOM    100  C3' ADE B   4      14.736  -2.405 -48.717  1.00  0.00      BS   C  
ATOM    101  O3' ADE B   4      13.513  -2.215 -49.431  1.00  0.00      BS   O  
ATOM    102  C2' ADE B   4      14.424  -3.122 -47.402  1.00  0.00      BS   C  
ATOM    103  C1' ADE B   4      14.563  -4.545 -47.825  1.00  0.00      BS   C  
ATOM    104  N1  ADE B   4      13.693  -8.767 -45.010  1.00  0.00      BS   N  
ATOM    105  C2  ADE B   4      12.947  -8.113 -45.917  1.00  0.00      BS   C  
ATOM    106  N3  ADE B   4      13.166  -7.038 -46.665  1.00  0.00      BS   N  
ATOM    107  C4  ADE B   4      14.317  -6.500 -46.258  1.00  0.00      BS   C  
ATOM    108  C5  ADE B   4      15.149  -6.972 -45.241  1.00  0.00      BS   C  
ATOM    109  C6  ADE B   4      14.899  -8.219 -44.670  1.00  0.00      BS   C  
ATOM    110  N6  ADE B   4      15.646  -8.869 -43.836  1.00  0.00      BS   N  
ATOM    111  N7  ADE B   4      16.205  -6.046 -45.086  1.00  0.00      BS   N  
ATOM    112  C8  ADE B   4      16.106  -5.232 -45.995  1.00  0.00      BS   C  
ATOM    113  N9  ADE B   4      14.966  -5.407 -46.743  1.00  0.00      BS   N  
ATOM    114  H2  ADE B   4      11.979  -8.589 -46.072  1.00  0.00      BS   H  
ATOM    115  H8  ADE B   4      16.794  -4.416 -46.217  1.00  0.00      BS   H  
ATOM    116  H1' ADE B   4      13.664  -4.972 -48.320  1.00  0.00      BS   H  
ATOM    117  H2' ADE B   4      13.377  -2.923 -47.090  1.00  0.00      BS   H  
ATOM    118  H3' ADE B   4      15.043  -1.373 -48.443  1.00  0.00      BS   H  
ATOM    119  H4' ADE B   4      15.256  -3.571 -50.481  1.00  0.00      BS   H  
ATOM    120  H5' ADE B   4      17.575  -3.806 -50.092  1.00  0.00      BS   H  
ATOM    121  H61 ADE B   4      15.422  -9.834 -43.702  1.00  0.00      BS   H  
ATOM    122  H62 ADE B   4      16.618  -8.658 -43.734  1.00  0.00      BS   H  
ATOM    123 H2'' ADE B   4      15.154  -2.874 -46.601  1.00  0.00      BS   H  
ATOM    124 H5'' ADE B   4      17.143  -2.149 -50.402  1.00  0.00      BS   H  
ATOM    125  P   THY B   5      12.368  -1.217 -49.106  1.00  0.00      BS   P  
ATOM    126  O1P THY B   5      12.016  -0.529 -50.373  1.00  0.00      BS   O  
ATOM    127  O2P THY B   5      12.754  -0.255 -48.109  1.00  0.00      BS   O  
ATOM    128  C5' THY B   5      10.749  -3.321 -49.096  1.00  0.00      BS   C  
ATOM    129  O5' THY B   5      11.147  -2.015 -48.645  1.00  0.00      BS   O  
ATOM    130  C4' THY B   5       9.765  -4.057 -48.172  1.00  0.00      BS   C  
ATOM    131  O4' THY B   5      10.605  -4.850 -47.192  1.00  0.00      BS   O  
ATOM    132  C3' THY B   5       8.740  -3.212 -47.341  1.00  0.00      BS   C  
ATOM    133  O3' THY B   5       7.441  -3.855 -47.451  1.00  0.00      BS   O  
ATOM    134  C2' THY B   5       9.317  -3.305 -45.933  1.00  0.00      BS   C  
ATOM    135  C1' THY B   5       9.952  -4.750 -45.964  1.00  0.00      BS   C  
ATOM    136  N1  THY B   5      10.982  -5.001 -44.940  1.00  0.00      BS   N  
ATOM    137  C2  THY B   5      10.869  -6.039 -44.055  1.00  0.00      BS   C  
ATOM    138  O2  THY B   5       9.978  -6.882 -44.117  1.00  0.00      BS   O  
ATOM    139  N3  THY B   5      11.875  -6.161 -43.142  1.00  0.00      BS   N  
ATOM    140  C4  THY B   5      12.900  -5.240 -42.959  1.00  0.00      BS   C  
ATOM    141  O4  THY B   5      13.726  -5.554 -42.140  1.00  0.00      BS   O  
ATOM    142  C5  THY B   5      12.900  -4.078 -43.794  1.00  0.00      BS   C  
ATOM    143  C5M THY B   5      14.149  -3.353 -43.807  1.00  0.00      BS   C  
ATOM    144  C6  THY B   5      11.979  -4.003 -44.723  1.00  0.00      BS   C  
ATOM    145  H3  THY B   5      11.712  -6.852 -42.422  1.00  0.00      BS   H  
ATOM    146  H6  THY B   5      12.047  -3.192 -45.448  1.00  0.00      BS   H  
ATOM    147  H1' THY B   5       9.149  -5.508 -45.841  1.00  0.00      BS   H  
ATOM    148  H2' THY B   5       8.573  -3.306 -45.109  1.00  0.00      BS   H  
ATOM    149  H3' THY B   5       8.731  -2.139 -47.631  1.00  0.00      BS   H  
ATOM    150  H4' THY B   5       9.208  -4.860 -48.698  1.00  0.00      BS   H  
ATOM    151  H5' THY B   5      11.581  -4.028 -49.302  1.00  0.00      BS   H  
ATOM    152  H51 THY B   5      14.221  -2.696 -44.701  1.00  0.00      BS   H  
ATOM    153  H52 THY B   5      15.049  -4.006 -43.817  1.00  0.00      BS   H  
ATOM    154  H53 THY B   5      14.403  -2.714 -42.934  1.00  0.00      BS   H  
ATOM    155 H2'' THY B   5      10.142  -2.594 -45.718  1.00  0.00      BS   H  
ATOM    156 H5'' THY B   5      10.238  -3.256 -50.080  1.00  0.00      BS   H  
ATOM    157  P   ADE B   6       6.167  -3.026 -46.951  1.00  0.00      BS   P  
ATOM    158  O1P ADE B   6       5.250  -2.972 -48.105  1.00  0.00      BS   O  
ATOM    159  O2P ADE B   6       6.596  -1.712 -46.314  1.00  0.00      BS   O  
ATOM    160  C5' ADE B   6       4.691  -5.065 -46.134  1.00  0.00      BS   C  
ATOM    161  O5' ADE B   6       5.648  -4.029 -45.838  1.00  0.00      BS   O  
ATOM    162  C4' ADE B   6       4.677  -6.272 -45.060  1.00  0.00      BS   C  
ATOM    163  O4' ADE B   6       5.995  -6.402 -44.450  1.00  0.00      BS   O  
ATOM    164  C3' ADE B   6       3.706  -6.094 -43.825  1.00  0.00      BS   C  
ATOM    165  O3' ADE B   6       3.118  -7.292 -43.565  1.00  0.00      BS   O  
ATOM    166  C2' ADE B   6       4.608  -5.744 -42.648  1.00  0.00      BS   C  
ATOM    167  C1' ADE B   6       5.902  -6.245 -43.106  1.00  0.00      BS   C  
ATOM    168  N1  ADE B   6       9.910  -5.976 -40.004  1.00  0.00      BS   N  
ATOM    169  C2  ADE B   6       8.901  -6.876 -40.061  1.00  0.00      BS   C  
ATOM    170  N3  ADE B   6       7.885  -6.830 -40.921  1.00  0.00      BS   N  
ATOM    171  C4  ADE B   6       7.859  -5.723 -41.718  1.00  0.00      BS   C  
ATOM    172  C5  ADE B   6       8.812  -4.747 -41.699  1.00  0.00      BS   C  
ATOM    173  C6  ADE B   6       9.893  -4.835 -40.784  1.00  0.00      BS   C  
ATOM    174  N6  ADE B   6      10.796  -3.881 -40.478  1.00  0.00      BS   N  
ATOM    175  N7  ADE B   6       8.499  -3.719 -42.540  1.00  0.00      BS   N  
ATOM    176  C8  ADE B   6       7.371  -4.138 -43.077  1.00  0.00      BS   C  
ATOM    177  N9  ADE B   6       7.005  -5.427 -42.672  1.00  0.00      BS   N  
ATOM    178  H2  ADE B   6       8.983  -7.644 -39.292  1.00  0.00      BS   H  
ATOM    179  H8  ADE B   6       6.874  -3.580 -43.871  1.00  0.00      BS   H  
ATOM    180  H1' ADE B   6       6.105  -7.291 -42.795  1.00  0.00      BS   H  
ATOM    181  H2' ADE B   6       4.294  -6.131 -41.655  1.00  0.00      BS   H  
ATOM    182  H3' ADE B   6       2.949  -5.322 -44.081  1.00  0.00      BS   H  
ATOM    183  H4' ADE B   6       4.707  -7.216 -45.645  1.00  0.00      BS   H  
ATOM    184  H5' ADE B   6       4.962  -5.418 -47.152  1.00  0.00      BS   H  
ATOM    185  H61 ADE B   6      11.074  -3.230 -41.184  1.00  0.00      BS   H  
ATOM    186  H62 ADE B   6      11.574  -4.296 -40.007  1.00  0.00      BS   H  
ATOM    187 H2'' ADE B   6       4.666  -4.636 -42.692  1.00  0.00      BS   H  
ATOM    188 H5'' ADE B   6       3.661  -4.655 -46.077  1.00  0.00      BS   H  
ATOM    189  P   THY B   7       1.660  -7.721 -43.195  1.00  0.00      BS   P  
ATOM    190  O1P THY B   7       1.359  -9.099 -43.781  1.00  0.00      BS   O  
ATOM    191  O2P THY B   7       0.794  -6.566 -43.587  1.00  0.00      BS   O  
ATOM    192  C5' THY B   7       2.487  -8.915 -41.028  1.00  0.00      BS   C  
ATOM    193  O5' THY B   7       1.646  -7.891 -41.593  1.00  0.00      BS   O  
ATOM    194  C4' THY B   7       2.891  -8.496 -39.582  1.00  0.00      BS   C  
ATOM    195  O4' THY B   7       3.925  -7.489 -39.675  1.00  0.00      BS   O  
ATOM    196  C3' THY B   7       1.868  -7.781 -38.697  1.00  0.00      BS   C  
ATOM    197  O3' THY B   7       1.751  -8.373 -37.387  1.00  0.00      BS   O  
ATOM    198  C2' THY B   7       2.309  -6.321 -38.573  1.00  0.00      BS   C  
ATOM    199  C1' THY B   7       3.804  -6.652 -38.568  1.00  0.00      BS   C  
ATOM    200  N1  THY B   7       4.693  -5.514 -38.756  1.00  0.00      BS   N  
ATOM    201  C2  THY B   7       5.891  -5.701 -38.130  1.00  0.00      BS   C  
ATOM    202  O2  THY B   7       6.089  -6.711 -37.443  1.00  0.00      BS   O  
ATOM    203  N3  THY B   7       6.858  -4.742 -38.296  1.00  0.00      BS   N  
ATOM    204  C4  THY B   7       6.703  -3.541 -38.923  1.00  0.00      BS   C  
ATOM    205  O4  THY B   7       7.638  -2.748 -38.943  1.00  0.00      BS   O  
ATOM    206  C5  THY B   7       5.399  -3.271 -39.529  1.00  0.00      BS   C  
ATOM    207  C5M THY B   7       5.287  -2.012 -40.326  1.00  0.00      BS   C  
ATOM    208  C6  THY B   7       4.485  -4.262 -39.393  1.00  0.00      BS   C  
ATOM    209  H3  THY B   7       7.531  -4.845 -37.551  1.00  0.00      BS   H  
ATOM    210  H6  THY B   7       3.658  -4.353 -40.097  1.00  0.00      BS   H  
ATOM    211  H1' THY B   7       3.925  -7.216 -37.619  1.00  0.00      BS   H  
ATOM    212  H2' THY B   7       1.943  -5.720 -37.714  1.00  0.00      BS   H  
ATOM    213  H3' THY B   7       0.908  -7.771 -39.256  1.00  0.00      BS   H  
ATOM    214  H4' THY B   7       3.396  -9.295 -38.998  1.00  0.00      BS   H  
ATOM    215  H5' THY B   7       3.469  -8.962 -41.547  1.00  0.00      BS   H  
ATOM    216  H51 THY B   7       5.790  -2.281 -41.281  1.00  0.00      BS   H  
ATOM    217  H52 THY B   7       5.681  -1.107 -39.818  1.00  0.00      BS   H  
ATOM    218  H53 THY B   7       4.226  -1.797 -40.572  1.00  0.00      BS   H  
ATOM    219 H2'' THY B   7       2.100  -5.780 -39.521  1.00  0.00      BS   H  
ATOM    220 H5'' THY B   7       2.049  -9.935 -41.017  1.00  0.00      BS   H  
ATOM    221  P   ADE B   8       0.501  -9.266 -37.097  1.00  0.00      BS   P  
ATOM    222  O1P ADE B   8       0.158 -10.134 -38.262  1.00  0.00      BS   O  
ATOM    223  O2P ADE B   8      -0.502  -8.415 -36.511  1.00  0.00      BS   O  
ATOM    224  C5' ADE B   8       2.237 -11.100 -36.162  1.00  0.00      BS   C  
ATOM    225  O5' ADE B   8       1.083 -10.190 -35.967  1.00  0.00      BS   O  
ATOM    226  C4' ADE B   8       3.192 -11.166 -34.899  1.00  0.00      BS   C  
ATOM    227  O4' ADE B   8       3.992  -9.886 -34.935  1.00  0.00      BS   O  
ATOM    228  C3' ADE B   8       2.625 -11.251 -33.520  1.00  0.00      BS   C  
ATOM    229  O3' ADE B   8       3.561 -11.784 -32.609  1.00  0.00      BS   O  
ATOM    230  C2' ADE B   8       2.394  -9.763 -33.165  1.00  0.00      BS   C  
ATOM    231  C1' ADE B   8       3.551  -9.040 -33.870  1.00  0.00      BS   C  
ATOM    232  N1  ADE B   8       5.804  -4.485 -34.977  1.00  0.00      BS   N  
ATOM    233  C2  ADE B   8       6.223  -5.657 -34.515  1.00  0.00      BS   C  
ATOM    234  N3  ADE B   8       5.578  -6.784 -34.258  1.00  0.00      BS   N  
ATOM    235  C4  ADE B   8       4.307  -6.727 -34.600  1.00  0.00      BS   C  
ATOM    236  C5  ADE B   8       3.728  -5.594 -35.075  1.00  0.00      BS   C  
ATOM    237  C6  ADE B   8       4.504  -4.471 -35.316  1.00  0.00      BS   C  
ATOM    238  N6  ADE B   8       4.016  -3.361 -35.934  1.00  0.00      BS   N  
ATOM    239  N7  ADE B   8       2.360  -5.807 -35.215  1.00  0.00      BS   N  
ATOM    240  C8  ADE B   8       2.173  -7.037 -34.787  1.00  0.00      BS   C  
ATOM    241  N9  ADE B   8       3.306  -7.670 -34.370  1.00  0.00      BS   N  
ATOM    242  H2  ADE B   8       7.261  -5.749 -34.195  1.00  0.00      BS   H  
ATOM    243  H8  ADE B   8       1.254  -7.553 -34.509  1.00  0.00      BS   H  
ATOM    244  H1' ADE B   8       4.294  -8.956 -33.048  1.00  0.00      BS   H  
ATOM    245  H2' ADE B   8       2.534  -9.637 -32.071  1.00  0.00      BS   H  
ATOM    246  H3' ADE B   8       1.692 -11.848 -33.601  1.00  0.00      BS   H  
ATOM    247  H4' ADE B   8       3.904 -12.019 -34.934  1.00  0.00      BS   H  
ATOM    248  H5' ADE B   8       2.716 -10.802 -37.118  1.00  0.00      BS   H  
ATOM    249  H61 ADE B   8       4.613  -2.644 -36.295  1.00  0.00      BS   H  
ATOM    250  H62 ADE B   8       3.147  -3.470 -36.417  1.00  0.00      BS   H  
ATOM    251 H2'' ADE B   8       1.456  -9.282 -33.516  1.00  0.00      BS   H  
ATOM    252 H5'' ADE B   8       1.725 -12.070 -36.344  1.00  0.00      BS   H  
ATOM    253  P   THY B   9       3.150 -12.848 -31.522  1.00  0.00      BS   P  
ATOM    254  O1P THY B   9       3.546 -14.226 -31.966  1.00  0.00      BS   O  
ATOM    255  O2P THY B   9       1.735 -12.615 -31.151  1.00  0.00      BS   O  
ATOM    256  C5' THY B   9       5.421 -12.221 -30.134  1.00  0.00      BS   C  
ATOM    257  O5' THY B   9       4.024 -12.414 -30.224  1.00  0.00      BS   O  
ATOM    258  C4' THY B   9       5.884 -10.953 -29.432  1.00  0.00      BS   C  
ATOM    259  O4' THY B   9       5.426  -9.783 -30.103  1.00  0.00      BS   O  
ATOM    260  C3' THY B   9       5.376 -10.891 -27.984  1.00  0.00      BS   C  
ATOM    261  O3' THY B   9       6.281 -10.356 -27.063  1.00  0.00      BS   O  
ATOM    262  C2' THY B   9       4.177  -9.894 -28.109  1.00  0.00      BS   C  
ATOM    263  C1' THY B   9       4.834  -8.932 -29.086  1.00  0.00      BS   C  
ATOM    264  N1  THY B   9       3.877  -8.038 -29.791  1.00  0.00      BS   N  
ATOM    265  C2  THY B   9       4.459  -6.972 -30.409  1.00  0.00      BS   C  
ATOM    266  O2  THY B   9       5.689  -6.849 -30.545  1.00  0.00      BS   O  
ATOM    267  N3  THY B   9       3.514  -6.095 -31.009  1.00  0.00      BS   N  
ATOM    268  C4  THY B   9       2.153  -6.284 -31.131  1.00  0.00      BS   C  
ATOM    269  O4  THY B   9       1.359  -5.392 -31.446  1.00  0.00      BS   O  
ATOM    270  C5  THY B   9       1.657  -7.390 -30.397  1.00  0.00      BS   C  
ATOM    271  C5M THY B   9       0.119  -7.503 -30.325  1.00  0.00      BS   C  
ATOM    272  C6  THY B   9       2.502  -8.149 -29.713  1.00  0.00      BS   C  
ATOM    273  H3  THY B   9       3.855  -5.195 -31.315  1.00  0.00      BS   H  
ATOM    274  H6  THY B   9       2.134  -9.050 -29.221  1.00  0.00      BS   H  
ATOM    275  H1' THY B   9       5.648  -8.322 -28.640  1.00  0.00      BS   H  
ATOM    276  H2' THY B   9       3.915  -9.417 -27.141  1.00  0.00      BS   H  
ATOM    277  H3' THY B   9       4.990 -11.895 -27.708  1.00  0.00      BS   H  
ATOM    278  H4' THY B   9       6.984 -10.809 -29.376  1.00  0.00      BS   H  
ATOM    279  H5' THY B   9       5.889 -12.250 -31.141  1.00  0.00      BS   H  
ATOM    280  H51 THY B   9      -0.299  -8.012 -31.220  1.00  0.00      BS   H  
ATOM    281  H52 THY B   9      -0.520  -6.616 -30.131  1.00  0.00      BS   H  
ATOM    282  H53 THY B   9      -0.263  -8.216 -29.564  1.00  0.00      BS   H  
ATOM    283 H2'' THY B   9       3.284 -10.431 -28.495  1.00  0.00      BS   H  
ATOM    284 H5'' THY B   9       5.807 -12.999 -29.440  1.00  0.00      BS   H  
ATOM    285  P   ADE B  10       7.292 -11.350 -26.392  1.00  0.00      BS   P  
ATOM    286  O1P ADE B  10       7.713 -12.403 -27.388  1.00  0.00      BS   O  
ATOM    287  O2P ADE B  10       6.765 -11.839 -25.111  1.00  0.00      BS   O  
ATOM    288  C5' ADE B  10       9.320  -9.785 -27.183  1.00  0.00      BS   C  
ATOM    289  O5' ADE B  10       8.583 -10.390 -26.093  1.00  0.00      BS   O  
ATOM    290  C4' ADE B  10       9.208  -8.267 -27.068  1.00  0.00      BS   C  
ATOM    291  O4' ADE B  10       7.893  -7.708 -27.357  1.00  0.00      BS   O  
ATOM    292  C3' ADE B  10       9.533  -7.643 -25.682  1.00  0.00      BS   C  
ATOM    293  O3' ADE B  10      10.548  -6.644 -25.849  1.00  0.00      BS   O  
ATOM    294  C2' ADE B  10       8.257  -7.102 -25.139  1.00  0.00      BS   C  
ATOM    295  C1' ADE B  10       7.561  -6.747 -26.407  1.00  0.00      BS   C  
ATOM    296  N1  ADE B  10       3.142  -4.749 -27.931  1.00  0.00      BS   N  
ATOM    297  C2  ADE B  10       4.431  -4.494 -28.247  1.00  0.00      BS   C  
ATOM    298  N3  ADE B  10       5.547  -4.980 -27.711  1.00  0.00      BS   N  
ATOM    299  C4  ADE B  10       5.254  -5.938 -26.836  1.00  0.00      BS   C  
ATOM    300  C5  ADE B  10       3.990  -6.256 -26.289  1.00  0.00      BS   C  
ATOM    301  C6  ADE B  10       2.904  -5.620 -26.862  1.00  0.00      BS   C  
ATOM    302  N6  ADE B  10       1.609  -5.906 -26.521  1.00  0.00      BS   N  
ATOM    303  N7  ADE B  10       4.142  -7.304 -25.430  1.00  0.00      BS   N  
ATOM    304  C8  ADE B  10       5.406  -7.565 -25.380  1.00  0.00      BS   C  
ATOM    305  N9  ADE B  10       6.126  -6.758 -26.189  1.00  0.00      BS   N  
ATOM    306  H2  ADE B  10       4.579  -3.709 -28.989  1.00  0.00      BS   H  
ATOM    307  H8  ADE B  10       5.879  -8.430 -24.915  1.00  0.00      BS   H  
ATOM    308  H1' ADE B  10       7.980  -5.796 -26.801  1.00  0.00      BS   H  
ATOM    309  H2' ADE B  10       8.348  -6.163 -24.554  1.00  0.00      BS   H  
ATOM    310  H3' ADE B  10       9.917  -8.503 -25.094  1.00  0.00      BS   H  
ATOM    311  H4' ADE B  10       9.892  -7.930 -27.876  1.00  0.00      BS   H  
ATOM    312  H5' ADE B  10       8.911 -10.014 -28.190  1.00  0.00      BS   H  
ATOM    313  H61 ADE B  10       0.857  -5.663 -27.134  1.00  0.00      BS   H  
ATOM    314  H62 ADE B  10       1.414  -6.447 -25.703  1.00  0.00      BS   H  
ATOM    315 H2'' ADE B  10       7.703  -7.830 -24.507  1.00  0.00      BS   H  
ATOM    316 H5'' ADE B  10      10.368 -10.127 -27.309  1.00  0.00      BS   H  
ATOM    317  P   GUA B  11      11.401  -6.261 -24.517  1.00  0.00      BS   P  
ATOM    318  O1P GUA B  11      12.772  -6.389 -25.074  1.00  0.00      BS   O  
ATOM    319  O2P GUA B  11      11.029  -7.108 -23.363  1.00  0.00      BS   O  
ATOM    320  C5' GUA B  11      11.255  -3.581 -25.007  1.00  0.00      BS   C  
ATOM    321  O5' GUA B  11      11.122  -4.760 -24.144  1.00  0.00      BS   O  
ATOM    322  C4' GUA B  11      10.125  -2.533 -24.826  1.00  0.00      BS   C  
ATOM    323  O4' GUA B  11       8.815  -3.185 -24.740  1.00  0.00      BS   O  
ATOM    324  C3' GUA B  11      10.261  -1.695 -23.497  1.00  0.00      BS   C  
ATOM    325  O3' GUA B  11       9.915  -0.350 -23.688  1.00  0.00      BS   O  
ATOM    326  C2' GUA B  11       9.288  -2.377 -22.580  1.00  0.00      BS   C  
ATOM    327  C1' GUA B  11       8.130  -2.616 -23.561  1.00  0.00      BS   C  
ATOM    328  N1  GUA B  11       3.237  -3.705 -23.831  1.00  0.00      BS   N  
ATOM    329  C2  GUA B  11       3.896  -2.749 -24.530  1.00  0.00      BS   C  
ATOM    330  N2  GUA B  11       3.221  -2.102 -25.435  1.00  0.00      BS   N  
ATOM    331  N3  GUA B  11       5.232  -2.584 -24.422  1.00  0.00      BS   N  
ATOM    332  C4  GUA B  11       5.786  -3.500 -23.591  1.00  0.00      BS   C  
ATOM    333  C5  GUA B  11       5.146  -4.570 -22.980  1.00  0.00      BS   C  
ATOM    334  C6  GUA B  11       3.784  -4.687 -23.032  1.00  0.00      BS   C  
ATOM    335  O6  GUA B  11       2.977  -5.472 -22.538  1.00  0.00      BS   O  
ATOM    336  N7  GUA B  11       6.062  -5.388 -22.349  1.00  0.00      BS   N  
ATOM    337  C8  GUA B  11       7.198  -4.682 -22.411  1.00  0.00      BS   C  
ATOM    338  N9  GUA B  11       7.114  -3.615 -23.134  1.00  0.00      BS   N  
ATOM    339  H1  GUA B  11       2.230  -3.637 -23.854  1.00  0.00      BS   H  
ATOM    340  H8  GUA B  11       8.167  -5.107 -22.150  1.00  0.00      BS   H  
ATOM    341  H1' GUA B  11       7.667  -1.654 -23.872  1.00  0.00      BS   H  
ATOM    342  H2' GUA B  11       8.962  -1.667 -21.790  1.00  0.00      BS   H  
ATOM    343  H21 GUA B  11       2.250  -2.305 -25.559  1.00  0.00      BS   H  
ATOM    344  H3' GUA B  11      11.329  -1.812 -23.215  1.00  0.00      BS   H  
ATOM    345  H22 GUA B  11       3.548  -1.251 -25.848  1.00  0.00      BS   H  
ATOM    346  H4' GUA B  11      10.274  -1.842 -25.683  1.00  0.00      BS   H  
ATOM    347  H5' GUA B  11      11.326  -3.829 -26.088  1.00  0.00      BS   H  
ATOM    348 H2'' GUA B  11       9.689  -3.344 -22.206  1.00  0.00      BS   H  
ATOM    349 H5'' GUA B  11      12.200  -3.050 -24.761  1.00  0.00      BS   H  
ATOM    350  P   CYT B  12      10.546   0.786 -22.727  1.00  0.00      BS   P  
ATOM    351  O1P CYT B  12      11.592   1.501 -23.386  1.00  0.00      BS   O  
ATOM    352  O2P CYT B  12      10.813   0.191 -21.447  1.00  0.00      BS   O  
ATOM    353  C5' CYT B  12       9.083   2.722 -23.619  1.00  0.00      BS   C  
ATOM    354  O5' CYT B  12       9.333   1.737 -22.561  1.00  0.00      BS   O  
ATOM    355  C4' CYT B  12       7.544   2.903 -23.777  1.00  0.00      BS   C  
ATOM    356  O4' CYT B  12       6.826   1.745 -24.040  1.00  0.00      BS   O  
ATOM    357  C3' CYT B  12       6.930   3.492 -22.528  1.00  0.00      BS   C  
ATOM    358  O3' CYT B  12       7.252   4.977 -22.444  1.00  0.00      BS   O  
ATOM    359  C2' CYT B  12       5.519   3.328 -22.866  1.00  0.00      BS   C  
ATOM    360  C1' CYT B  12       5.485   2.008 -23.488  1.00  0.00      BS   C  
ATOM    361  N1  CYT B  12       5.078   0.832 -22.671  1.00  0.00      BS   N  
ATOM    362  C2  CYT B  12       3.719   0.322 -22.682  1.00  0.00      BS   C  
ATOM    363  O2  CYT B  12       2.874   0.942 -23.362  1.00  0.00      BS   O  
ATOM    364  N3  CYT B  12       3.410  -0.738 -21.951  1.00  0.00      BS   N  
ATOM    365  C4  CYT B  12       4.289  -1.320 -21.130  1.00  0.00      BS   C  
ATOM    366  N4  CYT B  12       3.930  -2.223 -20.309  1.00  0.00      BS   N  
ATOM    367  C5  CYT B  12       5.679  -0.903 -21.103  1.00  0.00      BS   C  
ATOM    368  C6  CYT B  12       6.037   0.149 -21.851  1.00  0.00      BS   C  
ATOM    369  H5  CYT B  12       6.359  -1.335 -20.369  1.00  0.00      BS   H  
ATOM    370  H6  CYT B  12       7.044   0.560 -21.780  1.00  0.00      BS   H  
ATOM    371  H1' CYT B  12       4.791   1.979 -24.354  1.00  0.00      BS   H  
ATOM    372  H2' CYT B  12       5.174   4.110 -23.575  1.00  0.00      BS   H  
ATOM    373  H3' CYT B  12       7.398   2.949 -21.678  1.00  0.00      BS   H  
ATOM    374  H4' CYT B  12       7.452   3.690 -24.556  1.00  0.00      BS   H  
ATOM    375  H41 CYT B  12       2.969  -2.501 -20.307  1.00  0.00      BS   H  
ATOM    376  H5' CYT B  12       9.484   2.401 -24.604  1.00  0.00      BS   H  
ATOM    377  H42 CYT B  12       4.625  -2.634 -19.720  1.00  0.00      BS   H  
ATOM    378 H2'' CYT B  12       4.849   3.480 -21.992  1.00  0.00      BS   H  
ATOM    379 H5'' CYT B  12       9.575   3.699 -23.422  1.00  0.00      BS   H  
ATOM    380  P   THY B  13       6.904   5.784 -21.151  1.00  0.00      BS   P  
ATOM    381  O1P THY B  13       7.251   7.196 -21.321  1.00  0.00      BS   O  
ATOM    382  O2P THY B  13       7.571   5.072 -20.020  1.00  0.00      BS   O  
ATOM    383  C5' THY B  13       4.349   6.397 -21.760  1.00  0.00      BS   C  
ATOM    384  O5' THY B  13       5.293   5.629 -20.991  1.00  0.00      BS   O  
ATOM    385  C4' THY B  13       2.901   6.184 -21.354  1.00  0.00      BS   C  
ATOM    386  O4' THY B  13       2.591   4.763 -21.665  1.00  0.00      BS   O  
ATOM    387  C3' THY B  13       2.473   6.380 -19.938  1.00  0.00      BS   C  
ATOM    388  O3' THY B  13       2.268   7.735 -19.658  1.00  0.00      BS   O  
ATOM    389  C2' THY B  13       1.148   5.587 -20.055  1.00  0.00      BS   C  
ATOM    390  C1' THY B  13       1.530   4.364 -20.862  1.00  0.00      BS   C  
ATOM    391  N1  THY B  13       1.876   3.154 -20.157  1.00  0.00      BS   N  
ATOM    392  C2  THY B  13       0.907   2.332 -19.583  1.00  0.00      BS   C  
ATOM    393  O2  THY B  13      -0.253   2.665 -19.658  1.00  0.00      BS   O  
ATOM    394  N3  THY B  13       1.355   1.187 -18.907  1.00  0.00      BS   N  
ATOM    395  C4  THY B  13       2.609   0.861 -18.630  1.00  0.00      BS   C  
ATOM    396  O4  THY B  13       2.815  -0.242 -18.148  1.00  0.00      BS   O  
ATOM    397  C5  THY B  13       3.566   1.843 -18.950  1.00  0.00      BS   C  
ATOM    398  C5M THY B  13       5.023   1.851 -18.447  1.00  0.00      BS   C  
ATOM    399  C6  THY B  13       3.170   2.920 -19.729  1.00  0.00      BS   C  
ATOM    400  H3  THY B  13       0.584   0.649 -18.538  1.00  0.00      BS   H  
ATOM    401  H6  THY B  13       3.861   3.708 -20.028  1.00  0.00      BS   H  
ATOM    402  H1' THY B  13       0.672   4.104 -21.517  1.00  0.00      BS   H  
ATOM    403  H2' THY B  13       0.411   6.118 -20.693  1.00  0.00      BS   H  
ATOM    404  H3' THY B  13       3.112   5.814 -19.226  1.00  0.00      BS   H  
ATOM    405  H4' THY B  13       2.361   6.867 -22.044  1.00  0.00      BS   H  
ATOM    406  H5' THY B  13       4.390   6.238 -22.860  1.00  0.00      BS   H  
ATOM    407  H51 THY B  13       5.293   2.916 -18.284  1.00  0.00      BS   H  
ATOM    408  H52 THY B  13       5.784   1.382 -19.108  1.00  0.00      BS   H  
ATOM    409  H53 THY B  13       5.212   1.271 -17.518  1.00  0.00      BS   H  
ATOM    410 H2'' THY B  13       0.681   5.162 -19.141  1.00  0.00      BS   H  
ATOM    411 H5'' THY B  13       4.684   7.435 -21.550  1.00  0.00      BS   H  
ATOM    412  P   THY B  14       2.093   8.245 -18.146  1.00  0.00      BS   P  
ATOM    413  O1P THY B  14       1.960   9.667 -18.301  1.00  0.00      BS   O  
ATOM    414  O2P THY B  14       3.281   7.752 -17.396  1.00  0.00      BS   O  
ATOM    415  C5' THY B  14      -0.526   8.257 -17.758  1.00  0.00      BS   C  
ATOM    416  O5' THY B  14       0.780   7.676 -17.482  1.00  0.00      BS   O  
ATOM    417  C4' THY B  14      -1.699   7.368 -17.389  1.00  0.00      BS   C  
ATOM    418  O4' THY B  14      -1.564   6.069 -17.962  1.00  0.00      BS   O  
ATOM    419  C3' THY B  14      -1.886   7.232 -15.860  1.00  0.00      BS   C  
ATOM    420  O3' THY B  14      -2.740   8.229 -15.366  1.00  0.00      BS   O  
ATOM    421  C2' THY B  14      -2.605   5.917 -15.794  1.00  0.00      BS   C  
ATOM    422  C1' THY B  14      -1.952   5.089 -16.954  1.00  0.00      BS   C  
ATOM    423  N1  THY B  14      -0.868   4.270 -16.443  1.00  0.00      BS   N  
ATOM    424  C2  THY B  14      -1.223   3.015 -15.874  1.00  0.00      BS   C  
ATOM    425  O2  THY B  14      -2.363   2.662 -15.780  1.00  0.00      BS   O  
ATOM    426  N3  THY B  14      -0.225   2.190 -15.462  1.00  0.00      BS   N  
ATOM    427  C4  THY B  14       1.081   2.604 -15.520  1.00  0.00      BS   C  
ATOM    428  O4  THY B  14       1.852   1.748 -15.092  1.00  0.00      BS   O  
ATOM    429  C5  THY B  14       1.384   3.935 -15.964  1.00  0.00      BS   C  
ATOM    430  C5M THY B  14       2.756   4.471 -16.093  1.00  0.00      BS   C  
ATOM    431  C6  THY B  14       0.375   4.656 -16.501  1.00  0.00      BS   C  
ATOM    432  H3  THY B  14      -0.506   1.343 -14.990  1.00  0.00      BS   H  
ATOM    433  H6  THY B  14       0.566   5.483 -17.186  1.00  0.00      BS   H  
ATOM    434  H1' THY B  14      -2.745   4.501 -17.464  1.00  0.00      BS   H  
ATOM    435  H2' THY B  14      -3.713   5.943 -15.872  1.00  0.00      BS   H  
ATOM    436  H3' THY B  14      -0.917   7.056 -15.345  1.00  0.00      BS   H  
ATOM    437  H4' THY B  14      -2.603   7.875 -17.786  1.00  0.00      BS   H  
ATOM    438  H5' THY B  14      -0.634   8.592 -18.812  1.00  0.00      BS   H  
ATOM    439  H51 THY B  14       3.486   3.802 -15.590  1.00  0.00      BS   H  
ATOM    440  H52 THY B  14       2.941   5.477 -15.660  1.00  0.00      BS   H  
ATOM    441  H53 THY B  14       3.191   4.389 -17.113  1.00  0.00      BS   H  
ATOM    442 H2'' THY B  14      -2.449   5.387 -14.829  1.00  0.00      BS   H  
ATOM    443 H5'' THY B  14      -0.683   9.219 -17.225  1.00  0.00      BS   H  
ATOM    444  P   ADE B  15      -2.566   8.683 -13.859  1.00  0.00      BS   P  
ATOM    445  O1P ADE B  15      -3.406   9.846 -13.562  1.00  0.00      BS   O  
ATOM    446  O2P ADE B  15      -1.086   8.891 -13.560  1.00  0.00      BS   O  
ATOM    447  C5' ADE B  15      -4.413   7.083 -13.029  1.00  0.00      BS   C  
ATOM    448  O5' ADE B  15      -3.013   7.563 -12.912  1.00  0.00      BS   O  
ATOM    449  C4' ADE B  15      -4.764   5.934 -12.038  1.00  0.00      BS   C  
ATOM    450  O4' ADE B  15      -3.951   4.731 -12.347  1.00  0.00      BS   O  
ATOM    451  C3' ADE B  15      -4.499   6.243 -10.573  1.00  0.00      BS   C  
ATOM    452  O3' ADE B  15      -5.520   5.664  -9.662  1.00  0.00      BS   O  
ATOM    453  C2' ADE B  15      -3.151   5.603 -10.271  1.00  0.00      BS   C  
ATOM    454  C1' ADE B  15      -3.170   4.387 -11.141  1.00  0.00      BS   C  
ATOM    455  N1  ADE B  15       0.193   0.539 -11.199  1.00  0.00      BS   N  
ATOM    456  C2  ADE B  15      -1.052   0.591 -10.761  1.00  0.00      BS   C  
ATOM    457  N3  ADE B  15      -1.946   1.644 -10.933  1.00  0.00      BS   N  
ATOM    458  C4  ADE B  15      -1.362   2.653 -11.543  1.00  0.00      BS   C  
ATOM    459  C5  ADE B  15      -0.061   2.746 -11.982  1.00  0.00      BS   C  
ATOM    460  C6  ADE B  15       0.728   1.603 -11.890  1.00  0.00      BS   C  
ATOM    461  N6  ADE B  15       2.071   1.489 -12.126  1.00  0.00      BS   N  
ATOM    462  N7  ADE B  15       0.197   4.043 -12.467  1.00  0.00      BS   N  
ATOM    463  C8  ADE B  15      -0.911   4.692 -12.199  1.00  0.00      BS   C  
ATOM    464  N9  ADE B  15      -1.883   3.965 -11.628  1.00  0.00      BS   N  
ATOM    465  H2  ADE B  15      -1.397  -0.182 -10.075  1.00  0.00      BS   H  
ATOM    466  H8  ADE B  15      -1.050   5.751 -12.416  1.00  0.00      BS   H  
ATOM    467  H1' ADE B  15      -3.763   3.537 -10.741  1.00  0.00      BS   H  
ATOM    468  H2' ADE B  15      -2.996   5.222  -9.239  1.00  0.00      BS   H  
ATOM    469  H3' ADE B  15      -4.506   7.352 -10.517  1.00  0.00      BS   H  
ATOM    470  H4' ADE B  15      -5.805   5.574 -12.188  1.00  0.00      BS   H  
ATOM    471  H5' ADE B  15      -4.584   6.711 -14.061  1.00  0.00      BS   H  
ATOM    472  H61 ADE B  15       2.497   2.309 -12.508  1.00  0.00      BS   H  
ATOM    473  H62 ADE B  15       2.507   0.622 -12.367  1.00  0.00      BS   H  
ATOM    474 H2'' ADE B  15      -2.351   6.314 -10.571  1.00  0.00      BS   H  
ATOM    475 H5'' ADE B  15      -5.167   7.893 -12.939  1.00  0.00      BS   H  
ATOM    476  P   CYT B  16      -5.947   6.573  -8.395  1.00  0.00      BS   P  
ATOM    477  O1P CYT B  16      -7.321   6.274  -7.974  1.00  0.00      BS   O  
ATOM    478  O2P CYT B  16      -5.613   8.007  -8.663  1.00  0.00      BS   O  
ATOM    479  C5' CYT B  16      -5.433   4.726  -6.781  1.00  0.00      BS   C  
ATOM    480  O5' CYT B  16      -5.091   6.027  -7.218  1.00  0.00      BS   O  
ATOM    481  C4' CYT B  16      -4.311   4.084  -5.999  1.00  0.00      BS   C  
ATOM    482  O4' CYT B  16      -3.168   3.673  -6.873  1.00  0.00      BS   O  
ATOM    483  C3' CYT B  16      -3.621   5.093  -4.956  1.00  0.00      BS   C  
ATOM    484  O3' CYT B  16      -3.381   4.450  -3.714  1.00  0.00      BS   O  
ATOM    485  C2' CYT B  16      -2.311   5.395  -5.671  1.00  0.00      BS   C  
ATOM    486  C1' CYT B  16      -1.957   4.055  -6.165  1.00  0.00      BS   C  
ATOM    487  N1  CYT B  16      -0.821   4.015  -7.099  1.00  0.00      BS   N  
ATOM    488  C2  CYT B  16      -0.118   2.806  -7.456  1.00  0.00      BS   C  
ATOM    489  O2  CYT B  16      -0.495   1.761  -6.875  1.00  0.00      BS   O  
ATOM    490  N3  CYT B  16       0.907   2.855  -8.293  1.00  0.00      BS   N  
ATOM    491  C4  CYT B  16       1.321   4.007  -8.787  1.00  0.00      BS   C  
ATOM    492  N4  CYT B  16       2.402   4.035  -9.519  1.00  0.00      BS   N  
ATOM    493  C5  CYT B  16       0.610   5.239  -8.482  1.00  0.00      BS   C  
ATOM    494  C6  CYT B  16      -0.421   5.173  -7.716  1.00  0.00      BS   C  
ATOM    495  H5  CYT B  16       1.022   6.208  -8.761  1.00  0.00      BS   H  
ATOM    496  H6  CYT B  16      -0.941   6.094  -7.452  1.00  0.00      BS   H  
ATOM    497  H1' CYT B  16      -1.880   3.369  -5.295  1.00  0.00      BS   H  
ATOM    498  H2' CYT B  16      -1.694   5.907  -4.902  1.00  0.00      BS   H  
ATOM    499  H3' CYT B  16      -4.231   6.022  -4.951  1.00  0.00      BS   H  
ATOM    500  H4' CYT B  16      -4.623   3.223  -5.370  1.00  0.00      BS   H  
ATOM    501  H41 CYT B  16       2.987   3.229  -9.613  1.00  0.00      BS   H  
ATOM    502  H5' CYT B  16      -5.766   3.982  -7.536  1.00  0.00      BS   H  
ATOM    503  H42 CYT B  16       2.895   4.821  -9.892  1.00  0.00      BS   H  
ATOM    504 H2'' CYT B  16      -2.542   6.073  -6.519  1.00  0.00      BS   H  
ATOM    505 H5'' CYT B  16      -6.306   4.886  -6.113  1.00  0.00      BS   H  
ATOM    506  P   ADE B  17      -4.166   4.967  -2.437  1.00  0.00      BS   P  
ATOM    507  O1P ADE B  17      -5.633   4.910  -2.523  1.00  0.00      BS   O  
ATOM    508  O2P ADE B  17      -3.580   6.237  -1.917  1.00  0.00      BS   O  
ATOM    509  C5' ADE B  17      -3.838   2.371  -1.578  1.00  0.00      BS   C  
ATOM    510  O5' ADE B  17      -3.716   3.842  -1.369  1.00  0.00      BS   O  
ATOM    511  C4' ADE B  17      -2.502   1.762  -1.165  1.00  0.00      BS   C  
ATOM    512  O4' ADE B  17      -1.563   1.963  -2.302  1.00  0.00      BS   O  
ATOM    513  C3' ADE B  17      -1.769   2.356   0.044  1.00  0.00      BS   C  
ATOM    514  O3' ADE B  17      -1.018   1.390   0.774  1.00  0.00      BS   O  
ATOM    515  C2' ADE B  17      -0.836   3.376  -0.604  1.00  0.00      BS   C  
ATOM    516  C1' ADE B  17      -0.368   2.580  -1.785  1.00  0.00      BS   C  
ATOM    517  N1  ADE B  17       3.694   2.467  -4.848  1.00  0.00      BS   N  
ATOM    518  C2  ADE B  17       3.243   1.635  -3.888  1.00  0.00      BS   C  
ATOM    519  N3  ADE B  17       2.082   1.660  -3.194  1.00  0.00      BS   N  
ATOM    520  C4  ADE B  17       1.379   2.810  -3.420  1.00  0.00      BS   C  
ATOM    521  C5  ADE B  17       1.781   3.770  -4.376  1.00  0.00      BS   C  
ATOM    522  C6  ADE B  17       2.928   3.536  -5.121  1.00  0.00      BS   C  
ATOM    523  N6  ADE B  17       3.326   4.298  -6.158  1.00  0.00      BS   N  
ATOM    524  N7  ADE B  17       0.855   4.774  -4.411  1.00  0.00      BS   N  
ATOM    525  C8  ADE B  17      -0.034   4.351  -3.537  1.00  0.00      BS   C  
ATOM    526  N9  ADE B  17       0.310   3.215  -2.847  1.00  0.00      BS   N  
ATOM    527  H2  ADE B  17       3.787   0.704  -3.728  1.00  0.00      BS   H  
ATOM    528  H8  ADE B  17      -0.948   4.897  -3.302  1.00  0.00      BS   H  
ATOM    529  H1' ADE B  17       0.305   1.815  -1.340  1.00  0.00      BS   H  
ATOM    530  H2' ADE B  17       0.072   3.547   0.012  1.00  0.00      BS   H  
ATOM    531  H3' ADE B  17      -2.609   2.826   0.599  1.00  0.00      BS   H  
ATOM    532  H4' ADE B  17      -2.607   0.700  -0.856  1.00  0.00      BS   H  
ATOM    533  H5' ADE B  17      -4.067   2.144  -2.641  1.00  0.00      BS   H  
ATOM    534  H61 ADE B  17       4.232   4.020  -6.476  1.00  0.00      BS   H  
ATOM    535  H62 ADE B  17       3.112   5.276  -6.174  1.00  0.00      BS   H  
ATOM    536 H2'' ADE B  17      -1.281   4.339  -0.935  1.00  0.00      BS   H  
ATOM    537 H5'' ADE B  17      -4.668   1.934  -0.983  1.00  0.00      BS   H  
ATOM    538  P   ADE B  18      -0.865   1.676   2.336  1.00  0.00      BS   P  
ATOM    539  O1P ADE B  18      -2.011   1.078   2.988  1.00  0.00      BS   O  
ATOM    540  O2P ADE B  18      -0.782   3.090   2.612  1.00  0.00      BS   O  
ATOM    541  C5' ADE B  18       0.955  -0.261   2.273  1.00  0.00      BS   C  
ATOM    542  O5' ADE B  18       0.381   0.937   2.831  1.00  0.00      BS   O  
ATOM    543  C4' ADE B  18       2.462  -0.236   2.030  1.00  0.00      BS   C  
ATOM    544  O4' ADE B  18       2.746   0.535   0.893  1.00  0.00      BS   O  
ATOM    545  C3' ADE B  18       3.404   0.256   3.187  1.00  0.00      BS   C  
ATOM    546  O3' ADE B  18       4.398  -0.693   3.455  1.00  0.00      BS   O  
ATOM    547  C2' ADE B  18       3.834   1.595   2.654  1.00  0.00      BS   C  
ATOM    548  C1' ADE B  18       3.899   1.343   1.120  1.00  0.00      BS   C  
ATOM    549  N1  ADE B  18       5.816   4.178  -2.729  1.00  0.00      BS   N  
ATOM    550  C2  ADE B  18       6.233   3.037  -2.185  1.00  0.00      BS   C  
ATOM    551  N3  ADE B  18       5.704   2.291  -1.279  1.00  0.00      BS   N  
ATOM    552  C4  ADE B  18       4.587   2.916  -0.791  1.00  0.00      BS   C  
ATOM    553  C5  ADE B  18       4.074   4.202  -1.128  1.00  0.00      BS   C  
ATOM    554  C6  ADE B  18       4.758   4.785  -2.232  1.00  0.00      BS   C  
ATOM    555  N6  ADE B  18       4.442   6.075  -2.598  1.00  0.00      BS   N  
ATOM    556  N7  ADE B  18       2.887   4.464  -0.497  1.00  0.00      BS   N  
ATOM    557  C8  ADE B  18       2.725   3.411   0.260  1.00  0.00      BS   C  
ATOM    558  N9  ADE B  18       3.733   2.522   0.246  1.00  0.00      BS   N  
ATOM    559  H2  ADE B  18       7.088   2.586  -2.688  1.00  0.00      BS   H  
ATOM    560  H8  ADE B  18       1.885   3.201   0.922  1.00  0.00      BS   H  
ATOM    561  H1' ADE B  18       4.735   0.753   0.690  1.00  0.00      BS   H  
ATOM    562  H2' ADE B  18       4.762   1.912   3.174  1.00  0.00      BS   H  
ATOM    563  H3' ADE B  18       2.813   0.538   4.084  1.00  0.00      BS   H  
ATOM    564  H4' ADE B  18       2.823  -1.239   1.719  1.00  0.00      BS   H  
ATOM    565  H5' ADE B  18       0.384  -0.682   1.419  1.00  0.00      BS   H  
ATOM    566  H61 ADE B  18       5.104   6.719  -2.982  1.00  0.00      BS   H  
ATOM    567  H62 ADE B  18       3.465   6.292  -2.604  1.00  0.00      BS   H  
ATOM    568 H2'' ADE B  18       3.036   2.333   2.883  1.00  0.00      BS   H  
ATOM    569 H5'' ADE B  18       0.872  -1.002   3.098  1.00  0.00      BS   H  
ATOM    570  P   CYT B  19       5.577  -0.635   4.439  1.00  0.00      BS   P  
ATOM    571  O1P CYT B  19       5.994  -2.079   4.497  1.00  0.00      BS   O  
ATOM    572  O2P CYT B  19       5.191   0.050   5.657  1.00  0.00      BS   O  
ATOM    573  C5' CYT B  19       7.818  -0.488   3.040  1.00  0.00      BS   C  
ATOM    574  O5' CYT B  19       6.683   0.126   3.556  1.00  0.00      BS   O  
ATOM    575  C4' CYT B  19       8.888   0.459   2.403  1.00  0.00      BS   C  
ATOM    576  O4' CYT B  19       8.349   1.143   1.284  1.00  0.00      BS   O  
ATOM    577  C3' CYT B  19       9.417   1.630   3.303  1.00  0.00      BS   C  
ATOM    578  O3' CYT B  19      10.355   1.127   4.196  1.00  0.00      BS   O  
ATOM    579  C2' CYT B  19      10.133   2.445   2.245  1.00  0.00      BS   C  
ATOM    580  C1' CYT B  19       9.102   2.369   1.092  1.00  0.00      BS   C  
ATOM    581  N1  CYT B  19       8.251   3.528   0.933  1.00  0.00      BS   N  
ATOM    582  C2  CYT B  19       8.692   4.681   0.243  1.00  0.00      BS   C  
ATOM    583  O2  CYT B  19       9.800   4.802  -0.140  1.00  0.00      BS   O  
ATOM    584  N3  CYT B  19       7.803   5.648   0.108  1.00  0.00      BS   N  
ATOM    585  C4  CYT B  19       6.590   5.628   0.784  1.00  0.00      BS   C  
ATOM    586  N4  CYT B  19       5.643   6.553   0.596  1.00  0.00      BS   N  
ATOM    587  C5  CYT B  19       6.331   4.551   1.620  1.00  0.00      BS   C  
ATOM    588  C6  CYT B  19       7.099   3.522   1.611  1.00  0.00      BS   C  
ATOM    589  H5  CYT B  19       5.327   4.560   2.044  1.00  0.00      BS   H  
ATOM    590  H6  CYT B  19       6.818   2.669   2.231  1.00  0.00      BS   H  
ATOM    591  H1' CYT B  19       9.631   2.262   0.122  1.00  0.00      BS   H  
ATOM    592  H2' CYT B  19      11.113   2.007   1.960  1.00  0.00      BS   H  
ATOM    593  H3' CYT B  19       8.540   2.128   3.769  1.00  0.00      BS   H  
ATOM    594  H4' CYT B  19       9.732  -0.147   2.008  1.00  0.00      BS   H  
ATOM    595  H41 CYT B  19       5.699   7.010  -0.290  1.00  0.00      BS   H  
ATOM    596  H5' CYT B  19       7.539  -1.257   2.288  1.00  0.00      BS   H  
ATOM    597  H42 CYT B  19       4.754   6.421   1.035  1.00  0.00      BS   H  
ATOM    598 H2'' CYT B  19      10.233   3.522   2.497  1.00  0.00      BS   H  
ATOM    599 H5'' CYT B  19       8.324  -1.028   3.868  1.00  0.00      BS   H  
ATOM    600  P   ADE B  20      10.262   1.710   5.619  1.00  0.00      BS   P  
ATOM    601  O1P ADE B  20      11.077   0.869   6.517  1.00  0.00      BS   O  
ATOM    602  O2P ADE B  20       8.844   1.857   6.084  1.00  0.00      BS   O  
ATOM    603  C5' ADE B  20      12.311   3.099   4.834  1.00  0.00      BS   C  
ATOM    604  O5' ADE B  20      10.948   3.049   5.357  1.00  0.00      BS   O  
ATOM    605  C4' ADE B  20      13.034   4.454   4.912  1.00  0.00      BS   C  
ATOM    606  O4' ADE B  20      12.372   5.238   3.977  1.00  0.00      BS   O  
ATOM    607  C3' ADE B  20      12.849   5.014   6.309  1.00  0.00      BS   C  
ATOM    608  O3' ADE B  20      14.081   5.569   6.866  1.00  0.00      BS   O  
ATOM    609  C2' ADE B  20      11.959   6.208   6.114  1.00  0.00      BS   C  
ATOM    610  C1' ADE B  20      12.081   6.456   4.579  1.00  0.00      BS   C  
ATOM    611  N1  ADE B  20       9.915  10.487   2.305  1.00  0.00      BS   N  
ATOM    612  C2  ADE B  20      11.118  10.343   2.865  1.00  0.00      BS   C  
ATOM    613  N3  ADE B  20      11.614   9.213   3.487  1.00  0.00      BS   N  
ATOM    614  C4  ADE B  20      10.709   8.163   3.519  1.00  0.00      BS   C  
ATOM    615  C5  ADE B  20       9.419   8.243   3.037  1.00  0.00      BS   C  
ATOM    616  C6  ADE B  20       9.019   9.421   2.442  1.00  0.00      BS   C  
ATOM    617  N6  ADE B  20       7.707   9.565   1.897  1.00  0.00      BS   N  
ATOM    618  N7  ADE B  20       8.727   7.048   3.315  1.00  0.00      BS   N  
ATOM    619  C8  ADE B  20       9.633   6.311   3.962  1.00  0.00      BS   C  
ATOM    620  N9  ADE B  20      10.863   6.924   3.986  1.00  0.00      BS   N  
ATOM    621  H2  ADE B  20      11.743  11.235   2.826  1.00  0.00      BS   H  
ATOM    622  H8  ADE B  20       9.545   5.246   4.174  1.00  0.00      BS   H  
ATOM    623  H1' ADE B  20      12.959   7.133   4.519  1.00  0.00      BS   H  
ATOM    624  H2' ADE B  20      12.252   7.136   6.648  1.00  0.00      BS   H  
ATOM    625  H3' ADE B  20      12.389   4.287   7.012  1.00  0.00      BS   H  
ATOM    626  H4' ADE B  20      14.070   4.147   4.653  1.00  0.00      BS   H  
ATOM    627  H5' ADE B  20      12.348   2.774   3.773  1.00  0.00      BS   H  
ATOM    628  H61 ADE B  20       7.401  10.515   1.851  1.00  0.00      BS   H  
ATOM    629  H62 ADE B  20       7.047   8.836   1.713  1.00  0.00      BS   H  
ATOM    630  H3T ADE B  20      14.291   6.368   6.377  1.00  0.00      BS   H  
ATOM    631 H2'' ADE B  20      10.909   6.037   6.436  1.00  0.00      BS   H  
ATOM    632 H5'' ADE B  20      13.054   2.544   5.446  1.00  0.00      BS   H  
TER   
ATOM    633  C5' URA R   1       5.475  16.168  -5.931  1.00  0.00      R    C  
ATOM    634  O5' URA R   1       4.687  15.157  -5.350  1.00  0.00      R    O  
ATOM    635  C4' URA R   1       6.928  16.452  -5.430  1.00  0.00      R    C  
ATOM    636  O4' URA R   1       6.844  16.641  -4.052  1.00  0.00      R    O  
ATOM    637  C3' URA R   1       7.868  15.274  -5.627  1.00  0.00      R    C  
ATOM    638  O3' URA R   1       8.296  15.182  -6.969  1.00  0.00      R    O  
ATOM    639  C2' URA R   1       8.871  15.584  -4.592  1.00  0.00      R    C  
ATOM    640  O2' URA R   1       9.783  16.563  -5.048  1.00  0.00      R    O  
ATOM    641  C1' URA R   1       7.993  16.059  -3.443  1.00  0.00      R    C  
ATOM    642  N1  URA R   1       7.651  14.963  -2.435  1.00  0.00      R    N  
ATOM    643  C2  URA R   1       8.235  15.077  -1.234  1.00  0.00      R    C  
ATOM    644  O2  URA R   1       9.012  15.994  -0.946  1.00  0.00      R    O  
ATOM    645  N3  URA R   1       7.999  14.047  -0.368  1.00  0.00      R    N  
ATOM    646  C4  URA R   1       7.218  12.962  -0.643  1.00  0.00      R    C  
ATOM    647  O4  URA R   1       7.211  12.105   0.279  1.00  0.00      R    O  
ATOM    648  C5  URA R   1       6.474  13.009  -1.863  1.00  0.00      R    C  
ATOM    649  C6  URA R   1       6.693  14.006  -2.664  1.00  0.00      R    C  
ATOM    650  H3  URA R   1       8.519  13.977   0.495  1.00  0.00      R    H  
ATOM    651  H5  URA R   1       5.764  12.234  -2.153  1.00  0.00      R    H  
ATOM    652  H6  URA R   1       6.240  14.062  -3.653  1.00  0.00      R    H  
ATOM    653  H1' URA R   1       8.609  16.843  -2.954  1.00  0.00      R    H  
ATOM    654  H2' URA R   1      10.485  16.559  -4.393  1.00  0.00      R    H  
ATOM    655  H3' URA R   1       7.310  14.369  -5.303  1.00  0.00      R    H  
ATOM    656  H4' URA R   1       7.224  17.421  -5.886  1.00  0.00      R    H  
ATOM    657  H5' URA R   1       4.996  17.170  -5.932  1.00  0.00      R    H  
ATOM    658  H5T URA R   1       3.883  14.979  -5.844  1.00  0.00      R    H  
ATOM    659 H2'' URA R   1       9.449  14.650  -4.431  1.00  0.00      R    H  
ATOM    660 H5'' URA R   1       5.495  15.856  -6.997  1.00  0.00      R    H  
ATOM    661  P   GUA R   2       8.793  13.864  -7.663  1.00  0.00      R    P  
ATOM    662  O1P GUA R   2       9.573  14.140  -8.899  1.00  0.00      R    O  
ATOM    663  O2P GUA R   2       7.643  12.926  -7.836  1.00  0.00      R    O  
ATOM    664  C5' GUA R   2      11.160  13.662  -6.502  1.00  0.00      R    C  
ATOM    665  O5' GUA R   2       9.741  13.178  -6.594  1.00  0.00      R    O  
ATOM    666  C4' GUA R   2      12.069  12.967  -5.452  1.00  0.00      R    C  
ATOM    667  O4' GUA R   2      11.568  13.069  -4.063  1.00  0.00      R    O  
ATOM    668  C3' GUA R   2      12.058  11.454  -5.724  1.00  0.00      R    C  
ATOM    669  O3' GUA R   2      13.029  11.110  -6.786  1.00  0.00      R    O  
ATOM    670  C2' GUA R   2      12.346  10.887  -4.335  1.00  0.00      R    C  
ATOM    671  O2' GUA R   2      13.697  10.931  -3.892  1.00  0.00      R    O  
ATOM    672  C1' GUA R   2      11.525  11.755  -3.449  1.00  0.00      R    C  
ATOM    673  N1  GUA R   2       8.743   8.078  -1.354  1.00  0.00      R    N  
ATOM    674  C2  GUA R   2      10.061   8.280  -1.281  1.00  0.00      R    C  
ATOM    675  N2  GUA R   2      10.771   7.405  -0.597  1.00  0.00      R    N  
ATOM    676  N3  GUA R   2      10.684   9.320  -1.851  1.00  0.00      R    N  
ATOM    677  C4  GUA R   2       9.880  10.096  -2.545  1.00  0.00      R    C  
ATOM    678  C5  GUA R   2       8.519   9.896  -2.691  1.00  0.00      R    C  
ATOM    679  C6  GUA R   2       7.853   8.825  -2.069  1.00  0.00      R    C  
ATOM    680  O6  GUA R   2       6.611   8.565  -2.124  1.00  0.00      R    O  
ATOM    681  N7  GUA R   2       7.978  10.857  -3.544  1.00  0.00      R    N  
ATOM    682  C8  GUA R   2       9.037  11.606  -3.922  1.00  0.00      R    C  
ATOM    683  N9  GUA R   2      10.192  11.235  -3.305  1.00  0.00      R    N  
ATOM    684  H1  GUA R   2       8.418   7.211  -0.951  1.00  0.00      R    H  
ATOM    685  H8  GUA R   2       9.014  12.485  -4.567  1.00  0.00      R    H  
ATOM    686  H1' GUA R   2      11.952  11.901  -2.433  1.00  0.00      R    H  
ATOM    687  H2' GUA R   2      13.784  10.068  -3.479  1.00  0.00      R    H  
ATOM    688  H21 GUA R   2      10.376   6.566  -0.221  1.00  0.00      R    H  
ATOM    689  H3' GUA R   2      10.987  11.219  -5.897  1.00  0.00      R    H  
ATOM    690  H22 GUA R   2      11.765   7.503  -0.558  1.00  0.00      R    H  
ATOM    691  H4' GUA R   2      13.144  13.248  -5.406  1.00  0.00      R    H  
ATOM    692  H5' GUA R   2      11.160  14.755  -6.303  1.00  0.00      R    H  
ATOM    693 H2'' GUA R   2      12.017   9.831  -4.228  1.00  0.00      R    H  
ATOM    694 H5'' GUA R   2      11.674  13.505  -7.474  1.00  0.00      R    H  
ATOM    695  P   URA R   3      12.451  10.075  -7.865  1.00  0.00      R    P  
ATOM    696  O1P URA R   3      13.446   9.943  -8.954  1.00  0.00      R    O  
ATOM    697  O2P URA R   3      11.035  10.419  -8.293  1.00  0.00      R    O  
ATOM    698  C5' URA R   3      13.495   7.936  -6.565  1.00  0.00      R    C  
ATOM    699  O5' URA R   3      12.386   8.710  -7.138  1.00  0.00      R    O  
ATOM    700  C4' URA R   3      12.983   6.692  -5.723  1.00  0.00      R    C  
ATOM    701  O4' URA R   3      12.072   7.050  -4.605  1.00  0.00      R    O  
ATOM    702  C3' URA R   3      12.306   5.506  -6.418  1.00  0.00      R    C  
ATOM    703  O3' URA R   3      13.323   4.705  -7.056  1.00  0.00      R    O  
ATOM    704  C2' URA R   3      11.675   4.783  -5.245  1.00  0.00      R    C  
ATOM    705  O2' URA R   3      12.559   4.005  -4.503  1.00  0.00      R    O  
ATOM    706  C1' URA R   3      11.178   5.969  -4.333  1.00  0.00      R    C  
ATOM    707  N1  URA R   3       9.762   6.332  -4.529  1.00  0.00      R    N  
ATOM    708  C2  URA R   3       8.831   5.458  -4.096  1.00  0.00      R    C  
ATOM    709  O2  URA R   3       9.123   4.423  -3.538  1.00  0.00      R    O  
ATOM    710  N3  URA R   3       7.505   5.834  -4.304  1.00  0.00      R    N  
ATOM    711  C4  URA R   3       7.051   6.862  -5.081  1.00  0.00      R    C  
ATOM    712  O4  URA R   3       5.852   6.992  -5.294  1.00  0.00      R    O  
ATOM    713  C5  URA R   3       8.123   7.831  -5.494  1.00  0.00      R    C  
ATOM    714  C6  URA R   3       9.424   7.479  -5.193  1.00  0.00      R    C  
ATOM    715  H3  URA R   3       6.880   5.089  -4.032  1.00  0.00      R    H  
ATOM    716  H5  URA R   3       7.805   8.812  -5.848  1.00  0.00      R    H  
ATOM    717  H6  URA R   3      10.281   8.018  -5.596  1.00  0.00      R    H  
ATOM    718  H1' URA R   3      11.322   5.814  -3.243  1.00  0.00      R    H  
ATOM    719  H2' URA R   3      12.230   3.206  -4.087  1.00  0.00      R    H  
ATOM    720  H3' URA R   3      11.625   5.949  -7.175  1.00  0.00      R    H  
ATOM    721  H4' URA R   3      13.976   6.332  -5.379  1.00  0.00      R    H  
ATOM    722  H5' URA R   3      14.110   8.568  -5.890  1.00  0.00      R    H  
ATOM    723 H2'' URA R   3      10.823   4.133  -5.537  1.00  0.00      R    H  
ATOM    724 H5'' URA R   3      14.144   7.426  -7.308  1.00  0.00      R    H  
ATOM    725  P   URA R   4      12.842   3.609  -8.087  1.00  0.00      R    P  
ATOM    726  O1P URA R   4      13.992   3.165  -8.886  1.00  0.00      R    O  
ATOM    727  O2P URA R   4      11.739   4.259  -8.860  1.00  0.00      R    O  
ATOM    728  C5' URA R   4      12.937   1.316  -6.550  1.00  0.00      R    C  
ATOM    729  O5' URA R   4      12.256   2.388  -7.273  1.00  0.00      R    O  
ATOM    730  C4' URA R   4      11.755   0.484  -5.896  1.00  0.00      R    C  
ATOM    731  O4' URA R   4      10.801   1.322  -5.122  1.00  0.00      R    O  
ATOM    732  C3' URA R   4      10.783  -0.327  -6.835  1.00  0.00      R    C  
ATOM    733  O3' URA R   4      11.393  -1.552  -7.268  1.00  0.00      R    O  
ATOM    734  C2' URA R   4       9.551  -0.452  -5.942  1.00  0.00      R    C  
ATOM    735  O2' URA R   4       9.572  -1.542  -5.090  1.00  0.00      R    O  
ATOM    736  C1' URA R   4       9.559   0.824  -5.142  1.00  0.00      R    C  
ATOM    737  N1  URA R   4       8.568   1.696  -5.727  1.00  0.00      R    N  
ATOM    738  C2  URA R   4       7.274   1.611  -5.246  1.00  0.00      R    C  
ATOM    739  O2  URA R   4       6.891   0.804  -4.351  1.00  0.00      R    O  
ATOM    740  N3  URA R   4       6.423   2.518  -5.847  1.00  0.00      R    N  
ATOM    741  C4  URA R   4       6.640   3.248  -7.006  1.00  0.00      R    C  
ATOM    742  O4  URA R   4       5.734   3.792  -7.594  1.00  0.00      R    O  
ATOM    743  C5  URA R   4       7.966   3.213  -7.490  1.00  0.00      R    C  
ATOM    744  C6  URA R   4       8.869   2.493  -6.860  1.00  0.00      R    C  
ATOM    745  H3  URA R   4       5.450   2.571  -5.580  1.00  0.00      R    H  
ATOM    746  H5  URA R   4       8.103   3.775  -8.414  1.00  0.00      R    H  
ATOM    747  H6  URA R   4       9.925   2.592  -7.112  1.00  0.00      R    H  
ATOM    748  H1' URA R   4       9.358   0.501  -4.098  1.00  0.00      R    H  
ATOM    749  H2' URA R   4       8.826  -2.088  -5.350  1.00  0.00      R    H  
ATOM    750  H3' URA R   4      10.633   0.407  -7.656  1.00  0.00      R    H  
ATOM    751  H4' URA R   4      12.194  -0.148  -5.094  1.00  0.00      R    H  
ATOM    752  H5' URA R   4      13.543   1.866  -5.799  1.00  0.00      R    H  
ATOM    753 H2'' URA R   4       8.688  -0.594  -6.626  1.00  0.00      R    H  
ATOM    754 H5'' URA R   4      13.636   0.689  -7.143  1.00  0.00      R    H  
ATOM    755  P   GUA R   5      10.731  -2.378  -8.472  1.00  0.00      R    P  
ATOM    756  O1P GUA R   5      11.643  -3.485  -8.880  1.00  0.00      R    O  
ATOM    757  O2P GUA R   5      10.321  -1.463  -9.583  1.00  0.00      R    O  
ATOM    758  C5' GUA R   5       9.260  -4.033  -6.921  1.00  0.00      R    C  
ATOM    759  O5' GUA R   5       9.366  -2.947  -7.931  1.00  0.00      R    O  
ATOM    760  C4' GUA R   5       7.787  -4.262  -6.365  1.00  0.00      R    C  
ATOM    761  O4' GUA R   5       7.279  -2.929  -5.974  1.00  0.00      R    O  
ATOM    762  C3' GUA R   5       6.803  -4.854  -7.386  1.00  0.00      R    C  
ATOM    763  O3' GUA R   5       6.787  -6.244  -7.384  1.00  0.00      R    O  
ATOM    764  C2' GUA R   5       5.540  -4.255  -6.855  1.00  0.00      R    C  
ATOM    765  O2' GUA R   5       5.050  -4.929  -5.722  1.00  0.00      R    O  
ATOM    766  C1' GUA R   5       5.932  -2.853  -6.345  1.00  0.00      R    C  
ATOM    767  N1  GUA R   5       2.988   0.839  -7.891  1.00  0.00      R    N  
ATOM    768  C2  GUA R   5       2.698  -0.111  -7.011  1.00  0.00      R    C  
ATOM    769  N2  GUA R   5       1.457   0.058  -6.408  1.00  0.00      R    N  
ATOM    770  N3  GUA R   5       3.541  -1.120  -6.751  1.00  0.00      R    N  
ATOM    771  C4  GUA R   5       4.669  -1.006  -7.511  1.00  0.00      R    C  
ATOM    772  C5  GUA R   5       4.932  -0.108  -8.541  1.00  0.00      R    C  
ATOM    773  C6  GUA R   5       3.998   0.919  -8.811  1.00  0.00      R    C  
ATOM    774  O6  GUA R   5       4.135   1.880  -9.639  1.00  0.00      R    O  
ATOM    775  N7  GUA R   5       6.184  -0.250  -9.057  1.00  0.00      R    N  
ATOM    776  C8  GUA R   5       6.686  -1.243  -8.347  1.00  0.00      R    C  
ATOM    777  N9  GUA R   5       5.781  -1.785  -7.379  1.00  0.00      R    N  
ATOM    778  H1  GUA R   5       2.261   1.527  -8.022  1.00  0.00      R    H  
ATOM    779  H8  GUA R   5       7.631  -1.780  -8.428  1.00  0.00      R    H  
ATOM    780  H1' GUA R   5       5.380  -2.584  -5.419  1.00  0.00      R    H  
ATOM    781  H2' GUA R   5       4.270  -5.460  -5.896  1.00  0.00      R    H  
ATOM    782  H21 GUA R   5       0.749   0.624  -6.829  1.00  0.00      R    H  
ATOM    783  H3' GUA R   5       7.050  -4.373  -8.357  1.00  0.00      R    H  
ATOM    784  H22 GUA R   5       1.047  -0.735  -5.957  1.00  0.00      R    H  
ATOM    785  H4' GUA R   5       7.797  -5.030  -5.562  1.00  0.00      R    H  
ATOM    786  H5' GUA R   5       9.899  -3.893  -6.023  1.00  0.00      R    H  
ATOM    787 H2'' GUA R   5       4.790  -4.268  -7.674  1.00  0.00      R    H  
ATOM    788 H5'' GUA R   5       9.535  -5.017  -7.359  1.00  0.00      R    H  
ATOM    789  P   URA R   6       5.942  -7.119  -8.430  1.00  0.00      R    P  
ATOM    790  O1P URA R   6       6.202  -8.538  -8.162  1.00  0.00      R    O  
ATOM    791  O2P URA R   6       6.287  -6.718  -9.822  1.00  0.00      R    O  
ATOM    792  C5' URA R   6       3.486  -7.425  -7.539  1.00  0.00      R    C  
ATOM    793  O5' URA R   6       4.429  -6.701  -8.331  1.00  0.00      R    O  
ATOM    794  C4' URA R   6       2.172  -6.627  -7.410  1.00  0.00      R    C  
ATOM    795  O4' URA R   6       2.421  -5.216  -7.070  1.00  0.00      R    O  
ATOM    796  C3' URA R   6       1.314  -6.676  -8.655  1.00  0.00      R    C  
ATOM    797  O3' URA R   6       0.555  -7.984  -8.659  1.00  0.00      R    O  
ATOM    798  C2' URA R   6       0.474  -5.381  -8.412  1.00  0.00      R    C  
ATOM    799  O2' URA R   6      -0.569  -5.524  -7.511  1.00  0.00      R    O  
ATOM    800  C1' URA R   6       1.492  -4.424  -7.790  1.00  0.00      R    C  
ATOM    801  N1  URA R   6       1.995  -3.516  -8.770  1.00  0.00      R    N  
ATOM    802  C2  URA R   6       1.335  -2.326  -9.086  1.00  0.00      R    C  
ATOM    803  O2  URA R   6       0.302  -1.993  -8.527  1.00  0.00      R    O  
ATOM    804  N3  URA R   6       1.956  -1.581 -10.086  1.00  0.00      R    N  
ATOM    805  C4  URA R   6       2.958  -2.018 -10.959  1.00  0.00      R    C  
ATOM    806  O4  URA R   6       3.232  -1.384 -11.970  1.00  0.00      R    O  
ATOM    807  C5  URA R   6       3.652  -3.202 -10.478  1.00  0.00      R    C  
ATOM    808  C6  URA R   6       3.094  -3.921  -9.516  1.00  0.00      R    C  
ATOM    809  H3  URA R   6       1.444  -0.779 -10.427  1.00  0.00      R    H  
ATOM    810  H5  URA R   6       4.488  -3.529 -11.096  1.00  0.00      R    H  
ATOM    811  H6  URA R   6       3.471  -4.931  -9.351  1.00  0.00      R    H  
ATOM    812  H1' URA R   6       0.986  -3.738  -7.078  1.00  0.00      R    H  
ATOM    813  H2' URA R   6      -1.304  -4.952  -7.746  1.00  0.00      R    H  
ATOM    814  H3' URA R   6       1.969  -6.450  -9.524  1.00  0.00      R    H  
ATOM    815  H4' URA R   6       1.621  -7.125  -6.585  1.00  0.00      R    H  
ATOM    816  H5' URA R   6       3.880  -7.604  -6.516  1.00  0.00      R    H  
ATOM    817 H2'' URA R   6       0.105  -4.954  -9.369  1.00  0.00      R    H  
ATOM    818 H5'' URA R   6       3.267  -8.348  -8.117  1.00  0.00      R    H  
ATOM    819  P   ADE R   7       0.341  -8.561 -10.083  1.00  0.00      R    P  
ATOM    820  O1P ADE R   7      -0.169  -9.894 -10.059  1.00  0.00      R    O  
ATOM    821  O2P ADE R   7       1.657  -8.627 -10.796  1.00  0.00      R    O  
ATOM    822  C5' ADE R   7      -2.035  -7.659 -10.301  1.00  0.00      R    C  
ATOM    823  O5' ADE R   7      -0.686  -7.639 -10.848  1.00  0.00      R    O  
ATOM    824  C4' ADE R   7      -2.919  -6.500 -10.765  1.00  0.00      R    C  
ATOM    825  O4' ADE R   7      -2.400  -5.236 -10.276  1.00  0.00      R    O  
ATOM    826  C3' ADE R   7      -3.408  -6.237 -12.154  1.00  0.00      R    C  
ATOM    827  O3' ADE R   7      -4.495  -7.134 -12.460  1.00  0.00      R    O  
ATOM    828  C2' ADE R   7      -3.728  -4.730 -12.112  1.00  0.00      R    C  
ATOM    829  O2' ADE R   7      -5.043  -4.580 -11.641  1.00  0.00      R    O  
ATOM    830  C1' ADE R   7      -2.744  -4.160 -11.179  1.00  0.00      R    C  
ATOM    831  N1  ADE R   7      -0.906  -0.340 -14.134  1.00  0.00      R    N  
ATOM    832  C2  ADE R   7      -2.103  -0.576 -13.752  1.00  0.00      R    C  
ATOM    833  N3  ADE R   7      -2.603  -1.606 -13.034  1.00  0.00      R    N  
ATOM    834  C4  ADE R   7      -1.542  -2.407 -12.644  1.00  0.00      R    C  
ATOM    835  C5  ADE R   7      -0.235  -2.244 -12.968  1.00  0.00      R    C  
ATOM    836  C6  ADE R   7       0.112  -1.140 -13.738  1.00  0.00      R    C  
ATOM    837  N6  ADE R   7       1.387  -0.848 -14.214  1.00  0.00      R    N  
ATOM    838  N7  ADE R   7       0.530  -3.313 -12.468  1.00  0.00      R    N  
ATOM    839  C8  ADE R   7      -0.321  -4.082 -11.889  1.00  0.00      R    C  
ATOM    840  N9  ADE R   7      -1.548  -3.543 -11.871  1.00  0.00      R    N  
ATOM    841  H2  ADE R   7      -2.802   0.144 -14.176  1.00  0.00      R    H  
ATOM    842  H8  ADE R   7      -0.128  -5.039 -11.405  1.00  0.00      R    H  
ATOM    843  H1' ADE R   7      -3.244  -3.462 -10.475  1.00  0.00      R    H  
ATOM    844  H2' ADE R   7      -5.416  -3.704 -11.761  1.00  0.00      R    H  
ATOM    845  H3' ADE R   7      -2.518  -6.362 -12.809  1.00  0.00      R    H  
ATOM    846  H4' ADE R   7      -3.820  -6.520 -10.116  1.00  0.00      R    H  
ATOM    847  H5' ADE R   7      -2.009  -7.538  -9.197  1.00  0.00      R    H  
ATOM    848  H61 ADE R   7       1.421  -0.007 -14.756  1.00  0.00      R    H  
ATOM    849  H62 ADE R   7       2.266  -1.077 -13.795  1.00  0.00      R    H  
ATOM    850 H2'' ADE R   7      -3.686  -4.318 -13.143  1.00  0.00      R    H  
ATOM    851 H5'' ADE R   7      -2.590  -8.577 -10.591  1.00  0.00      R    H  
ATOM    852  P   ADE R   8      -4.521  -7.669 -13.961  1.00  0.00      R    P  
ATOM    853  O1P ADE R   8      -5.623  -8.659 -14.173  1.00  0.00      R    O  
ATOM    854  O2P ADE R   8      -3.158  -8.233 -14.210  1.00  0.00      R    O  
ATOM    855  C5' ADE R   8      -6.118  -5.785 -14.875  1.00  0.00      R    C  
ATOM    856  O5' ADE R   8      -4.781  -6.404 -14.885  1.00  0.00      R    O  
ATOM    857  C4' ADE R   8      -6.313  -4.446 -15.506  1.00  0.00      R    C  
ATOM    858  O4' ADE R   8      -5.387  -3.511 -14.939  1.00  0.00      R    O  
ATOM    859  C3' ADE R   8      -5.985  -4.374 -16.992  1.00  0.00      R    C  
ATOM    860  O3' ADE R   8      -7.088  -4.833 -17.847  1.00  0.00      R    O  
ATOM    861  C2' ADE R   8      -5.575  -2.960 -17.285  1.00  0.00      R    C  
ATOM    862  O2' ADE R   8      -6.694  -2.108 -17.273  1.00  0.00      R    O  
ATOM    863  C1' ADE R   8      -4.835  -2.691 -15.980  1.00  0.00      R    C  
ATOM    864  N1  ADE R   8      -0.566  -0.437 -17.616  1.00  0.00      R    N  
ATOM    865  C2  ADE R   8      -1.879  -0.068 -17.583  1.00  0.00      R    C  
ATOM    866  N3  ADE R   8      -2.946  -0.670 -17.097  1.00  0.00      R    N  
ATOM    867  C4  ADE R   8      -2.601  -1.880 -16.600  1.00  0.00      R    C  
ATOM    868  C5  ADE R   8      -1.307  -2.393 -16.491  1.00  0.00      R    C  
ATOM    869  C6  ADE R   8      -0.221  -1.629 -16.980  1.00  0.00      R    C  
ATOM    870  N6  ADE R   8       1.109  -2.027 -16.994  1.00  0.00      R    N  
ATOM    871  N7  ADE R   8      -1.403  -3.741 -16.047  1.00  0.00      R    N  
ATOM    872  C8  ADE R   8      -2.660  -3.900 -15.907  1.00  0.00      R    C  
ATOM    873  N9  ADE R   8      -3.412  -2.817 -16.174  1.00  0.00      R    N  
ATOM    874  H2  ADE R   8      -2.090   0.862 -18.109  1.00  0.00      R    H  
ATOM    875  H8  ADE R   8      -3.043  -4.891 -15.663  1.00  0.00      R    H  
ATOM    876  H1' ADE R   8      -5.056  -1.679 -15.579  1.00  0.00      R    H  
ATOM    877  H2' ADE R   8      -6.614  -1.446 -17.964  1.00  0.00      R    H  
ATOM    878  H3' ADE R   8      -5.106  -5.028 -17.181  1.00  0.00      R    H  
ATOM    879  H4' ADE R   8      -7.352  -4.084 -15.350  1.00  0.00      R    H  
ATOM    880  H5' ADE R   8      -6.515  -5.745 -13.838  1.00  0.00      R    H  
ATOM    881  H61 ADE R   8       1.486  -2.656 -16.315  1.00  0.00      R    H  
ATOM    882  H62 ADE R   8       1.746  -1.616 -17.646  1.00  0.00      R    H  
ATOM    883 H2'' ADE R   8      -4.959  -2.902 -18.208  1.00  0.00      R    H  
ATOM    884 H5'' ADE R   8      -6.849  -6.430 -15.408  1.00  0.00      R    H  
ATOM    885  P   GUA R   9      -6.907  -5.258 -19.292  1.00  0.00      R    P  
ATOM    886  O1P GUA R   9      -8.121  -5.909 -19.746  1.00  0.00      R    O  
ATOM    887  O2P GUA R   9      -5.689  -6.118 -19.294  1.00  0.00      R    O  
ATOM    888  C5' GUA R   9      -7.424  -2.917 -20.527  1.00  0.00      R    C  
ATOM    889  O5' GUA R   9      -6.527  -3.984 -20.090  1.00  0.00      R    O  
ATOM    890  C4' GUA R   9      -6.650  -1.755 -21.180  1.00  0.00      R    C  
ATOM    891  O4' GUA R   9      -5.557  -1.306 -20.333  1.00  0.00      R    O  
ATOM    892  C3' GUA R   9      -5.997  -2.168 -22.468  1.00  0.00      R    C  
ATOM    893  O3' GUA R   9      -6.991  -2.258 -23.600  1.00  0.00      R    O  
ATOM    894  C2' GUA R   9      -4.944  -1.046 -22.581  1.00  0.00      R    C  
ATOM    895  O2' GUA R   9      -5.490   0.157 -23.010  1.00  0.00      R    O  
ATOM    896  C1' GUA R   9      -4.467  -0.886 -21.173  1.00  0.00      R    C  
ATOM    897  N1  GUA R   9       0.460  -1.181 -21.845  1.00  0.00      R    N  
ATOM    898  C2  GUA R   9      -0.383  -0.155 -22.086  1.00  0.00      R    C  
ATOM    899  N2  GUA R   9       0.150   0.893 -22.604  1.00  0.00      R    N  
ATOM    900  N3  GUA R   9      -1.686  -0.193 -21.933  1.00  0.00      R    N  
ATOM    901  C4  GUA R   9      -2.041  -1.322 -21.276  1.00  0.00      R    C  
ATOM    902  C5  GUA R   9      -1.306  -2.412 -20.901  1.00  0.00      R    C  
ATOM    903  C6  GUA R   9       0.082  -2.378 -21.216  1.00  0.00      R    C  
ATOM    904  O6  GUA R   9       0.924  -3.257 -20.996  1.00  0.00      R    O  
ATOM    905  N7  GUA R   9      -2.063  -3.441 -20.328  1.00  0.00      R    N  
ATOM    906  C8  GUA R   9      -3.315  -2.967 -20.278  1.00  0.00      R    C  
ATOM    907  N9  GUA R   9      -3.359  -1.683 -20.952  1.00  0.00      R    N  
ATOM    908  H1  GUA R   9       1.468  -1.110 -21.860  1.00  0.00      R    H  
ATOM    909  H8  GUA R   9      -4.177  -3.515 -19.898  1.00  0.00      R    H  
ATOM    910  H1' GUA R   9      -4.241   0.171 -20.920  1.00  0.00      R    H  
ATOM    911  H2' GUA R   9      -4.822   0.649 -23.492  1.00  0.00      R    H  
ATOM    912  H21 GUA R   9       1.126   0.933 -22.821  1.00  0.00      R    H  
ATOM    913  H3' GUA R   9      -5.420  -3.117 -22.416  1.00  0.00      R    H  
ATOM    914  H22 GUA R   9      -0.474   1.612 -22.912  1.00  0.00      R    H  
ATOM    915  H4' GUA R   9      -7.273  -0.874 -21.447  1.00  0.00      R    H  
ATOM    916  H5' GUA R   9      -8.038  -2.541 -19.681  1.00  0.00      R    H  
ATOM    917 H2'' GUA R   9      -4.197  -1.484 -23.277  1.00  0.00      R    H  
ATOM    918 H5'' GUA R   9      -8.127  -3.189 -21.343  1.00  0.00      R    H  
ATOM    919  P   CYT R  10      -6.725  -3.238 -24.825  1.00  0.00      R    P  
ATOM    920  O1P CYT R  10      -8.046  -3.421 -25.521  1.00  0.00      R    O  
ATOM    921  O2P CYT R  10      -6.107  -4.460 -24.275  1.00  0.00      R    O  
ATOM    922  C5' CYT R  10      -5.839  -1.165 -26.194  1.00  0.00      R    C  
ATOM    923  O5' CYT R  10      -5.655  -2.528 -25.784  1.00  0.00      R    O  
ATOM    924  C4' CYT R  10      -4.539  -0.509 -26.673  1.00  0.00      R    C  
ATOM    925  O4' CYT R  10      -3.541  -0.601 -25.577  1.00  0.00      R    O  
ATOM    926  C3' CYT R  10      -3.851  -1.296 -27.813  1.00  0.00      R    C  
ATOM    927  O3' CYT R  10      -4.392  -0.853 -29.058  1.00  0.00      R    O  
ATOM    928  C2' CYT R  10      -2.370  -0.940 -27.624  1.00  0.00      R    C  
ATOM    929  O2' CYT R  10      -1.947   0.238 -28.155  1.00  0.00      R    O  
ATOM    930  C1' CYT R  10      -2.246  -0.864 -26.114  1.00  0.00      R    C  
ATOM    931  N1  CYT R  10      -1.649  -2.174 -25.569  1.00  0.00      R    N  
ATOM    932  C2  CYT R  10      -0.240  -2.262 -25.419  1.00  0.00      R    C  
ATOM    933  O2  CYT R  10       0.432  -1.303 -25.965  1.00  0.00      R    O  
ATOM    934  N3  CYT R  10       0.321  -3.264 -24.650  1.00  0.00      R    N  
ATOM    935  C4  CYT R  10      -0.485  -4.317 -24.348  1.00  0.00      R    C  
ATOM    936  N4  CYT R  10       0.137  -5.346 -23.804  1.00  0.00      R    N  
ATOM    937  C5  CYT R  10      -1.888  -4.376 -24.631  1.00  0.00      R    C  
ATOM    938  C6  CYT R  10      -2.391  -3.292 -25.258  1.00  0.00      R    C  
ATOM    939  H5  CYT R  10      -2.461  -5.216 -24.237  1.00  0.00      R    H  
ATOM    940  H6  CYT R  10      -3.435  -3.232 -25.565  1.00  0.00      R    H  
ATOM    941  H1' CYT R  10      -1.608   0.012 -25.871  1.00  0.00      R    H  
ATOM    942  H2' CYT R  10      -1.030   0.451 -27.970  1.00  0.00      R    H  
ATOM    943  H3' CYT R  10      -3.957  -2.392 -27.668  1.00  0.00      R    H  
ATOM    944  H4' CYT R  10      -4.633   0.573 -26.907  1.00  0.00      R    H  
ATOM    945  H41 CYT R  10       1.073  -5.388 -23.456  1.00  0.00      R    H  
ATOM    946  H5' CYT R  10      -6.160  -0.487 -25.374  1.00  0.00      R    H  
ATOM    947  H42 CYT R  10      -0.395  -6.154 -23.556  1.00  0.00      R    H  
ATOM    948  H3T CYT R  10      -4.048   0.014 -29.285  1.00  0.00      R    H  
ATOM    949 H2'' CYT R  10      -1.832  -1.783 -28.107  1.00  0.00      R    H  
ATOM    950 H5'' CYT R  10      -6.563  -1.125 -27.036  1.00  0.00      R    H  
TER   
ATOM    951  P   CYT T   9      -9.683   7.755 -25.180  1.00  0.00      TS   P  
ATOM    952  O1P CYT T   9     -10.482   6.498 -25.169  1.00  0.00      TS   O  
ATOM    953  O2P CYT T   9     -10.209   8.947 -24.437  1.00  0.00      TS   O  
ATOM    954  C5' CYT T   9      -7.394   8.698 -24.373  1.00  0.00      TS   C  
ATOM    955  O5' CYT T   9      -8.231   7.456 -24.709  1.00  0.00      TS   O  
ATOM    956  C4' CYT T   9      -6.091   8.410 -23.604  1.00  0.00      TS   C  
ATOM    957  O4' CYT T   9      -6.346   7.626 -22.419  1.00  0.00      TS   O  
ATOM    958  C3' CYT T   9      -5.089   7.492 -24.482  1.00  0.00      TS   C  
ATOM    959  O3' CYT T   9      -4.038   8.280 -25.008  1.00  0.00      TS   O  
ATOM    960  C2' CYT T   9      -4.567   6.526 -23.377  1.00  0.00      TS   C  
ATOM    961  C1' CYT T   9      -5.119   7.104 -22.029  1.00  0.00      TS   C  
ATOM    962  N1  CYT T   9      -5.281   6.218 -20.830  1.00  0.00      TS   N  
ATOM    963  C2  CYT T   9      -5.398   6.798 -19.587  1.00  0.00      TS   C  
ATOM    964  O2  CYT T   9      -5.410   8.062 -19.479  1.00  0.00      TS   O  
ATOM    965  N3  CYT T   9      -5.518   6.008 -18.503  1.00  0.00      TS   N  
ATOM    966  C4  CYT T   9      -5.449   4.708 -18.615  1.00  0.00      TS   C  
ATOM    967  N4  CYT T   9      -5.723   3.883 -17.581  1.00  0.00      TS   N  
ATOM    968  C5  CYT T   9      -5.171   4.077 -19.903  1.00  0.00      TS   C  
ATOM    969  O5T CYT T   9      -9.771   8.254 -26.715  1.00  0.00      TS   O  
ATOM    970  C6  CYT T   9      -5.132   4.915 -20.961  1.00  0.00      TS   C  
ATOM    971  H5  CYT T   9      -5.019   2.998 -19.892  1.00  0.00      TS   H  
ATOM    972  H6  CYT T   9      -4.971   4.504 -21.957  1.00  0.00      TS   H  
ATOM    973  H1' CYT T   9      -4.508   7.986 -21.743  1.00  0.00      TS   H  
ATOM    974  H2' CYT T   9      -3.456   6.518 -23.354  1.00  0.00      TS   H  
ATOM    975  H3' CYT T   9      -5.689   6.937 -25.234  1.00  0.00      TS   H  
ATOM    976  H4' CYT T   9      -5.638   9.311 -23.137  1.00  0.00      TS   H  
ATOM    977  H41 CYT T   9      -5.436   2.925 -17.574  1.00  0.00      TS   H  
ATOM    978  H5' CYT T   9      -7.932   9.467 -23.778  1.00  0.00      TS   H  
ATOM    979  H42 CYT T   9      -5.876   4.367 -16.720  1.00  0.00      TS   H  
ATOM    980  H5T CYT T   9      -9.509   7.547 -27.309  1.00  0.00      TS   H  
ATOM    981 H2'' CYT T   9      -4.975   5.503 -23.526  1.00  0.00      TS   H  
ATOM    982 H5'' CYT T   9      -7.023   9.172 -25.306  1.00  0.00      TS   H  
ATOM    983  P   GUA T  10      -3.817   8.271 -26.514  1.00  0.00      TS   P  
ATOM    984  O1P GUA T  10      -4.322   9.517 -27.090  1.00  0.00      TS   O  
ATOM    985  O2P GUA T  10      -4.209   7.010 -27.182  1.00  0.00      TS   O  
ATOM    986  C5' GUA T  10      -1.482   8.911 -27.489  1.00  0.00      TS   C  
ATOM    987  O5' GUA T  10      -2.219   8.323 -26.480  1.00  0.00      TS   O  
ATOM    988  C4' GUA T  10      -0.065   8.334 -27.484  1.00  0.00      TS   C  
ATOM    989  O4' GUA T  10       0.692   8.903 -26.499  1.00  0.00      TS   O  
ATOM    990  C3' GUA T  10       0.146   6.858 -27.224  1.00  0.00      TS   C  
ATOM    991  O3' GUA T  10       0.418   6.134 -28.465  1.00  0.00      TS   O  
ATOM    992  C2' GUA T  10       1.383   6.834 -26.313  1.00  0.00      TS   C  
ATOM    993  C1' GUA T  10       1.923   8.240 -26.515  1.00  0.00      TS   C  
ATOM    994  N1  GUA T  10       2.646  10.281 -21.798  1.00  0.00      TS   N  
ATOM    995  C2  GUA T  10       1.433   9.999 -22.332  1.00  0.00      TS   C  
ATOM    996  N2  GUA T  10       0.312  10.308 -21.650  1.00  0.00      TS   N  
ATOM    997  N3  GUA T  10       1.360   9.646 -23.644  1.00  0.00      TS   N  
ATOM    998  C4  GUA T  10       2.502   9.273 -24.167  1.00  0.00      TS   C  
ATOM    999  C5  GUA T  10       3.802   9.527 -23.627  1.00  0.00      TS   C  
ATOM   1000  C6  GUA T  10       3.876  10.037 -22.295  1.00  0.00      TS   C  
ATOM   1001  O6  GUA T  10       4.901  10.358 -21.662  1.00  0.00      TS   O  
ATOM   1002  N7  GUA T  10       4.847   9.095 -24.426  1.00  0.00      TS   N  
ATOM   1003  C8  GUA T  10       4.218   8.675 -25.495  1.00  0.00      TS   C  
ATOM   1004  N9  GUA T  10       2.742   8.715 -25.397  1.00  0.00      TS   N  
ATOM   1005  H1  GUA T  10       2.723  10.619 -20.849  1.00  0.00      TS   H  
ATOM   1006  H8  GUA T  10       4.695   8.286 -26.394  1.00  0.00      TS   H  
ATOM   1007  H1' GUA T  10       2.298   8.449 -27.540  1.00  0.00      TS   H  
ATOM   1008  H2' GUA T  10       2.034   6.007 -26.668  1.00  0.00      TS   H  
ATOM   1009  H21 GUA T  10      -0.484   9.723 -21.807  1.00  0.00      TS   H  
ATOM   1010  H3' GUA T  10      -0.744   6.415 -26.725  1.00  0.00      TS   H  
ATOM   1011  H22 GUA T  10       0.281  10.676 -20.721  1.00  0.00      TS   H  
ATOM   1012  H4' GUA T  10       0.402   8.512 -28.477  1.00  0.00      TS   H  
ATOM   1013  H5' GUA T  10      -1.491  10.022 -27.499  1.00  0.00      TS   H  
ATOM   1014 H2'' GUA T  10       1.122   6.701 -25.241  1.00  0.00      TS   H  
ATOM   1015 H5'' GUA T  10      -2.000   8.554 -28.404  1.00  0.00      TS   H  
ATOM   1016  P   THY T  11      -0.299   4.715 -28.649  1.00  0.00      TS   P  
ATOM   1017  O1P THY T  11      -0.618   4.096 -27.332  1.00  0.00      TS   O  
ATOM   1018  O2P THY T  11      -1.430   4.850 -29.585  1.00  0.00      TS   O  
ATOM   1019  C5' THY T  11       2.084   3.940 -28.561  1.00  0.00      TS   C  
ATOM   1020  O5' THY T  11       0.833   3.864 -29.293  1.00  0.00      TS   O  
ATOM   1021  C4' THY T  11       3.145   3.073 -29.271  1.00  0.00      TS   C  
ATOM   1022  O4' THY T  11       3.079   1.658 -29.033  1.00  0.00      TS   O  
ATOM   1023  C3' THY T  11       3.108   3.284 -30.799  1.00  0.00      TS   C  
ATOM   1024  O3' THY T  11       4.382   3.476 -31.394  1.00  0.00      TS   O  
ATOM   1025  C2' THY T  11       2.463   1.930 -31.285  1.00  0.00      TS   C  
ATOM   1026  C1' THY T  11       3.011   0.933 -30.293  1.00  0.00      TS   C  
ATOM   1027  N1  THY T  11       2.216  -0.294 -29.978  1.00  0.00      TS   N  
ATOM   1028  C2  THY T  11       2.693  -1.291 -29.143  1.00  0.00      TS   C  
ATOM   1029  O2  THY T  11       3.801  -1.242 -28.749  1.00  0.00      TS   O  
ATOM   1030  N3  THY T  11       1.902  -2.332 -28.864  1.00  0.00      TS   N  
ATOM   1031  C4  THY T  11       0.658  -2.562 -29.377  1.00  0.00      TS   C  
ATOM   1032  O4  THY T  11       0.093  -3.576 -28.994  1.00  0.00      TS   O  
ATOM   1033  C5  THY T  11       0.140  -1.617 -30.330  1.00  0.00      TS   C  
ATOM   1034  C5M THY T  11      -1.174  -2.006 -31.029  1.00  0.00      TS   C  
ATOM   1035  C6  THY T  11       0.973  -0.560 -30.532  1.00  0.00      TS   C  
ATOM   1036  H3  THY T  11       2.304  -3.098 -28.342  1.00  0.00      TS   H  
ATOM   1037  H6  THY T  11       0.703   0.187 -31.279  1.00  0.00      TS   H  
ATOM   1038  H1' THY T  11       4.046   0.621 -30.548  1.00  0.00      TS   H  
ATOM   1039  H2' THY T  11       2.584   1.771 -32.378  1.00  0.00      TS   H  
ATOM   1040  H3' THY T  11       2.408   4.077 -31.139  1.00  0.00      TS   H  
ATOM   1041  H4' THY T  11       4.152   3.434 -28.969  1.00  0.00      TS   H  
ATOM   1042  H5' THY T  11       1.943   3.498 -27.551  1.00  0.00      TS   H  
ATOM   1043  H51 THY T  11      -1.518  -1.193 -31.704  1.00  0.00      TS   H  
ATOM   1044  H52 THY T  11      -2.004  -2.246 -30.330  1.00  0.00      TS   H  
ATOM   1045  H53 THY T  11      -1.004  -2.907 -31.656  1.00  0.00      TS   H  
ATOM   1046 H2'' THY T  11       1.366   2.029 -31.140  1.00  0.00      TS   H  
ATOM   1047 H5'' THY T  11       2.519   4.956 -28.449  1.00  0.00      TS   H  
ATOM   1048  P   ADE T  12       5.017   4.877 -31.592  1.00  0.00      TS   P  
ATOM   1049  O1P ADE T  12       4.669   5.764 -30.451  1.00  0.00      TS   O  
ATOM   1050  O2P ADE T  12       4.562   5.423 -32.877  1.00  0.00      TS   O  
ATOM   1051  C5' ADE T  12       7.404   3.717 -30.932  1.00  0.00      TS   C  
ATOM   1052  O5' ADE T  12       6.554   4.586 -31.630  1.00  0.00      TS   O  
ATOM   1053  C4' ADE T  12       8.038   2.552 -31.774  1.00  0.00      TS   C  
ATOM   1054  O4' ADE T  12       7.111   1.434 -31.719  1.00  0.00      TS   O  
ATOM   1055  C3' ADE T  12       8.236   2.823 -33.292  1.00  0.00      TS   C  
ATOM   1056  O3' ADE T  12       9.446   2.266 -33.856  1.00  0.00      TS   O  
ATOM   1057  C2' ADE T  12       7.067   2.146 -33.993  1.00  0.00      TS   C  
ATOM   1058  C1' ADE T  12       6.970   0.944 -33.021  1.00  0.00      TS   C  
ATOM   1059  N1  ADE T  12       4.397  -3.379 -31.599  1.00  0.00      TS   N  
ATOM   1060  C2  ADE T  12       5.662  -2.984 -31.486  1.00  0.00      TS   C  
ATOM   1061  N3  ADE T  12       6.241  -1.901 -31.964  1.00  0.00      TS   N  
ATOM   1062  C4  ADE T  12       5.386  -1.072 -32.578  1.00  0.00      TS   C  
ATOM   1063  C5  ADE T  12       4.076  -1.375 -32.887  1.00  0.00      TS   C  
ATOM   1064  C6  ADE T  12       3.574  -2.644 -32.337  1.00  0.00      TS   C  
ATOM   1065  N6  ADE T  12       2.258  -2.860 -32.303  1.00  0.00      TS   N  
ATOM   1066  N7  ADE T  12       3.573  -0.338 -33.717  1.00  0.00      TS   N  
ATOM   1067  C8  ADE T  12       4.601   0.513 -33.797  1.00  0.00      TS   C  
ATOM   1068  N9  ADE T  12       5.675   0.180 -33.106  1.00  0.00      TS   N  
ATOM   1069  H2  ADE T  12       6.269  -3.765 -31.029  1.00  0.00      TS   H  
ATOM   1070  H8  ADE T  12       4.645   1.423 -34.394  1.00  0.00      TS   H  
ATOM   1071  H1' ADE T  12       7.873   0.299 -33.066  1.00  0.00      TS   H  
ATOM   1072  H2' ADE T  12       7.252   1.799 -35.031  1.00  0.00      TS   H  
ATOM   1073  H3' ADE T  12       8.199   3.923 -33.437  1.00  0.00      TS   H  
ATOM   1074  H4' ADE T  12       8.981   2.123 -31.372  1.00  0.00      TS   H  
ATOM   1075  H5' ADE T  12       6.874   3.217 -30.092  1.00  0.00      TS   H  
ATOM   1076  H61 ADE T  12       2.103  -3.704 -31.789  1.00  0.00      TS   H  
ATOM   1077  H62 ADE T  12       1.680  -2.680 -33.099  1.00  0.00      TS   H  
ATOM   1078 H2'' ADE T  12       6.161   2.788 -33.951  1.00  0.00      TS   H  
ATOM   1079 H5'' ADE T  12       8.182   4.340 -30.441  1.00  0.00      TS   H  
ATOM   1080  P   THY T  13      10.713   3.127 -33.792  1.00  0.00      TS   P  
ATOM   1081  O1P THY T  13      10.606   4.307 -32.901  1.00  0.00      TS   O  
ATOM   1082  O2P THY T  13      10.919   3.490 -35.188  1.00  0.00      TS   O  
ATOM   1083  C5' THY T  13      11.920   1.556 -31.971  1.00  0.00      TS   C  
ATOM   1084  O5' THY T  13      11.890   2.191 -33.295  1.00  0.00      TS   O  
ATOM   1085  C4' THY T  13      11.991  -0.000 -32.022  1.00  0.00      TS   C  
ATOM   1086  O4' THY T  13      10.709  -0.416 -32.603  1.00  0.00      TS   O  
ATOM   1087  C3' THY T  13      13.052  -0.451 -33.115  1.00  0.00      TS   C  
ATOM   1088  O3' THY T  13      13.546  -1.741 -32.728  1.00  0.00      TS   O  
ATOM   1089  C2' THY T  13      12.173  -0.659 -34.331  1.00  0.00      TS   C  
ATOM   1090  C1' THY T  13      10.934  -1.314 -33.691  1.00  0.00      TS   C  
ATOM   1091  N1  THY T  13       9.649  -1.368 -34.550  1.00  0.00      TS   N  
ATOM   1092  C2  THY T  13       8.712  -2.321 -34.185  1.00  0.00      TS   C  
ATOM   1093  O2  THY T  13       8.956  -3.174 -33.341  1.00  0.00      TS   O  
ATOM   1094  N3  THY T  13       7.564  -2.215 -34.922  1.00  0.00      TS   N  
ATOM   1095  C4  THY T  13       7.243  -1.368 -35.950  1.00  0.00      TS   C  
ATOM   1096  O4  THY T  13       6.157  -1.469 -36.535  1.00  0.00      TS   O  
ATOM   1097  C5  THY T  13       8.286  -0.425 -36.291  1.00  0.00      TS   C  
ATOM   1098  C5M THY T  13       7.956   0.431 -37.450  1.00  0.00      TS   C  
ATOM   1099  C6  THY T  13       9.426  -0.431 -35.538  1.00  0.00      TS   C  
ATOM   1100  H3  THY T  13       6.848  -2.906 -34.751  1.00  0.00      TS   H  
ATOM   1101  H6  THY T  13      10.114   0.412 -35.592  1.00  0.00      TS   H  
ATOM   1102  H1' THY T  13      11.240  -2.318 -33.328  1.00  0.00      TS   H  
ATOM   1103  H2' THY T  13      12.613  -1.357 -35.075  1.00  0.00      TS   H  
ATOM   1104  H3' THY T  13      13.871   0.279 -33.292  1.00  0.00      TS   H  
ATOM   1105  H4' THY T  13      12.097  -0.567 -31.073  1.00  0.00      TS   H  
ATOM   1106  H5' THY T  13      11.073   1.781 -31.286  1.00  0.00      TS   H  
ATOM   1107  H51 THY T  13       8.006   1.499 -37.148  1.00  0.00      TS   H  
ATOM   1108  H52 THY T  13       6.969   0.375 -37.957  1.00  0.00      TS   H  
ATOM   1109  H53 THY T  13       8.781   0.265 -38.176  1.00  0.00      TS   H  
ATOM   1110 H2'' THY T  13      11.872   0.278 -34.846  1.00  0.00      TS   H  
ATOM   1111 H5'' THY T  13      12.882   1.864 -31.507  1.00  0.00      TS   H  
ATOM   1112  P   ADE T  14      15.001  -1.909 -32.160  1.00  0.00      TS   P  
ATOM   1113  O1P ADE T  14      15.056  -1.230 -30.845  1.00  0.00      TS   O  
ATOM   1114  O2P ADE T  14      15.967  -1.346 -33.116  1.00  0.00      TS   O  
ATOM   1115  C5' ADE T  14      14.700  -4.172 -30.883  1.00  0.00      TS   C  
ATOM   1116  O5' ADE T  14      15.227  -3.476 -32.018  1.00  0.00      TS   O  
ATOM   1117  C4' ADE T  14      14.112  -5.537 -31.248  1.00  0.00      TS   C  
ATOM   1118  O4' ADE T  14      13.075  -5.363 -32.233  1.00  0.00      TS   O  
ATOM   1119  C3' ADE T  14      15.083  -6.534 -31.873  1.00  0.00      TS   C  
ATOM   1120  O3' ADE T  14      14.790  -7.916 -31.475  1.00  0.00      TS   O  
ATOM   1121  C2' ADE T  14      14.854  -6.321 -33.378  1.00  0.00      TS   C  
ATOM   1122  C1' ADE T  14      13.325  -6.123 -33.417  1.00  0.00      TS   C  
ATOM   1123  N1  ADE T  14       9.348  -4.931 -36.449  1.00  0.00      TS   N  
ATOM   1124  C2  ADE T  14       9.502  -5.845 -35.439  1.00  0.00      TS   C  
ATOM   1125  N3  ADE T  14      10.579  -6.021 -34.656  1.00  0.00      TS   N  
ATOM   1126  C4  ADE T  14      11.551  -5.252 -35.039  1.00  0.00      TS   C  
ATOM   1127  C5  ADE T  14      11.564  -4.302 -35.974  1.00  0.00      TS   C  
ATOM   1128  C6  ADE T  14      10.357  -4.129 -36.766  1.00  0.00      TS   C  
ATOM   1129  N6  ADE T  14      10.146  -3.199 -37.701  1.00  0.00      TS   N  
ATOM   1130  N7  ADE T  14      12.812  -3.683 -36.063  1.00  0.00      TS   N  
ATOM   1131  C8  ADE T  14      13.561  -4.290 -35.183  1.00  0.00      TS   C  
ATOM   1132  N9  ADE T  14      12.874  -5.270 -34.504  1.00  0.00      TS   N  
ATOM   1133  H2  ADE T  14       8.648  -6.484 -35.214  1.00  0.00      TS   H  
ATOM   1134  H8  ADE T  14      14.613  -4.108 -34.965  1.00  0.00      TS   H  
ATOM   1135  H1' ADE T  14      12.789  -7.098 -33.429  1.00  0.00      TS   H  
ATOM   1136  H2' ADE T  14      15.078  -7.133 -34.103  1.00  0.00      TS   H  
ATOM   1137  H3' ADE T  14      15.990  -6.163 -31.351  1.00  0.00      TS   H  
ATOM   1138  H4' ADE T  14      13.543  -5.987 -30.406  1.00  0.00      TS   H  
ATOM   1139  H5' ADE T  14      13.765  -3.678 -30.544  1.00  0.00      TS   H  
ATOM   1140  H61 ADE T  14       9.237  -3.148 -38.114  1.00  0.00      TS   H  
ATOM   1141  H62 ADE T  14      10.745  -2.470 -38.030  1.00  0.00      TS   H  
ATOM   1142 H2'' ADE T  14      15.360  -5.366 -33.640  1.00  0.00      TS   H  
ATOM   1143 H5'' ADE T  14      15.480  -4.287 -30.101  1.00  0.00      TS   H  
ATOM   1144  P   THY T  15      15.899  -8.950 -31.919  1.00  0.00      TS   P  
ATOM   1145  O1P THY T  15      16.327  -9.640 -30.738  1.00  0.00      TS   O  
ATOM   1146  O2P THY T  15      16.966  -8.333 -32.787  1.00  0.00      TS   O  
ATOM   1147  C5' THY T  15      13.706 -10.328 -32.634  1.00  0.00      TS   C  
ATOM   1148  O5' THY T  15      15.073  -9.985 -32.781  1.00  0.00      TS   O  
ATOM   1149  C4' THY T  15      13.088 -10.808 -33.955  1.00  0.00      TS   C  
ATOM   1150  O4' THY T  15      12.800  -9.625 -34.756  1.00  0.00      TS   O  
ATOM   1151  C3' THY T  15      13.958 -11.679 -34.858  1.00  0.00      TS   C  
ATOM   1152  O3' THY T  15      13.289 -12.826 -35.474  1.00  0.00      TS   O  
ATOM   1153  C2' THY T  15      14.345 -10.670 -35.992  1.00  0.00      TS   C  
ATOM   1154  C1' THY T  15      13.050  -9.842 -36.104  1.00  0.00      TS   C  
ATOM   1155  N1  THY T  15      13.190  -8.497 -36.791  1.00  0.00      TS   N  
ATOM   1156  C2  THY T  15      11.978  -8.123 -37.425  1.00  0.00      TS   C  
ATOM   1157  O2  THY T  15      10.942  -8.738 -37.412  1.00  0.00      TS   O  
ATOM   1158  N3  THY T  15      12.137  -6.849 -37.961  1.00  0.00      TS   N  
ATOM   1159  C4  THY T  15      13.220  -6.105 -38.285  1.00  0.00      TS   C  
ATOM   1160  O4  THY T  15      13.135  -5.137 -39.024  1.00  0.00      TS   O  
ATOM   1161  C5  THY T  15      14.451  -6.656 -37.726  1.00  0.00      TS   C  
ATOM   1162  C5M THY T  15      15.751  -5.976 -37.876  1.00  0.00      TS   C  
ATOM   1163  C6  THY T  15      14.407  -7.823 -37.055  1.00  0.00      TS   C  
ATOM   1164  H3  THY T  15      11.314  -6.477 -38.415  1.00  0.00      TS   H  
ATOM   1165  H6  THY T  15      15.185  -8.021 -36.318  1.00  0.00      TS   H  
ATOM   1166  H1' THY T  15      12.274 -10.495 -36.557  1.00  0.00      TS   H  
ATOM   1167  H2' THY T  15      14.698 -11.153 -36.928  1.00  0.00      TS   H  
ATOM   1168  H3' THY T  15      14.881 -11.972 -34.314  1.00  0.00      TS   H  
ATOM   1169  H4' THY T  15      12.233 -11.494 -33.774  1.00  0.00      TS   H  
ATOM   1170  H5' THY T  15      13.031  -9.560 -32.200  1.00  0.00      TS   H  
ATOM   1171  H51 THY T  15      15.519  -4.890 -37.888  1.00  0.00      TS   H  
ATOM   1172  H52 THY T  15      16.392  -6.200 -38.756  1.00  0.00      TS   H  
ATOM   1173  H53 THY T  15      16.337  -6.272 -36.980  1.00  0.00      TS   H  
ATOM   1174 H2'' THY T  15      15.063 -10.022 -35.445  1.00  0.00      TS   H  
ATOM   1175 H5'' THY T  15      13.677 -11.135 -31.871  1.00  0.00      TS   H  
ATOM   1176  P   ADE T  16      13.350 -14.219 -34.822  1.00  0.00      TS   P  
ATOM   1177  O1P ADE T  16      12.979 -14.266 -33.382  1.00  0.00      TS   O  
ATOM   1178  O2P ADE T  16      14.533 -14.921 -35.314  1.00  0.00      TS   O  
ATOM   1179  C5' ADE T  16      10.797 -14.383 -35.582  1.00  0.00      TS   C  
ATOM   1180  O5' ADE T  16      12.145 -14.863 -35.655  1.00  0.00      TS   O  
ATOM   1181  C4' ADE T  16      10.144 -14.125 -36.916  1.00  0.00      TS   C  
ATOM   1182  O4' ADE T  16      10.585 -12.869 -37.527  1.00  0.00      TS   O  
ATOM   1183  C3' ADE T  16      10.558 -15.268 -37.990  1.00  0.00      TS   C  
ATOM   1184  O3' ADE T  16       9.367 -15.679 -38.729  1.00  0.00      TS   O  
ATOM   1185  C2' ADE T  16      11.445 -14.495 -38.929  1.00  0.00      TS   C  
ATOM   1186  C1' ADE T  16      10.924 -13.091 -38.871  1.00  0.00      TS   C  
ATOM   1187  N1  ADE T  16      11.724  -8.631 -41.306  1.00  0.00      TS   N  
ATOM   1188  C2  ADE T  16      10.660  -9.409 -41.190  1.00  0.00      TS   C  
ATOM   1189  N3  ADE T  16      10.556 -10.618 -40.629  1.00  0.00      TS   N  
ATOM   1190  C4  ADE T  16      11.708 -10.967 -40.089  1.00  0.00      TS   C  
ATOM   1191  C5  ADE T  16      12.935 -10.344 -40.260  1.00  0.00      TS   C  
ATOM   1192  C6  ADE T  16      12.915  -9.096 -40.842  1.00  0.00      TS   C  
ATOM   1193  N6  ADE T  16      13.988  -8.332 -41.002  1.00  0.00      TS   N  
ATOM   1194  N7  ADE T  16      13.974 -11.054 -39.689  1.00  0.00      TS   N  
ATOM   1195  C8  ADE T  16      13.398 -12.059 -39.075  1.00  0.00      TS   C  
ATOM   1196  N9  ADE T  16      11.939 -12.054 -39.266  1.00  0.00      TS   N  
ATOM   1197  H2  ADE T  16       9.762  -8.937 -41.589  1.00  0.00      TS   H  
ATOM   1198  H8  ADE T  16      13.849 -12.926 -38.592  1.00  0.00      TS   H  
ATOM   1199  H1' ADE T  16       9.978 -13.061 -39.452  1.00  0.00      TS   H  
ATOM   1200  H2' ADE T  16      11.519 -14.902 -39.960  1.00  0.00      TS   H  
ATOM   1201  H3' ADE T  16      11.133 -16.137 -37.608  1.00  0.00      TS   H  
ATOM   1202  H4' ADE T  16       9.038 -14.040 -36.837  1.00  0.00      TS   H  
ATOM   1203  H5' ADE T  16      10.681 -13.497 -34.922  1.00  0.00      TS   H  
ATOM   1204  H61 ADE T  16      14.834  -8.591 -40.535  1.00  0.00      TS   H  
ATOM   1205  H62 ADE T  16      13.893  -7.384 -41.305  1.00  0.00      TS   H  
ATOM   1206 H2'' ADE T  16      12.484 -14.513 -38.534  1.00  0.00      TS   H  
ATOM   1207 H5'' ADE T  16      10.142 -15.158 -35.132  1.00  0.00      TS   H  
ATOM   1208  P   THY T  17       9.272 -17.087 -39.418  1.00  0.00      TS   P  
ATOM   1209  O1P THY T  17       8.031 -17.786 -39.004  1.00  0.00      TS   O  
ATOM   1210  O2P THY T  17      10.576 -17.828 -39.270  1.00  0.00      TS   O  
ATOM   1211  C5' THY T  17       8.149 -15.951 -41.454  1.00  0.00      TS   C  
ATOM   1212  O5' THY T  17       9.138 -16.782 -40.949  1.00  0.00      TS   O  
ATOM   1213  C4' THY T  17       8.585 -15.267 -42.788  1.00  0.00      TS   C  
ATOM   1214  O4' THY T  17       9.568 -14.293 -42.464  1.00  0.00      TS   O  
ATOM   1215  C3' THY T  17       9.328 -16.128 -43.813  1.00  0.00      TS   C  
ATOM   1216  O3' THY T  17       8.397 -16.881 -44.612  1.00  0.00      TS   O  
ATOM   1217  C2' THY T  17      10.122 -14.976 -44.637  1.00  0.00      TS   C  
ATOM   1218  C1' THY T  17      10.047 -13.748 -43.674  1.00  0.00      TS   C  
ATOM   1219  N1  THY T  17      11.369 -13.135 -43.420  1.00  0.00      TS   N  
ATOM   1220  C2  THY T  17      11.559 -11.808 -43.757  1.00  0.00      TS   C  
ATOM   1221  O2  THY T  17      10.653 -11.150 -44.213  1.00  0.00      TS   O  
ATOM   1222  N3  THY T  17      12.883 -11.346 -43.549  1.00  0.00      TS   N  
ATOM   1223  C4  THY T  17      13.990 -12.152 -43.266  1.00  0.00      TS   C  
ATOM   1224  O4  THY T  17      15.132 -11.571 -43.256  1.00  0.00      TS   O  
ATOM   1225  C5  THY T  17      13.690 -13.495 -42.818  1.00  0.00      TS   C  
ATOM   1226  C5M THY T  17      14.642 -14.510 -42.411  1.00  0.00      TS   C  
ATOM   1227  C6  THY T  17      12.399 -13.915 -43.024  1.00  0.00      TS   C  
ATOM   1228  H3  THY T  17      13.022 -10.366 -43.753  1.00  0.00      TS   H  
ATOM   1229  H6  THY T  17      12.181 -14.973 -42.877  1.00  0.00      TS   H  
ATOM   1230  H1' THY T  17       9.290 -13.032 -44.059  1.00  0.00      TS   H  
ATOM   1231  H2' THY T  17       9.617 -14.665 -45.577  1.00  0.00      TS   H  
ATOM   1232  H3' THY T  17      10.086 -16.776 -43.322  1.00  0.00      TS   H  
ATOM   1233  H4' THY T  17       7.757 -14.710 -43.274  1.00  0.00      TS   H  
ATOM   1234  H5' THY T  17       7.920 -15.147 -40.722  1.00  0.00      TS   H  
ATOM   1235  H51 THY T  17      15.680 -14.118 -42.360  1.00  0.00      TS   H  
ATOM   1236  H52 THY T  17      14.842 -15.448 -42.971  1.00  0.00      TS   H  
ATOM   1237  H53 THY T  17      14.600 -14.691 -41.315  1.00  0.00      TS   H  
ATOM   1238 H2'' THY T  17      11.152 -15.260 -44.942  1.00  0.00      TS   H  
ATOM   1239 H5'' THY T  17       7.223 -16.518 -41.686  1.00  0.00      TS   H  
ATOM   1240  P   ADE T  18       8.960 -17.748 -45.764  1.00  0.00      TS   P  
ATOM   1241  O1P ADE T  18       8.200 -19.017 -45.756  1.00  0.00      TS   O  
ATOM   1242  O2P ADE T  18      10.415 -17.940 -45.762  1.00  0.00      TS   O  
ATOM   1243  C5' ADE T  18       7.421 -16.133 -47.408  1.00  0.00      TS   C  
ATOM   1244  O5' ADE T  18       8.513 -17.099 -47.105  1.00  0.00      TS   O  
ATOM   1245  C4' ADE T  18       7.813 -15.058 -48.430  1.00  0.00      TS   C  
ATOM   1246  O4' ADE T  18       9.061 -14.357 -48.085  1.00  0.00      TS   O  
ATOM   1247  C3' ADE T  18       8.171 -15.640 -49.871  1.00  0.00      TS   C  
ATOM   1248  O3' ADE T  18       7.827 -14.725 -50.909  1.00  0.00      TS   O  
ATOM   1249  C2' ADE T  18       9.642 -15.987 -49.795  1.00  0.00      TS   C  
ATOM   1250  C1' ADE T  18      10.145 -14.751 -48.943  1.00  0.00      TS   C  
ATOM   1251  N1  ADE T  18      14.133 -12.615 -46.425  1.00  0.00      TS   N  
ATOM   1252  C2  ADE T  18      13.056 -12.052 -47.033  1.00  0.00      TS   C  
ATOM   1253  N3  ADE T  18      11.986 -12.671 -47.472  1.00  0.00      TS   N  
ATOM   1254  C4  ADE T  18      12.145 -14.042 -47.502  1.00  0.00      TS   C  
ATOM   1255  C5  ADE T  18      13.214 -14.723 -46.917  1.00  0.00      TS   C  
ATOM   1256  C6  ADE T  18      14.237 -13.980 -46.336  1.00  0.00      TS   C  
ATOM   1257  N6  ADE T  18      15.278 -14.578 -45.769  1.00  0.00      TS   N  
ATOM   1258  N7  ADE T  18      12.989 -16.076 -46.965  1.00  0.00      TS   N  
ATOM   1259  C8  ADE T  18      11.995 -16.182 -47.756  1.00  0.00      TS   C  
ATOM   1260  N9  ADE T  18      11.363 -15.002 -48.143  1.00  0.00      TS   N  
ATOM   1261  H2  ADE T  18      12.922 -10.973 -46.956  1.00  0.00      TS   H  
ATOM   1262  H8  ADE T  18      11.573 -17.163 -47.973  1.00  0.00      TS   H  
ATOM   1263  H1' ADE T  18      10.330 -13.850 -49.566  1.00  0.00      TS   H  
ATOM   1264  H2' ADE T  18      10.134 -16.167 -50.775  1.00  0.00      TS   H  
ATOM   1265  H3' ADE T  18       7.556 -16.562 -49.942  1.00  0.00      TS   H  
ATOM   1266  H4' ADE T  18       7.007 -14.296 -48.472  1.00  0.00      TS   H  
ATOM   1267  H5' ADE T  18       6.928 -15.741 -46.492  1.00  0.00      TS   H  
ATOM   1268  H61 ADE T  18      16.144 -14.168 -45.480  1.00  0.00      TS   H  
ATOM   1269  H62 ADE T  18      15.455 -15.558 -45.856  1.00  0.00      TS   H  
ATOM   1270 H2'' ADE T  18       9.703 -16.938 -49.224  1.00  0.00      TS   H  
ATOM   1271 H5'' ADE T  18       6.598 -16.763 -47.811  1.00  0.00      TS   H  
ATOM   1272  P   ADE T  19       6.608 -14.976 -51.806  1.00  0.00      TS   P  
ATOM   1273  O1P ADE T  19       5.332 -14.810 -51.057  1.00  0.00      TS   O  
ATOM   1274  O2P ADE T  19       6.797 -16.209 -52.563  1.00  0.00      TS   O  
ATOM   1275  C5' ADE T  19       6.458 -12.406 -52.490  1.00  0.00      TS   C  
ATOM   1276  O5' ADE T  19       6.714 -13.819 -52.847  1.00  0.00      TS   O  
ATOM   1277  C4' ADE T  19       7.448 -11.442 -53.053  1.00  0.00      TS   C  
ATOM   1278  O4' ADE T  19       8.837 -11.746 -52.620  1.00  0.00      TS   O  
ATOM   1279  C3' ADE T  19       7.547 -11.484 -54.601  1.00  0.00      TS   C  
ATOM   1280  O3' ADE T  19       7.683 -10.173 -55.184  1.00  0.00      TS   O  
ATOM   1281  C2' ADE T  19       8.682 -12.427 -54.851  1.00  0.00      TS   C  
ATOM   1282  C1' ADE T  19       9.691 -12.110 -53.702  1.00  0.00      TS   C  
ATOM   1283  N1  ADE T  19      13.408 -13.769 -50.662  1.00  0.00      TS   N  
ATOM   1284  C2  ADE T  19      12.812 -12.580 -50.808  1.00  0.00      TS   C  
ATOM   1285  N3  ADE T  19      11.766 -12.253 -51.535  1.00  0.00      TS   N  
ATOM   1286  C4  ADE T  19      11.430 -13.256 -52.377  1.00  0.00      TS   C  
ATOM   1287  C5  ADE T  19      11.967 -14.535 -52.384  1.00  0.00      TS   C  
ATOM   1288  C6  ADE T  19      13.010 -14.771 -51.448  1.00  0.00      TS   C  
ATOM   1289  N6  ADE T  19      13.543 -16.009 -51.295  1.00  0.00      TS   N  
ATOM   1290  N7  ADE T  19      11.466 -15.319 -53.374  1.00  0.00      TS   N  
ATOM   1291  C8  ADE T  19      10.612 -14.495 -53.948  1.00  0.00      TS   C  
ATOM   1292  N9  ADE T  19      10.550 -13.259 -53.374  1.00  0.00      TS   N  
ATOM   1293  H2  ADE T  19      13.305 -11.818 -50.204  1.00  0.00      TS   H  
ATOM   1294  H8  ADE T  19      10.148 -14.753 -54.900  1.00  0.00      TS   H  
ATOM   1295  H1' ADE T  19      10.257 -11.210 -54.024  1.00  0.00      TS   H  
ATOM   1296  H2' ADE T  19       9.079 -12.369 -55.888  1.00  0.00      TS   H  
ATOM   1297  H3' ADE T  19       6.606 -11.945 -54.971  1.00  0.00      TS   H  
ATOM   1298  H4' ADE T  19       7.195 -10.383 -52.828  1.00  0.00      TS   H  
ATOM   1299  H5' ADE T  19       6.441 -12.300 -51.384  1.00  0.00      TS   H  
ATOM   1300  H61 ADE T  19      13.323 -16.773 -51.901  1.00  0.00      TS   H  
ATOM   1301  H62 ADE T  19      14.274 -16.079 -50.615  1.00  0.00      TS   H  
ATOM   1302 H2'' ADE T  19       8.328 -13.476 -54.934  1.00  0.00      TS   H  
ATOM   1303 H5'' ADE T  19       5.467 -11.991 -52.776  1.00  0.00      TS   H  
ATOM   1304  P   GUA T  20       7.602 -10.115 -56.763  1.00  0.00      TS   P  
ATOM   1305  O1P GUA T  20       6.876  -8.875 -57.124  1.00  0.00      TS   O  
ATOM   1306  O2P GUA T  20       6.991 -11.338 -57.275  1.00  0.00      TS   O  
ATOM   1307  C5' GUA T  20      10.081  -9.132 -56.824  1.00  0.00      TS   C  
ATOM   1308  O5' GUA T  20       9.073 -10.071 -57.348  1.00  0.00      TS   O  
ATOM   1309  C4' GUA T  20      11.486  -9.660 -57.083  1.00  0.00      TS   C  
ATOM   1310  O4' GUA T  20      11.655 -10.957 -56.616  1.00  0.00      TS   O  
ATOM   1311  C3' GUA T  20      11.703  -9.790 -58.597  1.00  0.00      TS   C  
ATOM   1312  O3' GUA T  20      12.338  -8.677 -59.188  1.00  0.00      TS   O  
ATOM   1313  C2' GUA T  20      12.503 -11.120 -58.651  1.00  0.00      TS   C  
ATOM   1314  C1' GUA T  20      12.847 -11.429 -57.178  1.00  0.00      TS   C  
ATOM   1315  N1  GUA T  20      14.990 -15.119 -54.421  1.00  0.00      TS   N  
ATOM   1316  C2  GUA T  20      15.168 -13.766 -54.306  1.00  0.00      TS   C  
ATOM   1317  N2  GUA T  20      15.953 -13.436 -53.306  1.00  0.00      TS   N  
ATOM   1318  N3  GUA T  20      14.545 -12.829 -55.101  1.00  0.00      TS   N  
ATOM   1319  C4  GUA T  20      13.695 -13.476 -55.878  1.00  0.00      TS   C  
ATOM   1320  C5  GUA T  20      13.413 -14.876 -55.949  1.00  0.00      TS   C  
ATOM   1321  C6  GUA T  20      14.125 -15.791 -55.249  1.00  0.00      TS   C  
ATOM   1322  O6  GUA T  20      13.996 -17.032 -55.352  1.00  0.00      TS   O  
ATOM   1323  N7  GUA T  20      12.503 -15.114 -56.936  1.00  0.00      TS   N  
ATOM   1324  C8  GUA T  20      12.241 -13.972 -57.470  1.00  0.00      TS   C  
ATOM   1325  N9  GUA T  20      12.918 -12.918 -56.816  1.00  0.00      TS   N  
ATOM   1326  H1  GUA T  20      15.650 -15.742 -53.979  1.00  0.00      TS   H  
ATOM   1327  H8  GUA T  20      11.424 -13.755 -58.158  1.00  0.00      TS   H  
ATOM   1328  H1' GUA T  20      13.716 -10.843 -56.809  1.00  0.00      TS   H  
ATOM   1329  H2' GUA T  20      13.402 -10.767 -59.201  1.00  0.00      TS   H  
ATOM   1330  H21 GUA T  20      16.290 -14.079 -52.619  1.00  0.00      TS   H  
ATOM   1331  H3' GUA T  20      10.679  -9.925 -59.003  1.00  0.00      TS   H  
ATOM   1332  H22 GUA T  20      16.060 -12.450 -53.173  1.00  0.00      TS   H  
ATOM   1333  H4' GUA T  20      12.293  -9.004 -56.694  1.00  0.00      TS   H  
ATOM   1334  H5' GUA T  20      10.012  -8.863 -55.749  1.00  0.00      TS   H  
ATOM   1335  H3T GUA T  20      12.410  -8.894 -60.120  1.00  0.00      TS   H  
ATOM   1336 H2'' GUA T  20      11.941 -11.891 -59.220  1.00  0.00      TS   H  
ATOM   1337 H5'' GUA T  20       9.864  -8.157 -57.309  1.00  0.00      TS   H  
TER   
END
