# Supplementary material for: CRISPR-Cas12a exploits R-loop asymmetry to form double-strand breaks
Source: eLife. 2020 Jun 10;9:e55143. doi: 10.7554/eLife.55143 (PMC7286691; doi:10.7554/eLife.55143)
Supplement: Figure 5—source data 2. [file elife-55143-fig5-data2.zip › Figure 5ΓÇöSource Data 2/Example_MD_trajectories/3prime_boundary/3prime_boundary_51.pdb]

ATOM      1  C5' CYT B   1      20.869 -16.689 -55.102  1.00  0.00      BS   C  
ATOM      2  O5' CYT B   1      20.349 -17.686 -55.968  1.00  0.00      BS   O  
ATOM      3  C4' CYT B   1      19.824 -16.193 -54.148  1.00  0.00      BS   C  
ATOM      4  O4' CYT B   1      18.726 -15.611 -54.834  1.00  0.00      BS   O  
ATOM      5  C3' CYT B   1      19.187 -17.290 -53.218  1.00  0.00      BS   C  
ATOM      6  O3' CYT B   1      19.416 -17.129 -51.828  1.00  0.00      BS   O  
ATOM      7  C2' CYT B   1      17.675 -17.098 -53.460  1.00  0.00      BS   C  
ATOM      8  C1' CYT B   1      17.639 -15.626 -54.012  1.00  0.00      BS   C  
ATOM      9  N1  CYT B   1      16.503 -15.275 -54.814  1.00  0.00      BS   N  
ATOM     10  C2  CYT B   1      16.399 -14.022 -55.440  1.00  0.00      BS   C  
ATOM     11  O2  CYT B   1      17.310 -13.212 -55.291  1.00  0.00      BS   O  
ATOM     12  N3  CYT B   1      15.404 -13.697 -56.239  1.00  0.00      BS   N  
ATOM     13  C4  CYT B   1      14.463 -14.643 -56.504  1.00  0.00      BS   C  
ATOM     14  N4  CYT B   1      13.610 -14.445 -57.475  1.00  0.00      BS   N  
ATOM     15  C5  CYT B   1      14.394 -15.909 -55.803  1.00  0.00      BS   C  
ATOM     16  C6  CYT B   1      15.433 -16.175 -55.006  1.00  0.00      BS   C  
ATOM     17  H5  CYT B   1      13.604 -16.629 -56.013  1.00  0.00      BS   H  
ATOM     18  H6  CYT B   1      15.474 -17.214 -54.681  1.00  0.00      BS   H  
ATOM     19  H1' CYT B   1      17.830 -14.860 -53.230  1.00  0.00      BS   H  
ATOM     20  H2' CYT B   1      17.016 -17.107 -52.565  1.00  0.00      BS   H  
ATOM     21  H3' CYT B   1      19.386 -18.300 -53.635  1.00  0.00      BS   H  
ATOM     22  H4' CYT B   1      20.306 -15.386 -53.555  1.00  0.00      BS   H  
ATOM     23  H41 CYT B   1      13.797 -13.614 -58.001  1.00  0.00      BS   H  
ATOM     24  H5' CYT B   1      21.113 -15.797 -55.718  1.00  0.00      BS   H  
ATOM     25  H42 CYT B   1      13.299 -15.244 -57.990  1.00  0.00      BS   H  
ATOM     26  H5T CYT B   1      20.279 -17.365 -56.869  1.00  0.00      BS   H  
ATOM     27 H2'' CYT B   1      17.244 -17.761 -54.242  1.00  0.00      BS   H  
ATOM     28 H5'' CYT B   1      21.669 -17.197 -54.522  1.00  0.00      BS   H  
ATOM     29  P   THY B   2      20.844 -17.569 -51.244  1.00  0.00      BS   P  
ATOM     30  O1P THY B   2      21.853 -16.942 -52.093  1.00  0.00      BS   O  
ATOM     31  O2P THY B   2      20.894 -19.042 -51.119  1.00  0.00      BS   O  
ATOM     32  C5' THY B   2      20.857 -15.362 -49.857  1.00  0.00      BS   C  
ATOM     33  O5' THY B   2      20.855 -16.845 -49.848  1.00  0.00      BS   O  
ATOM     34  C4' THY B   2      20.390 -14.760 -48.558  1.00  0.00      BS   C  
ATOM     35  O4' THY B   2      19.037 -15.174 -48.220  1.00  0.00      BS   O  
ATOM     36  C3' THY B   2      21.217 -15.088 -47.316  1.00  0.00      BS   C  
ATOM     37  O3' THY B   2      21.573 -13.964 -46.535  1.00  0.00      BS   O  
ATOM     38  C2' THY B   2      20.287 -15.917 -46.447  1.00  0.00      BS   C  
ATOM     39  C1' THY B   2      18.895 -15.324 -46.837  1.00  0.00      BS   C  
ATOM     40  N1  THY B   2      17.775 -16.106 -46.388  1.00  0.00      BS   N  
ATOM     41  C2  THY B   2      16.506 -15.615 -46.693  1.00  0.00      BS   C  
ATOM     42  O2  THY B   2      16.304 -14.578 -47.304  1.00  0.00      BS   O  
ATOM     43  N3  THY B   2      15.464 -16.437 -46.293  1.00  0.00      BS   N  
ATOM     44  C4  THY B   2      15.643 -17.700 -45.764  1.00  0.00      BS   C  
ATOM     45  O4  THY B   2      14.658 -18.450 -45.723  1.00  0.00      BS   O  
ATOM     46  C5  THY B   2      16.979 -17.990 -45.246  1.00  0.00      BS   C  
ATOM     47  C5M THY B   2      17.299 -19.365 -44.789  1.00  0.00      BS   C  
ATOM     48  C6  THY B   2      17.951 -17.205 -45.690  1.00  0.00      BS   C  
ATOM     49  H3  THY B   2      14.545 -16.079 -46.509  1.00  0.00      BS   H  
ATOM     50  H6  THY B   2      18.866 -17.290 -45.105  1.00  0.00      BS   H  
ATOM     51  H1' THY B   2      18.798 -14.300 -46.420  1.00  0.00      BS   H  
ATOM     52  H2' THY B   2      20.293 -15.798 -45.343  1.00  0.00      BS   H  
ATOM     53  H3' THY B   2      22.055 -15.753 -47.614  1.00  0.00      BS   H  
ATOM     54  H4' THY B   2      20.302 -13.660 -48.685  1.00  0.00      BS   H  
ATOM     55  H5' THY B   2      20.188 -15.013 -50.672  1.00  0.00      BS   H  
ATOM     56  H51 THY B   2      18.231 -19.485 -44.198  1.00  0.00      BS   H  
ATOM     57  H52 THY B   2      17.284 -20.042 -45.670  1.00  0.00      BS   H  
ATOM     58  H53 THY B   2      16.533 -19.759 -44.088  1.00  0.00      BS   H  
ATOM     59 H2'' THY B   2      20.324 -17.008 -46.653  1.00  0.00      BS   H  
ATOM     60 H5'' THY B   2      21.878 -14.927 -49.901  1.00  0.00      BS   H  
ATOM     61  P   THY B   3      22.955 -13.296 -46.538  1.00  0.00      BS   P  
ATOM     62  O1P THY B   3      23.615 -13.692 -47.792  1.00  0.00      BS   O  
ATOM     63  O2P THY B   3      23.631 -13.643 -45.235  1.00  0.00      BS   O  
ATOM     64  C5' THY B   3      21.935 -10.857 -47.573  1.00  0.00      BS   C  
ATOM     65  O5' THY B   3      22.729 -11.725 -46.667  1.00  0.00      BS   O  
ATOM     66  C4' THY B   3      20.723 -10.403 -46.763  1.00  0.00      BS   C  
ATOM     67  O4' THY B   3      19.883 -11.571 -46.345  1.00  0.00      BS   O  
ATOM     68  C3' THY B   3      21.058  -9.658 -45.462  1.00  0.00      BS   C  
ATOM     69  O3' THY B   3      20.275  -8.474 -45.315  1.00  0.00      BS   O  
ATOM     70  C2' THY B   3      20.725 -10.730 -44.356  1.00  0.00      BS   C  
ATOM     71  C1' THY B   3      19.513 -11.375 -44.983  1.00  0.00      BS   C  
ATOM     72  N1  THY B   3      18.922 -12.595 -44.360  1.00  0.00      BS   N  
ATOM     73  C2  THY B   3      17.572 -12.603 -44.230  1.00  0.00      BS   C  
ATOM     74  O2  THY B   3      16.825 -11.698 -44.632  1.00  0.00      BS   O  
ATOM     75  N3  THY B   3      17.040 -13.652 -43.464  1.00  0.00      BS   N  
ATOM     76  C4  THY B   3      17.750 -14.656 -42.841  1.00  0.00      BS   C  
ATOM     77  O4  THY B   3      17.155 -15.490 -42.151  1.00  0.00      BS   O  
ATOM     78  C5  THY B   3      19.142 -14.618 -43.047  1.00  0.00      BS   C  
ATOM     79  C5M THY B   3      20.056 -15.580 -42.396  1.00  0.00      BS   C  
ATOM     80  C6  THY B   3      19.680 -13.578 -43.702  1.00  0.00      BS   C  
ATOM     81  H3  THY B   3      16.030 -13.665 -43.475  1.00  0.00      BS   H  
ATOM     82  H6  THY B   3      20.743 -13.335 -43.717  1.00  0.00      BS   H  
ATOM     83  H1' THY B   3      18.778 -10.551 -45.099  1.00  0.00      BS   H  
ATOM     84  H2' THY B   3      20.516 -10.163 -43.423  1.00  0.00      BS   H  
ATOM     85  H3' THY B   3      22.135  -9.391 -45.408  1.00  0.00      BS   H  
ATOM     86  H4' THY B   3      20.054  -9.761 -47.374  1.00  0.00      BS   H  
ATOM     87  H5' THY B   3      21.670 -11.495 -48.444  1.00  0.00      BS   H  
ATOM     88  H51 THY B   3      21.029 -15.597 -42.931  1.00  0.00      BS   H  
ATOM     89  H52 THY B   3      19.670 -16.616 -42.281  1.00  0.00      BS   H  
ATOM     90  H53 THY B   3      20.493 -15.224 -41.440  1.00  0.00      BS   H  
ATOM     91 H2'' THY B   3      21.642 -11.336 -44.196  1.00  0.00      BS   H  
ATOM     92 H5'' THY B   3      22.551 -10.037 -48.000  1.00  0.00      BS   H  
ATOM     93  P   ADE B   4      20.800  -7.106 -45.753  1.00  0.00      BS   P  
ATOM     94  O1P ADE B   4      21.725  -7.325 -46.927  1.00  0.00      BS   O  
ATOM     95  O2P ADE B   4      21.338  -6.442 -44.556  1.00  0.00      BS   O  
ATOM     96  C5' ADE B   4      18.796  -6.914 -47.373  1.00  0.00      BS   C  
ATOM     97  O5' ADE B   4      19.486  -6.378 -46.177  1.00  0.00      BS   O  
ATOM     98  C4' ADE B   4      17.253  -7.162 -47.251  1.00  0.00      BS   C  
ATOM     99  O4' ADE B   4      17.106  -8.190 -46.238  1.00  0.00      BS   O  
ATOM    100  C3' ADE B   4      16.560  -5.954 -46.656  1.00  0.00      BS   C  
ATOM    101  O3' ADE B   4      15.211  -5.770 -47.236  1.00  0.00      BS   O  
ATOM    102  C2' ADE B   4      16.414  -6.229 -45.186  1.00  0.00      BS   C  
ATOM    103  C1' ADE B   4      16.282  -7.726 -45.159  1.00  0.00      BS   C  
ATOM    104  N1  ADE B   4      15.062 -11.099 -41.577  1.00  0.00      BS   N  
ATOM    105  C2  ADE B   4      14.387 -10.643 -42.582  1.00  0.00      BS   C  
ATOM    106  N3  ADE B   4      14.798  -9.818 -43.568  1.00  0.00      BS   N  
ATOM    107  C4  ADE B   4      16.009  -9.304 -43.250  1.00  0.00      BS   C  
ATOM    108  C5  ADE B   4      16.842  -9.717 -42.193  1.00  0.00      BS   C  
ATOM    109  C6  ADE B   4      16.320 -10.667 -41.291  1.00  0.00      BS   C  
ATOM    110  N6  ADE B   4      16.975 -11.256 -40.273  1.00  0.00      BS   N  
ATOM    111  N7  ADE B   4      18.013  -8.940 -42.235  1.00  0.00      BS   N  
ATOM    112  C8  ADE B   4      17.913  -8.188 -43.293  1.00  0.00      BS   C  
ATOM    113  N9  ADE B   4      16.748  -8.383 -43.948  1.00  0.00      BS   N  
ATOM    114  H2  ADE B   4      13.402 -11.070 -42.771  1.00  0.00      BS   H  
ATOM    115  H8  ADE B   4      18.754  -7.591 -43.648  1.00  0.00      BS   H  
ATOM    116  H1' ADE B   4      15.334  -8.138 -45.566  1.00  0.00      BS   H  
ATOM    117  H2' ADE B   4      15.497  -5.778 -44.751  1.00  0.00      BS   H  
ATOM    118  H3' ADE B   4      17.249  -5.090 -46.768  1.00  0.00      BS   H  
ATOM    119  H4' ADE B   4      16.703  -7.517 -48.147  1.00  0.00      BS   H  
ATOM    120  H5' ADE B   4      19.286  -7.809 -47.811  1.00  0.00      BS   H  
ATOM    121  H61 ADE B   4      17.973 -11.191 -40.302  1.00  0.00      BS   H  
ATOM    122  H62 ADE B   4      16.510 -11.599 -39.457  1.00  0.00      BS   H  
ATOM    123 H2'' ADE B   4      17.252  -5.853 -44.560  1.00  0.00      BS   H  
ATOM    124 H5'' ADE B   4      18.933  -6.164 -48.182  1.00  0.00      BS   H  
ATOM    125  P   THY B   5      14.928  -4.646 -48.300  1.00  0.00      BS   P  
ATOM    126  O1P THY B   5      14.755  -5.274 -49.630  1.00  0.00      BS   O  
ATOM    127  O2P THY B   5      16.042  -3.650 -48.135  1.00  0.00      BS   O  
ATOM    128  C5' THY B   5      12.375  -4.717 -48.269  1.00  0.00      BS   C  
ATOM    129  O5' THY B   5      13.572  -3.928 -48.006  1.00  0.00      BS   O  
ATOM    130  C4' THY B   5      11.474  -4.772 -46.996  1.00  0.00      BS   C  
ATOM    131  O4' THY B   5      12.158  -5.392 -45.867  1.00  0.00      BS   O  
ATOM    132  C3' THY B   5      10.937  -3.391 -46.359  1.00  0.00      BS   C  
ATOM    133  O3' THY B   5       9.582  -3.274 -46.013  1.00  0.00      BS   O  
ATOM    134  C2' THY B   5      11.752  -3.169 -45.166  1.00  0.00      BS   C  
ATOM    135  C1' THY B   5      11.919  -4.605 -44.601  1.00  0.00      BS   C  
ATOM    136  N1  THY B   5      13.014  -4.929 -43.674  1.00  0.00      BS   N  
ATOM    137  C2  THY B   5      12.958  -6.064 -42.828  1.00  0.00      BS   C  
ATOM    138  O2  THY B   5      11.979  -6.769 -42.820  1.00  0.00      BS   O  
ATOM    139  N3  THY B   5      14.046  -6.341 -42.090  1.00  0.00      BS   N  
ATOM    140  C4  THY B   5      15.196  -5.540 -42.035  1.00  0.00      BS   C  
ATOM    141  O4  THY B   5      16.239  -5.989 -41.460  1.00  0.00      BS   O  
ATOM    142  C5  THY B   5      15.073  -4.237 -42.637  1.00  0.00      BS   C  
ATOM    143  C5M THY B   5      16.360  -3.456 -42.381  1.00  0.00      BS   C  
ATOM    144  C6  THY B   5      14.069  -4.010 -43.507  1.00  0.00      BS   C  
ATOM    145  H3  THY B   5      13.986  -7.250 -41.653  1.00  0.00      BS   H  
ATOM    146  H6  THY B   5      14.186  -3.189 -44.214  1.00  0.00      BS   H  
ATOM    147  H1' THY B   5      10.908  -4.912 -44.254  1.00  0.00      BS   H  
ATOM    148  H2' THY B   5      11.270  -2.515 -44.408  1.00  0.00      BS   H  
ATOM    149  H3' THY B   5      11.295  -2.720 -47.170  1.00  0.00      BS   H  
ATOM    150  H4' THY B   5      10.568  -5.382 -47.194  1.00  0.00      BS   H  
ATOM    151  H5' THY B   5      12.530  -5.751 -48.645  1.00  0.00      BS   H  
ATOM    152  H51 THY B   5      17.102  -3.922 -43.062  1.00  0.00      BS   H  
ATOM    153  H52 THY B   5      16.602  -3.551 -41.301  1.00  0.00      BS   H  
ATOM    154  H53 THY B   5      16.261  -2.412 -42.751  1.00  0.00      BS   H  
ATOM    155 H2'' THY B   5      12.696  -2.702 -45.521  1.00  0.00      BS   H  
ATOM    156 H5'' THY B   5      11.781  -4.267 -49.094  1.00  0.00      BS   H  
ATOM    157  P   ADE B   6       8.609  -2.195 -46.586  1.00  0.00      BS   P  
ATOM    158  O1P ADE B   6       8.482  -2.377 -48.088  1.00  0.00      BS   O  
ATOM    159  O2P ADE B   6       8.923  -0.869 -46.101  1.00  0.00      BS   O  
ATOM    160  C5' ADE B   6       6.798  -3.937 -45.899  1.00  0.00      BS   C  
ATOM    161  O5' ADE B   6       7.142  -2.536 -45.961  1.00  0.00      BS   O  
ATOM    162  C4' ADE B   6       6.479  -4.520 -44.501  1.00  0.00      BS   C  
ATOM    163  O4' ADE B   6       7.687  -4.728 -43.721  1.00  0.00      BS   O  
ATOM    164  C3' ADE B   6       5.641  -3.525 -43.686  1.00  0.00      BS   C  
ATOM    165  O3' ADE B   6       4.584  -4.105 -42.853  1.00  0.00      BS   O  
ATOM    166  C2' ADE B   6       6.574  -2.810 -42.779  1.00  0.00      BS   C  
ATOM    167  C1' ADE B   6       7.516  -3.982 -42.484  1.00  0.00      BS   C  
ATOM    168  N1  ADE B   6      11.145  -5.508 -39.302  1.00  0.00      BS   N  
ATOM    169  C2  ADE B   6       9.954  -6.006 -39.505  1.00  0.00      BS   C  
ATOM    170  N3  ADE B   6       9.138  -5.603 -40.503  1.00  0.00      BS   N  
ATOM    171  C4  ADE B   6       9.563  -4.478 -41.129  1.00  0.00      BS   C  
ATOM    172  C5  ADE B   6      10.717  -3.812 -40.916  1.00  0.00      BS   C  
ATOM    173  C6  ADE B   6      11.554  -4.418 -39.998  1.00  0.00      BS   C  
ATOM    174  N6  ADE B   6      12.789  -3.928 -39.761  1.00  0.00      BS   N  
ATOM    175  N7  ADE B   6      10.825  -2.687 -41.736  1.00  0.00      BS   N  
ATOM    176  C8  ADE B   6       9.645  -2.647 -42.332  1.00  0.00      BS   C  
ATOM    177  N9  ADE B   6       8.871  -3.671 -41.987  1.00  0.00      BS   N  
ATOM    178  H2  ADE B   6       9.599  -6.926 -39.038  1.00  0.00      BS   H  
ATOM    179  H8  ADE B   6       9.288  -2.016 -43.145  1.00  0.00      BS   H  
ATOM    180  H1' ADE B   6       7.066  -4.648 -41.717  1.00  0.00      BS   H  
ATOM    181  H2' ADE B   6       6.112  -2.272 -41.923  1.00  0.00      BS   H  
ATOM    182  H3' ADE B   6       5.208  -2.822 -44.429  1.00  0.00      BS   H  
ATOM    183  H4' ADE B   6       5.951  -5.490 -44.625  1.00  0.00      BS   H  
ATOM    184  H5' ADE B   6       7.535  -4.638 -46.347  1.00  0.00      BS   H  
ATOM    185  H61 ADE B   6      13.432  -4.609 -39.411  1.00  0.00      BS   H  
ATOM    186  H62 ADE B   6      13.122  -2.986 -39.821  1.00  0.00      BS   H  
ATOM    187 H2'' ADE B   6       7.174  -2.025 -43.284  1.00  0.00      BS   H  
ATOM    188 H5'' ADE B   6       5.948  -4.053 -46.605  1.00  0.00      BS   H  
ATOM    189  P   THY B   7       3.164  -4.318 -43.508  1.00  0.00      BS   P  
ATOM    190  O1P THY B   7       3.266  -4.776 -44.869  1.00  0.00      BS   O  
ATOM    191  O2P THY B   7       2.325  -3.118 -43.313  1.00  0.00      BS   O  
ATOM    192  C5' THY B   7       3.411  -6.795 -42.749  1.00  0.00      BS   C  
ATOM    193  O5' THY B   7       2.659  -5.514 -42.688  1.00  0.00      BS   O  
ATOM    194  C4' THY B   7       3.424  -7.483 -41.324  1.00  0.00      BS   C  
ATOM    195  O4' THY B   7       4.233  -6.774 -40.356  1.00  0.00      BS   O  
ATOM    196  C3' THY B   7       2.029  -7.618 -40.681  1.00  0.00      BS   C  
ATOM    197  O3' THY B   7       1.900  -8.902 -39.982  1.00  0.00      BS   O  
ATOM    198  C2' THY B   7       1.929  -6.427 -39.690  1.00  0.00      BS   C  
ATOM    199  C1' THY B   7       3.443  -6.223 -39.289  1.00  0.00      BS   C  
ATOM    200  N1  THY B   7       3.899  -4.873 -39.122  1.00  0.00      BS   N  
ATOM    201  C2  THY B   7       5.003  -4.651 -38.284  1.00  0.00      BS   C  
ATOM    202  O2  THY B   7       5.529  -5.561 -37.629  1.00  0.00      BS   O  
ATOM    203  N3  THY B   7       5.511  -3.362 -38.246  1.00  0.00      BS   N  
ATOM    204  C4  THY B   7       5.130  -2.309 -39.054  1.00  0.00      BS   C  
ATOM    205  O4  THY B   7       5.870  -1.348 -39.103  1.00  0.00      BS   O  
ATOM    206  C5  THY B   7       3.904  -2.539 -39.790  1.00  0.00      BS   C  
ATOM    207  C5M THY B   7       3.366  -1.319 -40.470  1.00  0.00      BS   C  
ATOM    208  C6  THY B   7       3.489  -3.822 -39.871  1.00  0.00      BS   C  
ATOM    209  H3  THY B   7       6.390  -3.219 -37.768  1.00  0.00      BS   H  
ATOM    210  H6  THY B   7       2.799  -4.064 -40.679  1.00  0.00      BS   H  
ATOM    211  H1' THY B   7       3.563  -6.820 -38.361  1.00  0.00      BS   H  
ATOM    212  H2' THY B   7       1.304  -6.571 -38.783  1.00  0.00      BS   H  
ATOM    213  H3' THY B   7       1.352  -7.557 -41.559  1.00  0.00      BS   H  
ATOM    214  H4' THY B   7       3.932  -8.470 -41.350  1.00  0.00      BS   H  
ATOM    215  H5' THY B   7       4.465  -6.730 -43.092  1.00  0.00      BS   H  
ATOM    216  H51 THY B   7       4.011  -1.068 -41.339  1.00  0.00      BS   H  
ATOM    217  H52 THY B   7       3.424  -0.484 -39.740  1.00  0.00      BS   H  
ATOM    218  H53 THY B   7       2.318  -1.504 -40.790  1.00  0.00      BS   H  
ATOM    219 H2'' THY B   7       1.597  -5.504 -40.214  1.00  0.00      BS   H  
ATOM    220 H5'' THY B   7       2.859  -7.410 -43.492  1.00  0.00      BS   H  
ATOM    221  P   ADE B   8       0.566  -9.381 -39.310  1.00  0.00      BS   P  
ATOM    222  O1P ADE B   8       0.223 -10.797 -39.554  1.00  0.00      BS   O  
ATOM    223  O2P ADE B   8      -0.454  -8.377 -39.662  1.00  0.00      BS   O  
ATOM    224  C5' ADE B   8       1.727  -9.978 -37.015  1.00  0.00      BS   C  
ATOM    225  O5' ADE B   8       0.758  -9.201 -37.732  1.00  0.00      BS   O  
ATOM    226  C4' ADE B   8       2.221  -9.185 -35.780  1.00  0.00      BS   C  
ATOM    227  O4' ADE B   8       2.699  -7.819 -36.157  1.00  0.00      BS   O  
ATOM    228  C3' ADE B   8       1.176  -8.968 -34.766  1.00  0.00      BS   C  
ATOM    229  O3' ADE B   8       1.677  -9.146 -33.414  1.00  0.00      BS   O  
ATOM    230  C2' ADE B   8       0.817  -7.508 -34.909  1.00  0.00      BS   C  
ATOM    231  C1' ADE B   8       2.150  -6.850 -35.216  1.00  0.00      BS   C  
ATOM    232  N1  ADE B   8       4.032  -2.140 -35.710  1.00  0.00      BS   N  
ATOM    233  C2  ADE B   8       4.329  -3.182 -34.906  1.00  0.00      BS   C  
ATOM    234  N3  ADE B   8       3.842  -4.399 -34.919  1.00  0.00      BS   N  
ATOM    235  C4  ADE B   8       2.791  -4.469 -35.677  1.00  0.00      BS   C  
ATOM    236  C5  ADE B   8       2.258  -3.492 -36.527  1.00  0.00      BS   C  
ATOM    237  C6  ADE B   8       2.929  -2.242 -36.454  1.00  0.00      BS   C  
ATOM    238  N6  ADE B   8       2.572  -1.130 -37.245  1.00  0.00      BS   N  
ATOM    239  N7  ADE B   8       1.176  -3.948 -37.289  1.00  0.00      BS   N  
ATOM    240  C8  ADE B   8       1.026  -5.177 -36.788  1.00  0.00      BS   C  
ATOM    241  N9  ADE B   8       2.025  -5.567 -35.907  1.00  0.00      BS   N  
ATOM    242  H2  ADE B   8       5.225  -3.049 -34.300  1.00  0.00      BS   H  
ATOM    243  H8  ADE B   8       0.320  -5.885 -37.220  1.00  0.00      BS   H  
ATOM    244  H1' ADE B   8       2.744  -6.769 -34.281  1.00  0.00      BS   H  
ATOM    245  H2' ADE B   8       0.531  -6.917 -34.013  1.00  0.00      BS   H  
ATOM    246  H3' ADE B   8       0.251  -9.532 -35.008  1.00  0.00      BS   H  
ATOM    247  H4' ADE B   8       3.108  -9.766 -35.447  1.00  0.00      BS   H  
ATOM    248  H5' ADE B   8       2.588 -10.365 -37.599  1.00  0.00      BS   H  
ATOM    249  H61 ADE B   8       3.086  -0.278 -37.339  1.00  0.00      BS   H  
ATOM    250  H62 ADE B   8       1.633  -1.084 -37.586  1.00  0.00      BS   H  
ATOM    251 H2'' ADE B   8       0.076  -7.407 -35.730  1.00  0.00      BS   H  
ATOM    252 H5'' ADE B   8       1.085 -10.808 -36.650  1.00  0.00      BS   H  
ATOM    253  P   THY B   9       1.013 -10.089 -32.409  1.00  0.00      BS   P  
ATOM    254  O1P THY B   9       0.820 -11.370 -33.054  1.00  0.00      BS   O  
ATOM    255  O2P THY B   9      -0.185  -9.490 -31.808  1.00  0.00      BS   O  
ATOM    256  C5' THY B   9       3.527 -10.461 -31.641  1.00  0.00      BS   C  
ATOM    257  O5' THY B   9       2.114 -10.250 -31.338  1.00  0.00      BS   O  
ATOM    258  C4' THY B   9       4.438  -9.359 -31.106  1.00  0.00      BS   C  
ATOM    259  O4' THY B   9       4.066  -8.092 -31.636  1.00  0.00      BS   O  
ATOM    260  C3' THY B   9       4.337  -9.088 -29.593  1.00  0.00      BS   C  
ATOM    261  O3' THY B   9       5.548  -8.756 -28.954  1.00  0.00      BS   O  
ATOM    262  C2' THY B   9       3.420  -7.904 -29.423  1.00  0.00      BS   C  
ATOM    263  C1' THY B   9       3.829  -7.106 -30.605  1.00  0.00      BS   C  
ATOM    264  N1  THY B   9       2.886  -6.062 -31.048  1.00  0.00      BS   N  
ATOM    265  C2  THY B   9       3.463  -4.936 -31.562  1.00  0.00      BS   C  
ATOM    266  O2  THY B   9       4.723  -4.728 -31.610  1.00  0.00      BS   O  
ATOM    267  N3  THY B   9       2.573  -4.046 -32.056  1.00  0.00      BS   N  
ATOM    268  C4  THY B   9       1.184  -4.171 -32.245  1.00  0.00      BS   C  
ATOM    269  O4  THY B   9       0.520  -3.388 -32.905  1.00  0.00      BS   O  
ATOM    270  C5  THY B   9       0.623  -5.366 -31.613  1.00  0.00      BS   C  
ATOM    271  C5M THY B   9      -0.787  -5.836 -31.735  1.00  0.00      BS   C  
ATOM    272  C6  THY B   9       1.518  -6.252 -31.104  1.00  0.00      BS   C  
ATOM    273  H3  THY B   9       2.892  -3.120 -32.301  1.00  0.00      BS   H  
ATOM    274  H6  THY B   9       1.156  -7.228 -30.781  1.00  0.00      BS   H  
ATOM    275  H1' THY B   9       4.832  -6.738 -30.300  1.00  0.00      BS   H  
ATOM    276  H2' THY B   9       3.526  -7.271 -28.516  1.00  0.00      BS   H  
ATOM    277  H3' THY B   9       3.947 -10.047 -29.189  1.00  0.00      BS   H  
ATOM    278  H4' THY B   9       5.466  -9.667 -31.396  1.00  0.00      BS   H  
ATOM    279  H5' THY B   9       3.779 -10.586 -32.716  1.00  0.00      BS   H  
ATOM    280  H51 THY B   9      -1.404  -5.002 -32.133  1.00  0.00      BS   H  
ATOM    281  H52 THY B   9      -1.036  -6.136 -30.695  1.00  0.00      BS   H  
ATOM    282  H53 THY B   9      -0.873  -6.742 -32.373  1.00  0.00      BS   H  
ATOM    283 H2'' THY B   9       2.373  -8.256 -29.547  1.00  0.00      BS   H  
ATOM    284 H5'' THY B   9       3.872 -11.386 -31.130  1.00  0.00      BS   H  
ATOM    285  P   ADE B  10       6.234  -9.667 -27.887  1.00  0.00      BS   P  
ATOM    286  O1P ADE B  10       7.448 -10.313 -28.460  1.00  0.00      BS   O  
ATOM    287  O2P ADE B  10       5.186 -10.553 -27.307  1.00  0.00      BS   O  
ATOM    288  C5' ADE B  10       7.569  -7.563 -27.003  1.00  0.00      BS   C  
ATOM    289  O5' ADE B  10       6.708  -8.692 -26.749  1.00  0.00      BS   O  
ATOM    290  C4' ADE B  10       7.078  -6.188 -26.607  1.00  0.00      BS   C  
ATOM    291  O4' ADE B  10       5.862  -5.809 -27.244  1.00  0.00      BS   O  
ATOM    292  C3' ADE B  10       6.734  -6.118 -25.091  1.00  0.00      BS   C  
ATOM    293  O3' ADE B  10       7.371  -5.023 -24.432  1.00  0.00      BS   O  
ATOM    294  C2' ADE B  10       5.301  -5.956 -25.119  1.00  0.00      BS   C  
ATOM    295  C1' ADE B  10       5.087  -5.035 -26.374  1.00  0.00      BS   C  
ATOM    296  N1  ADE B  10       2.065  -2.222 -29.406  1.00  0.00      BS   N  
ATOM    297  C2  ADE B  10       3.363  -2.101 -29.015  1.00  0.00      BS   C  
ATOM    298  N3  ADE B  10       4.036  -2.857 -28.119  1.00  0.00      BS   N  
ATOM    299  C4  ADE B  10       3.286  -3.888 -27.611  1.00  0.00      BS   C  
ATOM    300  C5  ADE B  10       1.962  -4.091 -27.975  1.00  0.00      BS   C  
ATOM    301  C6  ADE B  10       1.291  -3.238 -28.891  1.00  0.00      BS   C  
ATOM    302  N6  ADE B  10       0.017  -3.424 -29.249  1.00  0.00      BS   N  
ATOM    303  N7  ADE B  10       1.455  -5.207 -27.308  1.00  0.00      BS   N  
ATOM    304  C8  ADE B  10       2.519  -5.646 -26.605  1.00  0.00      BS   C  
ATOM    305  N9  ADE B  10       3.647  -4.902 -26.794  1.00  0.00      BS   N  
ATOM    306  H2  ADE B  10       3.993  -1.272 -29.338  1.00  0.00      BS   H  
ATOM    307  H8  ADE B  10       2.530  -6.488 -25.913  1.00  0.00      BS   H  
ATOM    308  H1' ADE B  10       5.633  -4.070 -26.308  1.00  0.00      BS   H  
ATOM    309  H2' ADE B  10       4.815  -5.601 -24.186  1.00  0.00      BS   H  
ATOM    310  H3' ADE B  10       6.912  -7.070 -24.547  1.00  0.00      BS   H  
ATOM    311  H4' ADE B  10       7.836  -5.422 -26.874  1.00  0.00      BS   H  
ATOM    312  H5' ADE B  10       7.781  -7.411 -28.083  1.00  0.00      BS   H  
ATOM    313  H61 ADE B  10      -0.600  -4.150 -28.944  1.00  0.00      BS   H  
ATOM    314  H62 ADE B  10      -0.492  -2.671 -29.667  1.00  0.00      BS   H  
ATOM    315 H2'' ADE B  10       4.811  -6.949 -25.194  1.00  0.00      BS   H  
ATOM    316 H5'' ADE B  10       8.571  -7.881 -26.644  1.00  0.00      BS   H  
ATOM    317  P   GUA B  11       8.844  -5.065 -23.911  1.00  0.00      BS   P  
ATOM    318  O1P GUA B  11       9.534  -6.053 -24.690  1.00  0.00      BS   O  
ATOM    319  O2P GUA B  11       8.698  -5.404 -22.493  1.00  0.00      BS   O  
ATOM    320  C5' GUA B  11       9.594  -2.865 -25.281  1.00  0.00      BS   C  
ATOM    321  O5' GUA B  11       9.347  -3.574 -24.101  1.00  0.00      BS   O  
ATOM    322  C4' GUA B  11       8.839  -1.468 -25.292  1.00  0.00      BS   C  
ATOM    323  O4' GUA B  11       7.406  -1.557 -25.474  1.00  0.00      BS   O  
ATOM    324  C3' GUA B  11       8.985  -0.589 -24.070  1.00  0.00      BS   C  
ATOM    325  O3' GUA B  11       9.354   0.755 -24.430  1.00  0.00      BS   O  
ATOM    326  C2' GUA B  11       7.701  -0.555 -23.374  1.00  0.00      BS   C  
ATOM    327  C1' GUA B  11       6.724  -0.781 -24.536  1.00  0.00      BS   C  
ATOM    328  N1  GUA B  11       1.750  -1.285 -25.495  1.00  0.00      BS   N  
ATOM    329  C2  GUA B  11       2.621  -0.354 -26.065  1.00  0.00      BS   C  
ATOM    330  N2  GUA B  11       2.091   0.486 -26.946  1.00  0.00      BS   N  
ATOM    331  N3  GUA B  11       3.911  -0.303 -25.816  1.00  0.00      BS   N  
ATOM    332  C4  GUA B  11       4.226  -1.286 -24.862  1.00  0.00      BS   C  
ATOM    333  C5  GUA B  11       3.400  -2.278 -24.253  1.00  0.00      BS   C  
ATOM    334  C6  GUA B  11       2.063  -2.344 -24.625  1.00  0.00      BS   C  
ATOM    335  O6  GUA B  11       1.260  -3.149 -24.150  1.00  0.00      BS   O  
ATOM    336  N7  GUA B  11       4.084  -3.114 -23.315  1.00  0.00      BS   N  
ATOM    337  C8  GUA B  11       5.336  -2.557 -23.352  1.00  0.00      BS   C  
ATOM    338  N9  GUA B  11       5.476  -1.479 -24.255  1.00  0.00      BS   N  
ATOM    339  H1  GUA B  11       0.793  -1.151 -25.788  1.00  0.00      BS   H  
ATOM    340  H8  GUA B  11       6.149  -2.989 -22.768  1.00  0.00      BS   H  
ATOM    341  H1' GUA B  11       6.596   0.196 -25.051  1.00  0.00      BS   H  
ATOM    342  H2' GUA B  11       7.361   0.371 -22.862  1.00  0.00      BS   H  
ATOM    343  H21 GUA B  11       1.141   0.433 -27.253  1.00  0.00      BS   H  
ATOM    344  H3' GUA B  11       9.794  -1.027 -23.448  1.00  0.00      BS   H  
ATOM    345  H22 GUA B  11       2.723   1.126 -27.383  1.00  0.00      BS   H  
ATOM    346  H4' GUA B  11       9.197  -0.963 -26.215  1.00  0.00      BS   H  
ATOM    347  H5' GUA B  11       9.173  -3.446 -26.130  1.00  0.00      BS   H  
ATOM    348 H2'' GUA B  11       7.623  -1.427 -22.689  1.00  0.00      BS   H  
ATOM    349 H5'' GUA B  11      10.676  -2.625 -25.362  1.00  0.00      BS   H  
ATOM    350  P   CYT B  12      10.011   1.689 -23.357  1.00  0.00      BS   P  
ATOM    351  O1P CYT B  12      11.403   1.921 -23.845  1.00  0.00      BS   O  
ATOM    352  O2P CYT B  12       9.947   1.069 -22.036  1.00  0.00      BS   O  
ATOM    353  C5' CYT B  12       8.562   3.549 -24.519  1.00  0.00      BS   C  
ATOM    354  O5' CYT B  12       9.251   3.032 -23.361  1.00  0.00      BS   O  
ATOM    355  C4' CYT B  12       7.066   3.968 -24.165  1.00  0.00      BS   C  
ATOM    356  O4' CYT B  12       6.236   2.820 -24.371  1.00  0.00      BS   O  
ATOM    357  C3' CYT B  12       6.551   4.443 -22.836  1.00  0.00      BS   C  
ATOM    358  O3' CYT B  12       7.009   5.806 -22.733  1.00  0.00      BS   O  
ATOM    359  C2' CYT B  12       5.041   4.476 -23.194  1.00  0.00      BS   C  
ATOM    360  C1' CYT B  12       4.902   3.188 -24.040  1.00  0.00      BS   C  
ATOM    361  N1  CYT B  12       4.212   2.116 -23.334  1.00  0.00      BS   N  
ATOM    362  C2  CYT B  12       2.854   2.029 -23.297  1.00  0.00      BS   C  
ATOM    363  O2  CYT B  12       2.104   2.775 -23.978  1.00  0.00      BS   O  
ATOM    364  N3  CYT B  12       2.258   1.027 -22.613  1.00  0.00      BS   N  
ATOM    365  C4  CYT B  12       2.995   0.259 -21.849  1.00  0.00      BS   C  
ATOM    366  N4  CYT B  12       2.374  -0.669 -21.133  1.00  0.00      BS   N  
ATOM    367  C5  CYT B  12       4.338   0.558 -21.605  1.00  0.00      BS   C  
ATOM    368  C6  CYT B  12       4.873   1.555 -22.262  1.00  0.00      BS   C  
ATOM    369  H5  CYT B  12       4.848   0.081 -20.768  1.00  0.00      BS   H  
ATOM    370  H6  CYT B  12       5.923   1.823 -22.161  1.00  0.00      BS   H  
ATOM    371  H1' CYT B  12       4.457   3.390 -25.038  1.00  0.00      BS   H  
ATOM    372  H2' CYT B  12       4.782   5.279 -23.917  1.00  0.00      BS   H  
ATOM    373  H3' CYT B  12       6.684   3.757 -21.972  1.00  0.00      BS   H  
ATOM    374  H4' CYT B  12       6.696   4.673 -24.941  1.00  0.00      BS   H  
ATOM    375  H41 CYT B  12       1.470  -0.986 -21.417  1.00  0.00      BS   H  
ATOM    376  H5' CYT B  12       8.452   2.868 -25.390  1.00  0.00      BS   H  
ATOM    377  H42 CYT B  12       2.824  -1.112 -20.357  1.00  0.00      BS   H  
ATOM    378 H2'' CYT B  12       4.312   4.538 -22.358  1.00  0.00      BS   H  
ATOM    379 H5'' CYT B  12       9.124   4.407 -24.945  1.00  0.00      BS   H  
ATOM    380  P   THY B  13       7.047   6.510 -21.362  1.00  0.00      BS   P  
ATOM    381  O1P THY B  13       7.616   7.882 -21.405  1.00  0.00      BS   O  
ATOM    382  O2P THY B  13       7.654   5.581 -20.359  1.00  0.00      BS   O  
ATOM    383  C5' THY B  13       4.771   7.899 -21.640  1.00  0.00      BS   C  
ATOM    384  O5' THY B  13       5.440   6.722 -21.017  1.00  0.00      BS   O  
ATOM    385  C4' THY B  13       3.242   7.819 -21.400  1.00  0.00      BS   C  
ATOM    386  O4' THY B  13       2.742   6.542 -21.894  1.00  0.00      BS   O  
ATOM    387  C3' THY B  13       2.719   7.846 -19.915  1.00  0.00      BS   C  
ATOM    388  O3' THY B  13       2.548   9.148 -19.540  1.00  0.00      BS   O  
ATOM    389  C2' THY B  13       1.376   7.279 -20.064  1.00  0.00      BS   C  
ATOM    390  C1' THY B  13       1.595   6.131 -21.106  1.00  0.00      BS   C  
ATOM    391  N1  THY B  13       1.866   4.828 -20.551  1.00  0.00      BS   N  
ATOM    392  C2  THY B  13       0.799   4.054 -20.360  1.00  0.00      BS   C  
ATOM    393  O2  THY B  13      -0.320   4.475 -20.636  1.00  0.00      BS   O  
ATOM    394  N3  THY B  13       0.980   2.864 -19.737  1.00  0.00      BS   N  
ATOM    395  C4  THY B  13       2.183   2.435 -19.223  1.00  0.00      BS   C  
ATOM    396  O4  THY B  13       2.236   1.278 -18.673  1.00  0.00      BS   O  
ATOM    397  C5  THY B  13       3.364   3.300 -19.432  1.00  0.00      BS   C  
ATOM    398  C5M THY B  13       4.819   2.874 -19.082  1.00  0.00      BS   C  
ATOM    399  C6  THY B  13       3.115   4.485 -19.980  1.00  0.00      BS   C  
ATOM    400  H3  THY B  13       0.137   2.332 -19.577  1.00  0.00      BS   H  
ATOM    401  H6  THY B  13       3.907   5.200 -20.200  1.00  0.00      BS   H  
ATOM    402  H1' THY B  13       0.836   6.135 -21.918  1.00  0.00      BS   H  
ATOM    403  H2' THY B  13       0.643   7.998 -20.487  1.00  0.00      BS   H  
ATOM    404  H3' THY B  13       3.432   7.259 -19.296  1.00  0.00      BS   H  
ATOM    405  H4' THY B  13       2.753   8.519 -22.111  1.00  0.00      BS   H  
ATOM    406  H5' THY B  13       4.817   7.954 -22.748  1.00  0.00      BS   H  
ATOM    407  H51 THY B  13       4.939   1.895 -18.572  1.00  0.00      BS   H  
ATOM    408  H52 THY B  13       5.214   3.620 -18.359  1.00  0.00      BS   H  
ATOM    409  H53 THY B  13       5.387   2.985 -20.030  1.00  0.00      BS   H  
ATOM    410 H2'' THY B  13       0.936   6.848 -19.139  1.00  0.00      BS   H  
ATOM    411 H5'' THY B  13       5.130   8.816 -21.124  1.00  0.00      BS   H  
ATOM    412  P   THY B  14       2.500   9.677 -18.080  1.00  0.00      BS   P  
ATOM    413  O1P THY B  14       2.124  11.122 -18.108  1.00  0.00      BS   O  
ATOM    414  O2P THY B  14       3.741   9.317 -17.406  1.00  0.00      BS   O  
ATOM    415  C5' THY B  14      -0.014   9.401 -17.637  1.00  0.00      BS   C  
ATOM    416  O5' THY B  14       1.272   8.861 -17.345  1.00  0.00      BS   O  
ATOM    417  C4' THY B  14      -1.195   8.483 -17.261  1.00  0.00      BS   C  
ATOM    418  O4' THY B  14      -1.109   7.185 -17.939  1.00  0.00      BS   O  
ATOM    419  C3' THY B  14      -1.387   8.140 -15.770  1.00  0.00      BS   C  
ATOM    420  O3' THY B  14      -2.207   9.088 -15.129  1.00  0.00      BS   O  
ATOM    421  C2' THY B  14      -2.119   6.845 -15.880  1.00  0.00      BS   C  
ATOM    422  C1' THY B  14      -1.414   6.168 -17.072  1.00  0.00      BS   C  
ATOM    423  N1  THY B  14      -0.240   5.307 -16.765  1.00  0.00      BS   N  
ATOM    424  C2  THY B  14      -0.532   3.945 -16.444  1.00  0.00      BS   C  
ATOM    425  O2  THY B  14      -1.697   3.592 -16.423  1.00  0.00      BS   O  
ATOM    426  N3  THY B  14       0.494   3.173 -16.136  1.00  0.00      BS   N  
ATOM    427  C4  THY B  14       1.801   3.570 -16.001  1.00  0.00      BS   C  
ATOM    428  O4  THY B  14       2.794   2.825 -15.810  1.00  0.00      BS   O  
ATOM    429  C5  THY B  14       2.024   4.987 -16.280  1.00  0.00      BS   C  
ATOM    430  C5M THY B  14       3.367   5.503 -16.254  1.00  0.00      BS   C  
ATOM    431  C6  THY B  14       0.987   5.772 -16.599  1.00  0.00      BS   C  
ATOM    432  H3  THY B  14       0.259   2.220 -15.899  1.00  0.00      BS   H  
ATOM    433  H6  THY B  14       1.213   6.773 -16.967  1.00  0.00      BS   H  
ATOM    434  H1' THY B  14      -2.285   5.578 -17.431  1.00  0.00      BS   H  
ATOM    435  H2' THY B  14      -3.171   6.960 -16.219  1.00  0.00      BS   H  
ATOM    436  H3' THY B  14      -0.342   8.017 -15.413  1.00  0.00      BS   H  
ATOM    437  H4' THY B  14      -2.188   8.933 -17.475  1.00  0.00      BS   H  
ATOM    438  H5' THY B  14      -0.113   9.648 -18.715  1.00  0.00      BS   H  
ATOM    439  H51 THY B  14       3.681   5.645 -15.198  1.00  0.00      BS   H  
ATOM    440  H52 THY B  14       3.321   6.506 -16.731  1.00  0.00      BS   H  
ATOM    441  H53 THY B  14       4.110   4.898 -16.817  1.00  0.00      BS   H  
ATOM    442 H2'' THY B  14      -2.135   6.330 -14.896  1.00  0.00      BS   H  
ATOM    443 H5'' THY B  14      -0.232  10.284 -17.000  1.00  0.00      BS   H  
ATOM    444  P   ADE B  15      -1.953   9.522 -13.696  1.00  0.00      BS   P  
ATOM    445  O1P ADE B  15      -2.829  10.649 -13.333  1.00  0.00      BS   O  
ATOM    446  O2P ADE B  15      -0.524   9.640 -13.451  1.00  0.00      BS   O  
ATOM    447  C5' ADE B  15      -3.787   7.813 -13.033  1.00  0.00      BS   C  
ATOM    448  O5' ADE B  15      -2.451   8.175 -12.856  1.00  0.00      BS   O  
ATOM    449  C4' ADE B  15      -4.134   6.589 -12.241  1.00  0.00      BS   C  
ATOM    450  O4' ADE B  15      -3.365   5.428 -12.721  1.00  0.00      BS   O  
ATOM    451  C3' ADE B  15      -3.891   6.663 -10.704  1.00  0.00      BS   C  
ATOM    452  O3' ADE B  15      -5.023   6.161  -9.929  1.00  0.00      BS   O  
ATOM    453  C2' ADE B  15      -2.730   5.792 -10.475  1.00  0.00      BS   C  
ATOM    454  C1' ADE B  15      -2.834   4.751 -11.607  1.00  0.00      BS   C  
ATOM    455  N1  ADE B  15      -0.220   0.490 -12.497  1.00  0.00      BS   N  
ATOM    456  C2  ADE B  15      -1.514   0.649 -12.183  1.00  0.00      BS   C  
ATOM    457  N3  ADE B  15      -2.251   1.709 -11.965  1.00  0.00      BS   N  
ATOM    458  C4  ADE B  15      -1.369   2.798 -11.973  1.00  0.00      BS   C  
ATOM    459  C5  ADE B  15      -0.030   2.800 -12.352  1.00  0.00      BS   C  
ATOM    460  C6  ADE B  15       0.560   1.576 -12.628  1.00  0.00      BS   C  
ATOM    461  N6  ADE B  15       1.889   1.472 -12.949  1.00  0.00      BS   N  
ATOM    462  N7  ADE B  15       0.552   4.041 -12.371  1.00  0.00      BS   N  
ATOM    463  C8  ADE B  15      -0.476   4.824 -12.171  1.00  0.00      BS   C  
ATOM    464  N9  ADE B  15      -1.646   4.160 -12.011  1.00  0.00      BS   N  
ATOM    465  H2  ADE B  15      -2.023  -0.311 -12.102  1.00  0.00      BS   H  
ATOM    466  H8  ADE B  15      -0.419   5.905 -12.044  1.00  0.00      BS   H  
ATOM    467  H1' ADE B  15      -3.536   3.971 -11.238  1.00  0.00      BS   H  
ATOM    468  H2' ADE B  15      -2.683   5.282  -9.490  1.00  0.00      BS   H  
ATOM    469  H3' ADE B  15      -3.651   7.717 -10.446  1.00  0.00      BS   H  
ATOM    470  H4' ADE B  15      -5.200   6.278 -12.244  1.00  0.00      BS   H  
ATOM    471  H5' ADE B  15      -4.018   7.592 -14.098  1.00  0.00      BS   H  
ATOM    472  H61 ADE B  15       2.462   2.287 -13.027  1.00  0.00      BS   H  
ATOM    473  H62 ADE B  15       2.447   0.643 -12.985  1.00  0.00      BS   H  
ATOM    474 H2'' ADE B  15      -1.778   6.348 -10.611  1.00  0.00      BS   H  
ATOM    475 H5'' ADE B  15      -4.477   8.573 -12.611  1.00  0.00      BS   H  
ATOM    476  P   CYT B  16      -5.071   6.653  -8.390  1.00  0.00      BS   P  
ATOM    477  O1P CYT B  16      -6.480   6.697  -7.915  1.00  0.00      BS   O  
ATOM    478  O2P CYT B  16      -4.394   7.945  -8.234  1.00  0.00      BS   O  
ATOM    479  C5' CYT B  16      -4.811   4.031  -7.677  1.00  0.00      BS   C  
ATOM    480  O5' CYT B  16      -4.423   5.436  -7.529  1.00  0.00      BS   O  
ATOM    481  C4' CYT B  16      -3.832   3.008  -7.230  1.00  0.00      BS   C  
ATOM    482  O4' CYT B  16      -2.657   3.031  -8.068  1.00  0.00      BS   O  
ATOM    483  C3' CYT B  16      -3.146   3.156  -5.839  1.00  0.00      BS   C  
ATOM    484  O3' CYT B  16      -4.015   2.780  -4.763  1.00  0.00      BS   O  
ATOM    485  C2' CYT B  16      -1.951   2.171  -5.992  1.00  0.00      BS   C  
ATOM    486  C1' CYT B  16      -1.800   2.008  -7.587  1.00  0.00      BS   C  
ATOM    487  N1  CYT B  16      -0.490   2.133  -8.217  1.00  0.00      BS   N  
ATOM    488  C2  CYT B  16       0.327   1.001  -8.373  1.00  0.00      BS   C  
ATOM    489  O2  CYT B  16      -0.128  -0.069  -7.944  1.00  0.00      BS   O  
ATOM    490  N3  CYT B  16       1.459   1.073  -8.998  1.00  0.00      BS   N  
ATOM    491  C4  CYT B  16       1.952   2.302  -9.314  1.00  0.00      BS   C  
ATOM    492  N4  CYT B  16       3.120   2.441  -9.968  1.00  0.00      BS   N  
ATOM    493  C5  CYT B  16       1.256   3.541  -8.985  1.00  0.00      BS   C  
ATOM    494  C6  CYT B  16      -0.006   3.375  -8.570  1.00  0.00      BS   C  
ATOM    495  H5  CYT B  16       1.727   4.507  -9.158  1.00  0.00      BS   H  
ATOM    496  H6  CYT B  16      -0.587   4.237  -8.245  1.00  0.00      BS   H  
ATOM    497  H1' CYT B  16      -2.257   1.032  -7.861  1.00  0.00      BS   H  
ATOM    498  H2' CYT B  16      -2.175   1.203  -5.495  1.00  0.00      BS   H  
ATOM    499  H3' CYT B  16      -2.805   4.212  -5.846  1.00  0.00      BS   H  
ATOM    500  H4' CYT B  16      -4.265   1.998  -7.390  1.00  0.00      BS   H  
ATOM    501  H41 CYT B  16       3.758   1.672  -9.964  1.00  0.00      BS   H  
ATOM    502  H5' CYT B  16      -5.115   3.829  -8.727  1.00  0.00      BS   H  
ATOM    503  H42 CYT B  16       3.612   3.311 -10.006  1.00  0.00      BS   H  
ATOM    504 H2'' CYT B  16      -1.087   2.805  -5.701  1.00  0.00      BS   H  
ATOM    505 H5'' CYT B  16      -5.700   3.834  -7.038  1.00  0.00      BS   H  
ATOM    506  P   ADE B  17      -3.481   3.084  -3.270  1.00  0.00      BS   P  
ATOM    507  O1P ADE B  17      -4.532   3.113  -2.243  1.00  0.00      BS   O  
ATOM    508  O2P ADE B  17      -2.638   4.310  -3.313  1.00  0.00      BS   O  
ATOM    509  C5' ADE B  17      -2.928   0.569  -2.881  1.00  0.00      BS   C  
ATOM    510  O5' ADE B  17      -2.529   1.940  -2.912  1.00  0.00      BS   O  
ATOM    511  C4' ADE B  17      -1.816  -0.258  -2.247  1.00  0.00      BS   C  
ATOM    512  O4' ADE B  17      -0.666  -0.423  -3.140  1.00  0.00      BS   O  
ATOM    513  C3' ADE B  17      -1.314   0.285  -0.925  1.00  0.00      BS   C  
ATOM    514  O3' ADE B  17      -1.041  -0.719   0.076  1.00  0.00      BS   O  
ATOM    515  C2' ADE B  17      -0.103   1.036  -1.350  1.00  0.00      BS   C  
ATOM    516  C1' ADE B  17       0.433   0.231  -2.520  1.00  0.00      BS   C  
ATOM    517  N1  ADE B  17       4.315   0.302  -6.057  1.00  0.00      BS   N  
ATOM    518  C2  ADE B  17       3.879  -0.618  -5.197  1.00  0.00      BS   C  
ATOM    519  N3  ADE B  17       2.784  -0.615  -4.376  1.00  0.00      BS   N  
ATOM    520  C4  ADE B  17       2.192   0.592  -4.383  1.00  0.00      BS   C  
ATOM    521  C5  ADE B  17       2.525   1.690  -5.248  1.00  0.00      BS   C  
ATOM    522  C6  ADE B  17       3.609   1.449  -6.124  1.00  0.00      BS   C  
ATOM    523  N6  ADE B  17       4.063   2.407  -6.985  1.00  0.00      BS   N  
ATOM    524  N7  ADE B  17       1.695   2.723  -4.959  1.00  0.00      BS   N  
ATOM    525  C8  ADE B  17       0.856   2.280  -3.994  1.00  0.00      BS   C  
ATOM    526  N9  ADE B  17       1.154   1.028  -3.534  1.00  0.00      BS   N  
ATOM    527  H2  ADE B  17       4.451  -1.539  -5.315  1.00  0.00      BS   H  
ATOM    528  H8  ADE B  17      -0.027   2.837  -3.681  1.00  0.00      BS   H  
ATOM    529  H1' ADE B  17       1.007  -0.638  -2.130  1.00  0.00      BS   H  
ATOM    530  H2' ADE B  17       0.649   1.191  -0.547  1.00  0.00      BS   H  
ATOM    531  H3' ADE B  17      -2.204   0.854  -0.584  1.00  0.00      BS   H  
ATOM    532  H4' ADE B  17      -2.293  -1.250  -2.091  1.00  0.00      BS   H  
ATOM    533  H5' ADE B  17      -3.014   0.176  -3.917  1.00  0.00      BS   H  
ATOM    534  H61 ADE B  17       3.493   3.228  -7.016  1.00  0.00      BS   H  
ATOM    535  H62 ADE B  17       4.922   2.350  -7.493  1.00  0.00      BS   H  
ATOM    536 H2'' ADE B  17      -0.263   2.104  -1.612  1.00  0.00      BS   H  
ATOM    537 H5'' ADE B  17      -3.905   0.422  -2.373  1.00  0.00      BS   H  
ATOM    538  P   ADE B  18      -0.742  -0.047   1.510  1.00  0.00      BS   P  
ATOM    539  O1P ADE B  18      -1.399  -0.893   2.549  1.00  0.00      BS   O  
ATOM    540  O2P ADE B  18      -1.209   1.379   1.543  1.00  0.00      BS   O  
ATOM    541  C5' ADE B  18       1.418  -1.511   1.737  1.00  0.00      BS   C  
ATOM    542  O5' ADE B  18       0.831  -0.172   1.670  1.00  0.00      BS   O  
ATOM    543  C4' ADE B  18       2.957  -1.484   1.515  1.00  0.00      BS   C  
ATOM    544  O4' ADE B  18       3.231  -1.329   0.163  1.00  0.00      BS   O  
ATOM    545  C3' ADE B  18       3.656  -0.220   2.111  1.00  0.00      BS   C  
ATOM    546  O3' ADE B  18       3.815  -0.326   3.476  1.00  0.00      BS   O  
ATOM    547  C2' ADE B  18       4.984  -0.313   1.335  1.00  0.00      BS   C  
ATOM    548  C1' ADE B  18       4.549  -0.729  -0.056  1.00  0.00      BS   C  
ATOM    549  N1  ADE B  18       6.605   1.729  -3.994  1.00  0.00      BS   N  
ATOM    550  C2  ADE B  18       6.897   0.557  -3.486  1.00  0.00      BS   C  
ATOM    551  N3  ADE B  18       6.269  -0.046  -2.437  1.00  0.00      BS   N  
ATOM    552  C4  ADE B  18       5.249   0.728  -1.912  1.00  0.00      BS   C  
ATOM    553  C5  ADE B  18       4.843   1.903  -2.463  1.00  0.00      BS   C  
ATOM    554  C6  ADE B  18       5.538   2.398  -3.555  1.00  0.00      BS   C  
ATOM    555  N6  ADE B  18       5.282   3.539  -4.102  1.00  0.00      BS   N  
ATOM    556  N7  ADE B  18       3.709   2.353  -1.782  1.00  0.00      BS   N  
ATOM    557  C8  ADE B  18       3.456   1.459  -0.884  1.00  0.00      BS   C  
ATOM    558  N9  ADE B  18       4.383   0.449  -0.941  1.00  0.00      BS   N  
ATOM    559  H2  ADE B  18       7.712   0.065  -4.018  1.00  0.00      BS   H  
ATOM    560  H8  ADE B  18       2.701   1.389  -0.101  1.00  0.00      BS   H  
ATOM    561  H1' ADE B  18       5.298  -1.452  -0.446  1.00  0.00      BS   H  
ATOM    562  H2' ADE B  18       5.589  -1.176   1.687  1.00  0.00      BS   H  
ATOM    563  H3' ADE B  18       2.968   0.629   1.911  1.00  0.00      BS   H  
ATOM    564  H4' ADE B  18       3.486  -2.360   1.951  1.00  0.00      BS   H  
ATOM    565  H5' ADE B  18       1.053  -2.133   0.892  1.00  0.00      BS   H  
ATOM    566  H61 ADE B  18       4.939   4.259  -3.500  1.00  0.00      BS   H  
ATOM    567  H62 ADE B  18       5.760   3.795  -4.942  1.00  0.00      BS   H  
ATOM    568 H2'' ADE B  18       5.554   0.635   1.441  1.00  0.00      BS   H  
ATOM    569 H5'' ADE B  18       1.227  -2.010   2.710  1.00  0.00      BS   H  
ATOM    570  P   CYT B  19       4.293   0.993   4.262  1.00  0.00      BS   P  
ATOM    571  O1P CYT B  19       3.908   0.975   5.691  1.00  0.00      BS   O  
ATOM    572  O2P CYT B  19       3.697   2.168   3.629  1.00  0.00      BS   O  
ATOM    573  C5' CYT B  19       6.747  -0.030   4.198  1.00  0.00      BS   C  
ATOM    574  O5' CYT B  19       5.843   1.081   3.982  1.00  0.00      BS   O  
ATOM    575  C4' CYT B  19       8.161   0.332   3.805  1.00  0.00      BS   C  
ATOM    576  O4' CYT B  19       8.280   0.825   2.416  1.00  0.00      BS   O  
ATOM    577  C3' CYT B  19       8.819   1.426   4.680  1.00  0.00      BS   C  
ATOM    578  O3' CYT B  19      10.242   1.183   4.889  1.00  0.00      BS   O  
ATOM    579  C2' CYT B  19       8.711   2.665   3.853  1.00  0.00      BS   C  
ATOM    580  C1' CYT B  19       8.988   2.043   2.386  1.00  0.00      BS   C  
ATOM    581  N1  CYT B  19       8.469   2.836   1.263  1.00  0.00      BS   N  
ATOM    582  C2  CYT B  19       9.277   3.335   0.297  1.00  0.00      BS   C  
ATOM    583  O2  CYT B  19      10.556   3.101   0.331  1.00  0.00      BS   O  
ATOM    584  N3  CYT B  19       8.755   3.941  -0.765  1.00  0.00      BS   N  
ATOM    585  C4  CYT B  19       7.494   4.316  -0.668  1.00  0.00      BS   C  
ATOM    586  N4  CYT B  19       6.959   5.200  -1.564  1.00  0.00      BS   N  
ATOM    587  C5  CYT B  19       6.583   3.946   0.362  1.00  0.00      BS   C  
ATOM    588  C6  CYT B  19       7.113   3.122   1.339  1.00  0.00      BS   C  
ATOM    589  H5  CYT B  19       5.521   3.944   0.118  1.00  0.00      BS   H  
ATOM    590  H6  CYT B  19       6.601   2.496   2.068  1.00  0.00      BS   H  
ATOM    591  H1' CYT B  19      10.044   1.701   2.327  1.00  0.00      BS   H  
ATOM    592  H2' CYT B  19       9.536   3.373   4.074  1.00  0.00      BS   H  
ATOM    593  H3' CYT B  19       8.344   1.402   5.683  1.00  0.00      BS   H  
ATOM    594  H4' CYT B  19       8.814  -0.565   3.875  1.00  0.00      BS   H  
ATOM    595  H41 CYT B  19       7.566   5.552  -2.277  1.00  0.00      BS   H  
ATOM    596  H5' CYT B  19       6.448  -0.950   3.651  1.00  0.00      BS   H  
ATOM    597  H42 CYT B  19       5.970   5.325  -1.636  1.00  0.00      BS   H  
ATOM    598 H2'' CYT B  19       7.722   3.167   3.776  1.00  0.00      BS   H  
ATOM    599 H5'' CYT B  19       6.632  -0.398   5.241  1.00  0.00      BS   H  
ATOM    600  P   ADE B  20      11.137   2.123   5.783  1.00  0.00      BS   P  
ATOM    601  O1P ADE B  20      11.911   1.259   6.805  1.00  0.00      BS   O  
ATOM    602  O2P ADE B  20      10.312   3.269   6.320  1.00  0.00      BS   O  
ATOM    603  C5' ADE B  20      13.160   1.766   4.172  1.00  0.00      BS   C  
ATOM    604  O5' ADE B  20      12.148   2.541   4.690  1.00  0.00      BS   O  
ATOM    605  C4' ADE B  20      14.169   2.691   3.449  1.00  0.00      BS   C  
ATOM    606  O4' ADE B  20      13.468   3.386   2.326  1.00  0.00      BS   O  
ATOM    607  C3' ADE B  20      14.795   3.806   4.202  1.00  0.00      BS   C  
ATOM    608  O3' ADE B  20      16.160   4.199   3.926  1.00  0.00      BS   O  
ATOM    609  C2' ADE B  20      14.176   5.113   3.813  1.00  0.00      BS   C  
ATOM    610  C1' ADE B  20      13.663   4.813   2.396  1.00  0.00      BS   C  
ATOM    611  N1  ADE B  20      11.188   8.223  -0.522  1.00  0.00      BS   N  
ATOM    612  C2  ADE B  20      12.439   7.909  -0.462  1.00  0.00      BS   C  
ATOM    613  N3  ADE B  20      13.037   7.020   0.316  1.00  0.00      BS   N  
ATOM    614  C4  ADE B  20      12.154   6.402   1.134  1.00  0.00      BS   C  
ATOM    615  C5  ADE B  20      10.765   6.638   1.150  1.00  0.00      BS   C  
ATOM    616  C6  ADE B  20      10.253   7.575   0.228  1.00  0.00      BS   C  
ATOM    617  N6  ADE B  20       9.019   7.940   0.061  1.00  0.00      BS   N  
ATOM    618  N7  ADE B  20      10.209   5.870   2.151  1.00  0.00      BS   N  
ATOM    619  C8  ADE B  20      11.189   5.189   2.624  1.00  0.00      BS   C  
ATOM    620  N9  ADE B  20      12.387   5.453   2.053  1.00  0.00      BS   N  
ATOM    621  H2  ADE B  20      13.017   8.545  -1.131  1.00  0.00      BS   H  
ATOM    622  H8  ADE B  20      11.097   4.478   3.444  1.00  0.00      BS   H  
ATOM    623  H1' ADE B  20      14.588   4.970   1.801  1.00  0.00      BS   H  
ATOM    624  H2' ADE B  20      14.766   6.054   3.851  1.00  0.00      BS   H  
ATOM    625  H3' ADE B  20      14.737   3.634   5.298  1.00  0.00      BS   H  
ATOM    626  H4' ADE B  20      14.962   2.026   3.044  1.00  0.00      BS   H  
ATOM    627  H5' ADE B  20      12.751   0.956   3.532  1.00  0.00      BS   H  
ATOM    628  H61 ADE B  20       8.251   7.359   0.333  1.00  0.00      BS   H  
ATOM    629  H62 ADE B  20       8.864   8.489  -0.760  1.00  0.00      BS   H  
ATOM    630  H3T ADE B  20      16.511   4.800   4.588  1.00  0.00      BS   H  
ATOM    631 H2'' ADE B  20      13.379   5.338   4.552  1.00  0.00      BS   H  
ATOM    632 H5'' ADE B  20      13.727   1.148   4.902  1.00  0.00      BS   H  
TER   
ATOM    633  C5' URA R   1       9.664  14.075  -8.033  1.00  0.00      R    C  
ATOM    634  O5' URA R   1       8.560  13.275  -7.603  1.00  0.00      R    O  
ATOM    635  C4' URA R   1      10.918  13.795  -7.227  1.00  0.00      R    C  
ATOM    636  O4' URA R   1      10.673  14.079  -5.852  1.00  0.00      R    O  
ATOM    637  C3' URA R   1      11.499  12.350  -7.246  1.00  0.00      R    C  
ATOM    638  O3' URA R   1      12.272  12.150  -8.503  1.00  0.00      R    O  
ATOM    639  C2' URA R   1      12.263  12.329  -5.977  1.00  0.00      R    C  
ATOM    640  O2' URA R   1      13.513  12.875  -6.189  1.00  0.00      R    O  
ATOM    641  C1' URA R   1      11.489  13.186  -5.076  1.00  0.00      R    C  
ATOM    642  N1  URA R   1      10.588  12.311  -4.247  1.00  0.00      R    N  
ATOM    643  C2  URA R   1      10.994  11.982  -2.943  1.00  0.00      R    C  
ATOM    644  O2  URA R   1      12.086  12.339  -2.487  1.00  0.00      R    O  
ATOM    645  N3  URA R   1      10.176  11.184  -2.271  1.00  0.00      R    N  
ATOM    646  C4  URA R   1       9.096  10.500  -2.809  1.00  0.00      R    C  
ATOM    647  O4  URA R   1       8.430   9.746  -2.091  1.00  0.00      R    O  
ATOM    648  C5  URA R   1       8.854  10.828  -4.181  1.00  0.00      R    C  
ATOM    649  C6  URA R   1       9.563  11.734  -4.825  1.00  0.00      R    C  
ATOM    650  H3  URA R   1      10.409  11.115  -1.289  1.00  0.00      R    H  
ATOM    651  H5  URA R   1       8.076  10.189  -4.596  1.00  0.00      R    H  
ATOM    652  H6  URA R   1       9.242  12.157  -5.777  1.00  0.00      R    H  
ATOM    653  H1' URA R   1      12.207  13.808  -4.500  1.00  0.00      R    H  
ATOM    654  H2' URA R   1      13.954  12.364  -6.871  1.00  0.00      R    H  
ATOM    655  H3' URA R   1      10.662  11.628  -7.125  1.00  0.00      R    H  
ATOM    656  H4' URA R   1      11.798  14.376  -7.578  1.00  0.00      R    H  
ATOM    657  H5' URA R   1       9.282  15.113  -7.944  1.00  0.00      R    H  
ATOM    658  H5T URA R   1       8.664  12.404  -7.993  1.00  0.00      R    H  
ATOM    659 H2'' URA R   1      12.408  11.258  -5.723  1.00  0.00      R    H  
ATOM    660 H5'' URA R   1       9.751  13.776  -9.101  1.00  0.00      R    H  
ATOM    661  P   GUA R   2      12.180  10.747  -9.184  1.00  0.00      R    P  
ATOM    662  O1P GUA R   2      12.806  10.729 -10.522  1.00  0.00      R    O  
ATOM    663  O2P GUA R   2      10.852  10.089  -9.020  1.00  0.00      R    O  
ATOM    664  C5' GUA R   2      14.496  10.104  -7.913  1.00  0.00      R    C  
ATOM    665  O5' GUA R   2      13.065   9.958  -8.162  1.00  0.00      R    O  
ATOM    666  C4' GUA R   2      15.000   9.150  -6.834  1.00  0.00      R    C  
ATOM    667  O4' GUA R   2      14.353   9.389  -5.599  1.00  0.00      R    O  
ATOM    668  C3' GUA R   2      14.667   7.701  -7.212  1.00  0.00      R    C  
ATOM    669  O3' GUA R   2      15.613   7.183  -8.275  1.00  0.00      R    O  
ATOM    670  C2' GUA R   2      14.853   7.043  -5.852  1.00  0.00      R    C  
ATOM    671  O2' GUA R   2      16.211   6.865  -5.578  1.00  0.00      R    O  
ATOM    672  C1' GUA R   2      14.202   8.119  -4.972  1.00  0.00      R    C  
ATOM    673  N1  GUA R   2      10.533   5.185  -2.704  1.00  0.00      R    N  
ATOM    674  C2  GUA R   2      11.889   5.226  -2.435  1.00  0.00      R    C  
ATOM    675  N2  GUA R   2      12.209   4.378  -1.391  1.00  0.00      R    N  
ATOM    676  N3  GUA R   2      12.793   5.963  -3.101  1.00  0.00      R    N  
ATOM    677  C4  GUA R   2      12.177   6.790  -4.008  1.00  0.00      R    C  
ATOM    678  C5  GUA R   2      10.810   6.901  -4.311  1.00  0.00      R    C  
ATOM    679  C6  GUA R   2       9.898   6.103  -3.557  1.00  0.00      R    C  
ATOM    680  O6  GUA R   2       8.637   6.162  -3.683  1.00  0.00      R    O  
ATOM    681  N7  GUA R   2      10.592   7.755  -5.314  1.00  0.00      R    N  
ATOM    682  C8  GUA R   2      11.793   8.235  -5.571  1.00  0.00      R    C  
ATOM    683  N9  GUA R   2      12.815   7.684  -4.849  1.00  0.00      R    N  
ATOM    684  H1  GUA R   2       9.876   4.766  -2.061  1.00  0.00      R    H  
ATOM    685  H8  GUA R   2      12.115   8.998  -6.280  1.00  0.00      R    H  
ATOM    686  H1' GUA R   2      14.633   8.219  -3.954  1.00  0.00      R    H  
ATOM    687  H2' GUA R   2      16.380   6.188  -4.920  1.00  0.00      R    H  
ATOM    688  H21 GUA R   2      11.482   3.893  -0.905  1.00  0.00      R    H  
ATOM    689  H3' GUA R   2      13.628   7.650  -7.602  1.00  0.00      R    H  
ATOM    690  H22 GUA R   2      13.146   4.121  -1.153  1.00  0.00      R    H  
ATOM    691  H4' GUA R   2      16.084   9.302  -6.638  1.00  0.00      R    H  
ATOM    692  H5' GUA R   2      14.750  11.148  -7.629  1.00  0.00      R    H  
ATOM    693 H2'' GUA R   2      14.443   6.012  -5.915  1.00  0.00      R    H  
ATOM    694 H5'' GUA R   2      15.034   9.897  -8.864  1.00  0.00      R    H  
ATOM    695  P   URA R   3      15.251   5.945  -9.152  1.00  0.00      R    P  
ATOM    696  O1P URA R   3      16.563   5.339  -9.488  1.00  0.00      R    O  
ATOM    697  O2P URA R   3      14.421   6.565 -10.209  1.00  0.00      R    O  
ATOM    698  C5' URA R   3      15.033   3.788  -7.632  1.00  0.00      R    C  
ATOM    699  O5' URA R   3      14.381   4.996  -8.196  1.00  0.00      R    O  
ATOM    700  C4' URA R   3      14.168   2.800  -6.872  1.00  0.00      R    C  
ATOM    701  O4' URA R   3      13.206   3.536  -6.046  1.00  0.00      R    O  
ATOM    702  C3' URA R   3      13.315   1.854  -7.702  1.00  0.00      R    C  
ATOM    703  O3' URA R   3      14.057   0.836  -8.430  1.00  0.00      R    O  
ATOM    704  C2' URA R   3      12.283   1.346  -6.628  1.00  0.00      R    C  
ATOM    705  O2' URA R   3      12.766   0.297  -5.819  1.00  0.00      R    O  
ATOM    706  C1' URA R   3      12.153   2.611  -5.706  1.00  0.00      R    C  
ATOM    707  N1  URA R   3      10.847   3.167  -5.801  1.00  0.00      R    N  
ATOM    708  C2  URA R   3       9.759   2.424  -5.289  1.00  0.00      R    C  
ATOM    709  O2  URA R   3       9.875   1.285  -4.805  1.00  0.00      R    O  
ATOM    710  N3  URA R   3       8.553   3.030  -5.591  1.00  0.00      R    N  
ATOM    711  C4  URA R   3       8.280   4.246  -6.303  1.00  0.00      R    C  
ATOM    712  O4  URA R   3       7.126   4.652  -6.346  1.00  0.00      R    O  
ATOM    713  C5  URA R   3       9.461   4.900  -6.829  1.00  0.00      R    C  
ATOM    714  C6  URA R   3      10.681   4.346  -6.586  1.00  0.00      R    C  
ATOM    715  H3  URA R   3       7.698   2.545  -5.361  1.00  0.00      R    H  
ATOM    716  H5  URA R   3       9.432   5.912  -7.234  1.00  0.00      R    H  
ATOM    717  H6  URA R   3      11.586   4.932  -6.748  1.00  0.00      R    H  
ATOM    718  H1' URA R   3      12.240   2.282  -4.649  1.00  0.00      R    H  
ATOM    719  H2' URA R   3      12.278  -0.450  -6.174  1.00  0.00      R    H  
ATOM    720  H3' URA R   3      12.658   2.387  -8.423  1.00  0.00      R    H  
ATOM    721  H4' URA R   3      14.856   2.251  -6.195  1.00  0.00      R    H  
ATOM    722  H5' URA R   3      15.752   4.230  -6.908  1.00  0.00      R    H  
ATOM    723 H2'' URA R   3      11.305   1.097  -7.094  1.00  0.00      R    H  
ATOM    724 H5'' URA R   3      15.653   3.225  -8.362  1.00  0.00      R    H  
ATOM    725  P   URA R   4      13.410  -0.272  -9.430  1.00  0.00      R    P  
ATOM    726  O1P URA R   4      14.498  -1.245  -9.680  1.00  0.00      R    O  
ATOM    727  O2P URA R   4      12.823   0.329 -10.596  1.00  0.00      R    O  
ATOM    728  C5' URA R   4      12.782  -2.251  -7.953  1.00  0.00      R    C  
ATOM    729  O5' URA R   4      12.279  -1.076  -8.566  1.00  0.00      R    O  
ATOM    730  C4' URA R   4      11.621  -2.933  -7.244  1.00  0.00      R    C  
ATOM    731  O4' URA R   4      10.903  -1.936  -6.332  1.00  0.00      R    O  
ATOM    732  C3' URA R   4      10.559  -3.522  -8.116  1.00  0.00      R    C  
ATOM    733  O3' URA R   4      10.992  -4.810  -8.447  1.00  0.00      R    O  
ATOM    734  C2' URA R   4       9.260  -3.416  -7.255  1.00  0.00      R    C  
ATOM    735  O2' URA R   4       9.122  -4.506  -6.378  1.00  0.00      R    O  
ATOM    736  C1' URA R   4       9.556  -2.241  -6.433  1.00  0.00      R    C  
ATOM    737  N1  URA R   4       8.794  -1.081  -6.924  1.00  0.00      R    N  
ATOM    738  C2  URA R   4       7.452  -0.902  -6.534  1.00  0.00      R    C  
ATOM    739  O2  URA R   4       6.879  -1.713  -5.808  1.00  0.00      R    O  
ATOM    740  N3  URA R   4       6.805   0.006  -7.161  1.00  0.00      R    N  
ATOM    741  C4  URA R   4       7.283   1.080  -7.935  1.00  0.00      R    C  
ATOM    742  O4  URA R   4       6.585   2.090  -8.113  1.00  0.00      R    O  
ATOM    743  C5  URA R   4       8.719   0.838  -8.288  1.00  0.00      R    C  
ATOM    744  C6  URA R   4       9.293  -0.308  -7.891  1.00  0.00      R    C  
ATOM    745  H3  URA R   4       5.943   0.184  -6.664  1.00  0.00      R    H  
ATOM    746  H5  URA R   4       9.320   1.670  -8.657  1.00  0.00      R    H  
ATOM    747  H6  URA R   4      10.348  -0.482  -8.102  1.00  0.00      R    H  
ATOM    748  H1' URA R   4       9.146  -2.424  -5.417  1.00  0.00      R    H  
ATOM    749  H2' URA R   4       8.664  -5.141  -6.933  1.00  0.00      R    H  
ATOM    750  H3' URA R   4      10.459  -2.833  -8.982  1.00  0.00      R    H  
ATOM    751  H4' URA R   4      12.029  -3.745  -6.607  1.00  0.00      R    H  
ATOM    752  H5' URA R   4      13.552  -1.994  -7.195  1.00  0.00      R    H  
ATOM    753 H2'' URA R   4       8.426  -3.328  -7.983  1.00  0.00      R    H  
ATOM    754 H5'' URA R   4      13.251  -2.945  -8.684  1.00  0.00      R    H  
ATOM    755  P   GUA R   5      10.712  -5.634  -9.809  1.00  0.00      R    P  
ATOM    756  O1P GUA R   5      11.573  -6.849  -9.805  1.00  0.00      R    O  
ATOM    757  O2P GUA R   5      10.964  -4.757 -11.001  1.00  0.00      R    O  
ATOM    758  C5' GUA R   5       8.725  -7.156  -8.972  1.00  0.00      R    C  
ATOM    759  O5' GUA R   5       9.176  -5.973  -9.684  1.00  0.00      R    O  
ATOM    760  C4' GUA R   5       7.265  -7.079  -8.430  1.00  0.00      R    C  
ATOM    761  O4' GUA R   5       7.055  -5.907  -7.658  1.00  0.00      R    O  
ATOM    762  C3' GUA R   5       6.136  -7.031  -9.467  1.00  0.00      R    C  
ATOM    763  O3' GUA R   5       5.936  -8.297 -10.064  1.00  0.00      R    O  
ATOM    764  C2' GUA R   5       5.023  -6.497  -8.639  1.00  0.00      R    C  
ATOM    765  O2' GUA R   5       4.601  -7.509  -7.698  1.00  0.00      R    O  
ATOM    766  C1' GUA R   5       5.715  -5.455  -7.899  1.00  0.00      R    C  
ATOM    767  N1  GUA R   5       2.864  -1.359  -8.621  1.00  0.00      R    N  
ATOM    768  C2  GUA R   5       2.610  -2.505  -7.973  1.00  0.00      R    C  
ATOM    769  N2  GUA R   5       1.432  -2.511  -7.411  1.00  0.00      R    N  
ATOM    770  N3  GUA R   5       3.414  -3.518  -7.869  1.00  0.00      R    N  
ATOM    771  C4  GUA R   5       4.553  -3.329  -8.474  1.00  0.00      R    C  
ATOM    772  C5  GUA R   5       4.986  -2.216  -9.114  1.00  0.00      R    C  
ATOM    773  C6  GUA R   5       4.131  -1.098  -9.254  1.00  0.00      R    C  
ATOM    774  O6  GUA R   5       4.389  -0.089  -9.865  1.00  0.00      R    O  
ATOM    775  N7  GUA R   5       6.226  -2.428  -9.730  1.00  0.00      R    N  
ATOM    776  C8  GUA R   5       6.569  -3.604  -9.264  1.00  0.00      R    C  
ATOM    777  N9  GUA R   5       5.628  -4.179  -8.479  1.00  0.00      R    N  
ATOM    778  H1  GUA R   5       2.166  -0.630  -8.582  1.00  0.00      R    H  
ATOM    779  H8  GUA R   5       7.502  -4.039  -9.622  1.00  0.00      R    H  
ATOM    780  H1' GUA R   5       5.334  -5.382  -6.857  1.00  0.00      R    H  
ATOM    781  H2' GUA R   5       3.712  -7.274  -7.424  1.00  0.00      R    H  
ATOM    782  H21 GUA R   5       0.742  -1.851  -7.710  1.00  0.00      R    H  
ATOM    783  H3' GUA R   5       6.433  -6.242 -10.190  1.00  0.00      R    H  
ATOM    784  H22 GUA R   5       1.053  -3.255  -6.860  1.00  0.00      R    H  
ATOM    785  H4' GUA R   5       7.146  -7.947  -7.747  1.00  0.00      R    H  
ATOM    786  H5' GUA R   5       9.287  -7.313  -8.027  1.00  0.00      R    H  
ATOM    787 H2'' GUA R   5       4.158  -6.040  -9.165  1.00  0.00      R    H  
ATOM    788 H5'' GUA R   5       8.911  -8.088  -9.547  1.00  0.00      R    H  
ATOM    789  P   URA R   6       4.951  -8.543 -11.275  1.00  0.00      R    P  
ATOM    790  O1P URA R   6       4.611 -10.031 -11.329  1.00  0.00      R    O  
ATOM    791  O2P URA R   6       5.543  -7.895 -12.466  1.00  0.00      R    O  
ATOM    792  C5' URA R   6       2.549  -8.390 -10.310  1.00  0.00      R    C  
ATOM    793  O5' URA R   6       3.665  -7.734 -11.027  1.00  0.00      R    O  
ATOM    794  C4' URA R   6       1.283  -7.560 -10.379  1.00  0.00      R    C  
ATOM    795  O4' URA R   6       1.504  -6.270  -9.617  1.00  0.00      R    O  
ATOM    796  C3' URA R   6       0.703  -7.082 -11.701  1.00  0.00      R    C  
ATOM    797  O3' URA R   6       0.091  -8.208 -12.344  1.00  0.00      R    O  
ATOM    798  C2' URA R   6      -0.217  -5.977 -11.133  1.00  0.00      R    C  
ATOM    799  O2' URA R   6      -1.408  -6.460 -10.612  1.00  0.00      R    O  
ATOM    800  C1' URA R   6       0.707  -5.247 -10.201  1.00  0.00      R    C  
ATOM    801  N1  URA R   6       1.433  -4.169 -10.939  1.00  0.00      R    N  
ATOM    802  C2  URA R   6       0.745  -2.947 -11.184  1.00  0.00      R    C  
ATOM    803  O2  URA R   6      -0.437  -2.797 -10.921  1.00  0.00      R    O  
ATOM    804  N3  URA R   6       1.491  -1.902 -11.795  1.00  0.00      R    N  
ATOM    805  C4  URA R   6       2.807  -1.968 -12.120  1.00  0.00      R    C  
ATOM    806  O4  URA R   6       3.324  -0.987 -12.662  1.00  0.00      R    O  
ATOM    807  C5  URA R   6       3.416  -3.234 -11.887  1.00  0.00      R    C  
ATOM    808  C6  URA R   6       2.726  -4.260 -11.252  1.00  0.00      R    C  
ATOM    809  H3  URA R   6       0.903  -1.102 -11.979  1.00  0.00      R    H  
ATOM    810  H5  URA R   6       4.446  -3.391 -12.205  1.00  0.00      R    H  
ATOM    811  H6  URA R   6       3.182  -5.248 -11.314  1.00  0.00      R    H  
ATOM    812  H1' URA R   6       0.167  -4.807  -9.336  1.00  0.00      R    H  
ATOM    813  H2' URA R   6      -1.958  -6.049 -11.284  1.00  0.00      R    H  
ATOM    814  H3' URA R   6       1.581  -6.622 -12.203  1.00  0.00      R    H  
ATOM    815  H4' URA R   6       0.478  -8.173  -9.921  1.00  0.00      R    H  
ATOM    816  H5' URA R   6       2.759  -8.748  -9.280  1.00  0.00      R    H  
ATOM    817 H2'' URA R   6      -0.528  -5.236 -11.900  1.00  0.00      R    H  
ATOM    818 H5'' URA R   6       2.324  -9.378 -10.765  1.00  0.00      R    H  
ATOM    819  P   ADE R   7      -0.315  -7.982 -13.864  1.00  0.00      R    P  
ATOM    820  O1P ADE R   7      -0.631  -9.321 -14.351  1.00  0.00      R    O  
ATOM    821  O2P ADE R   7       0.768  -7.315 -14.641  1.00  0.00      R    O  
ATOM    822  C5' ADE R   7      -2.884  -7.300 -13.705  1.00  0.00      R    C  
ATOM    823  O5' ADE R   7      -1.538  -7.043 -14.066  1.00  0.00      R    O  
ATOM    824  C4' ADE R   7      -3.665  -5.978 -13.562  1.00  0.00      R    C  
ATOM    825  O4' ADE R   7      -2.997  -4.913 -12.837  1.00  0.00      R    O  
ATOM    826  C3' ADE R   7      -4.242  -5.381 -14.865  1.00  0.00      R    C  
ATOM    827  O3' ADE R   7      -5.341  -6.076 -15.431  1.00  0.00      R    O  
ATOM    828  C2' ADE R   7      -4.503  -3.956 -14.353  1.00  0.00      R    C  
ATOM    829  O2' ADE R   7      -5.665  -3.771 -13.566  1.00  0.00      R    O  
ATOM    830  C1' ADE R   7      -3.320  -3.697 -13.468  1.00  0.00      R    C  
ATOM    831  N1  ADE R   7      -1.401   0.485 -15.635  1.00  0.00      R    N  
ATOM    832  C2  ADE R   7      -2.586   0.169 -15.122  1.00  0.00      R    C  
ATOM    833  N3  ADE R   7      -2.994  -0.956 -14.524  1.00  0.00      R    N  
ATOM    834  C4  ADE R   7      -2.084  -1.906 -14.661  1.00  0.00      R    C  
ATOM    835  C5  ADE R   7      -0.817  -1.768 -15.162  1.00  0.00      R    C  
ATOM    836  C6  ADE R   7      -0.443  -0.496 -15.595  1.00  0.00      R    C  
ATOM    837  N6  ADE R   7       0.843  -0.230 -15.885  1.00  0.00      R    N  
ATOM    838  N7  ADE R   7      -0.068  -2.914 -14.957  1.00  0.00      R    N  
ATOM    839  C8  ADE R   7      -0.985  -3.733 -14.359  1.00  0.00      R    C  
ATOM    840  N9  ADE R   7      -2.183  -3.152 -14.208  1.00  0.00      R    N  
ATOM    841  H2  ADE R   7      -3.334   0.959 -15.048  1.00  0.00      R    H  
ATOM    842  H8  ADE R   7      -0.898  -4.784 -14.083  1.00  0.00      R    H  
ATOM    843  H1' ADE R   7      -3.666  -3.047 -12.636  1.00  0.00      R    H  
ATOM    844  H2' ADE R   7      -5.944  -2.855 -13.496  1.00  0.00      R    H  
ATOM    845  H3' ADE R   7      -3.373  -5.328 -15.556  1.00  0.00      R    H  
ATOM    846  H4' ADE R   7      -4.579  -6.125 -12.948  1.00  0.00      R    H  
ATOM    847  H5' ADE R   7      -2.980  -7.844 -12.742  1.00  0.00      R    H  
ATOM    848  H61 ADE R   7       1.569  -0.912 -15.813  1.00  0.00      R    H  
ATOM    849  H62 ADE R   7       1.027   0.540 -16.497  1.00  0.00      R    H  
ATOM    850 H2'' ADE R   7      -4.584  -3.369 -15.292  1.00  0.00      R    H  
ATOM    851 H5'' ADE R   7      -3.426  -7.779 -14.549  1.00  0.00      R    H  
ATOM    852  P   ADE R   8      -5.594  -6.077 -16.993  1.00  0.00      R    P  
ATOM    853  O1P ADE R   8      -6.778  -6.881 -17.274  1.00  0.00      R    O  
ATOM    854  O2P ADE R   8      -4.366  -6.504 -17.737  1.00  0.00      R    O  
ATOM    855  C5' ADE R   8      -7.195  -4.008 -16.810  1.00  0.00      R    C  
ATOM    856  O5' ADE R   8      -5.933  -4.583 -17.326  1.00  0.00      R    O  
ATOM    857  C4' ADE R   8      -7.301  -2.531 -17.193  1.00  0.00      R    C  
ATOM    858  O4' ADE R   8      -6.146  -1.807 -16.617  1.00  0.00      R    O  
ATOM    859  C3' ADE R   8      -7.215  -2.138 -18.684  1.00  0.00      R    C  
ATOM    860  O3' ADE R   8      -8.483  -2.437 -19.307  1.00  0.00      R    O  
ATOM    861  C2' ADE R   8      -6.622  -0.734 -18.718  1.00  0.00      R    C  
ATOM    862  O2' ADE R   8      -7.671   0.169 -18.519  1.00  0.00      R    O  
ATOM    863  C1' ADE R   8      -5.683  -0.805 -17.520  1.00  0.00      R    C  
ATOM    864  N1  ADE R   8      -1.264   1.069 -19.400  1.00  0.00      R    N  
ATOM    865  C2  ADE R   8      -2.405   1.655 -19.237  1.00  0.00      R    C  
ATOM    866  N3  ADE R   8      -3.535   1.133 -18.730  1.00  0.00      R    N  
ATOM    867  C4  ADE R   8      -3.413  -0.182 -18.469  1.00  0.00      R    C  
ATOM    868  C5  ADE R   8      -2.249  -0.940 -18.629  1.00  0.00      R    C  
ATOM    869  C6  ADE R   8      -1.155  -0.231 -19.076  1.00  0.00      R    C  
ATOM    870  N6  ADE R   8       0.057  -0.769 -19.211  1.00  0.00      R    N  
ATOM    871  N7  ADE R   8      -2.409  -2.173 -18.256  1.00  0.00      R    N  
ATOM    872  C8  ADE R   8      -3.654  -2.285 -17.879  1.00  0.00      R    C  
ATOM    873  N9  ADE R   8      -4.343  -1.076 -17.935  1.00  0.00      R    N  
ATOM    874  H2  ADE R   8      -2.505   2.724 -19.423  1.00  0.00      R    H  
ATOM    875  H8  ADE R   8      -4.060  -3.164 -17.380  1.00  0.00      R    H  
ATOM    876  H1' ADE R   8      -5.713   0.122 -16.908  1.00  0.00      R    H  
ATOM    877  H2' ADE R   8      -7.847   0.575 -19.371  1.00  0.00      R    H  
ATOM    878  H3' ADE R   8      -6.537  -2.969 -18.972  1.00  0.00      R    H  
ATOM    879  H4' ADE R   8      -8.210  -2.072 -16.750  1.00  0.00      R    H  
ATOM    880  H5' ADE R   8      -7.257  -4.025 -15.702  1.00  0.00      R    H  
ATOM    881  H61 ADE R   8       0.183  -1.697 -18.863  1.00  0.00      R    H  
ATOM    882  H62 ADE R   8       0.755  -0.058 -19.122  1.00  0.00      R    H  
ATOM    883 H2'' ADE R   8      -6.142  -0.582 -19.709  1.00  0.00      R    H  
ATOM    884 H5'' ADE R   8      -8.099  -4.520 -17.201  1.00  0.00      R    H  
ATOM    885  P   GUA R   9      -8.510  -2.890 -20.801  1.00  0.00      R    P  
ATOM    886  O1P GUA R   9      -9.941  -3.271 -21.093  1.00  0.00      R    O  
ATOM    887  O2P GUA R   9      -7.521  -3.982 -21.022  1.00  0.00      R    O  
ATOM    888  C5' GUA R   9      -8.911  -0.456 -21.868  1.00  0.00      R    C  
ATOM    889  O5' GUA R   9      -8.148  -1.616 -21.613  1.00  0.00      R    O  
ATOM    890  C4' GUA R   9      -8.078   0.712 -22.347  1.00  0.00      R    C  
ATOM    891  O4' GUA R   9      -6.878   0.986 -21.548  1.00  0.00      R    O  
ATOM    892  C3' GUA R   9      -7.449   0.387 -23.725  1.00  0.00      R    C  
ATOM    893  O3' GUA R   9      -8.386   0.502 -24.839  1.00  0.00      R    O  
ATOM    894  C2' GUA R   9      -6.310   1.362 -23.755  1.00  0.00      R    C  
ATOM    895  O2' GUA R   9      -6.761   2.654 -23.958  1.00  0.00      R    O  
ATOM    896  C1' GUA R   9      -5.748   1.339 -22.327  1.00  0.00      R    C  
ATOM    897  N1  GUA R   9      -0.854   0.732 -22.844  1.00  0.00      R    N  
ATOM    898  C2  GUA R   9      -1.583   1.878 -22.968  1.00  0.00      R    C  
ATOM    899  N2  GUA R   9      -0.874   2.858 -23.510  1.00  0.00      R    N  
ATOM    900  N3  GUA R   9      -2.916   1.948 -22.709  1.00  0.00      R    N  
ATOM    901  C4  GUA R   9      -3.344   0.688 -22.380  1.00  0.00      R    C  
ATOM    902  C5  GUA R   9      -2.692  -0.478 -22.201  1.00  0.00      R    C  
ATOM    903  C6  GUA R   9      -1.310  -0.506 -22.417  1.00  0.00      R    C  
ATOM    904  O6  GUA R   9      -0.498  -1.427 -22.279  1.00  0.00      R    O  
ATOM    905  N7  GUA R   9      -3.580  -1.540 -22.010  1.00  0.00      R    N  
ATOM    906  C8  GUA R   9      -4.754  -0.996 -22.009  1.00  0.00      R    C  
ATOM    907  N9  GUA R   9      -4.681   0.378 -22.201  1.00  0.00      R    N  
ATOM    908  H1  GUA R   9       0.124   0.895 -23.034  1.00  0.00      R    H  
ATOM    909  H8  GUA R   9      -5.714  -1.507 -21.922  1.00  0.00      R    H  
ATOM    910  H1' GUA R   9      -5.371   2.322 -21.970  1.00  0.00      R    H  
ATOM    911  H2' GUA R   9      -6.030   3.245 -24.155  1.00  0.00      R    H  
ATOM    912  H21 GUA R   9       0.102   2.750 -23.696  1.00  0.00      R    H  
ATOM    913  H3' GUA R   9      -7.034  -0.643 -23.677  1.00  0.00      R    H  
ATOM    914  H22 GUA R   9      -1.206   3.793 -23.386  1.00  0.00      R    H  
ATOM    915  H4' GUA R   9      -8.682   1.642 -22.280  1.00  0.00      R    H  
ATOM    916  H5' GUA R   9      -9.411  -0.112 -20.938  1.00  0.00      R    H  
ATOM    917 H2'' GUA R   9      -5.525   1.092 -24.494  1.00  0.00      R    H  
ATOM    918 H5'' GUA R   9      -9.665  -0.624 -22.666  1.00  0.00      R    H  
ATOM    919  P   CYT R  10      -8.186  -0.537 -26.011  1.00  0.00      R    P  
ATOM    920  O1P CYT R  10      -9.353  -0.424 -26.902  1.00  0.00      R    O  
ATOM    921  O2P CYT R  10      -7.947  -1.905 -25.434  1.00  0.00      R    O  
ATOM    922  C5' CYT R  10      -6.792   1.247 -27.399  1.00  0.00      R    C  
ATOM    923  O5' CYT R  10      -6.833  -0.076 -26.762  1.00  0.00      R    O  
ATOM    924  C4' CYT R  10      -5.335   1.621 -27.812  1.00  0.00      R    C  
ATOM    925  O4' CYT R  10      -4.381   1.671 -26.717  1.00  0.00      R    O  
ATOM    926  C3' CYT R  10      -4.678   0.659 -28.881  1.00  0.00      R    C  
ATOM    927  O3' CYT R  10      -5.187   0.914 -30.193  1.00  0.00      R    O  
ATOM    928  C2' CYT R  10      -3.265   0.967 -28.710  1.00  0.00      R    C  
ATOM    929  O2' CYT R  10      -2.966   2.204 -29.306  1.00  0.00      R    O  
ATOM    930  C1' CYT R  10      -3.174   1.205 -27.184  1.00  0.00      R    C  
ATOM    931  N1  CYT R  10      -2.693   0.040 -26.484  1.00  0.00      R    N  
ATOM    932  C2  CYT R  10      -1.409  -0.472 -26.652  1.00  0.00      R    C  
ATOM    933  O2  CYT R  10      -0.595   0.083 -27.403  1.00  0.00      R    O  
ATOM    934  N3  CYT R  10      -1.062  -1.574 -25.959  1.00  0.00      R    N  
ATOM    935  C4  CYT R  10      -1.926  -2.284 -25.296  1.00  0.00      R    C  
ATOM    936  N4  CYT R  10      -1.528  -3.341 -24.696  1.00  0.00      R    N  
ATOM    937  C5  CYT R  10      -3.315  -1.852 -25.213  1.00  0.00      R    C  
ATOM    938  C6  CYT R  10      -3.594  -0.736 -25.767  1.00  0.00      R    C  
ATOM    939  H5  CYT R  10      -4.109  -2.544 -24.930  1.00  0.00      R    H  
ATOM    940  H6  CYT R  10      -4.606  -0.345 -25.673  1.00  0.00      R    H  
ATOM    941  H1' CYT R  10      -2.469   2.016 -26.904  1.00  0.00      R    H  
ATOM    942  H2' CYT R  10      -2.128   2.488 -28.934  1.00  0.00      R    H  
ATOM    943  H3' CYT R  10      -4.805  -0.377 -28.500  1.00  0.00      R    H  
ATOM    944  H4' CYT R  10      -5.267   2.638 -28.253  1.00  0.00      R    H  
ATOM    945  H41 CYT R  10      -0.566  -3.321 -24.425  1.00  0.00      R    H  
ATOM    946  H5' CYT R  10      -7.318   2.085 -26.893  1.00  0.00      R    H  
ATOM    947  H42 CYT R  10      -2.124  -3.791 -24.030  1.00  0.00      R    H  
ATOM    948  H3T CYT R  10      -4.801   0.190 -30.692  1.00  0.00      R    H  
ATOM    949 H2'' CYT R  10      -2.596   0.151 -29.059  1.00  0.00      R    H  
ATOM    950 H5'' CYT R  10      -7.421   1.143 -28.309  1.00  0.00      R    H  
TER   
ATOM    951  P   CYT T   9      -9.577   8.898 -22.093  1.00  0.00      TS   P  
ATOM    952  O1P CYT T   9     -10.185   9.408 -20.860  1.00  0.00      TS   O  
ATOM    953  O2P CYT T   9     -10.395   8.703 -23.289  1.00  0.00      TS   O  
ATOM    954  C5' CYT T   9      -7.414  10.079 -21.527  1.00  0.00      TS   C  
ATOM    955  O5' CYT T   9      -8.288   9.605 -22.527  1.00  0.00      TS   O  
ATOM    956  C4' CYT T   9      -6.191   9.254 -21.357  1.00  0.00      TS   C  
ATOM    957  O4' CYT T   9      -6.454   8.156 -20.520  1.00  0.00      TS   O  
ATOM    958  C3' CYT T   9      -5.649   8.541 -22.680  1.00  0.00      TS   C  
ATOM    959  O3' CYT T   9      -4.551   9.231 -23.244  1.00  0.00      TS   O  
ATOM    960  C2' CYT T   9      -5.267   7.195 -22.113  1.00  0.00      TS   C  
ATOM    961  C1' CYT T   9      -5.278   7.426 -20.613  1.00  0.00      TS   C  
ATOM    962  N1  CYT T   9      -5.418   6.311 -19.680  1.00  0.00      TS   N  
ATOM    963  C2  CYT T   9      -5.383   6.469 -18.284  1.00  0.00      TS   C  
ATOM    964  O2  CYT T   9      -5.226   7.624 -17.767  1.00  0.00      TS   O  
ATOM    965  N3  CYT T   9      -5.414   5.343 -17.554  1.00  0.00      TS   N  
ATOM    966  C4  CYT T   9      -5.286   4.102 -18.088  1.00  0.00      TS   C  
ATOM    967  N4  CYT T   9      -4.970   3.057 -17.232  1.00  0.00      TS   N  
ATOM    968  C5  CYT T   9      -5.326   3.931 -19.510  1.00  0.00      TS   C  
ATOM    969  O5T CYT T   9      -9.075   7.557 -21.656  1.00  0.00      TS   O  
ATOM    970  C6  CYT T   9      -5.383   5.044 -20.248  1.00  0.00      TS   C  
ATOM    971  H5  CYT T   9      -5.301   2.892 -19.840  1.00  0.00      TS   H  
ATOM    972  H6  CYT T   9      -5.296   4.958 -21.331  1.00  0.00      TS   H  
ATOM    973  H1' CYT T   9      -4.409   8.080 -20.383  1.00  0.00      TS   H  
ATOM    974  H2' CYT T   9      -4.289   6.760 -22.413  1.00  0.00      TS   H  
ATOM    975  H3' CYT T   9      -6.512   8.242 -23.313  1.00  0.00      TS   H  
ATOM    976  H4' CYT T   9      -5.373   9.847 -20.896  1.00  0.00      TS   H  
ATOM    977  H41 CYT T   9      -4.712   2.126 -17.491  1.00  0.00      TS   H  
ATOM    978  H5' CYT T   9      -7.860  10.326 -20.541  1.00  0.00      TS   H  
ATOM    979  H42 CYT T   9      -4.593   3.257 -16.328  1.00  0.00      TS   H  
ATOM    980  H5T CYT T   9      -8.481   7.650 -20.908  1.00  0.00      TS   H  
ATOM    981 H2'' CYT T   9      -5.988   6.406 -22.422  1.00  0.00      TS   H  
ATOM    982 H5'' CYT T   9      -6.962  11.017 -21.914  1.00  0.00      TS   H  
ATOM    983  P   GUA T  10      -4.589   9.689 -24.721  1.00  0.00      TS   P  
ATOM    984  O1P GUA T  10      -5.139  11.055 -24.763  1.00  0.00      TS   O  
ATOM    985  O2P GUA T  10      -5.190   8.649 -25.535  1.00  0.00      TS   O  
ATOM    986  C5' GUA T  10      -2.747  10.241 -26.492  1.00  0.00      TS   C  
ATOM    987  O5' GUA T  10      -3.037   9.811 -25.108  1.00  0.00      TS   O  
ATOM    988  C4' GUA T  10      -1.232   9.859 -26.826  1.00  0.00      TS   C  
ATOM    989  O4' GUA T  10      -0.283  10.432 -25.919  1.00  0.00      TS   O  
ATOM    990  C3' GUA T  10      -0.927   8.313 -26.801  1.00  0.00      TS   C  
ATOM    991  O3' GUA T  10      -0.618   7.805 -28.138  1.00  0.00      TS   O  
ATOM    992  C2' GUA T  10       0.389   8.312 -26.002  1.00  0.00      TS   C  
ATOM    993  C1' GUA T  10       0.927   9.694 -26.229  1.00  0.00      TS   C  
ATOM    994  N1  GUA T  10       2.859  11.634 -21.794  1.00  0.00      TS   N  
ATOM    995  C2  GUA T  10       1.530  11.396 -22.078  1.00  0.00      TS   C  
ATOM    996  N2  GUA T  10       0.626  11.673 -21.097  1.00  0.00      TS   N  
ATOM    997  N3  GUA T  10       1.132  10.884 -23.240  1.00  0.00      TS   N  
ATOM    998  C4  GUA T  10       2.187  10.553 -24.103  1.00  0.00      TS   C  
ATOM    999  C5  GUA T  10       3.542  10.632 -23.875  1.00  0.00      TS   C  
ATOM   1000  C6  GUA T  10       3.920  11.267 -22.649  1.00  0.00      TS   C  
ATOM   1001  O6  GUA T  10       5.071  11.589 -22.428  1.00  0.00      TS   O  
ATOM   1002  N7  GUA T  10       4.226  10.253 -24.962  1.00  0.00      TS   N  
ATOM   1003  C8  GUA T  10       3.302   9.949 -25.864  1.00  0.00      TS   C  
ATOM   1004  N9  GUA T  10       2.067  10.058 -25.403  1.00  0.00      TS   N  
ATOM   1005  H1  GUA T  10       3.132  12.106 -20.943  1.00  0.00      TS   H  
ATOM   1006  H8  GUA T  10       3.473   9.791 -26.929  1.00  0.00      TS   H  
ATOM   1007  H1' GUA T  10       1.151   9.910 -27.296  1.00  0.00      TS   H  
ATOM   1008  H2' GUA T  10       1.136   7.584 -26.383  1.00  0.00      TS   H  
ATOM   1009  H21 GUA T  10      -0.365  11.592 -21.202  1.00  0.00      TS   H  
ATOM   1010  H3' GUA T  10      -1.772   7.858 -26.239  1.00  0.00      TS   H  
ATOM   1011  H22 GUA T  10       0.944  12.061 -20.232  1.00  0.00      TS   H  
ATOM   1012  H4' GUA T  10      -1.048  10.227 -27.858  1.00  0.00      TS   H  
ATOM   1013  H5' GUA T  10      -2.874  11.334 -26.640  1.00  0.00      TS   H  
ATOM   1014 H2'' GUA T  10       0.148   8.113 -24.935  1.00  0.00      TS   H  
ATOM   1015 H5'' GUA T  10      -3.402   9.759 -27.249  1.00  0.00      TS   H  
ATOM   1016  P   THY T  11      -1.486   7.129 -29.207  1.00  0.00      TS   P  
ATOM   1017  O1P THY T  11      -2.627   6.442 -28.453  1.00  0.00      TS   O  
ATOM   1018  O2P THY T  11      -1.932   8.132 -30.223  1.00  0.00      TS   O  
ATOM   1019  C5' THY T  11       0.941   6.349 -29.740  1.00  0.00      TS   C  
ATOM   1020  O5' THY T  11      -0.461   6.057 -29.819  1.00  0.00      TS   O  
ATOM   1021  C4' THY T  11       1.754   5.444 -30.595  1.00  0.00      TS   C  
ATOM   1022  O4' THY T  11       1.477   3.997 -30.473  1.00  0.00      TS   O  
ATOM   1023  C3' THY T  11       1.593   5.750 -32.033  1.00  0.00      TS   C  
ATOM   1024  O3' THY T  11       2.712   5.940 -32.725  1.00  0.00      TS   O  
ATOM   1025  C2' THY T  11       0.929   4.452 -32.594  1.00  0.00      TS   C  
ATOM   1026  C1' THY T  11       1.517   3.395 -31.717  1.00  0.00      TS   C  
ATOM   1027  N1  THY T  11       0.785   2.190 -31.570  1.00  0.00      TS   N  
ATOM   1028  C2  THY T  11       1.378   1.169 -30.895  1.00  0.00      TS   C  
ATOM   1029  O2  THY T  11       2.527   1.222 -30.528  1.00  0.00      TS   O  
ATOM   1030  N3  THY T  11       0.633   0.031 -30.778  1.00  0.00      TS   N  
ATOM   1031  C4  THY T  11      -0.576  -0.192 -31.306  1.00  0.00      TS   C  
ATOM   1032  O4  THY T  11      -1.210  -1.207 -31.031  1.00  0.00      TS   O  
ATOM   1033  C5  THY T  11      -1.122   0.874 -32.075  1.00  0.00      TS   C  
ATOM   1034  C5M THY T  11      -2.507   0.815 -32.597  1.00  0.00      TS   C  
ATOM   1035  C6  THY T  11      -0.444   2.055 -32.136  1.00  0.00      TS   C  
ATOM   1036  H3  THY T  11       1.008  -0.694 -30.183  1.00  0.00      TS   H  
ATOM   1037  H6  THY T  11      -1.092   2.829 -32.546  1.00  0.00      TS   H  
ATOM   1038  H1' THY T  11       2.616   3.337 -31.867  1.00  0.00      TS   H  
ATOM   1039  H2' THY T  11       1.064   4.270 -33.682  1.00  0.00      TS   H  
ATOM   1040  H3' THY T  11       0.806   6.528 -32.138  1.00  0.00      TS   H  
ATOM   1041  H4' THY T  11       2.830   5.611 -30.377  1.00  0.00      TS   H  
ATOM   1042  H5' THY T  11       1.231   6.274 -28.671  1.00  0.00      TS   H  
ATOM   1043  H51 THY T  11      -2.785  -0.233 -32.840  1.00  0.00      TS   H  
ATOM   1044  H52 THY T  11      -2.692   1.496 -33.456  1.00  0.00      TS   H  
ATOM   1045  H53 THY T  11      -3.221   1.127 -31.804  1.00  0.00      TS   H  
ATOM   1046 H2'' THY T  11      -0.166   4.488 -32.409  1.00  0.00      TS   H  
ATOM   1047 H5'' THY T  11       1.214   7.371 -30.078  1.00  0.00      TS   H  
ATOM   1048  P   ADE T  12       3.506   7.258 -33.033  1.00  0.00      TS   P  
ATOM   1049  O1P ADE T  12       3.654   8.071 -31.782  1.00  0.00      TS   O  
ATOM   1050  O2P ADE T  12       2.835   7.903 -34.135  1.00  0.00      TS   O  
ATOM   1051  C5' ADE T  12       5.790   6.187 -32.696  1.00  0.00      TS   C  
ATOM   1052  O5' ADE T  12       4.791   6.656 -33.588  1.00  0.00      TS   O  
ATOM   1053  C4' ADE T  12       6.446   4.848 -33.086  1.00  0.00      TS   C  
ATOM   1054  O4' ADE T  12       5.483   3.735 -32.977  1.00  0.00      TS   O  
ATOM   1055  C3' ADE T  12       6.845   4.870 -34.549  1.00  0.00      TS   C  
ATOM   1056  O3' ADE T  12       8.073   4.170 -34.827  1.00  0.00      TS   O  
ATOM   1057  C2' ADE T  12       5.630   4.280 -35.248  1.00  0.00      TS   C  
ATOM   1058  C1' ADE T  12       5.411   3.099 -34.244  1.00  0.00      TS   C  
ATOM   1059  N1  ADE T  12       2.770  -1.081 -32.855  1.00  0.00      TS   N  
ATOM   1060  C2  ADE T  12       3.987  -0.714 -32.544  1.00  0.00      TS   C  
ATOM   1061  N3  ADE T  12       4.702   0.367 -33.020  1.00  0.00      TS   N  
ATOM   1062  C4  ADE T  12       3.921   1.049 -33.886  1.00  0.00      TS   C  
ATOM   1063  C5  ADE T  12       2.675   0.723 -34.358  1.00  0.00      TS   C  
ATOM   1064  C6  ADE T  12       2.109  -0.474 -33.829  1.00  0.00      TS   C  
ATOM   1065  N6  ADE T  12       0.957  -1.039 -34.223  1.00  0.00      TS   N  
ATOM   1066  N7  ADE T  12       2.153   1.666 -35.215  1.00  0.00      TS   N  
ATOM   1067  C8  ADE T  12       3.058   2.631 -35.140  1.00  0.00      TS   C  
ATOM   1068  N9  ADE T  12       4.122   2.367 -34.404  1.00  0.00      TS   N  
ATOM   1069  H2  ADE T  12       4.450  -1.268 -31.728  1.00  0.00      TS   H  
ATOM   1070  H8  ADE T  12       2.899   3.542 -35.718  1.00  0.00      TS   H  
ATOM   1071  H1' ADE T  12       6.220   2.395 -34.532  1.00  0.00      TS   H  
ATOM   1072  H2' ADE T  12       5.850   3.984 -36.296  1.00  0.00      TS   H  
ATOM   1073  H3' ADE T  12       6.942   5.918 -34.904  1.00  0.00      TS   H  
ATOM   1074  H4' ADE T  12       7.329   4.521 -32.497  1.00  0.00      TS   H  
ATOM   1075  H5' ADE T  12       5.413   6.005 -31.667  1.00  0.00      TS   H  
ATOM   1076  H61 ADE T  12       0.486  -1.715 -33.657  1.00  0.00      TS   H  
ATOM   1077  H62 ADE T  12       0.342  -0.536 -34.831  1.00  0.00      TS   H  
ATOM   1078 H2'' ADE T  12       4.806   5.016 -35.360  1.00  0.00      TS   H  
ATOM   1079 H5'' ADE T  12       6.512   7.026 -32.603  1.00  0.00      TS   H  
ATOM   1080  P   THY T  13       9.445   4.884 -34.999  1.00  0.00      TS   P  
ATOM   1081  O1P THY T  13       9.553   6.195 -34.387  1.00  0.00      TS   O  
ATOM   1082  O2P THY T  13       9.789   4.916 -36.443  1.00  0.00      TS   O  
ATOM   1083  C5' THY T  13      10.474   3.513 -32.971  1.00  0.00      TS   C  
ATOM   1084  O5' THY T  13      10.546   3.858 -34.386  1.00  0.00      TS   O  
ATOM   1085  C4' THY T  13      10.373   1.936 -32.786  1.00  0.00      TS   C  
ATOM   1086  O4' THY T  13       9.062   1.545 -33.361  1.00  0.00      TS   O  
ATOM   1087  C3' THY T  13      11.459   1.015 -33.425  1.00  0.00      TS   C  
ATOM   1088  O3' THY T  13      11.881   0.014 -32.489  1.00  0.00      TS   O  
ATOM   1089  C2' THY T  13      10.716   0.414 -34.587  1.00  0.00      TS   C  
ATOM   1090  C1' THY T  13       9.228   0.326 -34.056  1.00  0.00      TS   C  
ATOM   1091  N1  THY T  13       8.212   0.260 -35.055  1.00  0.00      TS   N  
ATOM   1092  C2  THY T  13       7.164  -0.665 -35.097  1.00  0.00      TS   C  
ATOM   1093  O2  THY T  13       7.125  -1.569 -34.303  1.00  0.00      TS   O  
ATOM   1094  N3  THY T  13       6.298  -0.489 -36.117  1.00  0.00      TS   N  
ATOM   1095  C4  THY T  13       6.153   0.582 -36.935  1.00  0.00      TS   C  
ATOM   1096  O4  THY T  13       5.089   0.812 -37.557  1.00  0.00      TS   O  
ATOM   1097  C5  THY T  13       7.326   1.412 -36.972  1.00  0.00      TS   C  
ATOM   1098  C5M THY T  13       7.380   2.533 -38.017  1.00  0.00      TS   C  
ATOM   1099  C6  THY T  13       8.232   1.290 -35.982  1.00  0.00      TS   C  
ATOM   1100  H3  THY T  13       5.406  -0.922 -35.927  1.00  0.00      TS   H  
ATOM   1101  H6  THY T  13       9.115   1.927 -36.002  1.00  0.00      TS   H  
ATOM   1102  H1' THY T  13       9.122  -0.547 -33.376  1.00  0.00      TS   H  
ATOM   1103  H2' THY T  13      11.205  -0.558 -34.814  1.00  0.00      TS   H  
ATOM   1104  H3' THY T  13      12.291   1.693 -33.710  1.00  0.00      TS   H  
ATOM   1105  H4' THY T  13      10.352   1.794 -31.683  1.00  0.00      TS   H  
ATOM   1106  H5' THY T  13       9.555   3.905 -32.486  1.00  0.00      TS   H  
ATOM   1107  H51 THY T  13       7.479   2.099 -39.034  1.00  0.00      TS   H  
ATOM   1108  H52 THY T  13       8.186   3.271 -37.815  1.00  0.00      TS   H  
ATOM   1109  H53 THY T  13       6.401   3.058 -38.049  1.00  0.00      TS   H  
ATOM   1110 H2'' THY T  13      10.774   1.038 -35.504  1.00  0.00      TS   H  
ATOM   1111 H5'' THY T  13      11.439   3.885 -32.563  1.00  0.00      TS   H  
ATOM   1112  P   ADE T  14      13.323  -0.106 -31.906  1.00  0.00      TS   P  
ATOM   1113  O1P ADE T  14      13.365   0.209 -30.492  1.00  0.00      TS   O  
ATOM   1114  O2P ADE T  14      14.222   0.682 -32.743  1.00  0.00      TS   O  
ATOM   1115  C5' ADE T  14      13.114  -2.674 -31.337  1.00  0.00      TS   C  
ATOM   1116  O5' ADE T  14      13.732  -1.635 -32.055  1.00  0.00      TS   O  
ATOM   1117  C4' ADE T  14      13.010  -3.912 -32.143  1.00  0.00      TS   C  
ATOM   1118  O4' ADE T  14      11.996  -3.734 -33.137  1.00  0.00      TS   O  
ATOM   1119  C3' ADE T  14      14.307  -4.298 -32.895  1.00  0.00      TS   C  
ATOM   1120  O3' ADE T  14      14.646  -5.686 -32.733  1.00  0.00      TS   O  
ATOM   1121  C2' ADE T  14      14.023  -4.027 -34.311  1.00  0.00      TS   C  
ATOM   1122  C1' ADE T  14      12.493  -4.208 -34.410  1.00  0.00      TS   C  
ATOM   1123  N1  ADE T  14       8.261  -3.375 -37.106  1.00  0.00      TS   N  
ATOM   1124  C2  ADE T  14       8.538  -4.155 -36.030  1.00  0.00      TS   C  
ATOM   1125  N3  ADE T  14       9.702  -4.236 -35.301  1.00  0.00      TS   N  
ATOM   1126  C4  ADE T  14      10.638  -3.492 -35.905  1.00  0.00      TS   C  
ATOM   1127  C5  ADE T  14      10.491  -2.577 -36.908  1.00  0.00      TS   C  
ATOM   1128  C6  ADE T  14       9.212  -2.502 -37.523  1.00  0.00      TS   C  
ATOM   1129  N6  ADE T  14       8.793  -1.555 -38.508  1.00  0.00      TS   N  
ATOM   1130  N7  ADE T  14      11.696  -1.929 -37.152  1.00  0.00      TS   N  
ATOM   1131  C8  ADE T  14      12.513  -2.500 -36.245  1.00  0.00      TS   C  
ATOM   1132  N9  ADE T  14      11.891  -3.435 -35.452  1.00  0.00      TS   N  
ATOM   1133  H2  ADE T  14       7.628  -4.631 -35.666  1.00  0.00      TS   H  
ATOM   1134  H8  ADE T  14      13.557  -2.215 -36.114  1.00  0.00      TS   H  
ATOM   1135  H1' ADE T  14      12.237  -5.288 -34.465  1.00  0.00      TS   H  
ATOM   1136  H2' ADE T  14      14.535  -4.715 -35.017  1.00  0.00      TS   H  
ATOM   1137  H3' ADE T  14      15.068  -3.630 -32.438  1.00  0.00      TS   H  
ATOM   1138  H4' ADE T  14      12.704  -4.805 -31.558  1.00  0.00      TS   H  
ATOM   1139  H5' ADE T  14      12.137  -2.370 -30.904  1.00  0.00      TS   H  
ATOM   1140  H61 ADE T  14       7.843  -1.271 -38.639  1.00  0.00      TS   H  
ATOM   1141  H62 ADE T  14       9.357  -1.097 -39.196  1.00  0.00      TS   H  
ATOM   1142 H2'' ADE T  14      14.403  -2.987 -34.400  1.00  0.00      TS   H  
ATOM   1143 H5'' ADE T  14      13.593  -2.715 -30.335  1.00  0.00      TS   H  
ATOM   1144  P   THY T  15      15.519  -6.386 -31.661  1.00  0.00      TS   P  
ATOM   1145  O1P THY T  15      15.309  -5.695 -30.389  1.00  0.00      TS   O  
ATOM   1146  O2P THY T  15      16.897  -6.464 -32.146  1.00  0.00      TS   O  
ATOM   1147  C5' THY T  15      13.640  -8.084 -30.979  1.00  0.00      TS   C  
ATOM   1148  O5' THY T  15      14.924  -7.884 -31.629  1.00  0.00      TS   O  
ATOM   1149  C4' THY T  15      12.505  -8.677 -31.912  1.00  0.00      TS   C  
ATOM   1150  O4' THY T  15      12.311  -7.856 -33.050  1.00  0.00      TS   O  
ATOM   1151  C3' THY T  15      12.787 -10.043 -32.434  1.00  0.00      TS   C  
ATOM   1152  O3' THY T  15      11.650 -10.850 -32.388  1.00  0.00      TS   O  
ATOM   1153  C2' THY T  15      13.298  -9.789 -33.842  1.00  0.00      TS   C  
ATOM   1154  C1' THY T  15      12.495  -8.533 -34.269  1.00  0.00      TS   C  
ATOM   1155  N1  THY T  15      13.052  -7.738 -35.400  1.00  0.00      TS   N  
ATOM   1156  C2  THY T  15      12.246  -7.257 -36.359  1.00  0.00      TS   C  
ATOM   1157  O2  THY T  15      11.053  -7.406 -36.291  1.00  0.00      TS   O  
ATOM   1158  N3  THY T  15      12.857  -6.556 -37.405  1.00  0.00      TS   N  
ATOM   1159  C4  THY T  15      14.182  -6.278 -37.497  1.00  0.00      TS   C  
ATOM   1160  O4  THY T  15      14.612  -5.604 -38.458  1.00  0.00      TS   O  
ATOM   1161  C5  THY T  15      14.976  -6.791 -36.444  1.00  0.00      TS   C  
ATOM   1162  C5M THY T  15      16.419  -6.613 -36.470  1.00  0.00      TS   C  
ATOM   1163  C6  THY T  15      14.448  -7.517 -35.497  1.00  0.00      TS   C  
ATOM   1164  H3  THY T  15      12.238  -6.272 -38.149  1.00  0.00      TS   H  
ATOM   1165  H6  THY T  15      15.028  -7.716 -34.596  1.00  0.00      TS   H  
ATOM   1166  H1' THY T  15      11.485  -8.884 -34.569  1.00  0.00      TS   H  
ATOM   1167  H2' THY T  15      13.204 -10.590 -34.607  1.00  0.00      TS   H  
ATOM   1168  H3' THY T  15      13.571 -10.509 -31.800  1.00  0.00      TS   H  
ATOM   1169  H4' THY T  15      11.504  -8.578 -31.439  1.00  0.00      TS   H  
ATOM   1170  H5' THY T  15      13.233  -7.193 -30.456  1.00  0.00      TS   H  
ATOM   1171  H51 THY T  15      16.844  -6.942 -35.499  1.00  0.00      TS   H  
ATOM   1172  H52 THY T  15      16.648  -5.527 -36.411  1.00  0.00      TS   H  
ATOM   1173  H53 THY T  15      16.903  -6.992 -37.396  1.00  0.00      TS   H  
ATOM   1174 H2'' THY T  15      14.360  -9.464 -33.833  1.00  0.00      TS   H  
ATOM   1175 H5'' THY T  15      13.737  -8.883 -30.211  1.00  0.00      TS   H  
ATOM   1176  P   ADE T  16      11.718 -12.381 -32.749  1.00  0.00      TS   P  
ATOM   1177  O1P ADE T  16      10.812 -13.083 -31.852  1.00  0.00      TS   O  
ATOM   1178  O2P ADE T  16      13.162 -12.795 -32.818  1.00  0.00      TS   O  
ATOM   1179  C5' ADE T  16       9.657 -11.978 -34.336  1.00  0.00      TS   C  
ATOM   1180  O5' ADE T  16      11.009 -12.425 -34.229  1.00  0.00      TS   O  
ATOM   1181  C4' ADE T  16       9.146 -12.153 -35.746  1.00  0.00      TS   C  
ATOM   1182  O4' ADE T  16       9.912 -11.286 -36.644  1.00  0.00      TS   O  
ATOM   1183  C3' ADE T  16       9.269 -13.531 -36.285  1.00  0.00      TS   C  
ATOM   1184  O3' ADE T  16       8.125 -13.868 -37.044  1.00  0.00      TS   O  
ATOM   1185  C2' ADE T  16      10.534 -13.474 -37.108  1.00  0.00      TS   C  
ATOM   1186  C1' ADE T  16      10.475 -12.023 -37.670  1.00  0.00      TS   C  
ATOM   1187  N1  ADE T  16      13.434  -8.476 -39.980  1.00  0.00      TS   N  
ATOM   1188  C2  ADE T  16      12.124  -8.736 -40.075  1.00  0.00      TS   C  
ATOM   1189  N3  ADE T  16      11.371  -9.657 -39.474  1.00  0.00      TS   N  
ATOM   1190  C4  ADE T  16      12.148 -10.380 -38.653  1.00  0.00      TS   C  
ATOM   1191  C5  ADE T  16      13.553 -10.192 -38.413  1.00  0.00      TS   C  
ATOM   1192  C6  ADE T  16      14.156  -9.127 -39.095  1.00  0.00      TS   C  
ATOM   1193  N6  ADE T  16      15.405  -8.726 -38.901  1.00  0.00      TS   N  
ATOM   1194  N7  ADE T  16      14.030 -11.156 -37.518  1.00  0.00      TS   N  
ATOM   1195  C8  ADE T  16      12.897 -11.787 -37.169  1.00  0.00      TS   C  
ATOM   1196  N9  ADE T  16      11.840 -11.435 -37.796  1.00  0.00      TS   N  
ATOM   1197  H2  ADE T  16      11.570  -8.046 -40.712  1.00  0.00      TS   H  
ATOM   1198  H8  ADE T  16      12.887 -12.626 -36.473  1.00  0.00      TS   H  
ATOM   1199  H1' ADE T  16       9.863 -11.903 -38.589  1.00  0.00      TS   H  
ATOM   1200  H2' ADE T  16      10.523 -14.213 -37.938  1.00  0.00      TS   H  
ATOM   1201  H3' ADE T  16       9.427 -14.172 -35.392  1.00  0.00      TS   H  
ATOM   1202  H4' ADE T  16       8.061 -11.911 -35.780  1.00  0.00      TS   H  
ATOM   1203  H5' ADE T  16       9.485 -10.897 -34.146  1.00  0.00      TS   H  
ATOM   1204  H61 ADE T  16      15.376  -7.829 -39.342  1.00  0.00      TS   H  
ATOM   1205  H62 ADE T  16      16.099  -9.360 -39.240  1.00  0.00      TS   H  
ATOM   1206 H2'' ADE T  16      11.417 -13.739 -36.489  1.00  0.00      TS   H  
ATOM   1207 H5'' ADE T  16       8.996 -12.571 -33.668  1.00  0.00      TS   H  
ATOM   1208  P   THY T  17       7.627 -15.323 -37.282  1.00  0.00      TS   P  
ATOM   1209  O1P THY T  17       6.167 -15.251 -36.838  1.00  0.00      TS   O  
ATOM   1210  O2P THY T  17       8.422 -16.393 -36.659  1.00  0.00      TS   O  
ATOM   1211  C5' THY T  17       7.170 -14.370 -39.749  1.00  0.00      TS   C  
ATOM   1212  O5' THY T  17       7.822 -15.376 -38.823  1.00  0.00      TS   O  
ATOM   1213  C4' THY T  17       8.090 -14.151 -40.959  1.00  0.00      TS   C  
ATOM   1214  O4' THY T  17       9.433 -13.726 -40.624  1.00  0.00      TS   O  
ATOM   1215  C3' THY T  17       8.233 -15.437 -41.768  1.00  0.00      TS   C  
ATOM   1216  O3' THY T  17       7.966 -15.245 -43.173  1.00  0.00      TS   O  
ATOM   1217  C2' THY T  17       9.641 -15.930 -41.473  1.00  0.00      TS   C  
ATOM   1218  C1' THY T  17      10.344 -14.575 -41.380  1.00  0.00      TS   C  
ATOM   1219  N1  THY T  17      11.610 -14.540 -40.669  1.00  0.00      TS   N  
ATOM   1220  C2  THY T  17      12.410 -13.469 -40.809  1.00  0.00      TS   C  
ATOM   1221  O2  THY T  17      11.992 -12.502 -41.444  1.00  0.00      TS   O  
ATOM   1222  N3  THY T  17      13.639 -13.530 -40.163  1.00  0.00      TS   N  
ATOM   1223  C4  THY T  17      14.151 -14.643 -39.539  1.00  0.00      TS   C  
ATOM   1224  O4  THY T  17      15.331 -14.625 -39.198  1.00  0.00      TS   O  
ATOM   1225  C5  THY T  17      13.225 -15.762 -39.382  1.00  0.00      TS   C  
ATOM   1226  C5M THY T  17      13.745 -16.985 -38.625  1.00  0.00      TS   C  
ATOM   1227  C6  THY T  17      12.004 -15.546 -39.864  1.00  0.00      TS   C  
ATOM   1228  H3  THY T  17      14.259 -12.731 -40.167  1.00  0.00      TS   H  
ATOM   1229  H6  THY T  17      11.232 -16.200 -39.458  1.00  0.00      TS   H  
ATOM   1230  H1' THY T  17      10.420 -14.184 -42.416  1.00  0.00      TS   H  
ATOM   1231  H2' THY T  17       9.964 -16.601 -42.296  1.00  0.00      TS   H  
ATOM   1232  H3' THY T  17       7.521 -16.168 -41.330  1.00  0.00      TS   H  
ATOM   1233  H4' THY T  17       7.592 -13.407 -41.616  1.00  0.00      TS   H  
ATOM   1234  H5' THY T  17       6.938 -13.399 -39.261  1.00  0.00      TS   H  
ATOM   1235  H51 THY T  17      12.989 -17.567 -38.054  1.00  0.00      TS   H  
ATOM   1236  H52 THY T  17      14.563 -16.777 -37.902  1.00  0.00      TS   H  
ATOM   1237  H53 THY T  17      14.105 -17.659 -39.432  1.00  0.00      TS   H  
ATOM   1238 H2'' THY T  17       9.615 -16.525 -40.536  1.00  0.00      TS   H  
ATOM   1239 H5'' THY T  17       6.124 -14.627 -40.018  1.00  0.00      TS   H  
ATOM   1240  P   ADE T  18       6.631 -15.850 -43.729  1.00  0.00      TS   P  
ATOM   1241  O1P ADE T  18       5.533 -15.316 -42.860  1.00  0.00      TS   O  
ATOM   1242  O2P ADE T  18       6.842 -17.295 -43.905  1.00  0.00      TS   O  
ATOM   1243  C5' ADE T  18       6.620 -13.755 -45.267  1.00  0.00      TS   C  
ATOM   1244  O5' ADE T  18       6.473 -15.201 -45.193  1.00  0.00      TS   O  
ATOM   1245  C4' ADE T  18       7.729 -13.313 -46.251  1.00  0.00      TS   C  
ATOM   1246  O4' ADE T  18       9.032 -13.299 -45.662  1.00  0.00      TS   O  
ATOM   1247  C3' ADE T  18       7.806 -14.235 -47.488  1.00  0.00      TS   C  
ATOM   1248  O3' ADE T  18       8.044 -13.676 -48.737  1.00  0.00      TS   O  
ATOM   1249  C2' ADE T  18       8.908 -15.231 -47.087  1.00  0.00      TS   C  
ATOM   1250  C1' ADE T  18       9.841 -14.260 -46.335  1.00  0.00      TS   C  
ATOM   1251  N1  ADE T  18      14.221 -13.950 -43.789  1.00  0.00      TS   N  
ATOM   1252  C2  ADE T  18      13.597 -13.109 -44.557  1.00  0.00      TS   C  
ATOM   1253  N3  ADE T  18      12.415 -13.213 -45.190  1.00  0.00      TS   N  
ATOM   1254  C4  ADE T  18      11.972 -14.448 -45.064  1.00  0.00      TS   C  
ATOM   1255  C5  ADE T  18      12.569 -15.502 -44.317  1.00  0.00      TS   C  
ATOM   1256  C6  ADE T  18      13.741 -15.187 -43.654  1.00  0.00      TS   C  
ATOM   1257  N6  ADE T  18      14.417 -16.056 -42.905  1.00  0.00      TS   N  
ATOM   1258  N7  ADE T  18      11.740 -16.615 -44.282  1.00  0.00      TS   N  
ATOM   1259  C8  ADE T  18      10.664 -16.121 -44.898  1.00  0.00      TS   C  
ATOM   1260  N9  ADE T  18      10.810 -14.938 -45.523  1.00  0.00      TS   N  
ATOM   1261  H2  ADE T  18      14.235 -12.283 -44.874  1.00  0.00      TS   H  
ATOM   1262  H8  ADE T  18       9.724 -16.635 -45.097  1.00  0.00      TS   H  
ATOM   1263  H1' ADE T  18      10.312 -13.554 -47.053  1.00  0.00      TS   H  
ATOM   1264  H2' ADE T  18       9.439 -15.827 -47.860  1.00  0.00      TS   H  
ATOM   1265  H3' ADE T  18       6.930 -14.918 -47.455  1.00  0.00      TS   H  
ATOM   1266  H4' ADE T  18       7.462 -12.273 -46.534  1.00  0.00      TS   H  
ATOM   1267  H5' ADE T  18       6.767 -13.266 -44.281  1.00  0.00      TS   H  
ATOM   1268  H61 ADE T  18      15.273 -15.777 -42.469  1.00  0.00      TS   H  
ATOM   1269  H62 ADE T  18      13.981 -16.927 -42.675  1.00  0.00      TS   H  
ATOM   1270 H2'' ADE T  18       8.545 -16.016 -46.389  1.00  0.00      TS   H  
ATOM   1271 H5'' ADE T  18       5.703 -13.402 -45.786  1.00  0.00      TS   H  
ATOM   1272  P   ADE T  19       6.869 -13.182 -49.615  1.00  0.00      TS   P  
ATOM   1273  O1P ADE T  19       5.753 -12.657 -48.778  1.00  0.00      TS   O  
ATOM   1274  O2P ADE T  19       6.566 -14.337 -50.507  1.00  0.00      TS   O  
ATOM   1275  C5' ADE T  19       8.083 -10.936 -49.754  1.00  0.00      TS   C  
ATOM   1276  O5' ADE T  19       7.499 -12.035 -50.475  1.00  0.00      TS   O  
ATOM   1277  C4' ADE T  19       9.332 -10.479 -50.398  1.00  0.00      TS   C  
ATOM   1278  O4' ADE T  19      10.417 -11.296 -49.981  1.00  0.00      TS   O  
ATOM   1279  C3' ADE T  19       9.408 -10.366 -51.903  1.00  0.00      TS   C  
ATOM   1280  O3' ADE T  19      10.015  -9.127 -52.280  1.00  0.00      TS   O  
ATOM   1281  C2' ADE T  19      10.059 -11.686 -52.309  1.00  0.00      TS   C  
ATOM   1282  C1' ADE T  19      10.985 -11.963 -51.114  1.00  0.00      TS   C  
ATOM   1283  N1  ADE T  19      13.313 -15.271 -47.880  1.00  0.00      TS   N  
ATOM   1284  C2  ADE T  19      13.482 -13.966 -48.105  1.00  0.00      TS   C  
ATOM   1285  N3  ADE T  19      12.863 -13.193 -49.089  1.00  0.00      TS   N  
ATOM   1286  C4  ADE T  19      11.959 -13.883 -49.730  1.00  0.00      TS   C  
ATOM   1287  C5  ADE T  19      11.611 -15.221 -49.526  1.00  0.00      TS   C  
ATOM   1288  C6  ADE T  19      12.337 -15.896 -48.538  1.00  0.00      TS   C  
ATOM   1289  N6  ADE T  19      12.148 -17.261 -48.381  1.00  0.00      TS   N  
ATOM   1290  N7  ADE T  19      10.569 -15.620 -50.373  1.00  0.00      TS   N  
ATOM   1291  C8  ADE T  19      10.321 -14.521 -51.090  1.00  0.00      TS   C  
ATOM   1292  N9  ADE T  19      11.113 -13.374 -50.674  1.00  0.00      TS   N  
ATOM   1293  H2  ADE T  19      14.301 -13.505 -47.553  1.00  0.00      TS   H  
ATOM   1294  H8  ADE T  19       9.473 -14.390 -51.762  1.00  0.00      TS   H  
ATOM   1295  H1' ADE T  19      11.993 -11.517 -51.251  1.00  0.00      TS   H  
ATOM   1296  H2' ADE T  19      10.648 -11.578 -53.246  1.00  0.00      TS   H  
ATOM   1297  H3' ADE T  19       8.327 -10.371 -52.160  1.00  0.00      TS   H  
ATOM   1298  H4' ADE T  19       9.496  -9.427 -50.078  1.00  0.00      TS   H  
ATOM   1299  H5' ADE T  19       8.333 -11.059 -48.679  1.00  0.00      TS   H  
ATOM   1300  H61 ADE T  19      12.647 -17.773 -47.682  1.00  0.00      TS   H  
ATOM   1301  H62 ADE T  19      11.350 -17.712 -48.780  1.00  0.00      TS   H  
ATOM   1302 H2'' ADE T  19       9.368 -12.536 -52.496  1.00  0.00      TS   H  
ATOM   1303 H5'' ADE T  19       7.372 -10.084 -49.814  1.00  0.00      TS   H  
ATOM   1304  P   GUA T  20       9.806  -8.621 -53.811  1.00  0.00      TS   P  
ATOM   1305  O1P GUA T  20       9.647  -7.110 -53.928  1.00  0.00      TS   O  
ATOM   1306  O2P GUA T  20       8.744  -9.451 -54.476  1.00  0.00      TS   O  
ATOM   1307  C5' GUA T  20      12.394  -8.248 -53.846  1.00  0.00      TS   C  
ATOM   1308  O5' GUA T  20      11.220  -8.988 -54.389  1.00  0.00      TS   O  
ATOM   1309  C4' GUA T  20      13.773  -8.839 -54.326  1.00  0.00      TS   C  
ATOM   1310  O4' GUA T  20      14.179  -9.667 -53.300  1.00  0.00      TS   O  
ATOM   1311  C3' GUA T  20      13.547  -9.709 -55.589  1.00  0.00      TS   C  
ATOM   1312  O3' GUA T  20      13.612  -8.954 -56.809  1.00  0.00      TS   O  
ATOM   1313  C2' GUA T  20      14.836 -10.466 -55.488  1.00  0.00      TS   C  
ATOM   1314  C1' GUA T  20      14.957 -10.639 -53.954  1.00  0.00      TS   C  
ATOM   1315  N1  GUA T  20      16.051 -14.562 -50.883  1.00  0.00      TS   N  
ATOM   1316  C2  GUA T  20      16.639 -13.339 -50.951  1.00  0.00      TS   C  
ATOM   1317  N2  GUA T  20      17.750 -13.161 -50.208  1.00  0.00      TS   N  
ATOM   1318  N3  GUA T  20      16.142 -12.296 -51.562  1.00  0.00      TS   N  
ATOM   1319  C4  GUA T  20      15.048 -12.700 -52.342  1.00  0.00      TS   C  
ATOM   1320  C5  GUA T  20      14.435 -13.918 -52.391  1.00  0.00      TS   C  
ATOM   1321  C6  GUA T  20      14.890 -14.938 -51.530  1.00  0.00      TS   C  
ATOM   1322  O6  GUA T  20      14.505 -16.118 -51.385  1.00  0.00      TS   O  
ATOM   1323  N7  GUA T  20      13.314 -13.834 -53.262  1.00  0.00      TS   N  
ATOM   1324  C8  GUA T  20      13.433 -12.680 -53.836  1.00  0.00      TS   C  
ATOM   1325  N9  GUA T  20      14.538 -12.034 -53.389  1.00  0.00      TS   N  
ATOM   1326  H1  GUA T  20      16.578 -15.363 -50.563  1.00  0.00      TS   H  
ATOM   1327  H8  GUA T  20      12.829 -12.329 -54.673  1.00  0.00      TS   H  
ATOM   1328  H1' GUA T  20      16.009 -10.467 -53.640  1.00  0.00      TS   H  
ATOM   1329  H2' GUA T  20      15.691  -9.845 -55.831  1.00  0.00      TS   H  
ATOM   1330  H21 GUA T  20      17.947 -13.877 -49.538  1.00  0.00      TS   H  
ATOM   1331  H3' GUA T  20      12.656 -10.372 -55.603  1.00  0.00      TS   H  
ATOM   1332  H22 GUA T  20      18.422 -12.459 -50.446  1.00  0.00      TS   H  
ATOM   1333  H4' GUA T  20      14.504  -8.012 -54.449  1.00  0.00      TS   H  
ATOM   1334  H5' GUA T  20      12.335  -8.274 -52.737  1.00  0.00      TS   H  
ATOM   1335  H3T GUA T  20      13.653  -9.637 -57.482  1.00  0.00      TS   H  
ATOM   1336 H2'' GUA T  20      14.816 -11.484 -55.930  1.00  0.00      TS   H  
ATOM   1337 H5'' GUA T  20      12.306  -7.205 -54.220  1.00  0.00      TS   H  
TER   
END
