# Supplementary material for: CRISPR-Cas12a exploits R-loop asymmetry to form double-strand breaks
Source: eLife. 2020 Jun 10;9:e55143. doi: 10.7554/eLife.55143 (PMC7286691; doi:10.7554/eLife.55143)
Supplement: Figure 5—source data 2. [file elife-55143-fig5-data2.zip › Figure 5ΓÇöSource Data 2/Example_MD_trajectories/3prime_boundary/3prime_boundary_45.pdb]

ATOM      1  C5' CYT B   1      25.006 -13.988 -54.047  1.00  0.00      BS   C  
ATOM      2  O5' CYT B   1      25.029 -15.407 -54.374  1.00  0.00      BS   O  
ATOM      3  C4' CYT B   1      23.563 -13.489 -53.795  1.00  0.00      BS   C  
ATOM      4  O4' CYT B   1      22.639 -13.832 -54.839  1.00  0.00      BS   O  
ATOM      5  C3' CYT B   1      23.003 -14.118 -52.502  1.00  0.00      BS   C  
ATOM      6  O3' CYT B   1      22.560 -13.182 -51.528  1.00  0.00      BS   O  
ATOM      7  C2' CYT B   1      21.773 -14.803 -53.029  1.00  0.00      BS   C  
ATOM      8  C1' CYT B   1      21.382 -13.842 -54.208  1.00  0.00      BS   C  
ATOM      9  N1  CYT B   1      20.402 -14.390 -55.189  1.00  0.00      BS   N  
ATOM     10  C2  CYT B   1      19.838 -13.566 -56.151  1.00  0.00      BS   C  
ATOM     11  O2  CYT B   1      20.075 -12.331 -56.146  1.00  0.00      BS   O  
ATOM     12  N3  CYT B   1      19.009 -14.048 -57.143  1.00  0.00      BS   N  
ATOM     13  C4  CYT B   1      18.760 -15.377 -57.131  1.00  0.00      BS   C  
ATOM     14  N4  CYT B   1      18.123 -15.978 -58.218  1.00  0.00      BS   N  
ATOM     15  C5  CYT B   1      19.292 -16.232 -56.140  1.00  0.00      BS   C  
ATOM     16  C6  CYT B   1      20.124 -15.737 -55.275  1.00  0.00      BS   C  
ATOM     17  H5  CYT B   1      19.182 -17.312 -56.233  1.00  0.00      BS   H  
ATOM     18  H6  CYT B   1      20.614 -16.380 -54.544  1.00  0.00      BS   H  
ATOM     19  H1' CYT B   1      21.200 -12.770 -53.981  1.00  0.00      BS   H  
ATOM     20  H2' CYT B   1      20.890 -14.928 -52.366  1.00  0.00      BS   H  
ATOM     21  H3' CYT B   1      23.680 -14.865 -52.034  1.00  0.00      BS   H  
ATOM     22  H4' CYT B   1      23.520 -12.401 -53.574  1.00  0.00      BS   H  
ATOM     23  H41 CYT B   1      18.016 -16.968 -58.318  1.00  0.00      BS   H  
ATOM     24  H5' CYT B   1      25.392 -13.410 -54.914  1.00  0.00      BS   H  
ATOM     25  H42 CYT B   1      17.887 -15.442 -59.029  1.00  0.00      BS   H  
ATOM     26  H5T CYT B   1      25.436 -15.937 -53.685  1.00  0.00      BS   H  
ATOM     27 H2'' CYT B   1      21.997 -15.835 -53.373  1.00  0.00      BS   H  
ATOM     28 H5'' CYT B   1      25.662 -13.739 -53.186  1.00  0.00      BS   H  
ATOM     29  P   THY B   2      23.670 -12.634 -50.476  1.00  0.00      BS   P  
ATOM     30  O1P THY B   2      24.917 -12.153 -51.124  1.00  0.00      BS   O  
ATOM     31  O2P THY B   2      23.853 -13.520 -49.295  1.00  0.00      BS   O  
ATOM     32  C5' THY B   2      22.662 -10.341 -50.912  1.00  0.00      BS   C  
ATOM     33  O5' THY B   2      22.954 -11.371 -49.985  1.00  0.00      BS   O  
ATOM     34  C4' THY B   2      21.496  -9.440 -50.524  1.00  0.00      BS   C  
ATOM     35  O4' THY B   2      20.216 -10.217 -50.344  1.00  0.00      BS   O  
ATOM     36  C3' THY B   2      21.595  -8.726 -49.131  1.00  0.00      BS   C  
ATOM     37  O3' THY B   2      20.820  -7.483 -49.179  1.00  0.00      BS   O  
ATOM     38  C2' THY B   2      21.006  -9.735 -48.177  1.00  0.00      BS   C  
ATOM     39  C1' THY B   2      19.739 -10.111 -49.000  1.00  0.00      BS   C  
ATOM     40  N1  THY B   2      19.127 -11.304 -48.560  1.00  0.00      BS   N  
ATOM     41  C2  THY B   2      17.944 -11.697 -49.142  1.00  0.00      BS   C  
ATOM     42  O2  THY B   2      17.469 -11.045 -50.091  1.00  0.00      BS   O  
ATOM     43  N3  THY B   2      17.399 -12.847 -48.638  1.00  0.00      BS   N  
ATOM     44  C4  THY B   2      18.022 -13.706 -47.747  1.00  0.00      BS   C  
ATOM     45  O4  THY B   2      17.613 -14.859 -47.642  1.00  0.00      BS   O  
ATOM     46  C5  THY B   2      19.138 -13.176 -47.061  1.00  0.00      BS   C  
ATOM     47  C5M THY B   2      19.604 -13.759 -45.768  1.00  0.00      BS   C  
ATOM     48  C6  THY B   2      19.615 -11.966 -47.449  1.00  0.00      BS   C  
ATOM     49  H3  THY B   2      16.704 -13.258 -49.245  1.00  0.00      BS   H  
ATOM     50  H6  THY B   2      20.159 -11.418 -46.679  1.00  0.00      BS   H  
ATOM     51  H1' THY B   2      18.993  -9.288 -48.978  1.00  0.00      BS   H  
ATOM     52  H2' THY B   2      20.597  -9.244 -47.269  1.00  0.00      BS   H  
ATOM     53  H3' THY B   2      22.682  -8.543 -48.993  1.00  0.00      BS   H  
ATOM     54  H4' THY B   2      21.286  -8.709 -51.335  1.00  0.00      BS   H  
ATOM     55  H5' THY B   2      22.310 -10.750 -51.883  1.00  0.00      BS   H  
ATOM     56  H51 THY B   2      19.748 -12.944 -45.027  1.00  0.00      BS   H  
ATOM     57  H52 THY B   2      20.577 -14.289 -45.686  1.00  0.00      BS   H  
ATOM     58  H53 THY B   2      18.858 -14.455 -45.330  1.00  0.00      BS   H  
ATOM     59 H2'' THY B   2      21.793 -10.509 -48.047  1.00  0.00      BS   H  
ATOM     60 H5'' THY B   2      23.557  -9.689 -51.013  1.00  0.00      BS   H  
ATOM     61  P   THY B   3      21.185  -6.369 -48.191  1.00  0.00      BS   P  
ATOM     62  O1P THY B   3      22.580  -5.885 -48.546  1.00  0.00      BS   O  
ATOM     63  O2P THY B   3      21.011  -6.720 -46.754  1.00  0.00      BS   O  
ATOM     64  C5' THY B   3      19.422  -4.987 -49.711  1.00  0.00      BS   C  
ATOM     65  O5' THY B   3      20.232  -5.186 -48.479  1.00  0.00      BS   O  
ATOM     66  C4' THY B   3      17.979  -5.306 -49.381  1.00  0.00      BS   C  
ATOM     67  O4' THY B   3      17.731  -6.664 -48.970  1.00  0.00      BS   O  
ATOM     68  C3' THY B   3      17.347  -4.405 -48.209  1.00  0.00      BS   C  
ATOM     69  O3' THY B   3      15.997  -3.985 -48.376  1.00  0.00      BS   O  
ATOM     70  C2' THY B   3      17.392  -5.348 -47.013  1.00  0.00      BS   C  
ATOM     71  C1' THY B   3      16.938  -6.525 -47.770  1.00  0.00      BS   C  
ATOM     72  N1  THY B   3      17.061  -7.805 -46.986  1.00  0.00      BS   N  
ATOM     73  C2  THY B   3      16.146  -8.789 -47.227  1.00  0.00      BS   C  
ATOM     74  O2  THY B   3      15.171  -8.704 -47.923  1.00  0.00      BS   O  
ATOM     75  N3  THY B   3      16.333  -9.930 -46.490  1.00  0.00      BS   N  
ATOM     76  C4  THY B   3      17.399 -10.229 -45.620  1.00  0.00      BS   C  
ATOM     77  O4  THY B   3      17.535 -11.368 -45.182  1.00  0.00      BS   O  
ATOM     78  C5  THY B   3      18.312  -9.156 -45.461  1.00  0.00      BS   C  
ATOM     79  C5M THY B   3      19.467  -9.265 -44.459  1.00  0.00      BS   C  
ATOM     80  C6  THY B   3      18.012  -7.984 -46.034  1.00  0.00      BS   C  
ATOM     81  H3  THY B   3      15.585 -10.595 -46.619  1.00  0.00      BS   H  
ATOM     82  H6  THY B   3      18.419  -7.023 -45.719  1.00  0.00      BS   H  
ATOM     83  H1' THY B   3      15.892  -6.389 -48.118  1.00  0.00      BS   H  
ATOM     84  H2' THY B   3      16.742  -4.917 -46.221  1.00  0.00      BS   H  
ATOM     85  H3' THY B   3      18.086  -3.604 -47.994  1.00  0.00      BS   H  
ATOM     86  H4' THY B   3      17.515  -5.098 -50.368  1.00  0.00      BS   H  
ATOM     87  H5' THY B   3      19.863  -5.585 -50.536  1.00  0.00      BS   H  
ATOM     88  H51 THY B   3      19.791 -10.329 -44.484  1.00  0.00      BS   H  
ATOM     89  H52 THY B   3      19.078  -8.956 -43.466  1.00  0.00      BS   H  
ATOM     90  H53 THY B   3      20.272  -8.593 -44.827  1.00  0.00      BS   H  
ATOM     91 H2'' THY B   3      18.433  -5.311 -46.627  1.00  0.00      BS   H  
ATOM     92 H5'' THY B   3      19.516  -3.933 -50.049  1.00  0.00      BS   H  
ATOM     93  P   ADE B   4      15.670  -2.511 -48.715  1.00  0.00      BS   P  
ATOM     94  O1P ADE B   4      16.662  -2.002 -49.716  1.00  0.00      BS   O  
ATOM     95  O2P ADE B   4      15.600  -1.596 -47.526  1.00  0.00      BS   O  
ATOM     96  C5' ADE B   4      14.001  -3.269 -50.653  1.00  0.00      BS   C  
ATOM     97  O5' ADE B   4      14.337  -2.573 -49.413  1.00  0.00      BS   O  
ATOM     98  C4' ADE B   4      12.613  -3.857 -50.570  1.00  0.00      BS   C  
ATOM     99  O4' ADE B   4      12.633  -5.023 -49.672  1.00  0.00      BS   O  
ATOM    100  C3' ADE B   4      11.559  -2.879 -49.983  1.00  0.00      BS   C  
ATOM    101  O3' ADE B   4      10.260  -3.029 -50.546  1.00  0.00      BS   O  
ATOM    102  C2' ADE B   4      11.587  -3.246 -48.536  1.00  0.00      BS   C  
ATOM    103  C1' ADE B   4      11.901  -4.706 -48.482  1.00  0.00      BS   C  
ATOM    104  N1  ADE B   4      13.128  -8.774 -45.635  1.00  0.00      BS   N  
ATOM    105  C2  ADE B   4      12.159  -8.594 -46.547  1.00  0.00      BS   C  
ATOM    106  N3  ADE B   4      11.999  -7.522 -47.398  1.00  0.00      BS   N  
ATOM    107  C4  ADE B   4      12.714  -6.548 -46.919  1.00  0.00      BS   C  
ATOM    108  C5  ADE B   4      13.559  -6.564 -45.730  1.00  0.00      BS   C  
ATOM    109  C6  ADE B   4      13.826  -7.767 -45.099  1.00  0.00      BS   C  
ATOM    110  N6  ADE B   4      14.742  -8.088 -44.199  1.00  0.00      BS   N  
ATOM    111  N7  ADE B   4      13.978  -5.287 -45.453  1.00  0.00      BS   N  
ATOM    112  C8  ADE B   4      13.415  -4.517 -46.360  1.00  0.00      BS   C  
ATOM    113  N9  ADE B   4      12.672  -5.231 -47.283  1.00  0.00      BS   N  
ATOM    114  H2  ADE B   4      11.701  -9.528 -46.873  1.00  0.00      BS   H  
ATOM    115  H8  ADE B   4      13.591  -3.442 -46.396  1.00  0.00      BS   H  
ATOM    116  H1' ADE B   4      10.927  -5.240 -48.452  1.00  0.00      BS   H  
ATOM    117  H2' ADE B   4      10.683  -3.076 -47.914  1.00  0.00      BS   H  
ATOM    118  H3' ADE B   4      12.025  -1.890 -50.182  1.00  0.00      BS   H  
ATOM    119  H4' ADE B   4      12.335  -4.235 -51.577  1.00  0.00      BS   H  
ATOM    120  H5' ADE B   4      14.785  -4.026 -50.871  1.00  0.00      BS   H  
ATOM    121  H61 ADE B   4      15.450  -7.424 -43.958  1.00  0.00      BS   H  
ATOM    122  H62 ADE B   4      14.764  -9.046 -43.912  1.00  0.00      BS   H  
ATOM    123 H2'' ADE B   4      12.324  -2.621 -47.988  1.00  0.00      BS   H  
ATOM    124 H5'' ADE B   4      14.147  -2.463 -51.405  1.00  0.00      BS   H  
ATOM    125  P   THY B   5       9.063  -2.092 -50.065  1.00  0.00      BS   P  
ATOM    126  O1P THY B   5       8.075  -1.753 -51.131  1.00  0.00      BS   O  
ATOM    127  O2P THY B   5       9.551  -0.886 -49.346  1.00  0.00      BS   O  
ATOM    128  C5' THY B   5       7.523  -4.164 -49.448  1.00  0.00      BS   C  
ATOM    129  O5' THY B   5       8.414  -3.097 -49.068  1.00  0.00      BS   O  
ATOM    130  C4' THY B   5       7.009  -4.784 -48.125  1.00  0.00      BS   C  
ATOM    131  O4' THY B   5       8.123  -5.277 -47.302  1.00  0.00      BS   O  
ATOM    132  C3' THY B   5       6.155  -3.756 -47.271  1.00  0.00      BS   C  
ATOM    133  O3' THY B   5       5.059  -4.351 -46.676  1.00  0.00      BS   O  
ATOM    134  C2' THY B   5       7.173  -3.455 -46.162  1.00  0.00      BS   C  
ATOM    135  C1' THY B   5       7.842  -4.820 -45.975  1.00  0.00      BS   C  
ATOM    136  N1  THY B   5       9.067  -4.838 -45.114  1.00  0.00      BS   N  
ATOM    137  C2  THY B   5       9.304  -6.047 -44.526  1.00  0.00      BS   C  
ATOM    138  O2  THY B   5       8.477  -6.964 -44.584  1.00  0.00      BS   O  
ATOM    139  N3  THY B   5      10.473  -6.062 -43.762  1.00  0.00      BS   N  
ATOM    140  C4  THY B   5      11.219  -4.958 -43.308  1.00  0.00      BS   C  
ATOM    141  O4  THY B   5      11.973  -5.040 -42.362  1.00  0.00      BS   O  
ATOM    142  C5  THY B   5      11.007  -3.747 -44.090  1.00  0.00      BS   C  
ATOM    143  C5M THY B   5      11.772  -2.554 -43.543  1.00  0.00      BS   C  
ATOM    144  C6  THY B   5       9.874  -3.669 -44.783  1.00  0.00      BS   C  
ATOM    145  H3  THY B   5      10.657  -6.935 -43.289  1.00  0.00      BS   H  
ATOM    146  H6  THY B   5       9.628  -2.639 -45.041  1.00  0.00      BS   H  
ATOM    147  H1' THY B   5       7.086  -5.436 -45.442  1.00  0.00      BS   H  
ATOM    148  H2' THY B   5       6.656  -3.151 -45.226  1.00  0.00      BS   H  
ATOM    149  H3' THY B   5       5.862  -2.829 -47.808  1.00  0.00      BS   H  
ATOM    150  H4' THY B   5       6.430  -5.681 -48.430  1.00  0.00      BS   H  
ATOM    151  H5' THY B   5       8.027  -4.947 -50.054  1.00  0.00      BS   H  
ATOM    152  H51 THY B   5      11.697  -2.396 -42.445  1.00  0.00      BS   H  
ATOM    153  H52 THY B   5      11.401  -1.606 -43.989  1.00  0.00      BS   H  
ATOM    154  H53 THY B   5      12.841  -2.557 -43.845  1.00  0.00      BS   H  
ATOM    155 H2'' THY B   5       7.956  -2.741 -46.496  1.00  0.00      BS   H  
ATOM    156 H5'' THY B   5       6.673  -3.812 -50.072  1.00  0.00      BS   H  
ATOM    157  P   ADE B   6       3.516  -3.950 -46.910  1.00  0.00      BS   P  
ATOM    158  O1P ADE B   6       3.269  -3.506 -48.271  1.00  0.00      BS   O  
ATOM    159  O2P ADE B   6       3.037  -3.082 -45.792  1.00  0.00      BS   O  
ATOM    160  C5' ADE B   6       3.475  -6.608 -47.003  1.00  0.00      BS   C  
ATOM    161  O5' ADE B   6       2.801  -5.394 -46.616  1.00  0.00      BS   O  
ATOM    162  C4' ADE B   6       3.387  -7.757 -45.863  1.00  0.00      BS   C  
ATOM    163  O4' ADE B   6       4.578  -7.610 -45.017  1.00  0.00      BS   O  
ATOM    164  C3' ADE B   6       2.205  -7.637 -44.802  1.00  0.00      BS   C  
ATOM    165  O3' ADE B   6       1.732  -8.946 -44.386  1.00  0.00      BS   O  
ATOM    166  C2' ADE B   6       2.888  -6.865 -43.652  1.00  0.00      BS   C  
ATOM    167  C1' ADE B   6       4.264  -7.368 -43.721  1.00  0.00      BS   C  
ATOM    168  N1  ADE B   6       8.422  -6.804 -40.718  1.00  0.00      BS   N  
ATOM    169  C2  ADE B   6       7.656  -7.848 -40.895  1.00  0.00      BS   C  
ATOM    170  N3  ADE B   6       6.541  -7.923 -41.637  1.00  0.00      BS   N  
ATOM    171  C4  ADE B   6       6.351  -6.696 -42.277  1.00  0.00      BS   C  
ATOM    172  C5  ADE B   6       7.048  -5.530 -42.148  1.00  0.00      BS   C  
ATOM    173  C6  ADE B   6       8.175  -5.557 -41.301  1.00  0.00      BS   C  
ATOM    174  N6  ADE B   6       8.845  -4.396 -41.039  1.00  0.00      BS   N  
ATOM    175  N7  ADE B   6       6.413  -4.505 -42.791  1.00  0.00      BS   N  
ATOM    176  C8  ADE B   6       5.419  -5.023 -43.387  1.00  0.00      BS   C  
ATOM    177  N9  ADE B   6       5.237  -6.415 -43.113  1.00  0.00      BS   N  
ATOM    178  H2  ADE B   6       7.923  -8.776 -40.388  1.00  0.00      BS   H  
ATOM    179  H8  ADE B   6       4.765  -4.494 -44.080  1.00  0.00      BS   H  
ATOM    180  H1' ADE B   6       4.269  -8.362 -43.224  1.00  0.00      BS   H  
ATOM    181  H2' ADE B   6       2.550  -6.997 -42.602  1.00  0.00      BS   H  
ATOM    182  H3' ADE B   6       1.424  -7.034 -45.314  1.00  0.00      BS   H  
ATOM    183  H4' ADE B   6       3.428  -8.714 -46.426  1.00  0.00      BS   H  
ATOM    184  H5' ADE B   6       4.522  -6.539 -47.367  1.00  0.00      BS   H  
ATOM    185  H61 ADE B   6       8.625  -3.464 -41.323  1.00  0.00      BS   H  
ATOM    186  H62 ADE B   6       9.717  -4.522 -40.565  1.00  0.00      BS   H  
ATOM    187 H2'' ADE B   6       2.839  -5.800 -43.962  1.00  0.00      BS   H  
ATOM    188 H5'' ADE B   6       2.927  -6.958 -47.904  1.00  0.00      BS   H  
ATOM    189  P   THY B   7       0.488  -8.981 -43.413  1.00  0.00      BS   P  
ATOM    190  O1P THY B   7      -0.208 -10.286 -43.580  1.00  0.00      BS   O  
ATOM    191  O2P THY B   7      -0.432  -7.819 -43.645  1.00  0.00      BS   O  
ATOM    192  C5' THY B   7       1.917 -10.068 -41.503  1.00  0.00      BS   C  
ATOM    193  O5' THY B   7       1.180  -8.912 -41.962  1.00  0.00      BS   O  
ATOM    194  C4' THY B   7       2.727  -9.743 -40.260  1.00  0.00      BS   C  
ATOM    195  O4' THY B   7       3.647  -8.654 -40.485  1.00  0.00      BS   O  
ATOM    196  C3' THY B   7       1.975  -9.340 -39.008  1.00  0.00      BS   C  
ATOM    197  O3' THY B   7       1.377 -10.431 -38.365  1.00  0.00      BS   O  
ATOM    198  C2' THY B   7       3.201  -8.926 -38.199  1.00  0.00      BS   C  
ATOM    199  C1' THY B   7       4.193  -8.356 -39.235  1.00  0.00      BS   C  
ATOM    200  N1  THY B   7       4.534  -6.888 -39.090  1.00  0.00      BS   N  
ATOM    201  C2  THY B   7       5.479  -6.623 -38.121  1.00  0.00      BS   C  
ATOM    202  O2  THY B   7       6.140  -7.460 -37.536  1.00  0.00      BS   O  
ATOM    203  N3  THY B   7       5.666  -5.260 -37.911  1.00  0.00      BS   N  
ATOM    204  C4  THY B   7       5.133  -4.249 -38.600  1.00  0.00      BS   C  
ATOM    205  O4  THY B   7       5.565  -3.141 -38.434  1.00  0.00      BS   O  
ATOM    206  C5  THY B   7       4.134  -4.584 -39.623  1.00  0.00      BS   C  
ATOM    207  C5M THY B   7       3.570  -3.487 -40.422  1.00  0.00      BS   C  
ATOM    208  C6  THY B   7       3.864  -5.914 -39.777  1.00  0.00      BS   C  
ATOM    209  H3  THY B   7       6.361  -5.058 -37.206  1.00  0.00      BS   H  
ATOM    210  H6  THY B   7       3.349  -6.203 -40.694  1.00  0.00      BS   H  
ATOM    211  H1' THY B   7       5.081  -9.004 -39.075  1.00  0.00      BS   H  
ATOM    212  H2' THY B   7       3.643  -9.757 -37.609  1.00  0.00      BS   H  
ATOM    213  H3' THY B   7       1.279  -8.502 -39.223  1.00  0.00      BS   H  
ATOM    214  H4' THY B   7       3.313 -10.635 -39.950  1.00  0.00      BS   H  
ATOM    215  H5' THY B   7       2.700 -10.298 -42.257  1.00  0.00      BS   H  
ATOM    216  H51 THY B   7       3.916  -3.604 -41.472  1.00  0.00      BS   H  
ATOM    217  H52 THY B   7       3.614  -2.442 -40.050  1.00  0.00      BS   H  
ATOM    218  H53 THY B   7       2.498  -3.739 -40.567  1.00  0.00      BS   H  
ATOM    219 H2'' THY B   7       2.848  -8.172 -37.463  1.00  0.00      BS   H  
ATOM    220 H5'' THY B   7       1.267 -10.949 -41.319  1.00  0.00      BS   H  
ATOM    221  P   ADE B   8       0.425 -10.205 -37.063  1.00  0.00      BS   P  
ATOM    222  O1P ADE B   8      -0.444 -11.392 -36.927  1.00  0.00      BS   O  
ATOM    223  O2P ADE B   8      -0.302  -8.932 -37.075  1.00  0.00      BS   O  
ATOM    224  C5' ADE B   8       2.298 -11.482 -35.647  1.00  0.00      BS   C  
ATOM    225  O5' ADE B   8       1.465 -10.301 -35.885  1.00  0.00      BS   O  
ATOM    226  C4' ADE B   8       3.314 -11.198 -34.556  1.00  0.00      BS   C  
ATOM    227  O4' ADE B   8       4.055  -9.992 -34.747  1.00  0.00      BS   O  
ATOM    228  C3' ADE B   8       2.654 -11.051 -33.203  1.00  0.00      BS   C  
ATOM    229  O3' ADE B   8       3.416 -11.711 -32.179  1.00  0.00      BS   O  
ATOM    230  C2' ADE B   8       2.453  -9.572 -32.932  1.00  0.00      BS   C  
ATOM    231  C1' ADE B   8       3.607  -8.973 -33.777  1.00  0.00      BS   C  
ATOM    232  N1  ADE B   8       4.532  -4.057 -34.373  1.00  0.00      BS   N  
ATOM    233  C2  ADE B   8       5.169  -4.953 -33.686  1.00  0.00      BS   C  
ATOM    234  N3  ADE B   8       5.002  -6.317 -33.766  1.00  0.00      BS   N  
ATOM    235  C4  ADE B   8       3.885  -6.584 -34.447  1.00  0.00      BS   C  
ATOM    236  C5  ADE B   8       3.108  -5.697 -35.228  1.00  0.00      BS   C  
ATOM    237  C6  ADE B   8       3.506  -4.352 -35.161  1.00  0.00      BS   C  
ATOM    238  N6  ADE B   8       3.007  -3.349 -35.944  1.00  0.00      BS   N  
ATOM    239  N7  ADE B   8       1.949  -6.299 -35.674  1.00  0.00      BS   N  
ATOM    240  C8  ADE B   8       2.029  -7.460 -35.156  1.00  0.00      BS   C  
ATOM    241  N9  ADE B   8       3.192  -7.775 -34.452  1.00  0.00      BS   N  
ATOM    242  H2  ADE B   8       5.961  -4.529 -33.068  1.00  0.00      BS   H  
ATOM    243  H8  ADE B   8       1.258  -8.203 -35.361  1.00  0.00      BS   H  
ATOM    244  H1' ADE B   8       4.525  -8.816 -33.171  1.00  0.00      BS   H  
ATOM    245  H2' ADE B   8       2.626  -9.238 -31.886  1.00  0.00      BS   H  
ATOM    246  H3' ADE B   8       1.675 -11.577 -33.235  1.00  0.00      BS   H  
ATOM    247  H4' ADE B   8       3.924 -12.123 -34.474  1.00  0.00      BS   H  
ATOM    248  H5' ADE B   8       3.012 -11.483 -36.498  1.00  0.00      BS   H  
ATOM    249  H61 ADE B   8       2.306  -3.519 -36.636  1.00  0.00      BS   H  
ATOM    250  H62 ADE B   8       3.365  -2.419 -35.853  1.00  0.00      BS   H  
ATOM    251 H2'' ADE B   8       1.417  -9.319 -33.245  1.00  0.00      BS   H  
ATOM    252 H5'' ADE B   8       1.824 -12.446 -35.363  1.00  0.00      BS   H  
ATOM    253  P   THY B   9       2.770 -11.819 -30.816  1.00  0.00      BS   P  
ATOM    254  O1P THY B   9       3.060 -13.113 -30.143  1.00  0.00      BS   O  
ATOM    255  O2P THY B   9       1.290 -11.419 -30.776  1.00  0.00      BS   O  
ATOM    256  C5' THY B   9       4.977 -10.736 -30.103  1.00  0.00      BS   C  
ATOM    257  O5' THY B   9       3.553 -10.803 -29.908  1.00  0.00      BS   O  
ATOM    258  C4' THY B   9       5.589  -9.719 -29.166  1.00  0.00      BS   C  
ATOM    259  O4' THY B   9       5.384  -8.423 -29.622  1.00  0.00      BS   O  
ATOM    260  C3' THY B   9       4.955  -9.808 -27.740  1.00  0.00      BS   C  
ATOM    261  O3' THY B   9       5.894  -9.602 -26.771  1.00  0.00      BS   O  
ATOM    262  C2' THY B   9       3.970  -8.569 -27.825  1.00  0.00      BS   C  
ATOM    263  C1' THY B   9       4.685  -7.614 -28.745  1.00  0.00      BS   C  
ATOM    264  N1  THY B   9       3.921  -6.742 -29.578  1.00  0.00      BS   N  
ATOM    265  C2  THY B   9       4.455  -5.647 -30.120  1.00  0.00      BS   C  
ATOM    266  O2  THY B   9       5.652  -5.311 -29.984  1.00  0.00      BS   O  
ATOM    267  N3  THY B   9       3.688  -4.969 -30.990  1.00  0.00      BS   N  
ATOM    268  C4  THY B   9       2.484  -5.186 -31.469  1.00  0.00      BS   C  
ATOM    269  O4  THY B   9       1.918  -4.416 -32.244  1.00  0.00      BS   O  
ATOM    270  C5  THY B   9       1.955  -6.362 -30.919  1.00  0.00      BS   C  
ATOM    271  C5M THY B   9       0.646  -6.789 -31.499  1.00  0.00      BS   C  
ATOM    272  C6  THY B   9       2.627  -7.073 -29.982  1.00  0.00      BS   C  
ATOM    273  H3  THY B   9       4.088  -4.073 -31.230  1.00  0.00      BS   H  
ATOM    274  H6  THY B   9       2.242  -8.064 -29.746  1.00  0.00      BS   H  
ATOM    275  H1' THY B   9       5.512  -7.114 -28.198  1.00  0.00      BS   H  
ATOM    276  H2' THY B   9       3.825  -8.139 -26.811  1.00  0.00      BS   H  
ATOM    277  H3' THY B   9       4.394 -10.755 -27.594  1.00  0.00      BS   H  
ATOM    278  H4' THY B   9       6.678  -9.803 -28.967  1.00  0.00      BS   H  
ATOM    279  H5' THY B   9       5.317 -10.457 -31.123  1.00  0.00      BS   H  
ATOM    280  H51 THY B   9      -0.016  -5.929 -31.729  1.00  0.00      BS   H  
ATOM    281  H52 THY B   9       0.116  -7.386 -30.727  1.00  0.00      BS   H  
ATOM    282  H53 THY B   9       0.741  -7.304 -32.479  1.00  0.00      BS   H  
ATOM    283 H2'' THY B   9       3.004  -8.953 -28.215  1.00  0.00      BS   H  
ATOM    284 H5'' THY B   9       5.455 -11.689 -29.788  1.00  0.00      BS   H  
ATOM    285  P   ADE B  10       6.628 -10.726 -26.065  1.00  0.00      BS   P  
ATOM    286  O1P ADE B  10       7.052 -11.772 -26.960  1.00  0.00      BS   O  
ATOM    287  O2P ADE B  10       5.727 -11.199 -24.993  1.00  0.00      BS   O  
ATOM    288  C5' ADE B  10       8.944  -9.508 -26.460  1.00  0.00      BS   C  
ATOM    289  O5' ADE B  10       7.940 -10.055 -25.566  1.00  0.00      BS   O  
ATOM    290  C4' ADE B  10       9.178  -8.022 -26.237  1.00  0.00      BS   C  
ATOM    291  O4' ADE B  10       7.952  -7.347 -26.577  1.00  0.00      BS   O  
ATOM    292  C3' ADE B  10       9.496  -7.576 -24.850  1.00  0.00      BS   C  
ATOM    293  O3' ADE B  10      10.586  -6.644 -24.920  1.00  0.00      BS   O  
ATOM    294  C2' ADE B  10       8.206  -6.932 -24.316  1.00  0.00      BS   C  
ATOM    295  C1' ADE B  10       7.622  -6.368 -25.544  1.00  0.00      BS   C  
ATOM    296  N1  ADE B  10       3.564  -3.786 -27.420  1.00  0.00      BS   N  
ATOM    297  C2  ADE B  10       4.886  -3.644 -27.593  1.00  0.00      BS   C  
ATOM    298  N3  ADE B  10       5.875  -4.391 -27.186  1.00  0.00      BS   N  
ATOM    299  C4  ADE B  10       5.449  -5.240 -26.270  1.00  0.00      BS   C  
ATOM    300  C5  ADE B  10       4.155  -5.422 -25.766  1.00  0.00      BS   C  
ATOM    301  C6  ADE B  10       3.208  -4.618 -26.428  1.00  0.00      BS   C  
ATOM    302  N6  ADE B  10       1.928  -4.608 -26.165  1.00  0.00      BS   N  
ATOM    303  N7  ADE B  10       4.069  -6.412 -24.750  1.00  0.00      BS   N  
ATOM    304  C8  ADE B  10       5.353  -6.761 -24.612  1.00  0.00      BS   C  
ATOM    305  N9  ADE B  10       6.188  -6.141 -25.532  1.00  0.00      BS   N  
ATOM    306  H2  ADE B  10       5.184  -2.921 -28.354  1.00  0.00      BS   H  
ATOM    307  H8  ADE B  10       5.694  -7.588 -23.990  1.00  0.00      BS   H  
ATOM    308  H1' ADE B  10       8.093  -5.413 -25.862  1.00  0.00      BS   H  
ATOM    309  H2' ADE B  10       8.396  -6.199 -23.504  1.00  0.00      BS   H  
ATOM    310  H3' ADE B  10       9.836  -8.490 -24.319  1.00  0.00      BS   H  
ATOM    311  H4' ADE B  10       9.846  -7.556 -26.992  1.00  0.00      BS   H  
ATOM    312  H5' ADE B  10       8.803  -9.766 -27.531  1.00  0.00      BS   H  
ATOM    313  H61 ADE B  10       1.475  -5.236 -25.533  1.00  0.00      BS   H  
ATOM    314  H62 ADE B  10       1.359  -4.062 -26.779  1.00  0.00      BS   H  
ATOM    315 H2'' ADE B  10       7.529  -7.734 -23.951  1.00  0.00      BS   H  
ATOM    316 H5'' ADE B  10       9.874 -10.061 -26.211  1.00  0.00      BS   H  
ATOM    317  P   GUA B  11      11.118  -5.886 -23.668  1.00  0.00      BS   P  
ATOM    318  O1P GUA B  11      12.535  -5.649 -23.957  1.00  0.00      BS   O  
ATOM    319  O2P GUA B  11      10.746  -6.512 -22.345  1.00  0.00      BS   O  
ATOM    320  C5' GUA B  11      11.013  -3.617 -24.889  1.00  0.00      BS   C  
ATOM    321  O5' GUA B  11      10.526  -4.490 -23.870  1.00  0.00      BS   O  
ATOM    322  C4' GUA B  11       9.997  -2.428 -24.981  1.00  0.00      BS   C  
ATOM    323  O4' GUA B  11       8.592  -2.934 -24.912  1.00  0.00      BS   O  
ATOM    324  C3' GUA B  11      10.258  -1.559 -23.746  1.00  0.00      BS   C  
ATOM    325  O3' GUA B  11      10.371  -0.146 -24.003  1.00  0.00      BS   O  
ATOM    326  C2' GUA B  11       9.082  -1.906 -22.915  1.00  0.00      BS   C  
ATOM    327  C1' GUA B  11       7.954  -2.301 -23.880  1.00  0.00      BS   C  
ATOM    328  N1  GUA B  11       3.031  -3.396 -23.258  1.00  0.00      BS   N  
ATOM    329  C2  GUA B  11       3.598  -2.384 -23.975  1.00  0.00      BS   C  
ATOM    330  N2  GUA B  11       2.751  -1.651 -24.678  1.00  0.00      BS   N  
ATOM    331  N3  GUA B  11       4.902  -2.212 -23.998  1.00  0.00      BS   N  
ATOM    332  C4  GUA B  11       5.602  -3.144 -23.362  1.00  0.00      BS   C  
ATOM    333  C5  GUA B  11       5.112  -4.149 -22.588  1.00  0.00      BS   C  
ATOM    334  C6  GUA B  11       3.731  -4.309 -22.434  1.00  0.00      BS   C  
ATOM    335  O6  GUA B  11       3.176  -5.118 -21.630  1.00  0.00      BS   O  
ATOM    336  N7  GUA B  11       6.157  -4.833 -22.006  1.00  0.00      BS   N  
ATOM    337  C8  GUA B  11       7.270  -4.270 -22.429  1.00  0.00      BS   C  
ATOM    338  N9  GUA B  11       6.999  -3.244 -23.256  1.00  0.00      BS   N  
ATOM    339  H1  GUA B  11       2.048  -3.610 -23.349  1.00  0.00      BS   H  
ATOM    340  H8  GUA B  11       8.272  -4.580 -22.132  1.00  0.00      BS   H  
ATOM    341  H1' GUA B  11       7.391  -1.433 -24.286  1.00  0.00      BS   H  
ATOM    342  H2' GUA B  11       8.726  -1.245 -22.097  1.00  0.00      BS   H  
ATOM    343  H21 GUA B  11       1.754  -1.718 -24.636  1.00  0.00      BS   H  
ATOM    344  H3' GUA B  11      11.211  -1.953 -23.332  1.00  0.00      BS   H  
ATOM    345  H22 GUA B  11       3.160  -0.912 -25.215  1.00  0.00      BS   H  
ATOM    346  H4' GUA B  11      10.169  -1.845 -25.910  1.00  0.00      BS   H  
ATOM    347  H5' GUA B  11      10.986  -4.098 -25.891  1.00  0.00      BS   H  
ATOM    348 H2'' GUA B  11       9.455  -2.804 -22.379  1.00  0.00      BS   H  
ATOM    349 H5'' GUA B  11      12.018  -3.256 -24.584  1.00  0.00      BS   H  
ATOM    350  P   CYT B  12      10.601   1.016 -22.961  1.00  0.00      BS   P  
ATOM    351  O1P CYT B  12      11.810   1.770 -23.399  1.00  0.00      BS   O  
ATOM    352  O2P CYT B  12      10.754   0.526 -21.584  1.00  0.00      BS   O  
ATOM    353  C5' CYT B  12       8.619   2.090 -24.362  1.00  0.00      BS   C  
ATOM    354  O5' CYT B  12       9.361   1.948 -23.089  1.00  0.00      BS   O  
ATOM    355  C4' CYT B  12       7.257   2.796 -24.205  1.00  0.00      BS   C  
ATOM    356  O4' CYT B  12       6.330   1.662 -23.769  1.00  0.00      BS   O  
ATOM    357  C3' CYT B  12       7.166   3.846 -22.983  1.00  0.00      BS   C  
ATOM    358  O3' CYT B  12       6.462   5.059 -23.370  1.00  0.00      BS   O  
ATOM    359  C2' CYT B  12       6.319   3.086 -21.866  1.00  0.00      BS   C  
ATOM    360  C1' CYT B  12       5.520   2.015 -22.621  1.00  0.00      BS   C  
ATOM    361  N1  CYT B  12       5.067   0.800 -21.888  1.00  0.00      BS   N  
ATOM    362  C2  CYT B  12       3.827   0.307 -21.875  1.00  0.00      BS   C  
ATOM    363  O2  CYT B  12       2.934   0.986 -22.466  1.00  0.00      BS   O  
ATOM    364  N3  CYT B  12       3.501  -0.815 -21.171  1.00  0.00      BS   N  
ATOM    365  C4  CYT B  12       4.422  -1.405 -20.409  1.00  0.00      BS   C  
ATOM    366  N4  CYT B  12       4.054  -2.466 -19.690  1.00  0.00      BS   N  
ATOM    367  C5  CYT B  12       5.742  -0.895 -20.375  1.00  0.00      BS   C  
ATOM    368  C6  CYT B  12       6.005   0.204 -21.087  1.00  0.00      BS   C  
ATOM    369  H5  CYT B  12       6.482  -1.273 -19.670  1.00  0.00      BS   H  
ATOM    370  H6  CYT B  12       7.020   0.602 -21.088  1.00  0.00      BS   H  
ATOM    371  H1' CYT B  12       4.685   2.515 -23.157  1.00  0.00      BS   H  
ATOM    372  H2' CYT B  12       5.592   3.780 -21.392  1.00  0.00      BS   H  
ATOM    373  H3' CYT B  12       8.207   4.027 -22.641  1.00  0.00      BS   H  
ATOM    374  H4' CYT B  12       6.917   3.155 -25.199  1.00  0.00      BS   H  
ATOM    375  H41 CYT B  12       3.067  -2.522 -19.534  1.00  0.00      BS   H  
ATOM    376  H5' CYT B  12       8.467   1.089 -24.820  1.00  0.00      BS   H  
ATOM    377  H42 CYT B  12       4.696  -3.075 -19.222  1.00  0.00      BS   H  
ATOM    378 H2'' CYT B  12       6.945   2.722 -21.023  1.00  0.00      BS   H  
ATOM    379 H5'' CYT B  12       9.297   2.651 -25.040  1.00  0.00      BS   H  
ATOM    380  P   THY B  13       6.454   6.234 -22.290  1.00  0.00      BS   P  
ATOM    381  O1P THY B  13       6.378   7.477 -23.008  1.00  0.00      BS   O  
ATOM    382  O2P THY B  13       7.479   6.045 -21.281  1.00  0.00      BS   O  
ATOM    383  C5' THY B  13       3.862   6.711 -22.162  1.00  0.00      BS   C  
ATOM    384  O5' THY B  13       5.039   6.156 -21.534  1.00  0.00      BS   O  
ATOM    385  C4' THY B  13       2.485   6.211 -21.652  1.00  0.00      BS   C  
ATOM    386  O4' THY B  13       2.349   4.712 -21.725  1.00  0.00      BS   O  
ATOM    387  C3' THY B  13       2.239   6.529 -20.169  1.00  0.00      BS   C  
ATOM    388  O3' THY B  13       1.682   7.880 -20.052  1.00  0.00      BS   O  
ATOM    389  C2' THY B  13       1.110   5.581 -19.934  1.00  0.00      BS   C  
ATOM    390  C1' THY B  13       1.438   4.309 -20.707  1.00  0.00      BS   C  
ATOM    391  N1  THY B  13       1.972   3.224 -19.856  1.00  0.00      BS   N  
ATOM    392  C2  THY B  13       1.028   2.316 -19.337  1.00  0.00      BS   C  
ATOM    393  O2  THY B  13      -0.164   2.356 -19.528  1.00  0.00      BS   O  
ATOM    394  N3  THY B  13       1.600   1.352 -18.487  1.00  0.00      BS   N  
ATOM    395  C4  THY B  13       2.989   1.182 -18.209  1.00  0.00      BS   C  
ATOM    396  O4  THY B  13       3.362   0.279 -17.515  1.00  0.00      BS   O  
ATOM    397  C5  THY B  13       3.812   2.310 -18.692  1.00  0.00      BS   C  
ATOM    398  C5M THY B  13       5.247   2.434 -18.279  1.00  0.00      BS   C  
ATOM    399  C6  THY B  13       3.290   3.223 -19.462  1.00  0.00      BS   C  
ATOM    400  H3  THY B  13       1.043   0.529 -18.301  1.00  0.00      BS   H  
ATOM    401  H6  THY B  13       3.856   4.019 -19.945  1.00  0.00      BS   H  
ATOM    402  H1' THY B  13       0.544   3.956 -21.265  1.00  0.00      BS   H  
ATOM    403  H2' THY B  13       0.151   6.024 -20.279  1.00  0.00      BS   H  
ATOM    404  H3' THY B  13       3.172   6.381 -19.584  1.00  0.00      BS   H  
ATOM    405  H4' THY B  13       1.579   6.584 -22.176  1.00  0.00      BS   H  
ATOM    406  H5' THY B  13       3.798   6.661 -23.269  1.00  0.00      BS   H  
ATOM    407  H51 THY B  13       5.456   3.377 -17.731  1.00  0.00      BS   H  
ATOM    408  H52 THY B  13       5.935   2.365 -19.150  1.00  0.00      BS   H  
ATOM    409  H53 THY B  13       5.534   1.578 -17.632  1.00  0.00      BS   H  
ATOM    410 H2'' THY B  13       1.065   5.268 -18.868  1.00  0.00      BS   H  
ATOM    411 H5'' THY B  13       3.793   7.776 -21.851  1.00  0.00      BS   H  
ATOM    412  P   THY B  14       1.623   8.541 -18.599  1.00  0.00      BS   P  
ATOM    413  O1P THY B  14       1.343   9.994 -18.751  1.00  0.00      BS   O  
ATOM    414  O2P THY B  14       2.833   8.151 -17.877  1.00  0.00      BS   O  
ATOM    415  C5' THY B  14      -1.024   8.186 -18.367  1.00  0.00      BS   C  
ATOM    416  O5' THY B  14       0.365   7.881 -17.946  1.00  0.00      BS   O  
ATOM    417  C4' THY B  14      -2.062   7.309 -17.627  1.00  0.00      BS   C  
ATOM    418  O4' THY B  14      -1.777   5.908 -17.886  1.00  0.00      BS   O  
ATOM    419  C3' THY B  14      -2.030   7.372 -16.042  1.00  0.00      BS   C  
ATOM    420  O3' THY B  14      -2.819   8.562 -15.529  1.00  0.00      BS   O  
ATOM    421  C2' THY B  14      -2.804   6.037 -15.808  1.00  0.00      BS   C  
ATOM    422  C1' THY B  14      -2.244   5.050 -16.799  1.00  0.00      BS   C  
ATOM    423  N1  THY B  14      -1.173   4.216 -16.287  1.00  0.00      BS   N  
ATOM    424  C2  THY B  14      -1.555   3.043 -15.731  1.00  0.00      BS   C  
ATOM    425  O2  THY B  14      -2.748   2.739 -15.569  1.00  0.00      BS   O  
ATOM    426  N3  THY B  14      -0.565   2.340 -15.186  1.00  0.00      BS   N  
ATOM    427  C4  THY B  14       0.775   2.560 -15.234  1.00  0.00      BS   C  
ATOM    428  O4  THY B  14       1.589   1.704 -14.840  1.00  0.00      BS   O  
ATOM    429  C5  THY B  14       1.131   3.818 -15.934  1.00  0.00      BS   C  
ATOM    430  C5M THY B  14       2.545   4.305 -16.126  1.00  0.00      BS   C  
ATOM    431  C6  THY B  14       0.153   4.618 -16.316  1.00  0.00      BS   C  
ATOM    432  H3  THY B  14      -0.923   1.507 -14.741  1.00  0.00      BS   H  
ATOM    433  H6  THY B  14       0.200   5.669 -16.606  1.00  0.00      BS   H  
ATOM    434  H1' THY B  14      -3.137   4.455 -17.086  1.00  0.00      BS   H  
ATOM    435  H2' THY B  14      -3.872   6.067 -16.116  1.00  0.00      BS   H  
ATOM    436  H3' THY B  14      -0.947   7.435 -15.801  1.00  0.00      BS   H  
ATOM    437  H4' THY B  14      -3.092   7.398 -18.032  1.00  0.00      BS   H  
ATOM    438  H5' THY B  14      -1.162   8.035 -19.459  1.00  0.00      BS   H  
ATOM    439  H51 THY B  14       3.288   3.493 -15.974  1.00  0.00      BS   H  
ATOM    440  H52 THY B  14       2.749   5.031 -15.309  1.00  0.00      BS   H  
ATOM    441  H53 THY B  14       2.611   4.803 -17.117  1.00  0.00      BS   H  
ATOM    442 H2'' THY B  14      -2.657   5.668 -14.771  1.00  0.00      BS   H  
ATOM    443 H5'' THY B  14      -1.307   9.238 -18.149  1.00  0.00      BS   H  
ATOM    444  P   ADE B  15      -2.597   8.789 -13.930  1.00  0.00      BS   P  
ATOM    445  O1P ADE B  15      -3.548   9.814 -13.513  1.00  0.00      BS   O  
ATOM    446  O2P ADE B  15      -1.197   8.896 -13.544  1.00  0.00      BS   O  
ATOM    447  C5' ADE B  15      -4.610   7.049 -13.088  1.00  0.00      BS   C  
ATOM    448  O5' ADE B  15      -3.137   7.489 -13.168  1.00  0.00      BS   O  
ATOM    449  C4' ADE B  15      -4.777   5.839 -12.158  1.00  0.00      BS   C  
ATOM    450  O4' ADE B  15      -3.826   4.722 -12.323  1.00  0.00      BS   O  
ATOM    451  C3' ADE B  15      -4.559   6.211 -10.681  1.00  0.00      BS   C  
ATOM    452  O3' ADE B  15      -5.634   5.739  -9.818  1.00  0.00      BS   O  
ATOM    453  C2' ADE B  15      -3.234   5.709 -10.246  1.00  0.00      BS   C  
ATOM    454  C1' ADE B  15      -3.081   4.443 -11.160  1.00  0.00      BS   C  
ATOM    455  N1  ADE B  15       0.287   0.730 -10.642  1.00  0.00      BS   N  
ATOM    456  C2  ADE B  15      -0.970   0.924 -10.229  1.00  0.00      BS   C  
ATOM    457  N3  ADE B  15      -1.802   1.945 -10.412  1.00  0.00      BS   N  
ATOM    458  C4  ADE B  15      -1.188   2.863 -11.161  1.00  0.00      BS   C  
ATOM    459  C5  ADE B  15       0.131   2.831 -11.708  1.00  0.00      BS   C  
ATOM    460  C6  ADE B  15       0.897   1.670 -11.406  1.00  0.00      BS   C  
ATOM    461  N6  ADE B  15       2.146   1.521 -11.814  1.00  0.00      BS   N  
ATOM    462  N7  ADE B  15       0.366   3.951 -12.423  1.00  0.00      BS   N  
ATOM    463  C8  ADE B  15      -0.684   4.690 -12.241  1.00  0.00      BS   C  
ATOM    464  N9  ADE B  15      -1.694   4.097 -11.501  1.00  0.00      BS   N  
ATOM    465  H2  ADE B  15      -1.262   0.145  -9.525  1.00  0.00      BS   H  
ATOM    466  H8  ADE B  15      -0.789   5.751 -12.465  1.00  0.00      BS   H  
ATOM    467  H1' ADE B  15      -3.499   3.611 -10.554  1.00  0.00      BS   H  
ATOM    468  H2' ADE B  15      -3.127   5.467  -9.167  1.00  0.00      BS   H  
ATOM    469  H3' ADE B  15      -4.511   7.321 -10.709  1.00  0.00      BS   H  
ATOM    470  H4' ADE B  15      -5.811   5.441 -12.245  1.00  0.00      BS   H  
ATOM    471  H5' ADE B  15      -5.083   6.792 -14.060  1.00  0.00      BS   H  
ATOM    472  H61 ADE B  15       2.504   2.156 -12.498  1.00  0.00      BS   H  
ATOM    473  H62 ADE B  15       2.491   0.583 -11.790  1.00  0.00      BS   H  
ATOM    474 H2'' ADE B  15      -2.410   6.431 -10.432  1.00  0.00      BS   H  
ATOM    475 H5'' ADE B  15      -5.285   7.803 -12.631  1.00  0.00      BS   H  
ATOM    476  P   CYT B  16      -5.967   6.570  -8.540  1.00  0.00      BS   P  
ATOM    477  O1P CYT B  16      -7.444   6.717  -8.503  1.00  0.00      BS   O  
ATOM    478  O2P CYT B  16      -5.166   7.845  -8.587  1.00  0.00      BS   O  
ATOM    479  C5' CYT B  16      -6.016   4.302  -7.087  1.00  0.00      BS   C  
ATOM    480  O5' CYT B  16      -5.447   5.644  -7.331  1.00  0.00      BS   O  
ATOM    481  C4' CYT B  16      -4.944   3.458  -6.272  1.00  0.00      BS   C  
ATOM    482  O4' CYT B  16      -3.918   2.986  -7.182  1.00  0.00      BS   O  
ATOM    483  C3' CYT B  16      -4.049   4.147  -5.273  1.00  0.00      BS   C  
ATOM    484  O3' CYT B  16      -4.830   4.399  -4.081  1.00  0.00      BS   O  
ATOM    485  C2' CYT B  16      -3.048   3.060  -4.999  1.00  0.00      BS   C  
ATOM    486  C1' CYT B  16      -2.927   2.427  -6.380  1.00  0.00      BS   C  
ATOM    487  N1  CYT B  16      -1.605   2.776  -6.963  1.00  0.00      BS   N  
ATOM    488  C2  CYT B  16      -0.506   1.882  -7.050  1.00  0.00      BS   C  
ATOM    489  O2  CYT B  16      -0.638   0.684  -6.646  1.00  0.00      BS   O  
ATOM    490  N3  CYT B  16       0.612   2.256  -7.662  1.00  0.00      BS   N  
ATOM    491  C4  CYT B  16       0.756   3.482  -8.131  1.00  0.00      BS   C  
ATOM    492  N4  CYT B  16       1.891   3.728  -8.788  1.00  0.00      BS   N  
ATOM    493  C5  CYT B  16      -0.195   4.481  -7.906  1.00  0.00      BS   C  
ATOM    494  C6  CYT B  16      -1.402   4.096  -7.351  1.00  0.00      BS   C  
ATOM    495  H5  CYT B  16       0.110   5.459  -8.277  1.00  0.00      BS   H  
ATOM    496  H6  CYT B  16      -2.245   4.771  -7.200  1.00  0.00      BS   H  
ATOM    497  H1' CYT B  16      -3.055   1.324  -6.337  1.00  0.00      BS   H  
ATOM    498  H2' CYT B  16      -3.442   2.320  -4.270  1.00  0.00      BS   H  
ATOM    499  H3' CYT B  16      -3.518   5.030  -5.687  1.00  0.00      BS   H  
ATOM    500  H4' CYT B  16      -5.507   2.693  -5.696  1.00  0.00      BS   H  
ATOM    501  H41 CYT B  16       2.569   3.037  -9.038  1.00  0.00      BS   H  
ATOM    502  H5' CYT B  16      -6.279   3.781  -8.032  1.00  0.00      BS   H  
ATOM    503  H42 CYT B  16       1.971   4.564  -9.332  1.00  0.00      BS   H  
ATOM    504 H2'' CYT B  16      -2.122   3.524  -4.597  1.00  0.00      BS   H  
ATOM    505 H5'' CYT B  16      -6.970   4.338  -6.517  1.00  0.00      BS   H  
ATOM    506  P   ADE B  17      -4.099   5.257  -2.967  1.00  0.00      BS   P  
ATOM    507  O1P ADE B  17      -5.113   5.695  -1.944  1.00  0.00      BS   O  
ATOM    508  O2P ADE B  17      -3.362   6.370  -3.639  1.00  0.00      BS   O  
ATOM    509  C5' ADE B  17      -3.565   3.232  -1.408  1.00  0.00      BS   C  
ATOM    510  O5' ADE B  17      -3.073   4.361  -2.150  1.00  0.00      BS   O  
ATOM    511  C4' ADE B  17      -2.341   2.606  -0.504  1.00  0.00      BS   C  
ATOM    512  O4' ADE B  17      -1.154   2.256  -1.361  1.00  0.00      BS   O  
ATOM    513  C3' ADE B  17      -1.742   3.628   0.534  1.00  0.00      BS   C  
ATOM    514  O3' ADE B  17      -1.475   2.993   1.819  1.00  0.00      BS   O  
ATOM    515  C2' ADE B  17      -0.424   4.216  -0.181  1.00  0.00      BS   C  
ATOM    516  C1' ADE B  17       0.036   3.001  -1.027  1.00  0.00      BS   C  
ATOM    517  N1  ADE B  17       3.913   1.668  -3.980  1.00  0.00      BS   N  
ATOM    518  C2  ADE B  17       3.389   1.227  -2.890  1.00  0.00      BS   C  
ATOM    519  N3  ADE B  17       2.329   1.550  -2.197  1.00  0.00      BS   N  
ATOM    520  C4  ADE B  17       1.633   2.510  -2.802  1.00  0.00      BS   C  
ATOM    521  C5  ADE B  17       2.030   3.130  -3.950  1.00  0.00      BS   C  
ATOM    522  C6  ADE B  17       3.215   2.651  -4.643  1.00  0.00      BS   C  
ATOM    523  N6  ADE B  17       3.633   3.027  -5.813  1.00  0.00      BS   N  
ATOM    524  N7  ADE B  17       1.128   4.235  -4.235  1.00  0.00      BS   N  
ATOM    525  C8  ADE B  17       0.313   4.183  -3.218  1.00  0.00      BS   C  
ATOM    526  N9  ADE B  17       0.622   3.257  -2.324  1.00  0.00      BS   N  
ATOM    527  H2  ADE B  17       3.870   0.388  -2.387  1.00  0.00      BS   H  
ATOM    528  H8  ADE B  17      -0.582   4.792  -3.090  1.00  0.00      BS   H  
ATOM    529  H1' ADE B  17       0.636   2.261  -0.455  1.00  0.00      BS   H  
ATOM    530  H2' ADE B  17       0.266   4.613   0.594  1.00  0.00      BS   H  
ATOM    531  H3' ADE B  17      -2.515   4.421   0.615  1.00  0.00      BS   H  
ATOM    532  H4' ADE B  17      -2.612   1.702   0.082  1.00  0.00      BS   H  
ATOM    533  H5' ADE B  17      -3.971   2.448  -2.081  1.00  0.00      BS   H  
ATOM    534  H61 ADE B  17       4.538   2.837  -6.195  1.00  0.00      BS   H  
ATOM    535  H62 ADE B  17       3.078   3.627  -6.388  1.00  0.00      BS   H  
ATOM    536 H2'' ADE B  17      -0.708   5.020  -0.894  1.00  0.00      BS   H  
ATOM    537 H5'' ADE B  17      -4.278   3.520  -0.606  1.00  0.00      BS   H  
ATOM    538  P   ADE B  18      -1.033   3.807   3.130  1.00  0.00      BS   P  
ATOM    539  O1P ADE B  18      -1.298   2.926   4.350  1.00  0.00      BS   O  
ATOM    540  O2P ADE B  18      -1.623   5.183   2.999  1.00  0.00      BS   O  
ATOM    541  C5' ADE B  18       1.359   2.814   3.240  1.00  0.00      BS   C  
ATOM    542  O5' ADE B  18       0.545   3.990   3.060  1.00  0.00      BS   O  
ATOM    543  C4' ADE B  18       2.751   2.976   2.572  1.00  0.00      BS   C  
ATOM    544  O4' ADE B  18       2.640   3.252   1.158  1.00  0.00      BS   O  
ATOM    545  C3' ADE B  18       3.421   4.292   3.018  1.00  0.00      BS   C  
ATOM    546  O3' ADE B  18       4.071   4.163   4.285  1.00  0.00      BS   O  
ATOM    547  C2' ADE B  18       4.383   4.499   1.900  1.00  0.00      BS   C  
ATOM    548  C1' ADE B  18       3.974   3.495   0.811  1.00  0.00      BS   C  
ATOM    549  N1  ADE B  18       6.884   3.569  -3.312  1.00  0.00      BS   N  
ATOM    550  C2  ADE B  18       7.051   2.965  -2.091  1.00  0.00      BS   C  
ATOM    551  N3  ADE B  18       6.254   3.056  -1.054  1.00  0.00      BS   N  
ATOM    552  C4  ADE B  18       5.107   3.795  -1.287  1.00  0.00      BS   C  
ATOM    553  C5  ADE B  18       4.906   4.567  -2.400  1.00  0.00      BS   C  
ATOM    554  C6  ADE B  18       5.821   4.437  -3.463  1.00  0.00      BS   C  
ATOM    555  N6  ADE B  18       5.760   5.240  -4.516  1.00  0.00      BS   N  
ATOM    556  N7  ADE B  18       3.698   5.325  -2.248  1.00  0.00      BS   N  
ATOM    557  C8  ADE B  18       3.300   4.964  -1.054  1.00  0.00      BS   C  
ATOM    558  N9  ADE B  18       4.087   4.003  -0.495  1.00  0.00      BS   N  
ATOM    559  H2  ADE B  18       7.981   2.404  -1.999  1.00  0.00      BS   H  
ATOM    560  H8  ADE B  18       2.393   5.361  -0.598  1.00  0.00      BS   H  
ATOM    561  H1' ADE B  18       4.580   2.570   0.914  1.00  0.00      BS   H  
ATOM    562  H2' ADE B  18       5.379   4.159   2.254  1.00  0.00      BS   H  
ATOM    563  H3' ADE B  18       2.629   5.068   2.958  1.00  0.00      BS   H  
ATOM    564  H4' ADE B  18       3.512   2.175   2.689  1.00  0.00      BS   H  
ATOM    565  H5' ADE B  18       0.982   1.910   2.717  1.00  0.00      BS   H  
ATOM    566  H61 ADE B  18       5.224   6.083  -4.452  1.00  0.00      BS   H  
ATOM    567  H62 ADE B  18       6.425   5.236  -5.263  1.00  0.00      BS   H  
ATOM    568 H2'' ADE B  18       4.369   5.527   1.480  1.00  0.00      BS   H  
ATOM    569 H5'' ADE B  18       1.503   2.575   4.316  1.00  0.00      BS   H  
ATOM    570  P   CYT B  19       4.898   5.438   4.809  1.00  0.00      BS   P  
ATOM    571  O1P CYT B  19       4.902   5.305   6.291  1.00  0.00      BS   O  
ATOM    572  O2P CYT B  19       4.181   6.652   4.286  1.00  0.00      BS   O  
ATOM    573  C5' CYT B  19       6.994   4.023   4.457  1.00  0.00      BS   C  
ATOM    574  O5' CYT B  19       6.359   5.285   4.231  1.00  0.00      BS   O  
ATOM    575  C4' CYT B  19       8.411   3.919   3.835  1.00  0.00      BS   C  
ATOM    576  O4' CYT B  19       8.368   3.943   2.380  1.00  0.00      BS   O  
ATOM    577  C3' CYT B  19       9.453   5.003   4.210  1.00  0.00      BS   C  
ATOM    578  O3' CYT B  19      10.748   4.447   4.412  1.00  0.00      BS   O  
ATOM    579  C2' CYT B  19       9.448   6.045   3.142  1.00  0.00      BS   C  
ATOM    580  C1' CYT B  19       9.198   5.080   1.909  1.00  0.00      BS   C  
ATOM    581  N1  CYT B  19       8.506   5.687   0.676  1.00  0.00      BS   N  
ATOM    582  C2  CYT B  19       9.117   5.885  -0.533  1.00  0.00      BS   C  
ATOM    583  O2  CYT B  19      10.289   5.511  -0.672  1.00  0.00      BS   O  
ATOM    584  N3  CYT B  19       8.418   6.509  -1.552  1.00  0.00      BS   N  
ATOM    585  C4  CYT B  19       7.197   6.982  -1.314  1.00  0.00      BS   C  
ATOM    586  N4  CYT B  19       6.691   7.571  -2.402  1.00  0.00      BS   N  
ATOM    587  C5  CYT B  19       6.487   6.653  -0.102  1.00  0.00      BS   C  
ATOM    588  C6  CYT B  19       7.191   6.069   0.900  1.00  0.00      BS   C  
ATOM    589  H5  CYT B  19       5.480   7.023   0.090  1.00  0.00      BS   H  
ATOM    590  H6  CYT B  19       6.710   5.905   1.865  1.00  0.00      BS   H  
ATOM    591  H1' CYT B  19      10.221   4.733   1.648  1.00  0.00      BS   H  
ATOM    592  H2' CYT B  19      10.388   6.618   2.999  1.00  0.00      BS   H  
ATOM    593  H3' CYT B  19       8.922   5.404   5.100  1.00  0.00      BS   H  
ATOM    594  H4' CYT B  19       8.787   2.918   4.135  1.00  0.00      BS   H  
ATOM    595  H41 CYT B  19       7.286   7.876  -3.146  1.00  0.00      BS   H  
ATOM    596  H5' CYT B  19       6.274   3.229   4.167  1.00  0.00      BS   H  
ATOM    597  H42 CYT B  19       5.791   7.996  -2.305  1.00  0.00      BS   H  
ATOM    598 H2'' CYT B  19       8.513   6.631   3.273  1.00  0.00      BS   H  
ATOM    599 H5'' CYT B  19       7.087   3.865   5.552  1.00  0.00      BS   H  
ATOM    600  P   ADE B  20      11.840   5.337   5.078  1.00  0.00      BS   P  
ATOM    601  O1P ADE B  20      12.843   4.478   5.837  1.00  0.00      BS   O  
ATOM    602  O2P ADE B  20      11.230   6.426   5.871  1.00  0.00      BS   O  
ATOM    603  C5' ADE B  20      13.238   5.352   2.755  1.00  0.00      BS   C  
ATOM    604  O5' ADE B  20      12.682   6.073   3.910  1.00  0.00      BS   O  
ATOM    605  C4' ADE B  20      13.933   6.309   1.816  1.00  0.00      BS   C  
ATOM    606  O4' ADE B  20      12.918   6.841   0.885  1.00  0.00      BS   O  
ATOM    607  C3' ADE B  20      14.540   7.533   2.540  1.00  0.00      BS   C  
ATOM    608  O3' ADE B  20      15.917   7.838   2.174  1.00  0.00      BS   O  
ATOM    609  C2' ADE B  20      13.552   8.722   2.218  1.00  0.00      BS   C  
ATOM    610  C1' ADE B  20      13.126   8.289   0.842  1.00  0.00      BS   C  
ATOM    611  N1  ADE B  20      10.686  10.412  -3.115  1.00  0.00      BS   N  
ATOM    612  C2  ADE B  20      12.006  10.265  -2.842  1.00  0.00      BS   C  
ATOM    613  N3  ADE B  20      12.578   9.771  -1.726  1.00  0.00      BS   N  
ATOM    614  C4  ADE B  20      11.624   9.447  -0.834  1.00  0.00      BS   C  
ATOM    615  C5  ADE B  20      10.281   9.820  -0.858  1.00  0.00      BS   C  
ATOM    616  C6  ADE B  20       9.804  10.152  -2.221  1.00  0.00      BS   C  
ATOM    617  N6  ADE B  20       8.480  10.394  -2.477  1.00  0.00      BS   N  
ATOM    618  N7  ADE B  20       9.582   9.416   0.283  1.00  0.00      BS   N  
ATOM    619  C8  ADE B  20      10.559   8.890   1.032  1.00  0.00      BS   C  
ATOM    620  N9  ADE B  20      11.854   8.841   0.414  1.00  0.00      BS   N  
ATOM    621  H2  ADE B  20      12.574  10.563  -3.723  1.00  0.00      BS   H  
ATOM    622  H8  ADE B  20      10.384   8.643   2.078  1.00  0.00      BS   H  
ATOM    623  H1' ADE B  20      13.896   8.569   0.092  1.00  0.00      BS   H  
ATOM    624  H2' ADE B  20      14.029   9.726   2.246  1.00  0.00      BS   H  
ATOM    625  H3' ADE B  20      14.520   7.383   3.642  1.00  0.00      BS   H  
ATOM    626  H4' ADE B  20      14.713   5.815   1.196  1.00  0.00      BS   H  
ATOM    627  H5' ADE B  20      12.508   4.813   2.114  1.00  0.00      BS   H  
ATOM    628  H61 ADE B  20       8.069  11.050  -3.110  1.00  0.00      BS   H  
ATOM    629  H62 ADE B  20       7.779  10.144  -1.809  1.00  0.00      BS   H  
ATOM    630  H3T ADE B  20      16.562   7.135   2.290  1.00  0.00      BS   H  
ATOM    631 H2'' ADE B  20      12.779   8.600   3.008  1.00  0.00      BS   H  
ATOM    632 H5'' ADE B  20      14.087   4.696   3.042  1.00  0.00      BS   H  
TER   
ATOM    633  C5' URA R   1       9.336  13.028 -12.523  1.00  0.00      R    C  
ATOM    634  O5' URA R   1       8.185  12.346 -11.960  1.00  0.00      R    O  
ATOM    635  C4' URA R   1      10.425  13.159 -11.493  1.00  0.00      R    C  
ATOM    636  O4' URA R   1       9.946  13.872 -10.303  1.00  0.00      R    O  
ATOM    637  C3' URA R   1      10.979  11.882 -10.878  1.00  0.00      R    C  
ATOM    638  O3' URA R   1      11.863  11.204 -11.851  1.00  0.00      R    O  
ATOM    639  C2' URA R   1      11.692  12.448  -9.657  1.00  0.00      R    C  
ATOM    640  O2' URA R   1      12.868  13.254 -10.035  1.00  0.00      R    O  
ATOM    641  C1' URA R   1      10.630  13.489  -9.171  1.00  0.00      R    C  
ATOM    642  N1  URA R   1       9.809  12.960  -7.991  1.00  0.00      R    N  
ATOM    643  C2  URA R   1      10.449  12.644  -6.817  1.00  0.00      R    C  
ATOM    644  O2  URA R   1      11.649  12.767  -6.607  1.00  0.00      R    O  
ATOM    645  N3  URA R   1       9.621  12.228  -5.810  1.00  0.00      R    N  
ATOM    646  C4  URA R   1       8.245  11.949  -5.917  1.00  0.00      R    C  
ATOM    647  O4  URA R   1       7.524  11.653  -4.963  1.00  0.00      R    O  
ATOM    648  C5  URA R   1       7.730  12.172  -7.241  1.00  0.00      R    C  
ATOM    649  C6  URA R   1       8.509  12.749  -8.187  1.00  0.00      R    C  
ATOM    650  H3  URA R   1      10.010  11.930  -4.927  1.00  0.00      R    H  
ATOM    651  H5  URA R   1       6.676  11.919  -7.358  1.00  0.00      R    H  
ATOM    652  H6  URA R   1       8.120  12.798  -9.204  1.00  0.00      R    H  
ATOM    653  H1' URA R   1      11.257  14.345  -8.841  1.00  0.00      R    H  
ATOM    654  H2' URA R   1      13.515  13.328  -9.330  1.00  0.00      R    H  
ATOM    655  H3' URA R   1       9.995  11.452 -10.593  1.00  0.00      R    H  
ATOM    656  H4' URA R   1      11.280  13.721 -11.926  1.00  0.00      R    H  
ATOM    657  H5' URA R   1       9.169  14.081 -12.836  1.00  0.00      R    H  
ATOM    658  H5T URA R   1       7.688  11.897 -12.647  1.00  0.00      R    H  
ATOM    659 H2'' URA R   1      12.064  11.701  -8.924  1.00  0.00      R    H  
ATOM    660 H5'' URA R   1       9.723  12.393 -13.348  1.00  0.00      R    H  
ATOM    661  P   GUA R   2      11.819   9.620 -11.793  1.00  0.00      R    P  
ATOM    662  O1P GUA R   2      12.457   9.085 -13.001  1.00  0.00      R    O  
ATOM    663  O2P GUA R   2      10.412   9.237 -11.569  1.00  0.00      R    O  
ATOM    664  C5' GUA R   2      14.026   9.663 -10.320  1.00  0.00      R    C  
ATOM    665  O5' GUA R   2      12.646   9.284 -10.508  1.00  0.00      R    O  
ATOM    666  C4' GUA R   2      14.473   8.954  -9.074  1.00  0.00      R    C  
ATOM    667  O4' GUA R   2      14.050   9.717  -7.891  1.00  0.00      R    O  
ATOM    668  C3' GUA R   2      14.031   7.468  -8.893  1.00  0.00      R    C  
ATOM    669  O3' GUA R   2      14.852   6.649  -9.684  1.00  0.00      R    O  
ATOM    670  C2' GUA R   2      14.332   7.387  -7.390  1.00  0.00      R    C  
ATOM    671  O2' GUA R   2      15.703   7.225  -7.093  1.00  0.00      R    O  
ATOM    672  C1' GUA R   2      13.825   8.775  -6.884  1.00  0.00      R    C  
ATOM    673  N1  GUA R   2      10.232   7.398  -3.639  1.00  0.00      R    N  
ATOM    674  C2  GUA R   2      11.575   7.122  -3.637  1.00  0.00      R    C  
ATOM    675  N2  GUA R   2      12.087   6.613  -2.516  1.00  0.00      R    N  
ATOM    676  N3  GUA R   2      12.418   7.596  -4.564  1.00  0.00      R    N  
ATOM    677  C4  GUA R   2      11.748   8.173  -5.630  1.00  0.00      R    C  
ATOM    678  C5  GUA R   2      10.401   8.367  -5.754  1.00  0.00      R    C  
ATOM    679  C6  GUA R   2       9.529   8.023  -4.633  1.00  0.00      R    C  
ATOM    680  O6  GUA R   2       8.291   8.079  -4.650  1.00  0.00      R    O  
ATOM    681  N7  GUA R   2      10.127   9.016  -6.930  1.00  0.00      R    N  
ATOM    682  C8  GUA R   2      11.324   9.253  -7.501  1.00  0.00      R    C  
ATOM    683  N9  GUA R   2      12.358   8.746  -6.699  1.00  0.00      R    N  
ATOM    684  H1  GUA R   2       9.628   6.971  -2.950  1.00  0.00      R    H  
ATOM    685  H8  GUA R   2      11.443   9.808  -8.433  1.00  0.00      R    H  
ATOM    686  H1' GUA R   2      14.353   9.210  -6.008  1.00  0.00      R    H  
ATOM    687  H2' GUA R   2      15.796   6.963  -6.175  1.00  0.00      R    H  
ATOM    688  H21 GUA R   2      11.443   6.400  -1.782  1.00  0.00      R    H  
ATOM    689  H3' GUA R   2      12.937   7.357  -9.056  1.00  0.00      R    H  
ATOM    690  H22 GUA R   2      12.984   6.972  -2.254  1.00  0.00      R    H  
ATOM    691  H4' GUA R   2      15.578   8.963  -8.950  1.00  0.00      R    H  
ATOM    692  H5' GUA R   2      14.104  10.771 -10.283  1.00  0.00      R    H  
ATOM    693 H2'' GUA R   2      13.759   6.557  -6.926  1.00  0.00      R    H  
ATOM    694 H5'' GUA R   2      14.655   9.429 -11.205  1.00  0.00      R    H  
ATOM    695  P   URA R   3      14.517   5.092  -9.942  1.00  0.00      R    P  
ATOM    696  O1P URA R   3      15.825   4.486 -10.362  1.00  0.00      R    O  
ATOM    697  O2P URA R   3      13.404   5.035 -10.928  1.00  0.00      R    O  
ATOM    698  C5' URA R   3      14.973   3.657  -7.757  1.00  0.00      R    C  
ATOM    699  O5' URA R   3      13.976   4.397  -8.545  1.00  0.00      R    O  
ATOM    700  C4' URA R   3      14.325   2.950  -6.513  1.00  0.00      R    C  
ATOM    701  O4' URA R   3      13.589   3.938  -5.696  1.00  0.00      R    O  
ATOM    702  C3' URA R   3      13.266   1.820  -6.767  1.00  0.00      R    C  
ATOM    703  O3' URA R   3      13.848   0.553  -7.141  1.00  0.00      R    O  
ATOM    704  C2' URA R   3      12.496   1.887  -5.521  1.00  0.00      R    C  
ATOM    705  O2' URA R   3      13.035   1.092  -4.508  1.00  0.00      R    O  
ATOM    706  C1' URA R   3      12.453   3.373  -5.176  1.00  0.00      R    C  
ATOM    707  N1  URA R   3      11.137   3.968  -5.602  1.00  0.00      R    N  
ATOM    708  C2  URA R   3      10.031   3.830  -4.851  1.00  0.00      R    C  
ATOM    709  O2  URA R   3      10.154   3.177  -3.803  1.00  0.00      R    O  
ATOM    710  N3  URA R   3       8.809   4.362  -5.326  1.00  0.00      R    N  
ATOM    711  C4  URA R   3       8.628   4.858  -6.622  1.00  0.00      R    C  
ATOM    712  O4  URA R   3       7.480   4.974  -7.007  1.00  0.00      R    O  
ATOM    713  C5  URA R   3       9.856   5.064  -7.314  1.00  0.00      R    C  
ATOM    714  C6  URA R   3      11.049   4.605  -6.876  1.00  0.00      R    C  
ATOM    715  H3  URA R   3       8.024   4.185  -4.715  1.00  0.00      R    H  
ATOM    716  H5  URA R   3       9.746   5.591  -8.262  1.00  0.00      R    H  
ATOM    717  H6  URA R   3      11.945   4.762  -7.477  1.00  0.00      R    H  
ATOM    718  H1' URA R   3      12.587   3.509  -4.082  1.00  0.00      R    H  
ATOM    719  H2' URA R   3      12.349   0.594  -4.059  1.00  0.00      R    H  
ATOM    720  H3' URA R   3      12.662   2.189  -7.625  1.00  0.00      R    H  
ATOM    721  H4' URA R   3      15.080   2.500  -5.834  1.00  0.00      R    H  
ATOM    722  H5' URA R   3      15.727   4.394  -7.407  1.00  0.00      R    H  
ATOM    723 H2'' URA R   3      11.463   1.507  -5.678  1.00  0.00      R    H  
ATOM    724 H5'' URA R   3      15.515   2.912  -8.378  1.00  0.00      R    H  
ATOM    725  P   URA R   4      12.992  -0.528  -7.889  1.00  0.00      R    P  
ATOM    726  O1P URA R   4      13.881  -1.640  -8.215  1.00  0.00      R    O  
ATOM    727  O2P URA R   4      12.236   0.111  -8.999  1.00  0.00      R    O  
ATOM    728  C5' URA R   4      12.378  -1.838  -5.778  1.00  0.00      R    C  
ATOM    729  O5' URA R   4      11.989  -0.872  -6.766  1.00  0.00      R    O  
ATOM    730  C4' URA R   4      11.321  -2.143  -4.745  1.00  0.00      R    C  
ATOM    731  O4' URA R   4      10.709  -0.889  -4.204  1.00  0.00      R    O  
ATOM    732  C3' URA R   4      10.129  -3.051  -5.196  1.00  0.00      R    C  
ATOM    733  O3' URA R   4      10.480  -4.400  -5.125  1.00  0.00      R    O  
ATOM    734  C2' URA R   4       9.057  -2.646  -4.144  1.00  0.00      R    C  
ATOM    735  O2' URA R   4       9.305  -3.337  -2.909  1.00  0.00      R    O  
ATOM    736  C1' URA R   4       9.312  -1.173  -4.001  1.00  0.00      R    C  
ATOM    737  N1  URA R   4       8.448  -0.360  -4.920  1.00  0.00      R    N  
ATOM    738  C2  URA R   4       7.181  -0.037  -4.419  1.00  0.00      R    C  
ATOM    739  O2  URA R   4       6.712  -0.468  -3.393  1.00  0.00      R    O  
ATOM    740  N3  URA R   4       6.498   0.875  -5.159  1.00  0.00      R    N  
ATOM    741  C4  URA R   4       6.964   1.489  -6.329  1.00  0.00      R    C  
ATOM    742  O4  URA R   4       6.206   2.180  -7.010  1.00  0.00      R    O  
ATOM    743  C5  URA R   4       8.306   1.094  -6.730  1.00  0.00      R    C  
ATOM    744  C6  URA R   4       8.933   0.276  -6.006  1.00  0.00      R    C  
ATOM    745  H3  URA R   4       5.599   1.190  -4.820  1.00  0.00      R    H  
ATOM    746  H5  URA R   4       8.709   1.615  -7.598  1.00  0.00      R    H  
ATOM    747  H6  URA R   4       9.945  -0.001  -6.300  1.00  0.00      R    H  
ATOM    748  H1' URA R   4       9.176  -0.905  -2.930  1.00  0.00      R    H  
ATOM    749  H2' URA R   4       8.554  -3.126  -2.349  1.00  0.00      R    H  
ATOM    750  H3' URA R   4       9.780  -2.758  -6.208  1.00  0.00      R    H  
ATOM    751  H4' URA R   4      11.792  -2.616  -3.858  1.00  0.00      R    H  
ATOM    752  H5' URA R   4      13.245  -1.422  -5.221  1.00  0.00      R    H  
ATOM    753 H2'' URA R   4       8.075  -2.980  -4.542  1.00  0.00      R    H  
ATOM    754 H5'' URA R   4      12.641  -2.819  -6.228  1.00  0.00      R    H  
ATOM    755  P   GUA R   5       9.700  -5.506  -5.882  1.00  0.00      R    P  
ATOM    756  O1P GUA R   5      10.176  -6.892  -5.439  1.00  0.00      R    O  
ATOM    757  O2P GUA R   5       9.696  -5.314  -7.326  1.00  0.00      R    O  
ATOM    758  C5' GUA R   5       7.749  -5.918  -4.231  1.00  0.00      R    C  
ATOM    759  O5' GUA R   5       8.186  -5.191  -5.373  1.00  0.00      R    O  
ATOM    760  C4' GUA R   5       6.313  -5.556  -3.801  1.00  0.00      R    C  
ATOM    761  O4' GUA R   5       6.209  -4.116  -3.602  1.00  0.00      R    O  
ATOM    762  C3' GUA R   5       5.145  -5.827  -4.825  1.00  0.00      R    C  
ATOM    763  O3' GUA R   5       4.710  -7.234  -4.746  1.00  0.00      R    O  
ATOM    764  C2' GUA R   5       4.076  -4.849  -4.353  1.00  0.00      R    C  
ATOM    765  O2' GUA R   5       3.387  -5.354  -3.251  1.00  0.00      R    O  
ATOM    766  C1' GUA R   5       4.911  -3.673  -3.905  1.00  0.00      R    C  
ATOM    767  N1  GUA R   5       2.182  -0.122  -6.177  1.00  0.00      R    N  
ATOM    768  C2  GUA R   5       1.874  -0.927  -5.158  1.00  0.00      R    C  
ATOM    769  N2  GUA R   5       0.676  -0.729  -4.621  1.00  0.00      R    N  
ATOM    770  N3  GUA R   5       2.666  -1.871  -4.681  1.00  0.00      R    N  
ATOM    771  C4  GUA R   5       3.809  -1.930  -5.265  1.00  0.00      R    C  
ATOM    772  C5  GUA R   5       4.235  -1.154  -6.386  1.00  0.00      R    C  
ATOM    773  C6  GUA R   5       3.401  -0.169  -6.892  1.00  0.00      R    C  
ATOM    774  O6  GUA R   5       3.657   0.496  -7.932  1.00  0.00      R    O  
ATOM    775  N7  GUA R   5       5.518  -1.662  -6.811  1.00  0.00      R    N  
ATOM    776  C8  GUA R   5       5.835  -2.624  -5.964  1.00  0.00      R    C  
ATOM    777  N9  GUA R   5       4.908  -2.713  -4.936  1.00  0.00      R    N  
ATOM    778  H1  GUA R   5       1.602   0.700  -6.263  1.00  0.00      R    H  
ATOM    779  H8  GUA R   5       6.720  -3.255  -6.045  1.00  0.00      R    H  
ATOM    780  H1' GUA R   5       4.437  -3.226  -3.005  1.00  0.00      R    H  
ATOM    781  H2' GUA R   5       2.586  -4.849  -3.094  1.00  0.00      R    H  
ATOM    782  H21 GUA R   5       0.214   0.108  -4.915  1.00  0.00      R    H  
ATOM    783  H3' GUA R   5       5.590  -5.548  -5.805  1.00  0.00      R    H  
ATOM    784  H22 GUA R   5       0.322  -0.980  -3.721  1.00  0.00      R    H  
ATOM    785  H4' GUA R   5       6.051  -6.059  -2.845  1.00  0.00      R    H  
ATOM    786  H5' GUA R   5       8.324  -5.813  -3.285  1.00  0.00      R    H  
ATOM    787 H2'' GUA R   5       3.355  -4.527  -5.134  1.00  0.00      R    H  
ATOM    788 H5'' GUA R   5       7.780  -7.013  -4.413  1.00  0.00      R    H  
ATOM    789  P   URA R   6       4.049  -7.933  -5.979  1.00  0.00      R    P  
ATOM    790  O1P URA R   6       3.578  -9.251  -5.621  1.00  0.00      R    O  
ATOM    791  O2P URA R   6       5.063  -7.806  -7.048  1.00  0.00      R    O  
ATOM    792  C5' URA R   6       1.601  -7.098  -5.705  1.00  0.00      R    C  
ATOM    793  O5' URA R   6       2.839  -6.923  -6.355  1.00  0.00      R    O  
ATOM    794  C4' URA R   6       0.475  -6.078  -6.157  1.00  0.00      R    C  
ATOM    795  O4' URA R   6       1.014  -4.724  -6.015  1.00  0.00      R    O  
ATOM    796  C3' URA R   6       0.030  -6.169  -7.590  1.00  0.00      R    C  
ATOM    797  O3' URA R   6      -0.832  -7.323  -7.895  1.00  0.00      R    O  
ATOM    798  C2' URA R   6      -0.680  -4.863  -7.706  1.00  0.00      R    C  
ATOM    799  O2' URA R   6      -1.938  -4.868  -7.059  1.00  0.00      R    O  
ATOM    800  C1' URA R   6       0.311  -3.953  -7.029  1.00  0.00      R    C  
ATOM    801  N1  URA R   6       1.184  -3.197  -7.981  1.00  0.00      R    N  
ATOM    802  C2  URA R   6       0.710  -2.127  -8.681  1.00  0.00      R    C  
ATOM    803  O2  URA R   6      -0.460  -1.764  -8.504  1.00  0.00      R    O  
ATOM    804  N3  URA R   6       1.618  -1.570  -9.521  1.00  0.00      R    N  
ATOM    805  C4  URA R   6       2.937  -2.023  -9.771  1.00  0.00      R    C  
ATOM    806  O4  URA R   6       3.585  -1.345 -10.588  1.00  0.00      R    O  
ATOM    807  C5  URA R   6       3.371  -3.203  -8.990  1.00  0.00      R    C  
ATOM    808  C6  URA R   6       2.450  -3.741  -8.175  1.00  0.00      R    C  
ATOM    809  H3  URA R   6       1.286  -0.766 -10.032  1.00  0.00      R    H  
ATOM    810  H5  URA R   6       4.429  -3.444  -9.090  1.00  0.00      R    H  
ATOM    811  H6  URA R   6       2.696  -4.543  -7.477  1.00  0.00      R    H  
ATOM    812  H1' URA R   6      -0.299  -3.176  -6.521  1.00  0.00      R    H  
ATOM    813  H2' URA R   6      -2.630  -4.724  -7.708  1.00  0.00      R    H  
ATOM    814  H3' URA R   6       0.910  -6.276  -8.260  1.00  0.00      R    H  
ATOM    815  H4' URA R   6      -0.424  -6.184  -5.514  1.00  0.00      R    H  
ATOM    816  H5' URA R   6       1.711  -7.048  -4.600  1.00  0.00      R    H  
ATOM    817 H2'' URA R   6      -0.745  -4.603  -8.783  1.00  0.00      R    H  
ATOM    818 H5'' URA R   6       1.272  -8.133  -5.942  1.00  0.00      R    H  
ATOM    819  P   ADE R   7      -0.968  -7.914  -9.379  1.00  0.00      R    P  
ATOM    820  O1P ADE R   7      -1.394  -9.310  -9.254  1.00  0.00      R    O  
ATOM    821  O2P ADE R   7       0.196  -7.669 -10.188  1.00  0.00      R    O  
ATOM    822  C5' ADE R   7      -3.490  -7.019  -9.333  1.00  0.00      R    C  
ATOM    823  O5' ADE R   7      -2.151  -7.155  -9.950  1.00  0.00      R    O  
ATOM    824  C4' ADE R   7      -4.311  -5.742  -9.678  1.00  0.00      R    C  
ATOM    825  O4' ADE R   7      -3.469  -4.551  -9.310  1.00  0.00      R    O  
ATOM    826  C3' ADE R   7      -4.456  -5.448 -11.179  1.00  0.00      R    C  
ATOM    827  O3' ADE R   7      -5.496  -6.279 -11.727  1.00  0.00      R    O  
ATOM    828  C2' ADE R   7      -4.742  -4.013 -11.141  1.00  0.00      R    C  
ATOM    829  O2' ADE R   7      -6.071  -3.784 -10.757  1.00  0.00      R    O  
ATOM    830  C1' ADE R   7      -3.728  -3.493 -10.180  1.00  0.00      R    C  
ATOM    831  N1  ADE R   7      -1.478   0.008 -13.459  1.00  0.00      R    N  
ATOM    832  C2  ADE R   7      -2.727  -0.075 -13.030  1.00  0.00      R    C  
ATOM    833  N3  ADE R   7      -3.235  -0.931 -12.139  1.00  0.00      R    N  
ATOM    834  C4  ADE R   7      -2.360  -1.905 -11.800  1.00  0.00      R    C  
ATOM    835  C5  ADE R   7      -1.071  -1.975 -12.239  1.00  0.00      R    C  
ATOM    836  C6  ADE R   7      -0.594  -0.961 -13.080  1.00  0.00      R    C  
ATOM    837  N6  ADE R   7       0.692  -0.812 -13.485  1.00  0.00      R    N  
ATOM    838  N7  ADE R   7      -0.457  -3.138 -11.685  1.00  0.00      R    N  
ATOM    839  C8  ADE R   7      -1.337  -3.701 -10.960  1.00  0.00      R    C  
ATOM    840  N9  ADE R   7      -2.492  -3.004 -10.927  1.00  0.00      R    N  
ATOM    841  H2  ADE R   7      -3.347   0.761 -13.351  1.00  0.00      R    H  
ATOM    842  H8  ADE R   7      -1.253  -4.620 -10.381  1.00  0.00      R    H  
ATOM    843  H1' ADE R   7      -4.258  -2.721  -9.583  1.00  0.00      R    H  
ATOM    844  H2' ADE R   7      -6.439  -2.976 -11.124  1.00  0.00      R    H  
ATOM    845  H3' ADE R   7      -3.485  -5.774 -11.610  1.00  0.00      R    H  
ATOM    846  H4' ADE R   7      -5.294  -5.694  -9.162  1.00  0.00      R    H  
ATOM    847  H5' ADE R   7      -3.547  -7.018  -8.224  1.00  0.00      R    H  
ATOM    848  H61 ADE R   7       1.359  -1.504 -13.206  1.00  0.00      R    H  
ATOM    849  H62 ADE R   7       0.948   0.000 -14.010  1.00  0.00      R    H  
ATOM    850 H2'' ADE R   7      -4.665  -3.515 -12.131  1.00  0.00      R    H  
ATOM    851 H5'' ADE R   7      -4.169  -7.792  -9.751  1.00  0.00      R    H  
ATOM    852  P   ADE R   8      -5.654  -6.684 -13.228  1.00  0.00      R    P  
ATOM    853  O1P ADE R   8      -6.908  -7.506 -13.390  1.00  0.00      R    O  
ATOM    854  O2P ADE R   8      -4.460  -7.409 -13.683  1.00  0.00      R    O  
ATOM    855  C5' ADE R   8      -6.924  -4.539 -14.035  1.00  0.00      R    C  
ATOM    856  O5' ADE R   8      -5.755  -5.350 -14.048  1.00  0.00      R    O  
ATOM    857  C4' ADE R   8      -6.792  -3.314 -14.946  1.00  0.00      R    C  
ATOM    858  O4' ADE R   8      -5.690  -2.383 -14.450  1.00  0.00      R    O  
ATOM    859  C3' ADE R   8      -6.415  -3.739 -16.382  1.00  0.00      R    C  
ATOM    860  O3' ADE R   8      -7.724  -4.102 -17.057  1.00  0.00      R    O  
ATOM    861  C2' ADE R   8      -5.737  -2.434 -16.903  1.00  0.00      R    C  
ATOM    862  O2' ADE R   8      -6.727  -1.597 -17.524  1.00  0.00      R    O  
ATOM    863  C1' ADE R   8      -5.042  -1.817 -15.586  1.00  0.00      R    C  
ATOM    864  N1  ADE R   8      -0.490  -0.394 -17.496  1.00  0.00      R    N  
ATOM    865  C2  ADE R   8      -1.711   0.014 -17.785  1.00  0.00      R    C  
ATOM    866  N3  ADE R   8      -2.833  -0.340 -17.109  1.00  0.00      R    N  
ATOM    867  C4  ADE R   8      -2.686  -1.408 -16.312  1.00  0.00      R    C  
ATOM    868  C5  ADE R   8      -1.497  -1.995 -15.995  1.00  0.00      R    C  
ATOM    869  C6  ADE R   8      -0.391  -1.446 -16.612  1.00  0.00      R    C  
ATOM    870  N6  ADE R   8       0.805  -1.976 -16.446  1.00  0.00      R    N  
ATOM    871  N7  ADE R   8      -1.717  -3.179 -15.253  1.00  0.00      R    N  
ATOM    872  C8  ADE R   8      -3.055  -3.181 -15.135  1.00  0.00      R    C  
ATOM    873  N9  ADE R   8      -3.623  -2.082 -15.653  1.00  0.00      R    N  
ATOM    874  H2  ADE R   8      -1.852   0.823 -18.501  1.00  0.00      R    H  
ATOM    875  H8  ADE R   8      -3.612  -3.883 -14.515  1.00  0.00      R    H  
ATOM    876  H1' ADE R   8      -5.242  -0.726 -15.544  1.00  0.00      R    H  
ATOM    877  H2' ADE R   8      -6.566  -1.733 -18.461  1.00  0.00      R    H  
ATOM    878  H3' ADE R   8      -5.748  -4.625 -16.319  1.00  0.00      R    H  
ATOM    879  H4' ADE R   8      -7.731  -2.721 -14.958  1.00  0.00      R    H  
ATOM    880  H5' ADE R   8      -7.229  -4.243 -13.007  1.00  0.00      R    H  
ATOM    881  H61 ADE R   8       1.473  -1.781 -17.164  1.00  0.00      R    H  
ATOM    882  H62 ADE R   8       0.856  -2.820 -15.913  1.00  0.00      R    H  
ATOM    883 H2'' ADE R   8      -4.957  -2.754 -17.626  1.00  0.00      R    H  
ATOM    884 H5'' ADE R   8      -7.787  -5.045 -14.518  1.00  0.00      R    H  
ATOM    885  P   GUA R   9      -7.668  -4.804 -18.457  1.00  0.00      R    P  
ATOM    886  O1P GUA R   9      -9.052  -5.075 -18.803  1.00  0.00      R    O  
ATOM    887  O2P GUA R   9      -6.751  -5.946 -18.415  1.00  0.00      R    O  
ATOM    888  C5' GUA R   9      -7.751  -2.844 -20.326  1.00  0.00      R    C  
ATOM    889  O5' GUA R   9      -7.056  -3.674 -19.354  1.00  0.00      R    O  
ATOM    890  C4' GUA R   9      -6.775  -2.002 -21.105  1.00  0.00      R    C  
ATOM    891  O4' GUA R   9      -5.774  -1.326 -20.327  1.00  0.00      R    O  
ATOM    892  C3' GUA R   9      -6.032  -2.715 -22.195  1.00  0.00      R    C  
ATOM    893  O3' GUA R   9      -6.938  -3.137 -23.206  1.00  0.00      R    O  
ATOM    894  C2' GUA R   9      -5.007  -1.604 -22.572  1.00  0.00      R    C  
ATOM    895  O2' GUA R   9      -5.558  -0.572 -23.349  1.00  0.00      R    O  
ATOM    896  C1' GUA R   9      -4.658  -1.120 -21.188  1.00  0.00      R    C  
ATOM    897  N1  GUA R   9       0.405  -0.950 -20.869  1.00  0.00      R    N  
ATOM    898  C2  GUA R   9      -0.458  -0.142 -21.617  1.00  0.00      R    C  
ATOM    899  N2  GUA R   9       0.093   0.876 -22.277  1.00  0.00      R    N  
ATOM    900  N3  GUA R   9      -1.818  -0.292 -21.596  1.00  0.00      R    N  
ATOM    901  C4  GUA R   9      -2.150  -1.397 -20.853  1.00  0.00      R    C  
ATOM    902  C5  GUA R   9      -1.409  -2.287 -20.094  1.00  0.00      R    C  
ATOM    903  C6  GUA R   9      -0.008  -2.094 -20.211  1.00  0.00      R    C  
ATOM    904  O6  GUA R   9       0.811  -2.807 -19.565  1.00  0.00      R    O  
ATOM    905  N7  GUA R   9      -2.192  -3.214 -19.465  1.00  0.00      R    N  
ATOM    906  C8  GUA R   9      -3.407  -2.859 -19.882  1.00  0.00      R    C  
ATOM    907  N9  GUA R   9      -3.451  -1.749 -20.672  1.00  0.00      R    N  
ATOM    908  H1  GUA R   9       1.409  -0.894 -20.959  1.00  0.00      R    H  
ATOM    909  H8  GUA R   9      -4.345  -3.247 -19.482  1.00  0.00      R    H  
ATOM    910  H1' GUA R   9      -4.466  -0.027 -21.243  1.00  0.00      R    H  
ATOM    911  H2' GUA R   9      -5.895  -0.956 -24.161  1.00  0.00      R    H  
ATOM    912  H21 GUA R   9       1.084   0.864 -22.410  1.00  0.00      R    H  
ATOM    913  H3' GUA R   9      -5.527  -3.564 -21.685  1.00  0.00      R    H  
ATOM    914  H22 GUA R   9      -0.487   1.515 -22.784  1.00  0.00      R    H  
ATOM    915  H4' GUA R   9      -7.391  -1.208 -21.580  1.00  0.00      R    H  
ATOM    916  H5' GUA R   9      -8.500  -2.187 -19.836  1.00  0.00      R    H  
ATOM    917 H2'' GUA R   9      -4.217  -2.142 -23.139  1.00  0.00      R    H  
ATOM    918 H5'' GUA R   9      -8.395  -3.374 -21.059  1.00  0.00      R    H  
ATOM    919  P   CYT R  10      -6.820  -4.440 -24.048  1.00  0.00      R    P  
ATOM    920  O1P CYT R  10      -8.058  -4.642 -24.818  1.00  0.00      R    O  
ATOM    921  O2P CYT R  10      -6.434  -5.591 -23.189  1.00  0.00      R    O  
ATOM    922  C5' CYT R  10      -5.915  -3.146 -26.120  1.00  0.00      R    C  
ATOM    923  O5' CYT R  10      -5.707  -4.149 -25.061  1.00  0.00      R    O  
ATOM    924  C4' CYT R  10      -4.495  -2.725 -26.704  1.00  0.00      R    C  
ATOM    925  O4' CYT R  10      -3.857  -2.091 -25.568  1.00  0.00      R    O  
ATOM    926  C3' CYT R  10      -3.601  -3.805 -27.239  1.00  0.00      R    C  
ATOM    927  O3' CYT R  10      -3.983  -4.106 -28.604  1.00  0.00      R    O  
ATOM    928  C2' CYT R  10      -2.232  -3.125 -27.076  1.00  0.00      R    C  
ATOM    929  O2' CYT R  10      -1.997  -2.178 -28.117  1.00  0.00      R    O  
ATOM    930  C1' CYT R  10      -2.507  -2.390 -25.718  1.00  0.00      R    C  
ATOM    931  N1  CYT R  10      -1.821  -3.074 -24.574  1.00  0.00      R    N  
ATOM    932  C2  CYT R  10      -0.528  -2.792 -24.141  1.00  0.00      R    C  
ATOM    933  O2  CYT R  10       0.075  -1.875 -24.768  1.00  0.00      R    O  
ATOM    934  N3  CYT R  10       0.084  -3.529 -23.201  1.00  0.00      R    N  
ATOM    935  C4  CYT R  10      -0.607  -4.513 -22.548  1.00  0.00      R    C  
ATOM    936  N4  CYT R  10       0.003  -5.240 -21.655  1.00  0.00      R    N  
ATOM    937  C5  CYT R  10      -1.975  -4.761 -22.870  1.00  0.00      R    C  
ATOM    938  C6  CYT R  10      -2.552  -4.070 -23.896  1.00  0.00      R    C  
ATOM    939  H5  CYT R  10      -2.490  -5.574 -22.356  1.00  0.00      R    H  
ATOM    940  H6  CYT R  10      -3.474  -4.318 -24.422  1.00  0.00      R    H  
ATOM    941  H1' CYT R  10      -2.086  -1.366 -25.813  1.00  0.00      R    H  
ATOM    942  H2' CYT R  10      -1.178  -1.700 -27.967  1.00  0.00      R    H  
ATOM    943  H3' CYT R  10      -3.512  -4.702 -26.589  1.00  0.00      R    H  
ATOM    944  H4' CYT R  10      -4.586  -1.980 -27.523  1.00  0.00      R    H  
ATOM    945  H41 CYT R  10       1.000  -5.235 -21.720  1.00  0.00      R    H  
ATOM    946  H5' CYT R  10      -6.300  -2.190 -25.705  1.00  0.00      R    H  
ATOM    947  H42 CYT R  10      -0.428  -5.966 -21.118  1.00  0.00      R    H  
ATOM    948  H3T CYT R  10      -3.291  -4.668 -28.962  1.00  0.00      R    H  
ATOM    949 H2'' CYT R  10      -1.463  -3.922 -27.153  1.00  0.00      R    H  
ATOM    950 H5'' CYT R  10      -6.551  -3.558 -26.932  1.00  0.00      R    H  
TER   
ATOM    951  P   CYT T   9      -8.941   7.880 -22.091  1.00  0.00      TS   P  
ATOM    952  O1P CYT T   9     -10.063   8.665 -21.731  1.00  0.00      TS   O  
ATOM    953  O2P CYT T   9      -9.165   6.664 -22.839  1.00  0.00      TS   O  
ATOM    954  C5' CYT T   9      -7.058   9.819 -22.415  1.00  0.00      TS   C  
ATOM    955  O5' CYT T   9      -7.743   8.608 -22.682  1.00  0.00      TS   O  
ATOM    956  C4' CYT T   9      -5.884   9.716 -21.426  1.00  0.00      TS   C  
ATOM    957  O4' CYT T   9      -6.290   9.203 -20.062  1.00  0.00      TS   O  
ATOM    958  C3' CYT T   9      -4.800   8.660 -21.857  1.00  0.00      TS   C  
ATOM    959  O3' CYT T   9      -3.858   9.202 -22.881  1.00  0.00      TS   O  
ATOM    960  C2' CYT T   9      -4.064   8.609 -20.526  1.00  0.00      TS   C  
ATOM    961  C1' CYT T   9      -5.132   8.612 -19.456  1.00  0.00      TS   C  
ATOM    962  N1  CYT T   9      -5.564   7.248 -18.936  1.00  0.00      TS   N  
ATOM    963  C2  CYT T   9      -6.091   7.157 -17.636  1.00  0.00      TS   C  
ATOM    964  O2  CYT T   9      -6.222   8.195 -16.953  1.00  0.00      TS   O  
ATOM    965  N3  CYT T   9      -6.390   5.990 -17.115  1.00  0.00      TS   N  
ATOM    966  C4  CYT T   9      -6.137   4.864 -17.814  1.00  0.00      TS   C  
ATOM    967  N4  CYT T   9      -6.519   3.688 -17.276  1.00  0.00      TS   N  
ATOM    968  C5  CYT T   9      -5.551   4.918 -19.147  1.00  0.00      TS   C  
ATOM    969  O5T CYT T   9      -8.376   7.440 -20.676  1.00  0.00      TS   O  
ATOM    970  C6  CYT T   9      -5.273   6.155 -19.678  1.00  0.00      TS   C  
ATOM    971  H5  CYT T   9      -5.224   4.044 -19.710  1.00  0.00      TS   H  
ATOM    972  H6  CYT T   9      -4.862   6.261 -20.682  1.00  0.00      TS   H  
ATOM    973  H1' CYT T   9      -4.720   9.140 -18.569  1.00  0.00      TS   H  
ATOM    974  H2' CYT T   9      -3.457   9.524 -20.355  1.00  0.00      TS   H  
ATOM    975  H3' CYT T   9      -5.396   7.740 -22.044  1.00  0.00      TS   H  
ATOM    976  H4' CYT T   9      -5.368  10.682 -21.237  1.00  0.00      TS   H  
ATOM    977  H41 CYT T   9      -6.245   2.857 -17.761  1.00  0.00      TS   H  
ATOM    978  H5' CYT T   9      -7.744  10.622 -22.071  1.00  0.00      TS   H  
ATOM    979  H42 CYT T   9      -6.537   3.667 -16.276  1.00  0.00      TS   H  
ATOM    980  H5T CYT T   9      -7.751   8.131 -20.440  1.00  0.00      TS   H  
ATOM    981 H2'' CYT T   9      -3.414   7.711 -20.449  1.00  0.00      TS   H  
ATOM    982 H5'' CYT T   9      -6.548  10.119 -23.355  1.00  0.00      TS   H  
ATOM    983  P   GUA T  10      -3.880   8.421 -24.252  1.00  0.00      TS   P  
ATOM    984  O1P GUA T  10      -5.211   8.510 -24.901  1.00  0.00      TS   O  
ATOM    985  O2P GUA T  10      -3.371   7.060 -23.985  1.00  0.00      TS   O  
ATOM    986  C5' GUA T  10      -2.875   9.102 -26.560  1.00  0.00      TS   C  
ATOM    987  O5' GUA T  10      -2.851   9.295 -25.112  1.00  0.00      TS   O  
ATOM    988  C4' GUA T  10      -1.497   8.724 -27.231  1.00  0.00      TS   C  
ATOM    989  O4' GUA T  10      -0.430   9.388 -26.536  1.00  0.00      TS   O  
ATOM    990  C3' GUA T  10      -1.225   7.224 -27.065  1.00  0.00      TS   C  
ATOM    991  O3' GUA T  10      -0.845   6.517 -28.256  1.00  0.00      TS   O  
ATOM    992  C2' GUA T  10      -0.135   7.202 -25.958  1.00  0.00      TS   C  
ATOM    993  C1' GUA T  10       0.567   8.463 -26.294  1.00  0.00      TS   C  
ATOM    994  N1  GUA T  10       1.410  10.527 -21.638  1.00  0.00      TS   N  
ATOM    995  C2  GUA T  10       0.241  10.053 -22.119  1.00  0.00      TS   C  
ATOM    996  N2  GUA T  10      -0.866  10.298 -21.436  1.00  0.00      TS   N  
ATOM    997  N3  GUA T  10       0.112   9.637 -23.405  1.00  0.00      TS   N  
ATOM    998  C4  GUA T  10       1.301   9.415 -24.052  1.00  0.00      TS   C  
ATOM    999  C5  GUA T  10       2.568   9.687 -23.475  1.00  0.00      TS   C  
ATOM   1000  C6  GUA T  10       2.609  10.149 -22.132  1.00  0.00      TS   C  
ATOM   1001  O6  GUA T  10       3.769  10.403 -21.684  1.00  0.00      TS   O  
ATOM   1002  N7  GUA T  10       3.573   9.478 -24.385  1.00  0.00      TS   N  
ATOM   1003  C8  GUA T  10       2.916   8.989 -25.479  1.00  0.00      TS   C  
ATOM   1004  N9  GUA T  10       1.561   8.975 -25.287  1.00  0.00      TS   N  
ATOM   1005  H1  GUA T  10       1.348  10.646 -20.637  1.00  0.00      TS   H  
ATOM   1006  H8  GUA T  10       3.382   8.794 -26.445  1.00  0.00      TS   H  
ATOM   1007  H1' GUA T  10       1.170   8.294 -27.212  1.00  0.00      TS   H  
ATOM   1008  H2' GUA T  10       0.440   6.256 -26.045  1.00  0.00      TS   H  
ATOM   1009  H21 GUA T  10      -1.746  10.087 -21.859  1.00  0.00      TS   H  
ATOM   1010  H3' GUA T  10      -2.129   6.683 -26.713  1.00  0.00      TS   H  
ATOM   1011  H22 GUA T  10      -0.815  10.796 -20.570  1.00  0.00      TS   H  
ATOM   1012  H4' GUA T  10      -1.493   9.042 -28.295  1.00  0.00      TS   H  
ATOM   1013  H5' GUA T  10      -3.139  10.110 -26.947  1.00  0.00      TS   H  
ATOM   1014 H2'' GUA T  10      -0.604   7.430 -24.976  1.00  0.00      TS   H  
ATOM   1015 H5'' GUA T  10      -3.665   8.398 -26.897  1.00  0.00      TS   H  
ATOM   1016  P   THY T  11      -1.283   5.077 -28.552  1.00  0.00      TS   P  
ATOM   1017  O1P THY T  11      -1.780   4.389 -27.345  1.00  0.00      TS   O  
ATOM   1018  O2P THY T  11      -2.216   5.224 -29.703  1.00  0.00      TS   O  
ATOM   1019  C5' THY T  11       1.238   4.535 -28.324  1.00  0.00      TS   C  
ATOM   1020  O5' THY T  11       0.009   4.335 -29.082  1.00  0.00      TS   O  
ATOM   1021  C4' THY T  11       2.467   3.671 -28.935  1.00  0.00      TS   C  
ATOM   1022  O4' THY T  11       2.210   2.250 -28.669  1.00  0.00      TS   O  
ATOM   1023  C3' THY T  11       2.375   3.825 -30.464  1.00  0.00      TS   C  
ATOM   1024  O3' THY T  11       3.623   4.100 -31.093  1.00  0.00      TS   O  
ATOM   1025  C2' THY T  11       1.887   2.472 -30.895  1.00  0.00      TS   C  
ATOM   1026  C1' THY T  11       2.544   1.579 -29.874  1.00  0.00      TS   C  
ATOM   1027  N1  THY T  11       1.931   0.207 -29.808  1.00  0.00      TS   N  
ATOM   1028  C2  THY T  11       2.440  -0.662 -28.807  1.00  0.00      TS   C  
ATOM   1029  O2  THY T  11       3.355  -0.348 -28.058  1.00  0.00      TS   O  
ATOM   1030  N3  THY T  11       1.923  -1.872 -28.858  1.00  0.00      TS   N  
ATOM   1031  C4  THY T  11       0.989  -2.322 -29.768  1.00  0.00      TS   C  
ATOM   1032  O4  THY T  11       0.688  -3.510 -29.570  1.00  0.00      TS   O  
ATOM   1033  C5  THY T  11       0.438  -1.423 -30.690  1.00  0.00      TS   C  
ATOM   1034  C5M THY T  11      -0.603  -1.970 -31.659  1.00  0.00      TS   C  
ATOM   1035  C6  THY T  11       1.007  -0.213 -30.747  1.00  0.00      TS   C  
ATOM   1036  H3  THY T  11       2.247  -2.545 -28.178  1.00  0.00      TS   H  
ATOM   1037  H6  THY T  11       0.680   0.440 -31.555  1.00  0.00      TS   H  
ATOM   1038  H1' THY T  11       3.636   1.496 -30.065  1.00  0.00      TS   H  
ATOM   1039  H2' THY T  11       2.135   2.276 -31.960  1.00  0.00      TS   H  
ATOM   1040  H3' THY T  11       1.698   4.646 -30.782  1.00  0.00      TS   H  
ATOM   1041  H4' THY T  11       3.416   4.132 -28.588  1.00  0.00      TS   H  
ATOM   1042  H5' THY T  11       1.167   4.364 -27.228  1.00  0.00      TS   H  
ATOM   1043  H51 THY T  11      -1.214  -1.152 -32.099  1.00  0.00      TS   H  
ATOM   1044  H52 THY T  11      -1.313  -2.688 -31.195  1.00  0.00      TS   H  
ATOM   1045  H53 THY T  11      -0.074  -2.409 -32.530  1.00  0.00      TS   H  
ATOM   1046 H2'' THY T  11       0.795   2.482 -30.685  1.00  0.00      TS   H  
ATOM   1047 H5'' THY T  11       1.476   5.608 -28.492  1.00  0.00      TS   H  
ATOM   1048  P   ADE T  12       4.223   5.507 -31.481  1.00  0.00      TS   P  
ATOM   1049  O1P ADE T  12       3.693   6.471 -30.470  1.00  0.00      TS   O  
ATOM   1050  O2P ADE T  12       3.934   5.798 -32.921  1.00  0.00      TS   O  
ATOM   1051  C5' ADE T  12       6.351   4.989 -30.014  1.00  0.00      TS   C  
ATOM   1052  O5' ADE T  12       5.732   5.345 -31.270  1.00  0.00      TS   O  
ATOM   1053  C4' ADE T  12       7.516   3.960 -30.100  1.00  0.00      TS   C  
ATOM   1054  O4' ADE T  12       6.893   2.642 -30.289  1.00  0.00      TS   O  
ATOM   1055  C3' ADE T  12       8.394   4.125 -31.377  1.00  0.00      TS   C  
ATOM   1056  O3' ADE T  12       9.755   3.763 -31.129  1.00  0.00      TS   O  
ATOM   1057  C2' ADE T  12       7.733   3.176 -32.398  1.00  0.00      TS   C  
ATOM   1058  C1' ADE T  12       7.261   2.037 -31.515  1.00  0.00      TS   C  
ATOM   1059  N1  ADE T  12       4.587  -2.190 -31.445  1.00  0.00      TS   N  
ATOM   1060  C2  ADE T  12       5.674  -1.775 -30.761  1.00  0.00      TS   C  
ATOM   1061  N3  ADE T  12       6.254  -0.627 -30.757  1.00  0.00      TS   N  
ATOM   1062  C4  ADE T  12       5.662   0.187 -31.587  1.00  0.00      TS   C  
ATOM   1063  C5  ADE T  12       4.499  -0.006 -32.305  1.00  0.00      TS   C  
ATOM   1064  C6  ADE T  12       3.945  -1.312 -32.229  1.00  0.00      TS   C  
ATOM   1065  N6  ADE T  12       2.905  -1.771 -32.862  1.00  0.00      TS   N  
ATOM   1066  N7  ADE T  12       4.178   1.024 -33.168  1.00  0.00      TS   N  
ATOM   1067  C8  ADE T  12       5.163   1.839 -32.947  1.00  0.00      TS   C  
ATOM   1068  N9  ADE T  12       6.081   1.415 -32.002  1.00  0.00      TS   N  
ATOM   1069  H2  ADE T  12       6.156  -2.562 -30.181  1.00  0.00      TS   H  
ATOM   1070  H8  ADE T  12       5.259   2.888 -33.225  1.00  0.00      TS   H  
ATOM   1071  H1' ADE T  12       8.058   1.271 -31.402  1.00  0.00      TS   H  
ATOM   1072  H2' ADE T  12       8.435   2.691 -33.109  1.00  0.00      TS   H  
ATOM   1073  H3' ADE T  12       8.250   5.172 -31.716  1.00  0.00      TS   H  
ATOM   1074  H4' ADE T  12       8.085   3.938 -29.146  1.00  0.00      TS   H  
ATOM   1075  H5' ADE T  12       5.629   4.543 -29.296  1.00  0.00      TS   H  
ATOM   1076  H61 ADE T  12       2.677  -2.743 -32.898  1.00  0.00      TS   H  
ATOM   1077  H62 ADE T  12       2.357  -1.105 -33.368  1.00  0.00      TS   H  
ATOM   1078 H2'' ADE T  12       6.993   3.728 -33.015  1.00  0.00      TS   H  
ATOM   1079 H5'' ADE T  12       6.781   5.900 -29.546  1.00  0.00      TS   H  
ATOM   1080  P   THY T  13      10.840   4.122 -32.240  1.00  0.00      TS   P  
ATOM   1081  O1P THY T  13      12.073   4.689 -31.649  1.00  0.00      TS   O  
ATOM   1082  O2P THY T  13      10.250   4.812 -33.366  1.00  0.00      TS   O  
ATOM   1083  C5' THY T  13      11.366   1.536 -31.801  1.00  0.00      TS   C  
ATOM   1084  O5' THY T  13      11.217   2.716 -32.702  1.00  0.00      TS   O  
ATOM   1085  C4' THY T  13      11.210   0.195 -32.584  1.00  0.00      TS   C  
ATOM   1086  O4' THY T  13       9.851  -0.101 -32.881  1.00  0.00      TS   O  
ATOM   1087  C3' THY T  13      11.923   0.212 -33.846  1.00  0.00      TS   C  
ATOM   1088  O3' THY T  13      12.771  -0.912 -34.061  1.00  0.00      TS   O  
ATOM   1089  C2' THY T  13      10.854   0.155 -34.948  1.00  0.00      TS   C  
ATOM   1090  C1' THY T  13       9.842  -0.728 -34.159  1.00  0.00      TS   C  
ATOM   1091  N1  THY T  13       8.403  -0.778 -34.584  1.00  0.00      TS   N  
ATOM   1092  C2  THY T  13       7.621  -1.815 -34.160  1.00  0.00      TS   C  
ATOM   1093  O2  THY T  13       8.044  -2.663 -33.385  1.00  0.00      TS   O  
ATOM   1094  N3  THY T  13       6.342  -1.819 -34.716  1.00  0.00      TS   N  
ATOM   1095  C4  THY T  13       5.902  -0.911 -35.650  1.00  0.00      TS   C  
ATOM   1096  O4  THY T  13       4.785  -1.040 -36.187  1.00  0.00      TS   O  
ATOM   1097  C5  THY T  13       6.777   0.134 -36.033  1.00  0.00      TS   C  
ATOM   1098  C5M THY T  13       6.514   1.067 -37.115  1.00  0.00      TS   C  
ATOM   1099  C6  THY T  13       8.028   0.130 -35.567  1.00  0.00      TS   C  
ATOM   1100  H3  THY T  13       5.673  -2.542 -34.491  1.00  0.00      TS   H  
ATOM   1101  H6  THY T  13       8.728   0.913 -35.855  1.00  0.00      TS   H  
ATOM   1102  H1' THY T  13      10.186  -1.783 -34.134  1.00  0.00      TS   H  
ATOM   1103  H2' THY T  13      11.183  -0.227 -35.939  1.00  0.00      TS   H  
ATOM   1104  H3' THY T  13      12.507   1.138 -34.027  1.00  0.00      TS   H  
ATOM   1105  H4' THY T  13      11.662  -0.696 -32.099  1.00  0.00      TS   H  
ATOM   1106  H5' THY T  13      10.526   1.561 -31.074  1.00  0.00      TS   H  
ATOM   1107  H51 THY T  13       6.359   0.532 -38.077  1.00  0.00      TS   H  
ATOM   1108  H52 THY T  13       7.343   1.800 -37.208  1.00  0.00      TS   H  
ATOM   1109  H53 THY T  13       5.534   1.564 -36.948  1.00  0.00      TS   H  
ATOM   1110 H2'' THY T  13      10.488   1.203 -34.929  1.00  0.00      TS   H  
ATOM   1111 H5'' THY T  13      12.352   1.501 -31.290  1.00  0.00      TS   H  
ATOM   1112  P   ADE T  14      14.325  -0.764 -33.616  1.00  0.00      TS   P  
ATOM   1113  O1P ADE T  14      14.492  -0.191 -32.244  1.00  0.00      TS   O  
ATOM   1114  O2P ADE T  14      15.095  -0.037 -34.692  1.00  0.00      TS   O  
ATOM   1115  C5' ADE T  14      14.723  -3.053 -32.432  1.00  0.00      TS   C  
ATOM   1116  O5' ADE T  14      14.663  -2.260 -33.660  1.00  0.00      TS   O  
ATOM   1117  C4' ADE T  14      14.049  -4.527 -32.482  1.00  0.00      TS   C  
ATOM   1118  O4' ADE T  14      12.755  -4.411 -33.047  1.00  0.00      TS   O  
ATOM   1119  C3' ADE T  14      14.812  -5.649 -33.207  1.00  0.00      TS   C  
ATOM   1120  O3' ADE T  14      14.665  -6.938 -32.558  1.00  0.00      TS   O  
ATOM   1121  C2' ADE T  14      14.166  -5.618 -34.603  1.00  0.00      TS   C  
ATOM   1122  C1' ADE T  14      12.726  -5.287 -34.152  1.00  0.00      TS   C  
ATOM   1123  N1  ADE T  14       8.095  -5.093 -36.303  1.00  0.00      TS   N  
ATOM   1124  C2  ADE T  14       8.805  -5.978 -35.579  1.00  0.00      TS   C  
ATOM   1125  N3  ADE T  14      10.038  -5.950 -35.033  1.00  0.00      TS   N  
ATOM   1126  C4  ADE T  14      10.658  -4.907 -35.415  1.00  0.00      TS   C  
ATOM   1127  C5  ADE T  14      10.181  -3.905 -36.263  1.00  0.00      TS   C  
ATOM   1128  C6  ADE T  14       8.768  -3.950 -36.639  1.00  0.00      TS   C  
ATOM   1129  N6  ADE T  14       8.131  -3.009 -37.297  1.00  0.00      TS   N  
ATOM   1130  N7  ADE T  14      11.183  -3.006 -36.490  1.00  0.00      TS   N  
ATOM   1131  C8  ADE T  14      12.186  -3.459 -35.714  1.00  0.00      TS   C  
ATOM   1132  N9  ADE T  14      11.930  -4.607 -35.118  1.00  0.00      TS   N  
ATOM   1133  H2  ADE T  14       8.219  -6.879 -35.397  1.00  0.00      TS   H  
ATOM   1134  H8  ADE T  14      13.085  -2.867 -35.548  1.00  0.00      TS   H  
ATOM   1135  H1' ADE T  14      12.296  -6.244 -33.787  1.00  0.00      TS   H  
ATOM   1136  H2' ADE T  14      14.377  -6.541 -35.183  1.00  0.00      TS   H  
ATOM   1137  H3' ADE T  14      15.905  -5.460 -33.136  1.00  0.00      TS   H  
ATOM   1138  H4' ADE T  14      13.942  -4.838 -31.420  1.00  0.00      TS   H  
ATOM   1139  H5' ADE T  14      14.148  -2.571 -31.614  1.00  0.00      TS   H  
ATOM   1140  H61 ADE T  14       7.137  -3.108 -37.335  1.00  0.00      TS   H  
ATOM   1141  H62 ADE T  14       8.618  -2.349 -37.869  1.00  0.00      TS   H  
ATOM   1142 H2'' ADE T  14      14.608  -4.743 -35.126  1.00  0.00      TS   H  
ATOM   1143 H5'' ADE T  14      15.796  -3.207 -32.184  1.00  0.00      TS   H  
ATOM   1144  P   THY T  15      15.337  -8.220 -33.200  1.00  0.00      TS   P  
ATOM   1145  O1P THY T  15      15.767  -9.121 -32.158  1.00  0.00      TS   O  
ATOM   1146  O2P THY T  15      16.294  -7.725 -34.206  1.00  0.00      TS   O  
ATOM   1147  C5' THY T  15      13.152  -9.560 -33.184  1.00  0.00      TS   C  
ATOM   1148  O5' THY T  15      14.188  -8.920 -33.976  1.00  0.00      TS   O  
ATOM   1149  C4' THY T  15      12.061 -10.169 -34.086  1.00  0.00      TS   C  
ATOM   1150  O4' THY T  15      11.603  -9.052 -34.860  1.00  0.00      TS   O  
ATOM   1151  C3' THY T  15      12.615 -11.132 -35.089  1.00  0.00      TS   C  
ATOM   1152  O3' THY T  15      11.855 -12.362 -35.107  1.00  0.00      TS   O  
ATOM   1153  C2' THY T  15      12.552 -10.474 -36.423  1.00  0.00      TS   C  
ATOM   1154  C1' THY T  15      11.452  -9.509 -36.229  1.00  0.00      TS   C  
ATOM   1155  N1  THY T  15      11.488  -8.334 -37.120  1.00  0.00      TS   N  
ATOM   1156  C2  THY T  15      10.341  -8.118 -37.827  1.00  0.00      TS   C  
ATOM   1157  O2  THY T  15       9.361  -8.894 -37.811  1.00  0.00      TS   O  
ATOM   1158  N3  THY T  15      10.336  -6.965 -38.585  1.00  0.00      TS   N  
ATOM   1159  C4  THY T  15      11.459  -6.130 -38.774  1.00  0.00      TS   C  
ATOM   1160  O4  THY T  15      11.402  -5.054 -39.434  1.00  0.00      TS   O  
ATOM   1161  C5  THY T  15      12.650  -6.551 -38.152  1.00  0.00      TS   C  
ATOM   1162  C5M THY T  15      13.814  -5.525 -38.168  1.00  0.00      TS   C  
ATOM   1163  C6  THY T  15      12.635  -7.634 -37.390  1.00  0.00      TS   C  
ATOM   1164  H3  THY T  15       9.546  -6.895 -39.210  1.00  0.00      TS   H  
ATOM   1165  H6  THY T  15      13.486  -7.787 -36.727  1.00  0.00      TS   H  
ATOM   1166  H1' THY T  15      10.529 -10.127 -36.182  1.00  0.00      TS   H  
ATOM   1167  H2' THY T  15      12.369 -11.143 -37.290  1.00  0.00      TS   H  
ATOM   1168  H3' THY T  15      13.657 -11.362 -34.776  1.00  0.00      TS   H  
ATOM   1169  H4' THY T  15      11.176 -10.537 -33.525  1.00  0.00      TS   H  
ATOM   1170  H5' THY T  15      12.676  -8.785 -32.545  1.00  0.00      TS   H  
ATOM   1171  H51 THY T  15      13.448  -4.557 -37.765  1.00  0.00      TS   H  
ATOM   1172  H52 THY T  15      14.268  -5.385 -39.173  1.00  0.00      TS   H  
ATOM   1173  H53 THY T  15      14.610  -5.824 -37.453  1.00  0.00      TS   H  
ATOM   1174 H2'' THY T  15      13.513  -9.996 -36.708  1.00  0.00      TS   H  
ATOM   1175 H5'' THY T  15      13.581 -10.424 -32.633  1.00  0.00      TS   H  
ATOM   1176  P   ADE T  16      12.444 -13.652 -35.863  1.00  0.00      TS   P  
ATOM   1177  O1P ADE T  16      12.239 -14.784 -34.996  1.00  0.00      TS   O  
ATOM   1178  O2P ADE T  16      13.843 -13.410 -36.374  1.00  0.00      TS   O  
ATOM   1179  C5' ADE T  16      10.081 -13.790 -36.950  1.00  0.00      TS   C  
ATOM   1180  O5' ADE T  16      11.496 -13.727 -37.177  1.00  0.00      TS   O  
ATOM   1181  C4' ADE T  16       9.195 -13.843 -38.222  1.00  0.00      TS   C  
ATOM   1182  O4' ADE T  16       9.192 -12.664 -39.097  1.00  0.00      TS   O  
ATOM   1183  C3' ADE T  16       9.486 -15.011 -39.106  1.00  0.00      TS   C  
ATOM   1184  O3' ADE T  16       8.297 -15.547 -39.649  1.00  0.00      TS   O  
ATOM   1185  C2' ADE T  16      10.485 -14.381 -40.100  1.00  0.00      TS   C  
ATOM   1186  C1' ADE T  16       9.965 -12.988 -40.196  1.00  0.00      TS   C  
ATOM   1187  N1  ADE T  16      11.098  -8.537 -42.277  1.00  0.00      TS   N  
ATOM   1188  C2  ADE T  16      10.049  -9.359 -42.442  1.00  0.00      TS   C  
ATOM   1189  N3  ADE T  16       9.863 -10.567 -41.864  1.00  0.00      TS   N  
ATOM   1190  C4  ADE T  16      10.863 -10.880 -41.045  1.00  0.00      TS   C  
ATOM   1191  C5  ADE T  16      12.039 -10.193 -40.864  1.00  0.00      TS   C  
ATOM   1192  C6  ADE T  16      12.118  -8.945 -41.491  1.00  0.00      TS   C  
ATOM   1193  N6  ADE T  16      13.143  -8.182 -41.398  1.00  0.00      TS   N  
ATOM   1194  N7  ADE T  16      12.932 -10.910 -40.001  1.00  0.00      TS   N  
ATOM   1195  C8  ADE T  16      12.255 -11.936 -39.718  1.00  0.00      TS   C  
ATOM   1196  N9  ADE T  16      11.035 -11.975 -40.303  1.00  0.00      TS   N  
ATOM   1197  H2  ADE T  16       9.254  -8.943 -43.064  1.00  0.00      TS   H  
ATOM   1198  H8  ADE T  16      12.589 -12.784 -39.119  1.00  0.00      TS   H  
ATOM   1199  H1' ADE T  16       9.350 -12.897 -41.118  1.00  0.00      TS   H  
ATOM   1200  H2' ADE T  16      10.527 -14.830 -41.115  1.00  0.00      TS   H  
ATOM   1201  H3' ADE T  16       9.966 -15.769 -38.450  1.00  0.00      TS   H  
ATOM   1202  H4' ADE T  16       8.159 -13.906 -37.824  1.00  0.00      TS   H  
ATOM   1203  H5' ADE T  16       9.805 -12.797 -36.536  1.00  0.00      TS   H  
ATOM   1204  H61 ADE T  16      13.225  -7.398 -42.012  1.00  0.00      TS   H  
ATOM   1205  H62 ADE T  16      13.752  -8.332 -40.620  1.00  0.00      TS   H  
ATOM   1206 H2'' ADE T  16      11.534 -14.471 -39.745  1.00  0.00      TS   H  
ATOM   1207 H5'' ADE T  16       9.766 -14.645 -36.315  1.00  0.00      TS   H  
ATOM   1208  P   THY T  17       8.187 -16.922 -40.370  1.00  0.00      TS   P  
ATOM   1209  O1P THY T  17       6.818 -17.252 -40.416  1.00  0.00      TS   O  
ATOM   1210  O2P THY T  17       9.129 -17.895 -39.760  1.00  0.00      TS   O  
ATOM   1211  C5' THY T  17       8.097 -15.642 -42.662  1.00  0.00      TS   C  
ATOM   1212  O5' THY T  17       8.714 -16.610 -41.761  1.00  0.00      TS   O  
ATOM   1213  C4' THY T  17       9.031 -15.388 -43.892  1.00  0.00      TS   C  
ATOM   1214  O4' THY T  17       9.837 -14.231 -43.838  1.00  0.00      TS   O  
ATOM   1215  C3' THY T  17      10.094 -16.549 -44.286  1.00  0.00      TS   C  
ATOM   1216  O3' THY T  17      10.145 -16.799 -45.650  1.00  0.00      TS   O  
ATOM   1217  C2' THY T  17      11.403 -15.917 -43.932  1.00  0.00      TS   C  
ATOM   1218  C1' THY T  17      11.092 -14.450 -44.404  1.00  0.00      TS   C  
ATOM   1219  N1  THY T  17      12.027 -13.439 -43.936  1.00  0.00      TS   N  
ATOM   1220  C2  THY T  17      11.907 -12.170 -44.429  1.00  0.00      TS   C  
ATOM   1221  O2  THY T  17      10.993 -11.916 -45.189  1.00  0.00      TS   O  
ATOM   1222  N3  THY T  17      12.859 -11.277 -44.094  1.00  0.00      TS   N  
ATOM   1223  C4  THY T  17      13.978 -11.540 -43.333  1.00  0.00      TS   C  
ATOM   1224  O4  THY T  17      14.923 -10.717 -43.163  1.00  0.00      TS   O  
ATOM   1225  C5  THY T  17      14.059 -12.925 -42.817  1.00  0.00      TS   C  
ATOM   1226  C5M THY T  17      15.269 -13.329 -42.027  1.00  0.00      TS   C  
ATOM   1227  C6  THY T  17      13.127 -13.756 -43.142  1.00  0.00      TS   C  
ATOM   1228  H3  THY T  17      12.852 -10.340 -44.472  1.00  0.00      TS   H  
ATOM   1229  H6  THY T  17      13.046 -14.724 -42.646  1.00  0.00      TS   H  
ATOM   1230  H1' THY T  17      11.057 -14.501 -45.514  1.00  0.00      TS   H  
ATOM   1231  H2' THY T  17      12.367 -16.289 -44.339  1.00  0.00      TS   H  
ATOM   1232  H3' THY T  17       9.885 -17.418 -43.627  1.00  0.00      TS   H  
ATOM   1233  H4' THY T  17       8.355 -15.130 -44.735  1.00  0.00      TS   H  
ATOM   1234  H5' THY T  17       7.940 -14.697 -42.101  1.00  0.00      TS   H  
ATOM   1235  H51 THY T  17      15.161 -14.228 -41.381  1.00  0.00      TS   H  
ATOM   1236  H52 THY T  17      15.669 -12.533 -41.364  1.00  0.00      TS   H  
ATOM   1237  H53 THY T  17      16.094 -13.599 -42.722  1.00  0.00      TS   H  
ATOM   1238 H2'' THY T  17      11.615 -15.874 -42.842  1.00  0.00      TS   H  
ATOM   1239 H5'' THY T  17       7.184 -16.005 -43.179  1.00  0.00      TS   H  
ATOM   1240  P   ADE T  18       9.317 -17.997 -46.290  1.00  0.00      TS   P  
ATOM   1241  O1P ADE T  18       8.017 -18.195 -45.640  1.00  0.00      TS   O  
ATOM   1242  O2P ADE T  18      10.215 -19.221 -46.442  1.00  0.00      TS   O  
ATOM   1243  C5' ADE T  18       8.117 -16.413 -48.177  1.00  0.00      TS   C  
ATOM   1244  O5' ADE T  18       9.049 -17.463 -47.756  1.00  0.00      TS   O  
ATOM   1245  C4' ADE T  18       8.769 -15.608 -49.316  1.00  0.00      TS   C  
ATOM   1246  O4' ADE T  18       9.834 -14.794 -48.656  1.00  0.00      TS   O  
ATOM   1247  C3' ADE T  18       9.569 -16.423 -50.313  1.00  0.00      TS   C  
ATOM   1248  O3' ADE T  18       9.466 -15.991 -51.687  1.00  0.00      TS   O  
ATOM   1249  C2' ADE T  18      10.977 -16.349 -49.856  1.00  0.00      TS   C  
ATOM   1250  C1' ADE T  18      11.056 -14.972 -49.297  1.00  0.00      TS   C  
ATOM   1251  N1  ADE T  18      14.402 -11.927 -46.941  1.00  0.00      TS   N  
ATOM   1252  C2  ADE T  18      13.464 -11.713 -47.828  1.00  0.00      TS   C  
ATOM   1253  N3  ADE T  18      12.613 -12.593 -48.403  1.00  0.00      TS   N  
ATOM   1254  C4  ADE T  18      12.753 -13.836 -47.892  1.00  0.00      TS   C  
ATOM   1255  C5  ADE T  18      13.734 -14.231 -46.947  1.00  0.00      TS   C  
ATOM   1256  C6  ADE T  18      14.648 -13.194 -46.491  1.00  0.00      TS   C  
ATOM   1257  N6  ADE T  18      15.725 -13.523 -45.716  1.00  0.00      TS   N  
ATOM   1258  N7  ADE T  18      13.730 -15.607 -46.694  1.00  0.00      TS   N  
ATOM   1259  C8  ADE T  18      12.703 -15.939 -47.475  1.00  0.00      TS   C  
ATOM   1260  N9  ADE T  18      12.129 -14.910 -48.252  1.00  0.00      TS   N  
ATOM   1261  H2  ADE T  18      13.415 -10.672 -48.144  1.00  0.00      TS   H  
ATOM   1262  H8  ADE T  18      12.382 -16.978 -47.537  1.00  0.00      TS   H  
ATOM   1263  H1' ADE T  18      11.084 -14.252 -50.143  1.00  0.00      TS   H  
ATOM   1264  H2' ADE T  18      11.731 -16.563 -50.643  1.00  0.00      TS   H  
ATOM   1265  H3' ADE T  18       9.430 -17.519 -50.198  1.00  0.00      TS   H  
ATOM   1266  H4' ADE T  18       8.069 -14.861 -49.748  1.00  0.00      TS   H  
ATOM   1267  H5' ADE T  18       7.796 -15.661 -47.425  1.00  0.00      TS   H  
ATOM   1268  H61 ADE T  18      15.845 -14.464 -45.400  1.00  0.00      TS   H  
ATOM   1269  H62 ADE T  18      16.462 -12.895 -45.462  1.00  0.00      TS   H  
ATOM   1270 H2'' ADE T  18      11.118 -17.192 -49.148  1.00  0.00      TS   H  
ATOM   1271 H5'' ADE T  18       7.209 -16.824 -48.669  1.00  0.00      TS   H  
ATOM   1272  P   ADE T  19       8.833 -17.096 -52.641  1.00  0.00      TS   P  
ATOM   1273  O1P ADE T  19       7.402 -17.213 -52.310  1.00  0.00      TS   O  
ATOM   1274  O2P ADE T  19       9.739 -18.307 -52.677  1.00  0.00      TS   O  
ATOM   1275  C5' ADE T  19       8.719 -15.128 -54.630  1.00  0.00      TS   C  
ATOM   1276  O5' ADE T  19       8.999 -16.469 -54.070  1.00  0.00      TS   O  
ATOM   1277  C4' ADE T  19       9.943 -14.260 -54.990  1.00  0.00      TS   C  
ATOM   1278  O4' ADE T  19      10.926 -14.222 -53.909  1.00  0.00      TS   O  
ATOM   1279  C3' ADE T  19      10.674 -14.755 -56.309  1.00  0.00      TS   C  
ATOM   1280  O3' ADE T  19      10.922 -13.654 -57.189  1.00  0.00      TS   O  
ATOM   1281  C2' ADE T  19      12.056 -15.154 -55.758  1.00  0.00      TS   C  
ATOM   1282  C1' ADE T  19      12.242 -14.272 -54.445  1.00  0.00      TS   C  
ATOM   1283  N1  ADE T  19      15.072 -13.531 -50.229  1.00  0.00      TS   N  
ATOM   1284  C2  ADE T  19      14.387 -12.713 -51.000  1.00  0.00      TS   C  
ATOM   1285  N3  ADE T  19      13.674 -12.965 -52.115  1.00  0.00      TS   N  
ATOM   1286  C4  ADE T  19      13.636 -14.295 -52.341  1.00  0.00      TS   C  
ATOM   1287  C5  ADE T  19      14.205 -15.320 -51.575  1.00  0.00      TS   C  
ATOM   1288  C6  ADE T  19      14.966 -14.862 -50.480  1.00  0.00      TS   C  
ATOM   1289  N6  ADE T  19      15.444 -15.791 -49.604  1.00  0.00      TS   N  
ATOM   1290  N7  ADE T  19      14.144 -16.552 -52.195  1.00  0.00      TS   N  
ATOM   1291  C8  ADE T  19      13.414 -16.264 -53.254  1.00  0.00      TS   C  
ATOM   1292  N9  ADE T  19      13.103 -14.897 -53.416  1.00  0.00      TS   N  
ATOM   1293  H2  ADE T  19      14.403 -11.662 -50.714  1.00  0.00      TS   H  
ATOM   1294  H8  ADE T  19      12.887 -16.988 -53.876  1.00  0.00      TS   H  
ATOM   1295  H1' ADE T  19      12.461 -13.218 -54.723  1.00  0.00      TS   H  
ATOM   1296  H2' ADE T  19      12.864 -15.070 -56.516  1.00  0.00      TS   H  
ATOM   1297  H3' ADE T  19      10.264 -15.578 -56.932  1.00  0.00      TS   H  
ATOM   1298  H4' ADE T  19       9.590 -13.230 -55.208  1.00  0.00      TS   H  
ATOM   1299  H5' ADE T  19       8.052 -14.537 -53.967  1.00  0.00      TS   H  
ATOM   1300  H61 ADE T  19      15.405 -16.776 -49.772  1.00  0.00      TS   H  
ATOM   1301  H62 ADE T  19      16.098 -15.396 -48.960  1.00  0.00      TS   H  
ATOM   1302 H2'' ADE T  19      12.141 -16.218 -55.450  1.00  0.00      TS   H  
ATOM   1303 H5'' ADE T  19       8.111 -15.411 -55.516  1.00  0.00      TS   H  
ATOM   1304  P   GUA T  20      11.281 -13.879 -58.678  1.00  0.00      TS   P  
ATOM   1305  O1P GUA T  20      10.076 -13.605 -59.424  1.00  0.00      TS   O  
ATOM   1306  O2P GUA T  20      11.808 -15.228 -58.850  1.00  0.00      TS   O  
ATOM   1307  C5' GUA T  20      12.133 -11.411 -58.928  1.00  0.00      TS   C  
ATOM   1308  O5' GUA T  20      12.332 -12.853 -58.961  1.00  0.00      TS   O  
ATOM   1309  C4' GUA T  20      13.374 -10.533 -58.827  1.00  0.00      TS   C  
ATOM   1310  O4' GUA T  20      14.048 -10.664 -57.562  1.00  0.00      TS   O  
ATOM   1311  C3' GUA T  20      14.441 -10.865 -59.993  1.00  0.00      TS   C  
ATOM   1312  O3' GUA T  20      15.005  -9.600 -60.471  1.00  0.00      TS   O  
ATOM   1313  C2' GUA T  20      15.412 -11.715 -59.230  1.00  0.00      TS   C  
ATOM   1314  C1' GUA T  20      15.319 -11.391 -57.765  1.00  0.00      TS   C  
ATOM   1315  N1  GUA T  20      17.358 -12.742 -53.253  1.00  0.00      TS   N  
ATOM   1316  C2  GUA T  20      17.420 -11.538 -53.929  1.00  0.00      TS   C  
ATOM   1317  N2  GUA T  20      18.314 -10.615 -53.493  1.00  0.00      TS   N  
ATOM   1318  N3  GUA T  20      16.776 -11.355 -55.099  1.00  0.00      TS   N  
ATOM   1319  C4  GUA T  20      16.141 -12.422 -55.563  1.00  0.00      TS   C  
ATOM   1320  C5  GUA T  20      16.128 -13.697 -54.929  1.00  0.00      TS   C  
ATOM   1321  C6  GUA T  20      16.706 -13.849 -53.660  1.00  0.00      TS   C  
ATOM   1322  O6  GUA T  20      16.647 -14.854 -52.982  1.00  0.00      TS   O  
ATOM   1323  N7  GUA T  20      15.399 -14.542 -55.719  1.00  0.00      TS   N  
ATOM   1324  C8  GUA T  20      15.029 -13.833 -56.808  1.00  0.00      TS   C  
ATOM   1325  N9  GUA T  20      15.427 -12.498 -56.761  1.00  0.00      TS   N  
ATOM   1326  H1  GUA T  20      17.801 -12.792 -52.345  1.00  0.00      TS   H  
ATOM   1327  H8  GUA T  20      14.359 -14.253 -57.558  1.00  0.00      TS   H  
ATOM   1328  H1' GUA T  20      16.046 -10.612 -57.453  1.00  0.00      TS   H  
ATOM   1329  H2' GUA T  20      16.454 -11.515 -59.562  1.00  0.00      TS   H  
ATOM   1330  H21 GUA T  20      18.717 -10.766 -52.590  1.00  0.00      TS   H  
ATOM   1331  H3' GUA T  20      13.905 -11.418 -60.794  1.00  0.00      TS   H  
ATOM   1332  H22 GUA T  20      18.289  -9.658 -53.783  1.00  0.00      TS   H  
ATOM   1333  H4' GUA T  20      12.966  -9.501 -58.892  1.00  0.00      TS   H  
ATOM   1334  H5' GUA T  20      11.512 -11.149 -58.046  1.00  0.00      TS   H  
ATOM   1335  H3T GUA T  20      15.718  -9.703 -61.107  1.00  0.00      TS   H  
ATOM   1336 H2'' GUA T  20      15.292 -12.799 -59.445  1.00  0.00      TS   H  
ATOM   1337 H5'' GUA T  20      11.584 -11.134 -59.853  1.00  0.00      TS   H  
TER   
END
