# Supplementary material for: CRISPR-Cas12a exploits R-loop asymmetry to form double-strand breaks
Source: eLife. 2020 Jun 10;9:e55143. doi: 10.7554/eLife.55143 (PMC7286691; doi:10.7554/eLife.55143)
Supplement: Figure 5—source data 2. [file elife-55143-fig5-data2.zip › Figure 5ΓÇöSource Data 2/readme.txt]

We include here a pair of examples of molecular dynamics simulation trajectories that
reflect the general trends highlighted in Figure 5. The sequences of the nucleic acid
constructs shown here correspond to Sequence 1 (the one used in Figure 5). These
trajectories have been stripped of waters and monatomic ions, and they have been
downsampled to 1 frame per nanosecond (such that each PDB file represents the state of the
system one 1 nanosecond after the previous file).
In the author's notes, the "3prime_boundary" trajectory included here corresponds to
"V-like Trajectory #3".
In the author's notes, the "5prime_boundary" trajectory included here corresponds to
"II-like Trajectory #1".
